# Supplementary material for: Epigenetic control of melanoma cell invasiveness by the stem cell factor SALL4
Source: Nat Commun. 2021 Aug 20;12:5056. doi: 10.1038/s41467-021-25326-8 (PMC8379183; doi:10.1038/s41467-021-25326-8)
Supplement: Supplementary file 4 — Supplementary Data 1 [file 41467_2021_25326_MOESM4_ESM.xlsx]

## Sheet: DE genes
geneName	logFC	PValue	FDR
Slc34a2	12.7463	1.29401e-45	2.20972e-42
Fam5b	10.7111	5.56002e-13	2.92865e-11
Aoah	10.0749	2.77193e-11	1.11731e-09
Hck	9.90582	4.81816e-11	1.82524e-09
Adamts19	9.74859	1.20257e-11	5.0959e-10
Sall4	9.58575	2.04691e-10	6.61667e-09
Acot12	9.50528	1.20734e-09	3.43273e-08
9130409I23Rik	9.22021	5.45549e-10	1.63553e-08
Aass	8.55469	1.00185e-15	8.54544e-14
4732456N10Rik	8.27875	6.09671e-15	4.45329e-13
Muc20	8.04751	2.22786e-11	9.14739e-10
Atp13a4	8.0125	1.11399e-10	3.86583e-09
Abcc2	7.82657	2.27237e-15	1.76724e-13
Slc44a5	7.65897	2.99008e-10	9.34558e-09
Wnt2	7.61887	1.01883e-14	7.1411e-13
Slc6a19	7.2937	2.22856e-08	4.87005e-07
Dync1i1	6.57603	3.16186e-11	1.25159e-09
Mrgprx2	6.19461	0.000311111	0.00227878
Ceacam2	6.07696	1.1105e-08	2.59857e-07
Dlk1	6.03596	1.61269e-10	5.35714e-09
Svop	6.00446	1.32487e-05	0.000152447
Slc8a1	5.99804	2.02978e-08	4.49509e-07
Fgf5	5.89786	3.64294e-06	4.89465e-05
Ttc21a	5.71701	0.000223699	0.0017245
Stmn4	5.66448	7.01156e-05	0.000641966
Padi3	5.60286	0.000587655	0.0039559
A330048O09Rik	5.55395	7.02986e-06	8.80131e-05
Itgal	5.39726	9.02818e-05	0.000798405
Zmynd10	5.21869	0.000101478	0.000879765
Gpr50	5.21411	0.000190674	0.00150502
Tmem179	5.10131	0.012957	0.0475053
Sfrp4	5.0137	5.05441e-17	5.30352e-15
Sv2a	5.00757	8.96227e-09	2.13496e-07
Slc24a4	4.95557	3.09968e-69	2.04904e-65
Rap1gap2	4.8658	0.000158956	0.00129966
Cftr	4.77436	0.000213723	0.001666
Elavl4	4.76748	0.00291938	0.0147093
Matn3	4.73693	0.00339979	0.0166169
Egfl6	4.68334	1.74689e-41	1.90515e-38
Nlrc4	4.67381	0.00035031	0.00254057
Unc5d	4.614	0.008595	0.0345709
Tmem151a	4.61077	0.000876572	0.00555303
Nwd1	4.5417	0.00481817	0.0220266
Ptchd2	4.52004	0.000127084	0.00107086
Oca2	4.51334	1.82008e-48	4.01055e-45
Slc12a1	4.50112	0.00752519	0.0312372
Tmem59l	4.4498	4.55189e-05	0.000443482
Cma2	4.43881	0.000185671	0.00147256
Astn1	4.35113	0.000416175	0.00293924
Dcc	4.33822	0.00061447	0.00409304
C1ql3	4.32663	2.51265e-16	2.33942e-14
Bglap2	4.29396	0.000123497	0.00104597
Fxyd2	4.24258	7.83397e-15	5.62896e-13
Asphd2	4.14321	5.9441e-27	1.70841e-24
Cybrd1	4.10846	0.000683236	0.00446739
Sel1l3	4.09617	1.19782e-05	0.000140394
Pgm2l1	3.96203	9.72985e-05	0.000848538
Npy1r	3.92843	0.00140465	0.00810958
Wdr95	3.92461	6.54026e-12	2.90164e-10
Gnmt	3.92109	0.00691054	0.0291899
Cd200r4	3.88736	0.0012235	0.00721814
Bglap	3.83808	8.82059e-06	0.000107779
Plxna4	3.80664	0.00113935	0.00681599
Itgb3	3.79274	5.61684e-10	1.66877e-08
Prr5l	3.7418	0.00343106	0.0167326
Stc1	3.69414	0.00195365	0.0106425
Neurl1a	3.67324	0.000295562	0.00218425
Zpld1	3.59606	0.0124619	0.0461638
Ak8	3.57399	0.00298418	0.0149844
Ogdhl	3.56246	0.00545398	0.0242621
Parm1	3.54731	1.31326e-59	5.78754e-56
Susd4	3.53205	0.00257352	0.0133325
Dlx4	3.51544	0.00310841	0.0154556
Abca4	3.49092	2.4925e-13	1.38459e-11
Lipc	3.48351	0.00121366	0.00717291
Sdk1	3.46235	0.00897573	0.0357434
Arhgap9	3.45862	5.54056e-09	1.37433e-07
Crlf1	3.44866	2.53154e-21	4.71401e-19
Smad6	3.44255	6.11495e-13	3.20817e-11
Spp1	3.38981	1.64763e-29	6.22381e-27
Foxe1	3.33494	5.2486e-05	0.000500899
Slc37a2	3.30513	1.09767e-21	2.07318e-19
Kif26b	3.30361	3.89872e-18	5.00437e-16
Cd163	3.29934	0.0133604	0.0486654
Cnnm1	3.26429	0.00328289	0.0161771
Cpz	3.25546	0.0111544	0.0422074
Cmah	3.25164	0.00339547	0.0166019
Gfra1	3.23645	1.79574e-27	5.39578e-25
Aldh1a3	3.22379	1.07227e-05	0.000128178
Ikzf1	3.20774	0.00491562	0.0223716
Gm5506	3.13949	2.63264e-06	3.66766e-05
Grik1	3.12014	0.0130449	0.0477263
Plekha6	3.10625	0.0106536	0.0408029
Trpm1	3.08563	1.8733e-41	1.90515e-38
Gm16897	3.08442	0.00109761	0.00661858
Dusp9	3.08218	0.00585462	0.0256474
Fam171b	3.08215	5.30019e-12	2.4247e-10
Tmeff1	3.06347	0.00106806	0.0064834
Slc7a8	3.05323	1.12441e-20	1.90587e-18
S1pr3	3.04723	4.06486e-09	1.03349e-07
Myo1f	3.03244	0.0129031	0.0473868
Enpep	3.02108	1.11132e-19	1.71296e-17
Gm829	3.00177	0.00101343	0.0062203
Abca9	2.98822	6.88137e-09	1.67675e-07
Atp6v0d2	2.98563	4.89015e-38	3.59182e-35
Ttll7	2.98062	6.30584e-32	3.08776e-29
Srsf12	2.96492	0.0126597	0.0466614
Has2	2.94022	0.00595706	0.0259843
C3ar1	2.92754	5.81139e-05	0.00054289
Chn2	2.92318	5.35414e-21	9.60681e-19
Pcdhga8	2.92006	0.0108326	0.0413445
Cdh6	2.89966	0.000163563	0.00133239
Slc9a9	2.88285	0.0125398	0.0463743
Smad9	2.86285	0.00233306	0.0122841
Hhipl1	2.86253	1.74539e-08	3.92499e-07
F13a1	2.82353	5.89188e-12	2.64056e-10
B3galt5	2.81591	5.72106e-09	1.41645e-07
Eda2r	2.80913	0.000397552	0.00281976
Robo1	2.80815	4.35429e-06	5.75681e-05
Mybpc1	2.7898	3.99226e-08	8.4858e-07
Zdhhc15	2.75279	5.18134e-13	2.7511e-11
Dock4	2.7465	0.00213544	0.0114395
Nkd1	2.71487	1.99563e-08	4.43432e-07
Krt25	2.66807	2.12774e-05	0.000229078
Cacnb3	2.65421	2.07528e-08	4.56527e-07
AI414108	2.64234	0.0017574	0.00974195
Gal3st4	2.63756	6.47345e-06	8.21358e-05
St6galnac3	2.6366	0.000640918	0.00423467
Tmem143	2.63203	2.51095e-05	0.000263261
Fam198b	2.63049	0.00911323	0.0361061
Rab38	2.62761	1.3371e-45	2.20972e-42
Mon1a	2.6161	0.00602517	0.0262381
Ano3	2.60768	0.00751895	0.0312325
Brca1	2.60556	3.91177e-09	9.96483e-08
Gpr143	2.60077	3.57156e-45	5.24662e-42
Camk2n2	2.58534	1.12463e-07	2.21261e-06
Eps8	2.57491	1.49823e-24	3.60147e-22
Wfs1	2.57396	1.41142e-19	2.09667e-17
Slc24a5	2.56933	6.0665e-20	9.54823e-18
Cdr2	2.55522	5.12372e-10	1.54659e-08
Gpm6a	2.55384	6.4659e-49	1.70971e-45
AI607873	2.54542	1.69509e-06	2.51443e-05
Rnf144b	2.5434	2.22687e-06	3.17942e-05
Galnt12	2.52822	1.03537e-15	8.77478e-14
Fhod3	2.52819	0.000551984	0.00375787
Tmprss13	2.52553	0.00615866	0.026748
Aldh1l1	2.52148	3.91131e-15	2.97192e-13
Fxyd6	2.47492	1.57571e-16	1.5096e-14
Gpr137c	2.45782	0.000100465	0.000872125
Cbs	2.45552	4.04479e-06	5.39074e-05
Bdh1	2.44008	1.28244e-13	7.50229e-12
Tnfrsf10b	2.43239	6.0466e-10	1.78842e-08
Krt71	2.4133	0.00369169	0.0178196
Pla2g7	2.38129	5.75507e-06	7.37284e-05
Wnt4	2.35069	7.54757e-29	2.62596e-26
Nhs	2.32588	0.00224285	0.011904
Khsrp	2.32036	0.00443368	0.0207173
Specc1	2.31984	2.09395e-13	1.18816e-11
Kcnj12	2.31491	1.24005e-07	2.40519e-06
Dlx3	2.31468	0.000672023	0.00440715
Dact1	2.31003	5.70326e-29	2.03791e-26
Efcab1	2.2997	6.12751e-11	2.28847e-09
Adamts20	2.29511	4.07804e-12	1.90515e-10
Rassf4	2.29236	2.22465e-06	3.17942e-05
Lgr4	2.29063	1.26305e-17	1.42725e-15
Tmem181b-ps	2.28651	0.00652642	0.0279332
Hlf	2.27534	0.000135259	0.00112753
Pla2g15	2.26833	1.22629e-16	1.18341e-14
Art5	2.26547	3.1456e-06	4.29628e-05
Smpd1	2.26156	9.91785e-11	3.51539e-09
Psmc4	2.25962	0.00588229	0.0257516
Tmem229b	2.25544	1.27928e-05	0.000147974
Fgfbp3	2.25197	2.08192e-15	1.6384e-13
Plekhh1	2.248	5.2854e-07	8.82301e-06
Bpifc	2.24615	0.000180348	0.00144246
Tmem8	2.24251	0.00268427	0.013782
Omg	2.23954	3.04338e-11	1.21194e-09
Cxcl2	2.23848	9.79408e-05	0.000853576
Hk2	2.22798	5.88819e-31	2.78028e-28
Tubb3	2.2277	1.70623e-07	3.20884e-06
Lrp11	2.22596	4.00772e-07	6.83691e-06
Zbtb7b	2.22521	0.00302843	0.0151547
Slc2a6	2.22252	6.23567e-05	0.000577324
Tgm6	2.22013	4.143e-05	0.000409376
Rps6ka2	2.21799	7.03732e-14	4.36809e-12
Nrg2	2.21132	2.59393e-17	2.81101e-15
Loxl2	2.2006	3.41804e-13	1.86735e-11
Prkd1	2.19965	3.68809e-11	1.42574e-09
Lama1	2.18885	0.000261907	0.00197528
Serpini1	2.18692	7.64353e-07	1.23088e-05
Tbc1d2	2.18663	0.00182664	0.0100457
Procr	2.18166	2.68293e-09	7.09421e-08
Cyfip2	2.17587	1.68519e-10	5.5285e-09
Slc18a1	2.17505	4.18282e-05	0.00041208
Pitpnm3	2.17076	0.00238294	0.0125069
Rab20	2.16999	1.47641e-11	6.1771e-10
Kpna2	2.15737	0.000359491	0.00259718
Ptplad2	2.15679	0.00514978	0.0232691
Gabrb2	2.15561	7.0902e-08	1.45108e-06
Prr5	2.15518	0.00685912	0.029019
Ephx1	2.15094	3.24561e-20	5.29756e-18
Clcn5	2.14451	3.98766e-10	1.22893e-08
Cd209b	2.13928	1.33333e-06	2.0262e-05
Slc45a2	2.13779	8.92053e-12	3.86683e-10
Scrn1	2.13616	2.79093e-11	1.12155e-09
Tmem255a	2.13169	3.33182e-09	8.58675e-08
Frmd4a	2.12872	1.77879e-09	4.89946e-08
Tchh	2.12723	0.000897903	0.00566329
Dennd2d	2.12247	1.70373e-08	3.85043e-07
Dlx2	2.12212	1.98369e-05	0.000215677
Robo2	2.11	0.00366707	0.0177433
Slc22a23	2.1041	1.73363e-06	2.55238e-05
Traf3	2.09878	1.44771e-09	4.02952e-08
Pyhin1	2.097	0.00964298	0.0377077
Tmem47	2.09628	6.55137e-23	1.37485e-20
Csf2rb	2.09338	4.25992e-06	5.64899e-05
Gnb5	2.08288	3.52636e-30	1.45694e-27
Chpt1	2.0828	1.11103e-24	2.72017e-22
Epdr1	2.07699	6.68056e-28	2.10295e-25
Lepr	2.07574	0.012981	0.04757
Ednrb	2.06733	1.79034e-41	1.90515e-38
Folr2	2.06455	6.30447e-05	0.000583284
Wif1	2.05653	5.93755e-07	9.80029e-06
Prrx2	2.05494	0.00375296	0.0180626
Pmel	2.05422	7.82834e-14	4.81388e-12
Mycl1	2.05008	1.0318e-14	7.17968e-13
Rai14	2.04572	9.52897e-12	4.09034e-10
Cck	2.0409	0.00405834	0.0192451
Fgf12	2.04072	0.000230946	0.00177313
4930523C07Rik	2.03674	1.277e-05	0.000147861
Wwc1	2.03561	6.9009e-17	6.96464e-15
Sema6d	2.03252	5.11393e-15	3.79838e-13
Nrip3	2.02918	4.0414e-12	1.89473e-10
Gch1	2.02877	7.64526e-14	4.72327e-12
Gm16515	2.02767	4.3146e-12	1.99452e-10
Cfh	2.02304	4.05307e-08	8.60123e-07
Ppp1r3f	2.02191	0.0044346	0.0207173
Epb4.1	2.01795	1.7492e-13	1.01431e-11
Mamdc2	2.01675	8.80445e-06	0.000107681
Ptp4a1	2.0081	4.22038e-12	1.9647e-10
Plxnd1	1.99929	2.35225e-09	6.35974e-08
Csf1r	1.9961	6.24095e-21	1.07158e-18
Tram1l1	1.98992	0.00421335	0.0198519
Slc16a3	1.979	3.9188e-07	6.70251e-06
Arfgef2	1.96753	1.43875e-28	4.75543e-26
Ptprs	1.95919	1.92723e-17	2.14117e-15
C1qtnf6	1.95847	1.64797e-06	2.45358e-05
4833422C13Rik	1.95756	2.44876e-05	0.000258381
Fbn1	1.95433	2.35828e-18	3.11788e-16
Cthrc1	1.9471	6.44008e-12	2.86681e-10
Pgbd5	1.94436	1.0302e-07	2.05125e-06
Tmem180	1.94295	1.89616e-10	6.17466e-09
St7	1.93601	1.14851e-13	6.83982e-12
Ankrd52	1.92883	0.000880649	0.00556551
Lilrb4	1.92648	0.000208958	0.00163277
Ripk3	1.92096	0.000477929	0.00332388
Ctsd	1.91991	5.82518e-18	7.08837e-16
Sycp3	1.91429	0.00892057	0.0355452
Ccdc74a	1.91378	3.66505e-05	0.000367088
Phldb2	1.91015	0.00139842	0.0080842
Mreg	1.90516	7.86846e-24	1.82507e-21
Wnk2	1.90506	1.97939e-05	0.000215387
Ntm	1.89963	0.00285187	0.0144628
Nid2	1.89887	5.08924e-09	1.27434e-07
L3mbtl2	1.89046	7.88418e-19	1.06364e-16
Parvb	1.88887	0.000142245	0.00117981
Srxn1	1.88698	8.45084e-08	1.69543e-06
Ccnj	1.88523	0.00325417	0.0160535
Kazn	1.88391	3.95447e-23	8.43258e-21
Ubash3b	1.88294	0.00491997	0.0223837
Ccl9	1.87784	0.00231265	0.0122058
Adam10	1.87634	9.09712e-19	1.21488e-16
Fcna	1.87618	0.00200203	0.0108434
Msx1	1.87601	0.00427632	0.0200914
Gm16861	1.86666	4.94673e-06	6.43075e-05
Lilrb3	1.86505	0.000787969	0.00505225
Slc25a44	1.86083	5.37708e-21	9.60681e-19
Cenpe	1.8572	1.49943e-06	2.25528e-05
Mark1	1.85182	0.000689001	0.00450286
Tspan5	1.85178	2.34712e-28	7.56862e-26
Siglec1	1.8517	0.0104657	0.0401879
Pm20d1	1.85056	0.000882888	0.005577
Mapk8ip1	1.84648	3.27134e-09	8.46387e-08
Ccng1	1.84233	2.90709e-23	6.30077e-21
Trp53inp2	1.82888	1.81859e-22	3.58859e-20
Hist1h2bc	1.82795	5.22576e-11	1.96837e-09
Gm14403	1.82784	0.00222743	0.0118363
Fastkd1	1.81951	0.000898261	0.00566329
Prickle2	1.81152	1.99335e-13	1.14583e-11
Gpr155	1.81068	1.91659e-09	5.2571e-08
Zdhhc23	1.8066	0.00476805	0.021848
Lonrf1	1.80141	0.000537768	0.00368757
Sptlc2	1.80132	4.79672e-18	6.03975e-16
Fech	1.80036	7.75769e-13	3.99083e-11
Sec14l1	1.79899	4.27718e-13	2.29872e-11
Lcp1	1.79757	2.54039e-10	8.01586e-09
Flrt2	1.79663	2.61681e-08	5.65309e-07
Eogt	1.79542	1.51395e-15	1.23555e-13
Igsf9b	1.78913	0.000109607	0.000941593
Tmem120b	1.78814	6.88334e-13	3.56881e-11
Nppc	1.78678	0.0125977	0.0465234
Phyhipl	1.78375	0.0014016	0.00809548
Gtse1	1.78332	3.41473e-05	0.000345467
Rap2a	1.78153	2.99063e-30	1.27545e-27
Zdhhc24	1.77997	0.00523734	0.0235921
Rragd	1.77944	4.18331e-14	2.63369e-12
Tnfrsf19	1.77911	1.59951e-15	1.28946e-13
Slc7a5	1.7791	8.70657e-11	3.12798e-09
Fam171a1	1.77273	5.84398e-18	7.08837e-16
Tlr12	1.76651	3.17279e-06	4.32894e-05
Gja1	1.76427	1.79211e-12	8.77538e-11
Nrp1	1.76264	1.60183e-05	0.000178866
E430025E21Rik	1.76022	1.62538e-30	7.41004e-28
Optn	1.75974	7.38642e-30	2.87223e-27
Kcnk2	1.75776	5.86852e-05	0.000546008
Tstd3	1.75775	1.5922e-05	0.000178092
Scd2	1.75589	4.30999e-18	5.47908e-16
Rbpms2	1.75295	0.00013047	0.0010945
C1qb	1.75281	1.93752e-05	0.000211527
Sdc3	1.75274	5.38462e-10	1.61796e-08
Smad7	1.75241	3.32017e-09	8.57344e-08
Mpv17l	1.75	0.00670242	0.0285203
Gpr34	1.74924	0.0108389	0.0413566
Gpr137b	1.73236	1.29093e-15	1.06009e-13
Ccl6	1.73141	9.37718e-05	0.000821031
Tyr	1.7308	5.33672e-12	2.43299e-10
Fam120a	1.72573	0.000377167	0.00269791
Abat	1.7256	2.57904e-11	1.05239e-09
Arhgap20	1.72474	0.00231719	0.01222
Me1	1.72011	1.01706e-05	0.00012213
Hmox1	1.7136	2.20456e-12	1.07156e-10
Slc26a2	1.71243	2.67839e-19	3.80763e-17
Lcorl	1.71055	2.58881e-07	4.59418e-06
Sbk1	1.70964	9.14809e-05	0.00080685
Fam129a	1.70951	6.88657e-09	1.67675e-07
Npy	1.70549	1.29681e-05	0.00014974
Thsd4	1.7054	0.0095798	0.0375273
Fanca	1.70234	0.0054332	0.0242104
Shroom2	1.70187	5.57279e-12	2.52322e-10
Zdhhc2	1.69984	5.03676e-12	2.32024e-10
Tln2	1.6997	3.01094e-06	4.13371e-05
Nsdhl	1.69553	4.27831e-05	0.000420547
B4galt6	1.69516	1.09057e-13	6.61208e-12
Mboat2	1.68159	2.64923e-06	3.68689e-05
Selplg	1.6776	0.000275513	0.00205562
Sept11	1.6763	2.35778e-09	6.36169e-08
Xpo6	1.67088	3.42999e-27	1.00773e-24
Adgb	1.66976	2.83628e-12	1.34887e-10
Bcat1	1.66961	0.00396644	0.0188702
Shkbp1	1.66837	0.00167255	0.00934605
Spon1	1.66759	1.19812e-07	2.34325e-06
Rnft2	1.66471	0.00228764	0.0120883
Ccdc93	1.66352	0.00348353	0.0169697
Cfp	1.66109	2.19489e-05	0.000234969
Galnt3	1.65991	0.00785983	0.0322783
Insig1	1.65971	3.62981e-11	1.40732e-09
Tec	1.65584	3.94034e-11	1.51881e-09
Clcn7	1.65391	4.60968e-15	3.44319e-13
Cep250	1.65259	5.75056e-05	0.000538443
Fam210b	1.65119	2.06597e-15	1.63558e-13
Rassf8	1.64313	0.0101496	0.0392246
Atp11a	1.64016	1.50958e-10	5.06291e-09
Tex2	1.63696	6.27508e-17	6.41324e-15
Slc29a3	1.63494	4.3041e-12	1.99452e-10
Mylip	1.6318	3.41956e-16	3.09657e-14
Ppp1r36	1.63171	0.0117072	0.0438846
Slc31a1	1.63009	3.13209e-14	2.01997e-12
Ncf2	1.62166	0.00813383	0.0331803
Lyrm4	1.62081	4.90042e-05	0.000471976
Dennd5b	1.61945	1.441e-10	4.86008e-09
Scube3	1.6179	9.38625e-09	2.22255e-07
Lpl	1.61574	1.8508e-05	0.000203573
Plekha8	1.61314	7.10221e-11	2.60829e-09
Edem3	1.60994	3.53833e-18	4.58629e-16
Wdr7	1.60504	6.30604e-17	6.41324e-15
Lrrc8c	1.60236	2.60715e-11	1.06059e-09
Alpl	1.59892	0.0122428	0.045505
Krt75	1.5985	0.00873961	0.0350247
Pde7a	1.59554	6.92831e-18	8.1785e-16
Lrp8	1.59257	2.05887e-06	2.95873e-05
Met	1.58807	5.42529e-12	2.46487e-10
Hyou1	1.58778	9.33565e-07	1.46755e-05
Mfsd12	1.5874	5.0682e-09	1.27147e-07
Kif7	1.58252	4.91126e-07	8.29137e-06
Dusp23	1.57917	1.25957e-09	3.56592e-08
Emc8	1.57735	2.23653e-08	4.87939e-07
Pde10a	1.57706	2.33306e-08	5.07326e-07
Ikbke	1.57642	1.96867e-08	4.38177e-07
Id2	1.57417	1.44344e-19	2.12042e-17
Mknk2	1.57053	2.01445e-19	2.89917e-17
Mid2	1.56669	8.02729e-22	1.5381e-19
Fam78b	1.56564	0.00627013	0.0271884
Fnip2	1.56503	9.67653e-10	2.78116e-08
Gas2l3	1.56483	3.38381e-05	0.000343225
Pqlc2	1.56451	0.000919289	0.00575981
Mc1r	1.55921	2.03274e-07	3.71199e-06
Pgam2	1.55799	0.0111682	0.0422233
Lrp3	1.55718	4.49603e-11	1.71798e-09
Galc	1.55569	8.37614e-16	7.23797e-14
Ptprg	1.55279	7.56882e-11	2.7491e-09
Serpinf1	1.5522	2.48827e-09	6.6729e-08
Sh3kbp1	1.54291	5.66308e-20	9.13068e-18
Sh3pxd2b	1.54152	1.89155e-06	2.74212e-05
Ttc7b	1.5371	8.0389e-16	7.03856e-14
Pcx	1.5341	0.000194497	0.00153336
Zmat3	1.52878	4.26461e-08	9.01364e-07
2610318N02Rik	1.52765	0.00580845	0.0254959
Pwwp2b	1.52749	2.98033e-09	7.77177e-08
Nfatc2	1.52649	4.31667e-15	3.26118e-13
Samd8	1.52571	4.73338e-11	1.79828e-09
Mmp2	1.52419	3.36033e-07	5.84565e-06
Slc6a8	1.52227	6.07681e-14	3.7897e-12
Sgtb	1.52096	1.55179e-06	2.32083e-05
Tyrp1	1.52052	7.86524e-19	1.06364e-16
Slc35b4	1.51992	1.93093e-07	3.55061e-06
Mrc1	1.51974	0.00369623	0.017835
Mmd	1.51797	4.79045e-06	6.25835e-05
Slc7a3	1.51694	0.00725357	0.0303575
Kcnh1	1.516	0.00505944	0.0229078
Tmem9b	1.51411	0.00836075	0.0338138
C5ar1	1.51068	0.00687776	0.0290886
Gla	1.51063	7.18396e-05	0.000654577
Slc36a4	1.51009	1.13605e-05	0.000134344
Slc2a13	1.50665	2.46146e-10	7.80406e-09
Clec10a	1.50564	0.000800663	0.00511874
Ubtd1	1.49931	0.00137346	0.00795729
Krt28	1.49874	0.000926897	0.00579684
Cotl1	1.49673	1.04457e-05	0.000125173
Tfrc	1.4958	1.36775e-07	2.61693e-06
Fjx1	1.49488	0.000187621	0.00148447
Coa5	1.49375	5.85735e-05	0.000545352
Tox4	1.49358	2.31248e-16	2.16832e-14
Ddhd2	1.49184	2.701e-09	7.12773e-08
Tmtc4	1.48931	0.00264674	0.0136317
Cdk2	1.4891	6.37471e-05	0.000588959
Abca6	1.48907	0.00784384	0.0322461
Ero1l	1.48657	8.32854e-05	0.000743998
Paip1	1.48551	7.54433e-08	1.52747e-06
Slc26a7	1.48544	4.61241e-07	7.82806e-06
Mgat4a	1.48348	2.12066e-08	4.65736e-07
Tmem164	1.47928	5.23388e-13	2.76788e-11
Uhmk1	1.47856	3.38574e-06	4.59106e-05
Car13	1.47554	3.34344e-11	1.31951e-09
5031439G07Rik	1.4744	5.77792e-20	9.2036e-18
Zfp536	1.47411	0.00014641	0.00120905
Sgpl1	1.47257	1.78524e-12	8.7742e-11
Fbxl2	1.47217	0.00319055	0.0157798
Creg1	1.46991	5.15741e-17	5.36899e-15
Gne	1.46916	5.43587e-18	6.71772e-16
Per3	1.46344	0.00070945	0.00462279
Exoc4	1.45986	1.02681e-10	3.61049e-09
Cpeb1	1.45961	2.36122e-20	3.90221e-18
Smap2	1.45525	8.38325e-08	1.68698e-06
Pikfyve	1.45389	2.52892e-08	5.47216e-07
Nedd4l	1.45276	5.85156e-12	2.63141e-10
Galns	1.45191	6.51827e-09	1.59589e-07
Rcsd1	1.44632	0.000360458	0.00260274
Klhl5	1.44539	1.46223e-12	7.29514e-11
Lrp12	1.44241	5.55926e-05	0.000523497
Ptpro	1.44226	0.00119257	0.00707042
Lss	1.44039	2.51267e-07	4.48899e-06
Pid1	1.43998	4.89826e-05	0.000471976
Ppm1h	1.43754	2.06388e-08	4.55535e-07
Arhgef5	1.42946	0.00395229	0.01883
Cox11	1.42842	0.00763948	0.0315926
Sp6	1.42544	0.00799483	0.0327548
Rab32	1.42444	4.52082e-11	1.72247e-09
Tm7sf2	1.41848	3.48583e-09	8.91416e-08
Nceh1	1.41462	2.56908e-13	1.42116e-11
Speg	1.41337	0.00896102	0.0356956
Lyve1	1.41325	0.012356	0.0458397
Jam3	1.41318	1.14094e-12	5.75737e-11
Itgav	1.41291	2.62764e-09	6.97591e-08
Snx15	1.41252	5.46151e-08	1.13891e-06
Gja3	1.41204	0.0114877	0.0432581
Cacna1a	1.4118	0.00222168	0.0118201
Klhl25	1.41163	9.88217e-08	1.9736e-06
Gnpda1	1.41082	1.51143e-09	4.18923e-08
Acsl4	1.4093	0.000123813	0.00104797
Arhgap28	1.40873	0.00314193	0.015587
Fam49b	1.4082	2.23654e-17	2.44374e-15
Fbln1	1.40817	4.45859e-10	1.35823e-08
Soga3	1.40658	1.32858e-05	0.000152608
Asb1	1.40342	4.31837e-05	0.000424169
Pter	1.40306	2.09316e-11	8.67512e-10
Scd1	1.4029	1.36769e-05	0.000156286
Ccl7	1.40206	0.00827871	0.0336054
Dennd2c	1.40115	5.4585e-05	0.000515984
Chsy3	1.39925	1.40741e-10	4.78338e-09
Fam19a5	1.3974	0.0100235	0.0388202
Slc3a2	1.39498	2.01545e-13	1.15352e-11
Fcrls	1.39287	0.000723875	0.00470056
Cd53	1.39191	0.00549995	0.0244338
Atp13a2	1.39147	1.34704e-07	2.5848e-06
Lphn2	1.39128	3.58815e-11	1.39526e-09
Nt5c3l	1.38667	2.15472e-15	1.68565e-13
Schip1	1.38576	0.00282739	0.0143662
Abhd13	1.38022	8.7726e-14	5.34482e-12
Gpd1l	1.37956	0.0123049	0.0456976
Calr4	1.37836	0.00259772	0.0134295
6430548M08Rik	1.3782	9.16787e-11	3.26707e-09
Cpt1c	1.37532	5.34003e-09	1.32958e-07
Nubpl	1.37383	0.00446418	0.0207967
Ythdf3	1.37344	5.62923e-16	4.9949e-14
Psrc1	1.37001	3.06488e-06	4.19904e-05
Wsb2	1.36944	6.03581e-11	2.26061e-09
Eif5a2	1.36621	0.0016977	0.00945462
D15Ertd621e	1.36618	4.46275e-06	5.87085e-05
Igsf8	1.36603	2.62601e-09	6.97591e-08
Fah	1.36552	8.61007e-16	7.3918e-14
Abca5	1.36532	5.27485e-09	1.31583e-07
Nbas	1.36419	6.5967e-08	1.35849e-06
Stra6	1.36265	0.00142212	0.00820326
Sipa1l1	1.35705	0.00378275	0.0181663
Mbtps2	1.35582	2.47196e-06	3.48792e-05
Smchd1	1.35458	2.93236e-12	1.3846e-10
Pafah2	1.35208	7.30127e-08	1.48737e-06
Pfkfb2	1.34927	0.000554227	0.00376732
Traf6	1.34845	0.000922269	0.00577062
Msx2	1.34715	4.67402e-05	0.000454043
Rrad	1.3456	0.00260882	0.0134784
Plcg1	1.34406	8.1873e-11	2.95749e-09
Napb	1.34333	0.000167389	0.00135779
Slc25a12	1.34281	8.88428e-06	0.000108357
Ninj1	1.34092	5.90527e-18	7.0976e-16
Tef	1.34071	6.58067e-11	2.43706e-09
Spint1	1.3395	5.47249e-05	0.00051643
Etv5	1.3386	0.000275437	0.00205562
2810468N07Rik	1.33821	4.99537e-06	6.47488e-05
Eif2c2	1.33657	5.58357e-07	9.26228e-06
Lyplal1	1.33601	1.24594e-05	0.000145115
Ahcyl2	1.33225	1.59342e-14	1.06937e-12
Rcan3	1.31838	4.70283e-05	0.000456406
Prokr1	1.31822	0.000186544	0.00147771
Asah1	1.31757	1.23075e-15	1.02338e-13
Arhgef37	1.31726	1.06344e-06	1.6502e-05
Aak1	1.31593	1.79059e-05	0.000198269
Atp7a	1.31429	7.03407e-10	2.06203e-08
Fuca2	1.31369	7.72501e-19	1.06364e-16
Ddx19b	1.31352	0.000529571	0.00363901
Fads2	1.30943	1.09745e-13	6.61208e-12
Lpcat3	1.30905	1.59584e-05	0.000178348
Usp45	1.30843	1.12873e-05	0.000133718
Zdhhc12	1.3064	0.00011537	0.000984705
Vcp	1.30561	7.42916e-12	3.25235e-10
Gusb	1.30498	0.00103241	0.00631336
Nudt4	1.30359	1.23434e-17	1.40683e-15
Hmgcr	1.30122	0.000390954	0.00277959
Pmaip1	1.29903	0.000253426	0.00192229
Tacc1	1.29769	1.25708e-13	7.41958e-12
Dpp7	1.29292	4.01628e-10	1.232e-08
Kif16b	1.29286	2.19239e-13	1.2387e-11
Hddc3	1.29099	0.00539077	0.0240457
Apold1	1.29046	7.07923e-08	1.45108e-06
Plxna1	1.28996	3.85739e-08	8.21232e-07
Popdc3	1.28986	0.00511025	0.0231062
Agl	1.2889	1.80486e-07	3.34671e-06
Slc39a6	1.28786	3.43197e-09	8.8105e-08
Pld4	1.28723	0.00631514	0.0273119
Bfsp2	1.28557	0.00468606	0.021617
Prox2	1.28298	0.00690798	0.0291884
Snap47	1.28153	2.0638e-09	5.62589e-08
Cpeb3	1.28082	0.00057693	0.0038956
Mical2	1.28051	0.00696429	0.0293793
Retnla	1.28046	0.00033248	0.00241922
Osbp2	1.27897	0.00171478	0.00953767
Tmem144	1.27646	0.000590791	0.00397499
Disp1	1.27584	1.65918e-10	5.45672e-09
Sorbs2	1.27463	0.00676207	0.0287164
Adam9	1.27422	6.93235e-08	1.42318e-06
Atp6v1b2	1.27372	2.947e-16	2.70572e-14
Aen	1.27245	7.25364e-06	9.03868e-05
Ttpal	1.26825	1.28032e-09	3.60921e-08
4930404N11Rik	1.26608	2.96362e-06	4.07722e-05
Slc25a13	1.26278	0.00320763	0.0158535
Wdr81	1.26079	5.57503e-07	9.25974e-06
Man2b1	1.25945	3.01206e-11	1.20628e-09
Nipa2	1.25924	1.15784e-08	2.69118e-07
Stab1	1.25682	0.00030491	0.00224206
Phlda3	1.25617	9.44484e-07	1.48126e-05
Plcxd2	1.25543	0.00201264	0.010892
1700066M21Rik	1.25511	0.0012849	0.00749345
Rbm38	1.25458	0.00477491	0.0218667
Narf	1.25092	1.9856e-09	5.43511e-08
Gpr19	1.24986	0.00032435	0.00236788
Ptger1	1.24966	0.00331725	0.0163192
Ubr2	1.24878	1.77743e-10	5.80232e-09
Tiam2	1.24674	3.541e-07	6.13572e-06
Gtf3c1	1.24323	1.0748e-10	3.74931e-09
Pdxk	1.2418	1.71358e-07	3.20896e-06
Tspan10	1.23994	6.26773e-12	2.79952e-10
Lrrc8d	1.23866	6.7345e-18	8.02133e-16
Pacs2	1.23739	3.47115e-13	1.88856e-11
Lhfpl2	1.23638	1.74679e-07	3.25272e-06
Tnc	1.23624	5.13042e-09	1.28222e-07
Spin1	1.23621	2.34316e-07	4.23637e-06
Zfp27	1.23517	0.000316535	0.00231466
Slc39a10	1.23307	4.65491e-08	9.75317e-07
Itgb2	1.23255	0.00337695	0.0165419
Rab2b	1.23247	0.000485132	0.0033722
Pign	1.2311	0.000355651	0.00257365
Ralgps2	1.22976	3.91217e-10	1.21131e-08
Atg2b	1.22688	4.14263e-08	8.77719e-07
Acaca	1.22668	0.000186961	0.00148013
Ccser2	1.22644	1.19519e-10	4.10432e-09
Gorab	1.22643	0.00306149	0.0152797
Akap10	1.22631	1.76916e-09	4.8831e-08
Zkscan8	1.22322	8.5799e-06	0.000105325
Nid1	1.22279	6.4441e-06	8.1842e-05
Hcn1	1.22091	0.00774363	0.0319135
Hsd17b7	1.21984	2.60596e-09	6.95114e-08
Lxn	1.21684	2.51595e-07	4.48899e-06
Stk39	1.21549	5.8298e-05	0.000543553
Acad10	1.2149	1.15532e-05	0.000136379
G6pdx	1.2137	4.17275e-05	0.000411701
Cyp51	1.2132	1.7983e-08	4.02971e-07
4632434I11Rik	1.21305	0.00971499	0.0378885
Ogdh	1.2117	1.31278e-09	3.69284e-08
Slc19a2	1.21159	1.61732e-06	2.41338e-05
Sepsecs	1.20999	0.000151793	0.00124727
Ttc3	1.20963	5.02909e-10	1.5215e-08
Lyz2	1.20938	0.000101183	0.00087778
Flna	1.20909	1.0843e-07	2.14603e-06
Mgl2	1.20334	0.00469339	0.0216433
2410066E13Rik	1.2027	0.00382199	0.0183281
Smug1	1.20113	1.42741e-05	0.000161712
Strn	1.20032	6.06587e-06	7.73354e-05
Ptrh1	1.1998	0.000554862	0.00376969
Gadd45g	1.19903	4.38473e-08	9.23096e-07
Rhog	1.18978	1.1082e-11	4.72629e-10
Kdm5c	1.1875	9.98195e-05	0.000867662
Arhgap24	1.18745	0.00748186	0.0311748
Epha1	1.18593	4.56477e-08	9.59472e-07
Mlana	1.18545	8.75445e-09	2.09239e-07
Fam57a	1.18494	1.23814e-05	0.000144351
Gpc4	1.18418	2.6622e-05	0.000277141
Ammecr1	1.1822	1.21179e-07	2.35878e-06
Irf4	1.18193	1.7328e-06	2.55238e-05
Ano10	1.1801	7.52613e-08	1.52612e-06
Lpcat2	1.17921	6.83998e-08	1.4064e-06
Rarb	1.17806	4.39915e-13	2.3547e-11
Snx19	1.17749	1.91626e-10	6.22478e-09
Scamp5	1.1767	0.000174548	0.00140271
Slc7a2	1.17612	0.000752956	0.00485602
Aph1c	1.17493	7.63544e-06	9.46094e-05
Lrrc8b	1.17363	4.2065e-10	1.28439e-08
Dsn1	1.17275	4.32335e-05	0.000424343
Dab2	1.17139	0.00199465	0.0108168
Igf2r	1.1707	0.000728651	0.00472694
Tnfrsf1b	1.16924	8.95702e-05	0.000793261
Lrpprc	1.16763	6.21339e-05	0.000575664
Ascc3	1.16712	1.24071e-07	2.40519e-06
Uhrf1bp1	1.1652	9.16889e-05	0.000807608
Bop1	1.1649	1.88444e-07	3.47478e-06
Gclc	1.16388	2.74608e-07	4.85373e-06
Mir22hg	1.16317	0.000118336	0.00100677
Cers6	1.16229	1.80608e-05	0.000199318
Pigm	1.16168	0.00104034	0.00634717
Tes	1.16132	0.00103554	0.00632664
Spg11	1.15887	0.00278576	0.0142203
Otub1	1.15831	0.00214901	0.0114889
Syt4	1.15732	2.8848e-12	1.36702e-10
Jmjd4	1.1564	0.00699522	0.0294816
Rhod	1.15347	1.44682e-06	2.18611e-05
Irs1	1.15342	5.59145e-06	7.19111e-05
Creb3l2	1.15336	8.71677e-09	2.08776e-07
Ak1	1.15228	6.55774e-05	0.000604252
Flnb	1.15031	1.46959e-07	2.79963e-06
Arhgap10	1.14976	7.55815e-10	2.20102e-08
Tmem241	1.14431	8.74633e-06	0.00010707
Frrs1	1.14417	1.51333e-07	2.87881e-06
Zfp385a	1.14404	2.44176e-08	5.29221e-07
Eif4g3	1.14275	1.71589e-06	2.53756e-05
Gab2	1.14121	0.00362949	0.0175964
Edaradd	1.14104	4.59204e-05	0.000447064
Gale	1.13954	3.35347e-06	4.55197e-05
Sh3rf1	1.13946	5.36212e-08	1.11995e-06
Celf4	1.13814	0.0106835	0.0408935
Rab5b	1.13589	2.33955e-07	4.23637e-06
Gfpt2	1.13588	0.00875922	0.0350395
Pigs	1.13458	3.22962e-10	1.00705e-08
Spsb4	1.13444	0.000310188	0.00227328
Slc30a7	1.13357	1.13678e-10	3.92411e-09
Dse	1.13275	4.97785e-07	8.3624e-06
Slc27a4	1.12859	1.08403e-07	2.14603e-06
Mettl9	1.12815	9.02684e-07	1.42927e-05
Map4k4	1.12781	4.92994e-07	8.30302e-06
Acp1	1.12777	0.00545778	0.0242709
Wdr11	1.12663	4.80854e-07	8.12964e-06
Vps18	1.12582	5.74297e-10	1.70242e-08
Tmem176b	1.12467	2.04954e-13	1.16797e-11
Pitpnm2	1.12068	0.00823789	0.0334808
Sema6a	1.1204	1.26465e-08	2.90781e-07
Agfg1	1.12	3.05664e-11	1.21357e-09
Ctsc	1.11914	1.95121e-14	1.28984e-12
Sparc	1.11677	1.95054e-07	3.57671e-06
Pank3	1.11589	0.000317544	0.00231947
Mrs2	1.11347	2.02937e-07	3.71097e-06
Proser2	1.11286	1.01641e-12	5.16846e-11
Map2k3	1.1114	1.49714e-05	0.000169032
Skp2	1.11127	0.00773933	0.0319057
Pld3	1.11084	3.96328e-12	1.86472e-10
Slc30a1	1.11054	6.92904e-06	8.69153e-05
Paxip1	1.10977	1.49392e-06	2.24956e-05
1110018G07Rik	1.10831	2.07108e-08	4.56361e-07
Rdh11	1.10828	1.13391e-07	2.22756e-06
Mapk14	1.10819	0.00592285	0.0258606
AI480653	1.10736	1.00681e-05	0.00012101
Wnt5b	1.10719	0.0107592	0.0410999
Grn	1.10702	1.90621e-08	4.24991e-07
Naglu	1.10518	1.12557e-10	3.89559e-09
Hist1h1c	1.10514	2.97993e-05	0.000306597
Kitl	1.1042	0.000989157	0.00610161
Prdx3	1.10406	0.00127121	0.00743329
Supt16	1.10366	5.25108e-05	0.000500899
Stt3b	1.10336	2.70918e-12	1.29307e-10
Abhd5	1.10169	2.45318e-12	1.18804e-10
Cltc	1.10048	1.26288e-11	5.31736e-10
Smcr7l	1.10014	0.000200557	0.0015699
Rufy3	1.09925	3.14612e-05	0.000321444
Nckap5l	1.09868	6.25758e-08	1.29268e-06
Ctnnd1	1.09853	7.88946e-12	3.44246e-10
Nploc4	1.09729	9.3463e-07	1.46755e-05
Stradb	1.09382	0.000331583	0.00241402
Galk2	1.09302	3.70067e-05	0.000369815
Ccnd2	1.09275	0.000145396	0.00120143
Phf6	1.09256	7.86972e-06	9.7148e-05
Faah	1.0894	0.00143459	0.00825356
Dync1li1	1.08828	3.82414e-10	1.18683e-08
Cdc27	1.08634	1.17811e-07	2.30753e-06
Unc13b	1.08627	0.000245737	0.00186933
Chfr	1.0851	1.08996e-07	2.15402e-06
Pik3r3	1.08501	3.87098e-06	5.17475e-05
Extl2	1.08483	0.00944094	0.0370932
Slc39a9	1.08346	4.51604e-05	0.000440639
Nabp1	1.08231	0.000176087	0.00141265
Degs1	1.08164	1.58998e-10	5.29499e-09
Macrod2	1.08146	0.000305243	0.00224325
Nup93	1.08096	0.000174594	0.00140271
Pi4kb	1.07957	7.61977e-06	9.45037e-05
Elmod2	1.07928	0.000176617	0.00141604
Nckap1	1.07619	1.88448e-08	4.20857e-07
Magee1	1.0756	0.00012045	0.0010222
Kif13a	1.07478	0.0088944	0.0354623
Cd55	1.07331	0.00113412	0.00679529
Msrb3	1.07302	0.00128115	0.0074782
Htatip2	1.0725	0.000185883	0.00147335
Mfsd9	1.07239	0.000103828	0.000898955
Lef1	1.07157	0.000421112	0.00296776
Als2	1.0676	0.00989515	0.0384516
Soat1	1.06691	2.21933e-08	4.85792e-07
Psd3	1.06412	0.00338606	0.0165804
Pla2g12a	1.06285	2.54504e-07	4.52866e-06
Atxn10	1.06049	9.66531e-11	3.43508e-09
Nek6	1.05962	0.00109784	0.00661858
Slc12a7	1.05836	6.53673e-07	1.07223e-05
Megf6	1.05749	0.00124917	0.00734664
Hspa4	1.05504	1.04327e-07	2.07416e-06
Mapk6	1.05429	1.23373e-11	5.21125e-10
Fzd1	1.05355	2.47597e-12	1.1947e-10
Gns	1.05274	1.11405e-10	3.86583e-09
Pgap1	1.04908	0.00176139	0.00975184
Cep170b	1.04773	3.71568e-07	6.40483e-06
Gdf15	1.04768	5.26815e-05	0.000502164
Hsd17b12	1.04447	4.88578e-09	1.23038e-07
St3gal1	1.04403	2.09581e-05	0.000226563
Map3k7	1.04328	2.85081e-05	0.000294688
Insig2	1.04233	1.43915e-10	4.86008e-09
Sfrp1	1.04065	0.000300491	0.00221819
Abhd12	1.03766	2.76324e-11	1.11721e-09
Tgm4	1.0375	0.00145811	0.00835252
Fasn	1.03731	3.70861e-06	4.96774e-05
Osbpl1a	1.03648	2.2953e-05	0.000244136
Pi4ka	1.03562	1.09337e-07	2.15754e-06
Ctsb	1.03525	2.19498e-11	9.04045e-10
Tollip	1.03382	7.67469e-06	9.50067e-05
Odc1	1.03239	0.000144008	0.00119219
Rnf41	1.03121	3.06231e-07	5.36826e-06
Plxna2	1.03082	0.00121549	0.00717731
Trub2	1.03054	2.05349e-06	2.95421e-05
Hps3	1.03031	1.34124e-07	2.57741e-06
Ctss	1.0296	0.00868392	0.0348755
Chek2	1.02959	0.00113355	0.00679529
Lamtor1	1.02928	1.00346e-10	3.53781e-09
Pde8a	1.02775	1.42098e-05	0.000161398
Nomo1	1.02715	3.31809e-05	0.00033771
Atp6v1c1	1.02669	1.00177e-10	3.53781e-09
Thap6	1.02177	0.0055895	0.0247236
Dhcr7	1.0217	1.30078e-05	0.000149935
Mroh1	1.02125	0.00022217	0.00171372
Bivm	1.0199	0.00485522	0.0221525
Tinagl1	1.01948	2.42623e-10	7.72945e-09
Trim62	1.01944	7.83702e-09	1.89768e-07
Sgsm2	1.01912	0.000256081	0.0019402
Iars	1.01864	1.7024e-07	3.20618e-06
Foxk2	1.01662	2.07546e-06	2.97934e-05
Taok3	1.01661	3.87829e-07	6.65045e-06
Piezo1	1.01498	0.000237277	0.00181437
Gga2	1.01424	3.62408e-06	4.87425e-05
Spata6	1.01162	5.00199e-07	8.38167e-06
Dock10	1.0111	0.0011847	0.00703321
Hdlbp	1.01028	9.26937e-09	2.20018e-07
Ism1	1.00965	0.00145673	0.00835188
Ippk	1.00883	0.00112766	0.00677076
Aldh7a1	1.00813	7.79524e-07	1.25378e-05
Chid1	1.00703	0.000221592	0.00171129
Casc4	1.00659	3.01293e-05	0.00030927
2310044G17Rik	1.00642	1.20442e-07	2.35209e-06
Fam108c	1.0038	5.58244e-08	1.16229e-06
Slc2a3	1.00372	0.000738387	0.0047854
Acat2	1.00369	1.35463e-05	0.000155061
Grik2	1.00252	0.000240288	0.00183209
Coro1c	1.00186	8.93895e-07	1.41913e-05
Slc45a4	0.999843	7.16739e-06	8.965e-05
Pigb	0.999317	0.012526	0.0463493
Npnt	0.99761	0.000220034	0.0017072
Sec61a1	0.996995	0.00144021	0.0082715
Pon3	0.995903	0.00846048	0.0341128
Ctsa	0.995184	7.21938e-11	2.62941e-09
Whsc1	0.994348	0.0119574	0.0446261
Vwa8	0.994223	1.69188e-07	3.19091e-06
Slc35a5	0.99273	0.000163853	0.00133393
4933404O12Rik	0.992279	0.00395989	0.0188498
Lrrc47	0.992068	0.00194158	0.0105898
Tmem64	0.990978	2.85257e-09	7.4829e-08
Ttyh3	0.990862	0.00148295	0.00845091
Magt1	0.98863	1.85705e-07	3.43386e-06
Ttll1	0.987989	9.39055e-06	0.000113797
Tnip1	0.987592	2.0782e-06	2.98003e-05
Ptpla	0.98711	0.000539562	0.00369423
Als2cl	0.987098	0.00643118	0.027615
Dnajc13	0.986684	1.23736e-05	0.000144351
Mthfd1l	0.986435	0.00289228	0.0146229
Inpp4b	0.986247	2.41126e-05	0.000254881
Vac14	0.985706	7.44132e-07	1.20387e-05
Stxbp2	0.98556	1.56924e-06	2.34428e-05
Mob3a	0.9845	4.68704e-06	6.12932e-05
Gapdh	0.984145	6.49612e-06	8.23443e-05
Kcnk5	0.982848	1.10494e-05	0.000131371
Tpp1	0.981698	6.39075e-09	1.57048e-07
Ifit2	0.98124	8.95801e-05	0.000793261
Tmem189	0.979422	4.91304e-10	1.4898e-08
Atp6v0d1	0.975064	1.18764e-08	2.74987e-07
Glb1	0.974999	0.000147003	0.00121243
Txnrd1	0.974848	7.20495e-06	8.99496e-05
Hpgds	0.974801	0.000189916	0.00150082
Kidins220	0.973448	0.000131627	0.00110281
Id1	0.973309	6.70014e-06	8.43643e-05
Dpy19l3	0.969214	0.0007439	0.00481169
Tor1aip2	0.969181	1.41103e-10	4.78339e-09
Cachd1	0.968544	1.40551e-08	3.20936e-07
Ldha	0.968539	7.25847e-05	0.000660456
Ggh	0.968475	9.48335e-06	0.000114711
Acsl3	0.968079	0.000161003	0.00131478
Btbd10	0.967138	0.000199595	0.00156493
Pgk1	0.966918	0.0015227	0.00863649
Fam63b	0.966153	5.51782e-10	1.64675e-08
Ipo13	0.963757	8.89749e-07	1.41557e-05
St3gal3	0.963401	0.00575908	0.0253212
Psmf1	0.962327	9.01818e-09	2.14441e-07
Man2b2	0.959397	2.28562e-05	0.000243636
Entpd5	0.959319	4.45442e-05	0.000435914
Cenpf	0.958	0.00904301	0.0359248
Panx1	0.957321	6.52749e-07	1.07205e-05
Cdc34	0.956683	2.16637e-05	0.000232292
Skil	0.956255	1.79752e-05	0.000198704
Amotl1	0.953793	8.61047e-05	0.000765781
Fam160b2	0.952992	0.00478537	0.0218971
Eif4g1	0.952384	7.44217e-08	1.51141e-06
Rtn4	0.951394	2.6374e-07	4.66788e-06
Dcaf7	0.950843	3.2614e-06	4.44068e-05
Snai2	0.950762	6.77956e-06	8.52831e-05
Fbxo28	0.949592	1.54876e-08	3.51824e-07
Rapgef2	0.949275	0.000877136	0.00555393
Slc26a6	0.949212	0.00763484	0.0315926
0610031J06Rik	0.948787	5.03336e-09	1.26513e-07
Tmem176a	0.948443	9.4227e-06	0.000114082
Gcn1l1	0.94844	2.58205e-06	3.61624e-05
Lpin2	0.947984	1.53245e-06	2.29451e-05
Tmem19	0.946789	3.65088e-07	6.30957e-06
Ptpn14	0.946104	2.08471e-05	0.000225732
Ostm1	0.946048	1.20042e-06	1.84329e-05
Tyk2	0.945379	1.83534e-06	2.67236e-05
Tmf1	0.945349	1.27496e-08	2.92642e-07
Gng12	0.944503	6.78366e-07	1.10724e-05
Wbp1l	0.944467	0.000290826	0.00215286
Dcxr	0.944049	3.35475e-05	0.000341179
Rnpep	0.943761	4.25406e-05	0.000418786
Ifnar1	0.942505	3.47007e-06	4.69098e-05
Cpd	0.942217	5.45223e-05	0.000515984
Metrnl	0.940553	0.00243642	0.0127521
Cep76	0.940193	0.00167012	0.0093404
Ftl1	0.940189	2.72651e-09	7.18072e-08
Epb4.1l4a	0.939748	2.65197e-05	0.00027673
Ucp2	0.939414	6.76873e-09	1.65415e-07
Gys1	0.937582	0.000299723	0.00221377
Dhx8	0.936883	2.6609e-05	0.000277141
Slc4a7	0.936378	0.000673935	0.0044175
Ppt1	0.935008	2.81715e-07	4.96666e-06
Serpinb8	0.933863	7.32663e-08	1.49024e-06
Usp33	0.93309	1.12746e-06	1.74138e-05
Pgm2	0.930888	0.00038975	0.00277484
Lpp	0.92969	7.6112e-05	0.00069065
Slc25a33	0.92956	0.000377994	0.00270133
Uxs1	0.929091	0.00111562	0.00671046
Tpst2	0.928705	1.68394e-05	0.000187087
Tcp11l1	0.927881	0.00529144	0.0238038
Golt1b	0.927207	1.50809e-05	0.000170123
Rab34	0.925875	0.000262525	0.00197882
Gnl3l	0.925309	0.000462736	0.00323801
Lmtk2	0.923809	0.00197097	0.0107228
Tlr4	0.923746	0.00992184	0.0385021
Wdr1	0.921133	3.18233e-06	4.33749e-05
Ireb2	0.919852	4.48966e-06	5.89451e-05
Senp5	0.918405	6.69911e-06	8.43643e-05
Ptar1	0.918295	0.00403875	0.0191797
Hus1	0.917664	0.00883132	0.0352533
Klhdc10	0.917137	6.15965e-07	1.01289e-05
Dcun1d4	0.914127	5.46696e-05	0.000516276
Stard8	0.913431	0.00830349	0.033644
2610507B11Rik	0.913243	2.34331e-09	6.34854e-08
B230120H23Rik	0.912736	1.23095e-06	1.8858e-05
Tubgcp6	0.911393	0.00461378	0.021349
Galnt10	0.911092	0.000910394	0.00571254
Ube3b	0.910491	6.20325e-06	7.90108e-05
Rnf128	0.910187	0.000184789	0.00146998
Gorasp1	0.909945	0.000212939	0.00166092
Solh	0.909918	0.00150746	0.00856843
Snn	0.90973	0.00096231	0.0059731
Aaas	0.908439	0.000592113	0.00397983
Gpnmb	0.90742	6.45842e-09	1.58417e-07
Alg3	0.905007	0.000168879	0.00136698
Tmem127	0.904977	3.09775e-06	4.23968e-05
Myef2	0.904916	0.00255881	0.0132719
Tpra1	0.904273	2.65599e-08	5.72837e-07
Pla2g2e	0.903926	0.00175972	0.00975076
Fam178b	0.902483	4.48204e-05	0.000437644
Inpp5a	0.902289	0.000921695	0.00576976
Metap1d	0.900827	0.00159892	0.00900694
Hexa	0.900388	3.0656e-07	5.36826e-06
Abhd8	0.900003	0.000121768	0.00103199
Tcn2	0.89992	4.93982e-06	6.42809e-05
Rcbtb1	0.899797	1.52673e-05	0.000171932
Cdyl2	0.899261	0.00475282	0.0218278
Cmas	0.898204	0.00021595	0.00168144
Map2k4	0.897915	6.44977e-08	1.3303e-06
Sema3f	0.895773	0.00302304	0.0151392
4931406P16Rik	0.895564	3.68584e-07	6.36168e-06
Tgfb2	0.894569	0.00749685	0.0312078
1700019G17Rik	0.892299	0.00416222	0.0196742
Pgam1	0.892064	0.0124036	0.0459735
Bzw1	0.890777	1.14182e-06	1.75945e-05
Prkx	0.889772	1.94863e-07	3.57671e-06
Nacc1	0.889761	0.00010647	0.000919005
Ssbp4	0.888918	1.85051e-05	0.000203573
Mvd	0.88776	7.74381e-05	0.000700759
Atp2c1	0.887182	5.54513e-07	9.22166e-06
Rb1	0.885862	1.38882e-05	0.000158426
Ankib1	0.885724	1.13314e-06	1.74811e-05
Txndc11	0.885713	0.00016601	0.00134899
Rhbdd2	0.885605	0.00143678	0.00826256
Fbxo32	0.885109	0.00235281	0.0123733
Clasp1	0.884368	3.93139e-05	0.00039051
Pskh1	0.883686	0.000877778	0.00555489
Polk	0.882183	0.000547219	0.0037312
Lclat1	0.881314	0.0109855	0.041748
Cyp4b1	0.878927	2.66385e-06	3.69945e-05
Tmem18	0.877573	1.5755e-07	2.98848e-06
Dusp4	0.876208	2.20249e-06	3.15142e-05
Rap2c	0.875945	0.000391047	0.00277959
BC026590	0.875871	2.49114e-05	0.000261599
Cacul1	0.875278	0.00839895	0.0339165
Hs1bp3	0.875269	0.00013389	0.00111823
1110008P14Rik	0.874658	0.000261666	0.00197459
Snx5	0.873156	1.20625e-08	2.78808e-07
Tnks	0.872964	3.80391e-05	0.000379845
Prkcd	0.872431	0.0025507	0.0132402
Scmh1	0.871029	3.27808e-06	4.45879e-05
Dusp2	0.870407	1.89777e-05	0.000208047
Ube2e2	0.869282	1.29492e-05	0.000149652
Lypla1	0.869071	0.000901457	0.00567531
Alas1	0.86877	3.86588e-07	6.63777e-06
Ulk2	0.868563	0.00278956	0.014227
March8	0.866934	1.13138e-05	0.000133912
Zfp655	0.866171	0.000512512	0.00353097
Spcs3	0.865677	4.95595e-07	8.33621e-06
Pfn2	0.86455	0.000695067	0.00454026
Prelid1	0.864026	3.67173e-08	7.82967e-07
Map3k11	0.862707	5.45997e-05	0.000515984
Pik3cb	0.862169	2.81748e-07	4.96666e-06
Necap2	0.86189	0.000227931	0.00175406
Sepp1	0.85951	1.68877e-07	3.1896e-06
Atp13a3	0.857646	1.2994e-06	1.9792e-05
Atp2a2	0.856964	4.72961e-07	8.0167e-06
Stam2	0.856936	1.69645e-06	2.51443e-05
Sgk3	0.856732	8.5786e-08	1.71845e-06
Ube3c	0.856559	0.000260427	0.00196636
Gtf2h1	0.855815	3.19056e-07	5.56495e-06
Golim4	0.855644	8.11248e-05	0.000727646
Cdkl2	0.854194	0.00179594	0.00991401
Gmfb	0.853833	1.26167e-08	2.90781e-07
Slc35e1	0.85294	5.07154e-05	0.000486934
Fads1	0.852463	1.16958e-06	1.79802e-05
Hiatl1	0.852408	3.73315e-07	6.42656e-06
Rusc1	0.851394	0.0032555	0.0160541
Arf3	0.850225	0.00036776	0.00264535
Ganc	0.850069	0.00531674	0.0238462
Evi5l	0.848627	0.000494231	0.00342106
Grhl3	0.847815	0.00359732	0.0174533
Atp6v1a	0.847259	1.43004e-07	2.72823e-06
Fgd6	0.846785	5.79428e-07	9.57577e-06
Klhl18	0.846105	0.00108288	0.00654929
Bcl2l13	0.845821	2.42646e-06	3.43471e-05
Pi4k2b	0.844925	0.00178455	0.00985938
Txndc16	0.844795	9.0444e-06	0.000110107
Osbpl6	0.844442	0.000221325	0.00171129
Ube2j1	0.843428	8.38359e-09	2.02262e-07
Rab3ip	0.842657	0.0010148	0.00622082
Gpr153	0.842129	0.00409544	0.0194002
Arl2bp	0.841843	2.57892e-06	3.61569e-05
Scamp1	0.840805	1.29777e-06	1.97899e-05
Prss12	0.840379	8.03874e-05	0.000722012
Fam214b	0.840219	0.00147458	0.00842134
Kifap3	0.840163	5.62e-06	7.2208e-05
Tfpi	0.840062	1.30221e-06	1.98119e-05
Acly	0.839904	2.41174e-05	0.000254881
Zcchc2	0.839301	0.00164337	0.00921418
Pim2	0.839081	0.00472005	0.0217268
Trp53inp1	0.838301	2.91999e-06	4.02976e-05
Cdk16	0.8382	4.56183e-06	5.98333e-05
Slain2	0.835727	2.92769e-06	4.03619e-05
Xrcc5	0.835462	5.42705e-06	7.00693e-05
Usp46	0.835223	0.000283146	0.00210544
Myh9	0.835154	7.04996e-05	0.000644588
5730508B09Rik	0.834977	3.59896e-06	4.8454e-05
Trappc8	0.834707	1.24812e-05	0.000145132
Ykt6	0.834375	8.90827e-06	0.00010855
Cux1	0.834027	0.0007492	0.00483995
Rhoq	0.833655	3.38526e-05	0.000343225
Trappc12	0.833403	1.78584e-05	0.00019791
Tsc2	0.832295	9.30971e-05	0.000817832
Wls	0.831389	2.91496e-08	6.27666e-07
Dip2c	0.831122	0.000114385	0.000978189
Atp9a	0.830294	1.25742e-06	1.91967e-05
Ank2	0.829751	0.00126107	0.00738921
Ttc8	0.82909	8.29309e-05	0.000741331
Kras	0.828754	2.34553e-07	4.23637e-06
Dennd4c	0.828006	0.00160741	0.00904404
Pja2	0.827873	9.13217e-07	1.44077e-05
Atg9a	0.827597	5.0215e-05	0.000482831
Adipor2	0.826898	0.00225869	0.0119785
Sacm1l	0.826342	0.00445135	0.0207588
Erc1	0.825965	8.02715e-05	0.000721461
Sin3b	0.825652	5.74846e-06	7.37152e-05
Rptor	0.824816	0.00363999	0.0176377
Ap1ar	0.824195	1.18625e-05	0.000139284
Aacs	0.823984	0.000175608	0.00140966
Gemin5	0.823864	0.0055264	0.0245101
Gtf2e1	0.823073	0.00868058	0.0348727
Abca7	0.822512	0.00738305	0.0308167
Golm1	0.822228	8.62945e-05	0.000766734
Slc35c2	0.821947	3.85508e-05	0.000384085
Homer1	0.82088	0.00235826	0.012397
Vps41	0.819828	2.40398e-07	4.33602e-06
Ndst1	0.819546	0.00012874	0.00108205
Aars	0.81954	1.17297e-05	0.000138093
Eaf1	0.819532	7.16103e-05	0.000652938
Prtg	0.818691	0.000438308	0.00308238
Twf1	0.817224	1.708e-05	0.000189601
Mob3c	0.81579	0.00107547	0.00651041
St3gal4	0.815754	2.49154e-06	3.51179e-05
Tmem192	0.815107	1.90658e-05	0.000208494
Aldh18a1	0.812837	0.000224362	0.00172861
Sqle	0.812243	1.54374e-07	2.93245e-06
Lmf1	0.811481	1.71854e-07	3.21269e-06
Trim63	0.811255	0.00295685	0.0148754
Kremen1	0.810852	3.12148e-05	0.000319173
Heatr1	0.810778	0.00033017	0.00240505
Sh3bp4	0.810631	4.17195e-06	5.54345e-05
Bin3	0.810113	0.00490938	0.0223509
Ptk7	0.810046	0.000562138	0.00381079
Ctsl	0.809356	3.20498e-08	6.8676e-07
Ttyh2	0.808925	0.000159553	0.00130374
Slc7a6	0.808779	0.00165256	0.00925497
Sec24c	0.807809	0.000236755	0.00181352
Slc25a39	0.807491	9.53058e-06	0.000115072
Neu1	0.805962	1.71337e-07	3.20896e-06
Capn2	0.805106	1.79136e-07	3.32634e-06
Atp6ap2	0.80403	1.19047e-05	0.000139656
Sesn3	0.803053	0.00532301	0.0238561
Elp5	0.802514	6.9497e-05	0.000637627
Gak	0.802013	2.56098e-06	3.60166e-05
Il4ra	0.801651	0.00167965	0.00938179
Elovl1	0.801182	4.02096e-06	5.36439e-05
Cdk8	0.801182	0.0126887	0.0467201
6030458C11Rik	0.801064	0.00054607	0.0037257
Ptpn13	0.800916	0.0119194	0.0445284
Atp6v0a1	0.800717	1.02154e-06	1.59424e-05
Hgsnat	0.800445	2.12564e-07	3.86562e-06
Pdhx	0.800399	0.000245572	0.00186914
Dram2	0.799642	6.99872e-05	0.000641234
Vps37a	0.799428	0.000500413	0.00345842
Fam118b	0.798969	0.000615123	0.00409304
Hps4	0.798256	5.44521e-07	9.07832e-06
Ap5z1	0.79557	0.000369252	0.00265337
Bcar3	0.795035	0.00465521	0.0214988
Gyg	0.793005	2.62694e-05	0.000274335
Tomm20	0.79252	0.000715754	0.00465698
Plekhb2	0.79145	7.86418e-05	0.000708741
Larp4b	0.791121	2.73589e-06	3.79418e-05
Abcd3	0.791101	1.32805e-05	0.000152608
Cog6	0.790775	0.000650205	0.00428532
Usp9x	0.790379	0.000391328	0.00278009
Ubac1	0.790124	2.13233e-05	0.000229199
Dffa	0.789425	0.00211762	0.0113716
Fam211a	0.789147	0.00414038	0.019592
Cpped1	0.788166	5.8469e-06	7.476e-05
Utp20	0.788023	0.0047415	0.0217891
Mbd1	0.787184	0.000274981	0.00205397
Fgd4	0.786669	0.0042875	0.0201368
Lrrc16a	0.78458	0.000238752	0.00182248
Stx12	0.784231	6.73709e-07	1.101e-05
Fzd6	0.782541	4.70968e-05	0.000456406
Pdcd6ip	0.781828	2.10536e-05	0.000227039
Ldlrad3	0.781158	5.89895e-06	7.53527e-05
Atg2a	0.780287	0.00140764	0.00812328
Bnc2	0.780127	0.00134605	0.00781905
Rnd2	0.778649	0.00962409	0.0376561
Lnx2	0.777651	0.003051	0.0152389
Atg12	0.777516	0.000264393	0.00199062
Eif4g2	0.777114	1.85988e-06	2.70213e-05
Stim2	0.775564	1.67111e-05	0.000185974
Rap1gds1	0.774936	1.92923e-06	2.79369e-05
Acox1	0.774839	9.07658e-07	1.43542e-05
Nars	0.772647	0.000162295	0.00132369
Nkiras2	0.772622	0.00712264	0.0299232
Nup50	0.771982	0.000116214	0.000990632
Ddx6	0.771967	0.000468574	0.00326914
Arl8a	0.771795	1.41476e-07	2.70298e-06
Marcks	0.771786	8.94131e-07	1.41913e-05
Pcdhgc3	0.770767	1.64988e-05	0.000183766
Gpi1	0.77061	7.84672e-05	0.00070765
Ids	0.770384	6.07333e-05	0.000563596
Rell1	0.770286	1.49371e-06	2.24956e-05
Sec16a	0.769397	0.0134382	0.0488667
Abcb8	0.768805	0.00804777	0.032941
Ubl3	0.768481	1.87269e-06	2.71777e-05
Dpp3	0.767349	7.95219e-07	1.27437e-05
Cbr2	0.767243	0.00461538	0.021349
Npc2	0.766383	1.97117e-07	3.60953e-06
Ifngr2	0.766299	0.00395076	0.0188295
Copb2	0.764888	6.77426e-05	0.000622827
Dhx37	0.764877	0.00870992	0.0349268
Kctd3	0.764169	8.43062e-05	0.0007521
Tmem131	0.764092	0.00465554	0.0214988
Lamc1	0.763211	3.93109e-05	0.00039051
Btbd7	0.763164	0.00416074	0.0196742
Zdhhc5	0.760441	0.00015371	0.00126146
Mtpn	0.760431	0.000180585	0.00144261
Calu	0.758674	0.00190839	0.0104346
Sars	0.757767	1.48459e-05	0.000167759
Sidt2	0.757763	2.46357e-06	3.4798e-05
Adcy3	0.757745	0.0103322	0.039791
Actb	0.757136	0.0115705	0.043446
Gosr2	0.757008	0.000244725	0.00186377
Dnajc3	0.756965	3.53025e-05	0.000356014
Sema3b	0.756665	2.05861e-05	0.000223272
Gopc	0.755015	0.00143113	0.00824081
Rabl6	0.75483	1.71331e-06	2.53659e-05
Vps35	0.754364	5.15956e-06	6.66809e-05
Apbb2	0.75415	0.00364066	0.0176377
Kpna1	0.753494	2.39297e-06	3.39094e-05
Rab43	0.752761	0.00242014	0.012682
Ift140	0.752309	0.00242671	0.0127114
Tpgs2	0.752069	0.000702506	0.00458432
Nhsl1	0.750829	0.00262428	0.0135371
Bace2	0.750765	2.26934e-05	0.00024235
Fem1b	0.750475	0.0095609	0.0374754
Lrrc59	0.749981	0.000152989	0.00125632
Serac1	0.748786	0.00153451	0.00869227
Man1a	0.74826	0.000221382	0.00171129
Mfn2	0.746887	0.000282181	0.00209944
Mdm2	0.746505	5.0827e-05	0.000487478
Tmcc3	0.746421	0.000132103	0.001105
App	0.746314	8.07767e-07	1.29292e-05
Stx3	0.746044	7.3435e-05	0.000667733
Dpp8	0.745771	1.24688e-05	0.000145115
Srrd	0.745453	0.00432559	0.0202797
Tbc1d7	0.745375	0.0116166	0.0435821
Tlr3	0.744858	0.00923968	0.0364759
Pald1	0.744257	5.23386e-05	0.000500339
Aldh3a2	0.743462	9.34218e-05	0.000818938
Tubd1	0.742278	0.00278198	0.0142123
Dlg1	0.742057	8.64169e-05	0.000767305
Sufu	0.741356	0.00147849	0.00843589
E2f6	0.741004	0.00696316	0.0293793
Spred2	0.740917	0.00920205	0.0363817
Nudt12	0.740194	0.0134902	0.0489848
Gtf3c3	0.739534	0.00339385	0.0166019
Serp1	0.739167	0.000130244	0.00109375
Tfeb	0.738676	3.96104e-05	0.000392865
Tug1	0.738422	1.25327e-06	1.91555e-05
Tbcd	0.738364	0.00169981	0.00946239
Plekhm1	0.737757	0.00049419	0.00342106
Cs	0.736812	0.000253593	0.00192245
Sc4mol	0.73677	1.66581e-06	2.47736e-05
4930444A02Rik	0.735723	0.000785059	0.00503871
Cog4	0.735472	5.63584e-05	0.000529577
Ckap4	0.734884	0.000592484	0.0039803
Letm1	0.734597	8.17488e-07	1.30689e-05
Gdap2	0.734291	0.000281329	0.00209428
Trim37	0.734182	0.0019826	0.0107647
Rusc2	0.733987	0.000490116	0.00340148
Dnm2	0.733143	0.00010314	0.000893588
Papd7	0.732949	0.000508261	0.00350533
Ntn4	0.732873	0.00125361	0.00736294
Tgfbr1	0.732357	0.000767969	0.00493838
Ccm2	0.732352	0.000543451	0.00371508
Lrrc41	0.730995	2.45544e-05	0.000258879
Wdr37	0.730869	0.00234356	0.0123296
Tulp4	0.730429	0.00142373	0.00820894
Tor3a	0.729692	0.00011261	0.000964263
Ctns	0.728688	2.61987e-06	3.65758e-05
Pianp	0.728581	0.00185698	0.010183
Vprbp	0.727675	0.00492571	0.0224021
Pmpca	0.727525	0.000199685	0.00156493
Prmt10	0.727017	0.00637064	0.0274541
Lactb2	0.727015	0.000766156	0.00493152
Tnks2	0.726933	3.60313e-05	0.000361984
Lhfp	0.726332	0.00916156	0.0362433
Rnf14	0.725938	5.49811e-05	0.000518478
C030046E11Rik	0.725721	0.008617	0.0346488
Atp6v0a2	0.72547	0.000107132	0.000922466
Fez1	0.725403	0.00183103	0.0100657
Ccdc132	0.723804	0.000257638	0.00194976
Echdc1	0.72368	0.0129498	0.0474921
Fkbp15	0.72291	7.84175e-05	0.00070765
Dgat1	0.72281	5.81183e-05	0.00054289
Sfmbt1	0.722057	0.000411132	0.00290673
Mlec	0.720606	0.0001674	0.00135779
Alg1	0.719942	0.00182218	0.0100337
Ap1b1	0.719884	2.92589e-05	0.00030152
Memo1	0.718452	0.0021621	0.0115542
Eps15	0.718401	2.13068e-05	0.000229199
Lamb1	0.718082	0.00253628	0.0131924
Uso1	0.716337	2.02308e-06	2.92e-05
Trip12	0.715817	0.000267033	0.00200594
Ttc37	0.715219	0.00355329	0.017246
Elovl5	0.715215	0.00290485	0.0146528
S100a1	0.714786	0.00016292	0.00132797
Asl	0.714771	4.87119e-05	0.000470088
Rab1	0.714657	1.45414e-05	0.000164599
Aff4	0.714616	0.000503782	0.00347989
B4galt7	0.713628	0.00301607	0.0151158
Id4	0.713604	1.82793e-05	0.000201392
Ttc13	0.713178	8.82899e-05	0.000782884
Sypl	0.712427	7.78193e-06	9.61541e-05
Ppp2r1b	0.712137	0.00223171	0.0118543
Hmgcs1	0.711689	0.000147758	0.00121789
Rabgap1	0.711121	0.000161592	0.00131877
Def8	0.710883	0.0109035	0.0415313
Fdft1	0.710404	0.000612972	0.00409092
Auh	0.710269	0.0101643	0.0392588
2410131K14Rik	0.710039	0.0121274	0.0451272
Cbfa2t2	0.708998	0.012658	0.0466614
Hbs1l	0.708695	4.05192e-05	0.000400976
Phf20l1	0.707472	0.000126976	0.00107063
Rmnd5a	0.70738	3.24587e-05	0.000330868
Slc16a2	0.707052	4.71215e-05	0.000456406
Aco2	0.706975	0.000221757	0.00171153
Dtnbp1	0.706436	2.61468e-06	3.65758e-05
Sec23b	0.706364	0.00637694	0.0274624
Mtor	0.706038	0.00146339	0.00837192
Lrp10	0.705681	1.12664e-05	0.00013359
Caprin1	0.705357	2.3733e-05	0.000251422
Rhobtb2	0.703768	0.00269169	0.0138102
Dnmt3a	0.703619	0.00290048	0.0146497
Cstf1	0.702936	0.00298101	0.0149741
Exoc8	0.70271	0.00878697	0.0351187
Fam134c	0.702265	0.00487193	0.0222033
Rnf111	0.701679	8.16708e-06	0.000100631
Ubr7	0.700837	0.000633764	0.00419789
Gpr137b-ps	0.70025	0.000124475	0.0010529
Gfpt1	0.700018	0.00407474	0.0193159
Tbx1	0.698905	0.00236277	0.0124158
Ctsz	0.698381	5.81448e-05	0.00054289
Xpo5	0.6977	0.00308199	0.0153473
Arl5b	0.696599	0.00608573	0.0264582
Pds5a	0.696083	0.00497467	0.0225937
Pdlim5	0.695193	1.79313e-06	2.62536e-05
Mtmr10	0.695147	0.000997445	0.00614317
Dmxl2	0.695104	0.00350793	0.0170634
Cmpk1	0.694953	0.00149189	0.00849451
Ddb1	0.694876	1.57282e-05	0.000176372
Cyb5b	0.694461	2.68961e-05	0.000279555
Gclm	0.691973	0.00257739	0.0133473
Laptm5	0.691457	0.00700445	0.0295017
Ermp1	0.690564	0.000864326	0.00548596
Acap2	0.69001	4.3877e-05	0.000430021
Mast2	0.689983	3.37024e-05	0.000342227
Clptm1	0.689322	6.80861e-05	0.000625115
Ncbp1	0.688581	9.26274e-05	0.000814789
Fam21	0.688555	0.000106491	0.000919005
Mettl8	0.688016	0.0102264	0.039433
Hif1a	0.687842	0.00145301	0.00833776
Hnrnph2	0.687191	0.00544646	0.0242368
Cstf2	0.686929	0.0120062	0.0447644
Focad	0.686822	0.0087982	0.0351423
Akirin1	0.685357	0.00030303	0.00223072
Itch	0.685269	0.0125389	0.0463743
Fam20b	0.685017	3.4875e-05	0.000351971
Pou3f1	0.684791	0.00459684	0.0213021
Helz	0.684377	0.0042055	0.0198362
Tmem167	0.684142	0.00113085	0.00678665
Rragc	0.684015	1.10798e-06	1.71529e-05
Rars	0.683983	2.09996e-05	0.000226826
Zswim8	0.683873	0.00214362	0.0114787
Dap	0.683499	5.80307e-05	0.00054289
Setd5	0.683461	0.00114108	0.00682015
Lrrc58	0.683449	8.6129e-05	0.000765781
Emp3	0.683353	1.37107e-05	0.000156537
Plxdc2	0.682185	0.00254151	0.0131991
Prkar2a	0.682119	0.00907434	0.0360251
Ints7	0.681911	0.00365817	0.0177095
Pcnxl4	0.681643	0.0129204	0.0474372
Cndp2	0.681544	5.44982e-05	0.000515984
Cdk17	0.680593	5.20025e-05	0.000497486
Rlim	0.680589	0.000302538	0.00222833
Pycard	0.68043	0.00647028	0.0277473
Ptpn11	0.68031	0.00017317	0.0013952
Rnf10	0.680225	0.00270814	0.0138723
Ergic1	0.680034	0.00094174	0.00586987
BC023829	0.679189	0.00340867	0.016648
Fbxl17	0.677862	0.00023802	0.001819
Sbno1	0.677371	4.48114e-05	0.000437644
1110012L19Rik	0.677149	0.00778246	0.0320476
Pno1	0.676774	0.0126597	0.0466614
Ltn1	0.676685	0.00191963	0.0104874
Ccz1	0.676406	0.000615147	0.00409304
Prosc	0.676104	3.00875e-05	0.00030908
Tmem43	0.67574	5.29106e-05	0.000503985
Alg2	0.674262	0.00160756	0.00904404
Tmed8	0.673893	0.00439112	0.0205432
Uhrf1bp1l	0.67384	0.000269155	0.00201958
Tmem56	0.673109	0.00387151	0.0185118
Ikbkg	0.67198	0.0102745	0.0396033
Exoc6b	0.671873	0.000947904	0.00589753
Dcn	0.671091	0.00445006	0.0207588
Lamp1	0.67093	9.32391e-06	0.000113197
4833439L19Rik	0.67079	4.01834e-06	5.36439e-05
Sppl2a	0.670163	0.000280438	0.00208883
Flywch1	0.669512	0.00988356	0.0384438
Gxylt1	0.669105	0.00288992	0.0146165
Calm1	0.668709	0.00205274	0.0110818
Lamp2	0.668469	9.34708e-05	0.000818938
Zdhhc3	0.667906	0.00209925	0.011296
Uros	0.666105	0.0108851	0.0414893
Runx3	0.665965	4.76635e-05	0.00046098
Laptm4b	0.665378	7.13509e-05	0.000651128
Psmd2	0.664565	0.000354566	0.0025672
Atg16l1	0.664146	0.0065684	0.0280659
Ap3s1	0.663947	0.0112819	0.0425678
Qpctl	0.662952	0.00334303	0.0164183
Arih2	0.66228	0.00027941	0.00208234
Sub1	0.662188	0.00858495	0.034541
Gspt1	0.662022	0.000850616	0.00540933
AW549877	0.661771	0.000174011	0.00140025
1810013D10Rik	0.66146	0.000662467	0.00436179
Idh3a	0.661135	0.000723327	0.00469932
Aldh4a1	0.660826	0.000291353	0.00215555
Dnajc5	0.660023	6.39249e-05	0.000590189
Cnot6	0.65993	0.00265792	0.0136786
Agps	0.659687	0.000518387	0.00356772
Efhd2	0.659663	0.000257449	0.00194945
Serinc1	0.659523	9.51294e-06	0.000114964
Sgip1	0.658855	0.00833198	0.0337322
Otud6b	0.658847	0.00518151	0.0233884
Naa60	0.658436	0.000443419	0.00311335
2510039O18Rik	0.657411	3.90963e-05	0.000388933
Derl1	0.657378	4.41988e-06	5.82024e-05
Slmap	0.657363	5.09171e-05	0.000487808
Agpat3	0.657261	2.79027e-05	0.000289335
Ube2a	0.657107	0.000144383	0.0011938
Psph	0.657076	0.00399414	0.0189883
AI314180	0.656991	0.00595105	0.0259666
Esd	0.656096	0.00397026	0.0188816
Myo5a	0.65551	0.00381092	0.0182882
Hn1l	0.654419	0.00657227	0.0280659
Dock5	0.654281	0.00210875	0.0113332
Pphln1	0.653908	0.00105953	0.00644346
Rnf214	0.653354	0.000973171	0.00602637
Hspb8	0.653252	0.000585725	0.00394491
Hipk3	0.65213	8.60608e-05	0.000765781
Aar2	0.651698	0.00024597	0.00187002
Adam17	0.651455	0.000144194	0.00119299
Abl1	0.651418	0.00161551	0.00908106
Orai3	0.651228	0.0128239	0.0471351
Osbpl9	0.650695	6.05616e-05	0.000562674
Mtch2	0.650057	0.000173459	0.00139665
Ranbp9	0.649367	9.1993e-05	0.000809747
Ipmk	0.648476	3.94852e-05	0.000391917
Abcc5	0.647473	0.00781796	0.0321797
Gpm6b	0.646396	0.000477623	0.00332388
Wdr47	0.645788	0.00463529	0.0214202
Ankrd13c	0.64567	5.82189e-05	0.000543199
Gpr37	0.645638	0.00129074	0.00752417
Ndufs1	0.644006	0.000276771	0.00206384
Cdr2l	0.643246	0.00680707	0.0288482
Polr3b	0.642712	0.00334211	0.0164183
Slc25a1	0.64235	0.00253364	0.0131879
Kctd17	0.641918	0.000763712	0.00491818
Usp40	0.641833	0.00416831	0.0196959
Supt6	0.641216	0.0033179	0.0163192
Grb10	0.640189	0.000463133	0.00323801
Pcnxl3	0.639759	0.00572313	0.0251882
Gosr1	0.639732	0.00197164	0.0107228
Ddah1	0.63951	1.00092e-05	0.000120411
Slc25a10	0.6394	0.00523059	0.0235697
Gna12	0.639315	0.0061109	0.0265589
Crcp	0.638895	0.00143933	0.00827005
Rab27a	0.637889	0.000225883	0.00173932
Hps5	0.637812	0.00275074	0.0140796
Morc2a	0.636621	0.00458577	0.0212582
Trim3	0.635748	0.00828275	0.0336115
Ambra1	0.635611	0.00237923	0.0124924
Gbf1	0.635584	0.00680784	0.0288482
Por	0.634919	0.000289802	0.0021501
Fbxo38	0.634375	0.00423384	0.0199272
Acp2	0.634294	0.000903569	0.0056832
Tpm4	0.63427	2.76113e-05	0.000286763
Naa40	0.634189	0.010992	0.041748
Pigq	0.632587	0.00477999	0.0218823
Dnajc18	0.632575	0.00101194	0.0062198
Aff1	0.632405	0.00971362	0.0378885
Cd99l2	0.631909	0.00875093	0.0350347
Fdps	0.631821	0.00502891	0.0228086
Cnot1	0.630531	0.00662173	0.0282406
Mon1b	0.630141	0.0117183	0.0439013
Zdhhc13	0.629991	0.00809457	0.0330712
Hs6st1	0.628626	0.0117997	0.0441436
Klhl12	0.628196	0.0109032	0.0415313
Prkci	0.628152	0.00218693	0.0116633
Pdzd8	0.627798	0.000596153	0.00399683
9930104L06Rik	0.627343	0.00158683	0.00895795
Mtfr1	0.627068	0.000452635	0.003173
Slc35f6	0.626366	0.00213306	0.0114313
Sesn2	0.62627	0.00179315	0.00990277
Fam98a	0.626144	0.00281872	0.0143277
Atp6v1d	0.625788	0.000903343	0.0056832
Cry1	0.624981	0.00343576	0.0167493
Kdelr2	0.624806	0.000300903	0.00222
Camk2d	0.623934	0.000200203	0.00156806
Hectd3	0.623871	0.0119776	0.0446827
Man2a1	0.622601	0.0048539	0.0221525
Gm2a	0.621957	1.57974e-05	0.000176998
Rab3gap2	0.621485	0.00162243	0.00911221
Pea15a	0.621446	3.28983e-05	0.000335092
Tbc1d9b	0.619832	0.0126194	0.0465648
Phb	0.61975	0.00768875	0.0317491
Cntfr	0.619472	0.00633875	0.0273775
Tmem245	0.619463	0.0110216	0.0418365
Znrf3	0.619194	0.0131628	0.0480733
Sec23ip	0.619076	0.00156655	0.00885477
Renbp	0.618155	4.73059e-05	0.000457856
Fancg	0.616172	0.013088	0.0478529
Ppp1r15b	0.615688	0.00198073	0.0107589
Tmem86a	0.615327	0.0115032	0.043304
Rrm1	0.61466	0.010387	0.0399554
Abcb7	0.614004	0.0111018	0.0420683
Vcl	0.613427	0.000262836	0.00198003
Pacsin2	0.613293	0.000616123	0.0040964
Atp11b	0.612793	0.00907643	0.0360251
Dtnb	0.612332	0.00683682	0.0289339
Agpat6	0.612235	3.85844e-05	0.00038413
Opa1	0.61156	0.000150533	0.00123923
Fam96b	0.610619	0.00946183	0.037136
Cdc42	0.610589	7.91503e-05	0.000712353
Tmem175	0.610085	0.00222074	0.0118198
Pygb	0.608454	0.000424214	0.00298485
Gm2115	0.608136	0.00822046	0.0334391
Fmr1	0.607867	0.000112526	0.000964165
Ubap2	0.607263	0.000221328	0.00171129
Atp6v1h	0.607254	0.00046622	0.00325615
Nkd2	0.607225	0.00186088	0.0102001
Ndufaf1	0.606113	0.0120911	0.0450174
Ppp4r1	0.605968	0.00589806	0.0257917
Tmppe	0.604442	0.0134211	0.0488548
Atp6v0b	0.604436	5.04682e-05	0.000484913
Plxnc1	0.604406	0.000785477	0.00503871
Zdhhc7	0.60356	0.00387941	0.0185429
Tmed2	0.603559	0.00682606	0.0289069
Rnf34	0.603212	0.00115027	0.00685648
Rchy1	0.602988	0.00227837	0.0120537
Wrnip1	0.602776	0.00230104	0.0121499
Megf10	0.602728	0.00934698	0.0367896
Ankrd50	0.602653	0.00335002	0.0164466
Abcf2	0.602442	0.00055376	0.00376732
Rnf4	0.602342	0.00402384	0.0191158
D17Wsu104e	0.602204	0.0114785	0.0432479
Il10rb	0.601879	0.000595306	0.0039952
Ints3	0.601671	0.00222486	0.0118322
Wapal	0.601317	0.00014375	0.0011908
Atmin	0.60113	0.00674797	0.028668
Psme4	0.601068	0.00623802	0.027058
Impa1	0.600862	0.000716734	0.00466106
Sft2d2	0.600296	0.00267644	0.0137632
Map4k3	0.600124	0.00395961	0.0188498
Ap3d1	0.600098	0.00199605	0.0108171
Rpn2	0.599777	0.000938635	0.00585639
Dbnl	0.599491	4.70661e-05	0.000456406
Lgals8	0.598946	0.000942127	0.00586987
Smarcc1	0.598328	8.36072e-05	0.000746368
Actr1b	0.597966	0.0012361	0.00728597
Pex5	0.597281	0.0134308	0.0488667
1110057K04Rik	0.597089	0.000614827	0.00409304
Tmem135	0.596692	0.00208399	0.0112367
Ugcg	0.596501	0.00732485	0.0306009
Etl4	0.596419	0.000838212	0.00534072
Ptdss1	0.596176	0.00123833	0.00729586
6330416G13Rik	0.595863	0.000220894	0.00171129
Cpne1	0.595786	0.00328672	0.0161839
Mvk	0.595464	0.000880054	0.00556442
Cdip1	0.5952	0.0107018	0.0409517
Rfwd3	0.595034	0.0115217	0.0433368
Grpel2	0.594554	0.00908544	0.0360392
Spg7	0.593501	0.00456321	0.0211759
Tle3	0.59296	0.000562533	0.00381079
Leprot	0.592569	0.000317297	0.00231895
Mpv17l2	0.592402	0.00368194	0.0177855
Cd44	0.592357	0.000380777	0.00271828
Cdk5rap2	0.591278	0.000420725	0.00296661
Commd9	0.591172	0.00657169	0.0280659
Ugp2	0.591022	2.78817e-05	0.000289335
Nudcd3	0.590679	0.000809911	0.00517287
Pon2	0.590674	0.00336966	0.0165185
Pcdh7	0.590333	0.00231507	0.0122137
Ube4b	0.589643	0.00227788	0.0120537
Ppp6r3	0.589639	0.00252368	0.0131516
Arid1b	0.589395	0.0036488	0.0176706
Asun	0.589313	0.00536674	0.0240114
Zmiz2	0.588534	0.0114872	0.0432581
Tmem184b	0.588236	0.0131722	0.0480944
Dvl3	0.58821	0.00300672	0.0150803
Nol9	0.588063	0.0136776	0.0496027
Bet1	0.587671	0.00232983	0.012272
Slc11a2	0.586792	0.00206236	0.0111292
Xpot	0.586625	0.00522708	0.023562
P2rx4	0.586077	0.000290757	0.00215286
Acbd3	0.585446	0.0108463	0.041373
Ints8	0.585234	0.000842904	0.00536546
Smpdl3a	0.584982	0.00120954	0.00715495
Trappc1	0.583812	0.00630528	0.027296
Rab3gap1	0.582508	0.000665154	0.00437295
Phkb	0.582291	0.0108573	0.0414032
Sympk	0.582271	0.00536021	0.0239984
Cfl2	0.581274	0.000344463	0.00250365
9030624J02Rik	0.581197	0.000184563	0.00146906
Slc2a1	0.580811	0.00084949	0.00540477
Fam102b	0.580526	0.00649017	0.0277961
Aifm1	0.580426	0.000951151	0.00590947
Cad	0.580037	0.00583922	0.0255969
Jmjd6	-0.580863	0.00176068	0.00975184
Eif3h	-0.581078	0.00531696	0.0238462
Lsm4	-0.582018	0.00746738	0.0311243
Rbm39	-0.582425	0.000616697	0.00409716
Nsmf	-0.583336	0.00177807	0.00983558
Rnaseh2a	-0.583987	0.00559163	0.0247247
Eapp	-0.585977	0.00977593	0.0381036
Ptpn2	-0.58623	0.00154759	0.00875509
Fmnl3	-0.587243	0.0111076	0.0420785
Ctdspl2	-0.587717	0.00421483	0.0198519
Prr14	-0.588091	0.0129834	0.04757
Tgfbi	-0.58819	0.00266664	0.0137181
Ctdsp2	-0.590693	0.00245905	0.0128604
Rgl2	-0.590726	0.00276869	0.0141605
Rps15	-0.591168	0.00481658	0.0220266
Ikbip	-0.591771	0.00910148	0.036087
Lamb3	-0.592407	0.00529576	0.0238103
Tmem80	-0.592479	0.0118179	0.0441992
Wdr34	-0.592854	0.0134392	0.0488667
Gata3	-0.593162	0.00388659	0.0185571
Rpp25l	-0.595501	0.00813983	0.0331945
Ift43	-0.596298	0.00843363	0.0340357
Prkd3	-0.597666	0.00112769	0.00677076
Gpx1	-0.59894	0.00642753	0.027615
Sfn	-0.599878	0.00503293	0.0228171
Flrt3	-0.600583	0.00197441	0.0107334
Dbi	-0.600863	0.0127982	0.0470535
Hmgn1	-0.601451	0.00520964	0.0234994
Rictor	-0.60206	0.00354072	0.0171913
Rsrc2	-0.602278	0.00421074	0.0198468
Srrm1	-0.602792	0.0132613	0.0483928
Pias1	-0.602912	0.00254179	0.0131991
Ndufb10	-0.603342	0.00158418	0.00894681
Rnf167	-0.605932	0.00143284	0.00824711
Numa1	-0.606349	0.000732607	0.00475027
Rpa2	-0.607706	0.00927266	0.0365843
Stox2	-0.608441	0.0115416	0.0433622
Arl6ip5	-0.609153	0.000538055	0.00368757
4833420G17Rik	-0.609236	0.00714076	0.0299803
Ifrd2	-0.61005	0.0115378	0.0433622
Osgep	-0.610908	0.00101186	0.0062198
Etv6	-0.611098	0.00476565	0.021848
Fam173a	-0.613616	0.00111389	0.0067031
Alg6	-0.614294	0.0031295	0.0155487
Fam160a2	-0.614809	0.00227305	0.01204
Cd34	-0.615944	0.00750322	0.0312146
Ctps2	-0.616193	0.00921182	0.0363883
Bcap31	-0.617059	0.000170559	0.00137749
Wdr73	-0.617756	0.0054391	0.024221
Banf1	-0.617845	0.0117553	0.0440026
Adcy2	-0.618776	0.00745674	0.0310897
Smc1a	-0.619495	0.000221243	0.00171129
Rin2	-0.620528	0.000194793	0.00153428
Tmem109	-0.621584	0.000243401	0.00185476
Abhd11	-0.622451	0.0112444	0.0424505
Clic1	-0.622986	6.55852e-05	0.000604252
Gnb1	-0.62355	7.03495e-05	0.000643661
Brd2	-0.626263	0.000820529	0.00523815
Neo1	-0.626601	0.000272693	0.00204149
Paxbp1	-0.626965	0.00990847	0.0384615
Kctd10	-0.627217	6.78125e-05	0.000623037
Phactr2	-0.627987	0.000956033	0.00593692
Gamt	-0.628194	0.010711	0.0409752
Wee1	-0.628793	0.00637233	0.0274541
Ppid	-0.631673	0.0015158	0.00860104
0610009D07Rik	-0.632784	0.00385009	0.0184228
Slbp	-0.633355	0.00164611	0.0092256
Hint2	-0.634125	0.00532948	0.023877
Alkbh6	-0.637019	0.00192995	0.0105394
Drap1	-0.637438	0.00555366	0.0246062
Ash1l	-0.63818	0.00280472	0.0142827
Pparg	-0.638681	0.00633745	0.0273775
Srrm2	-0.639718	0.0038048	0.0182655
Ppp2r2a	-0.639821	0.000246388	0.00187213
Kdm3b	-0.640082	0.0131164	0.0479169
Abca1	-0.640155	0.00198978	0.0107992
Vezf1	-0.640301	0.00041659	0.0029406
Ube2e3	-0.640401	0.000259018	0.00195796
Acadvl	-0.640665	4.00166e-05	0.000396596
Csda	-0.64224	0.00449839	0.0209265
Arhgap39	-0.642409	0.00253749	0.0131924
Zcchc8	-0.643919	0.00605786	0.0263546
Col5a3	-0.644322	0.00021719	0.00168811
Map3k1	-0.645722	0.00208805	0.0112531
Isoc1	-0.645831	0.000236206	0.00181141
Rpl8	-0.646483	0.000637495	0.00421838
Klf13	-0.646737	0.000233791	0.00179393
BC022687	-0.646833	0.00475456	0.0218278
Ddrgk1	-0.646871	0.00336563	0.0165048
Cep63	-0.647447	0.00817985	0.0333269
Usp11	-0.648363	0.00880762	0.0351693
Erbb3	-0.64864	0.00814709	0.0332139
Ifrd1	-0.649566	0.0129854	0.04757
Krt5	-0.650923	0.00159641	0.00900049
Ssbp2	-0.651327	0.00177889	0.00983558
Crebzf	-0.651906	0.00124364	0.00732065
Sorbs1	-0.654383	0.00204741	0.0110575
Clk1	-0.654412	0.00179674	0.00991433
Armcx1	-0.655023	0.0111777	0.042235
Ralbp1	-0.656164	0.000631222	0.00418315
Mrps28	-0.656226	0.011959	0.0446261
Ifngr1	-0.656517	0.0045574	0.0211564
Zfp36l2	-0.65704	0.000358768	0.00259337
Dvl1	-0.657283	0.00133692	0.00777284
Il13ra1	-0.657308	0.00729322	0.0304945
Prickle1	-0.659906	0.00643854	0.0276376
Srsf2	-0.660428	3.8166e-05	0.000380825
Rbms1	-0.66043	0.000265567	0.00199833
Gpsm2	-0.661132	2.35504e-05	0.000249687
Tspan18	-0.662448	0.0120324	0.0448368
Fdxr	-0.662494	0.00225871	0.0119785
Gramd1a	-0.662698	0.00808529	0.0330435
Zc2hc1a	-0.663373	0.00475487	0.0218278
Trim8	-0.664668	2.13562e-05	0.000229366
Eef1e1	-0.664824	0.00568708	0.0250462
Sirt4	-0.665131	0.0118694	0.0443795
Gng2	-0.666444	0.00342183	0.0166937
Emp2	-0.667652	4.27488e-05	0.000420522
Wdr46	-0.668935	0.00145489	0.00834495
Nol7	-0.669138	0.00212541	0.011395
Rps5	-0.669659	0.000307709	0.00225887
Srsf3	-0.669686	3.21088e-05	0.000327807
0610010K14Rik	-0.670407	0.00367037	0.0177491
Fance	-0.671424	0.00931633	0.0366908
1810043H04Rik	-0.671845	0.0100844	0.0390298
Tmem159	-0.672185	0.0106137	0.040697
Ndfip1	-0.672261	0.000151131	0.00124338
Miip	-0.672833	0.00384177	0.0183978
Scamp2	-0.673025	0.000372667	0.00266979
Zfp639	-0.673856	0.00580432	0.0254862
Pogz	-0.67477	0.0109639	0.0417131
Safb	-0.675994	0.000608624	0.00406806
Ccdc90b	-0.677499	0.00629402	0.0272813
Taf3	-0.67899	0.00470946	0.0216947
Maf1	-0.67934	0.00037107	0.00266336
Anapc11	-0.679585	0.00352714	0.0171379
Tpt1	-0.680415	0.0123571	0.0458397
Bcam	-0.681548	0.000462925	0.00323801
Spsb1	-0.682116	0.00462093	0.0213613
Trp53i11	-0.682777	0.00544107	0.024221
Zfp422	-0.682965	0.00207142	0.0111735
Rps11	-0.683449	0.00529659	0.0238103
Eif3k	-0.685413	0.000568249	0.00384288
Pim3	-0.685664	3.41803e-05	0.000345488
1700021F05Rik	-0.68635	0.011165	0.0422232
Polr1c	-0.687837	0.00107284	0.00649748
Oraov1	-0.689232	0.00383602	0.0183887
Tor1aip1	-0.689784	0.00249889	0.013043
Fth1	-0.690374	0.000563838	0.00381695
Zfp948	-0.690782	0.00782766	0.0322096
Tmem45a	-0.692055	0.00898543	0.0357605
Galk1	-0.692641	0.000149698	0.00123312
Neat1	-0.69368	0.00243123	0.01273
Nsmce4a	-0.693694	4.77274e-05	0.00046126
Scaf11	-0.693812	5.23848e-05	0.000500418
0610030E20Rik	-0.694521	0.00333839	0.0164078
Acot7	-0.694534	1.88365e-05	0.000206841
Tspan7	-0.694667	4.6747e-06	6.11923e-05
Ccdc117	-0.695828	0.000908862	0.00570834
Leng8	-0.697139	0.00106284	0.00646062
Tmem231	-0.6975	0.00373107	0.0179703
Dcps	-0.699407	0.00107083	0.00648827
Shc1	-0.700039	5.56904e-06	7.16926e-05
Tut1	-0.700958	0.00473592	0.0217786
Jun	-0.701162	0.00562476	0.0248154
Eef1a1	-0.701208	2.22266e-05	0.000237557
Mt1	-0.70196	0.000372773	0.00266979
Mettl17	-0.702503	0.00157436	0.00889515
Tmem258	-0.703681	0.000521463	0.00358702
Ten1	-0.703967	0.00165275	0.00925497
Arid4b	-0.705015	0.000290708	0.00215286
Sdpr	-0.705435	9.48302e-05	0.0008292
B3gnt2	-0.705909	1.96613e-05	0.000214474
Snrpd1	-0.706124	0.00688048	0.0290906
Raly	-0.706404	0.0030642	0.0152875
1110004E09Rik	-0.708167	0.00303907	0.0151907
Pkig	-0.708685	0.00495469	0.0225184
St6galnac6	-0.709037	0.00632531	0.027347
Clp1	-0.709128	0.00104003	0.00634717
Wdyhv1	-0.709266	0.00869436	0.0348962
Akirin2	-0.71027	0.000583953	0.00393499
Ank	-0.712313	0.000545387	0.00372446
Surf2	-0.713457	0.00120942	0.00715495
Cep57	-0.713468	0.00132	0.00768457
Mepce	-0.713679	0.00766984	0.0316983
Trp53i13	-0.713729	0.00454899	0.0211248
Pold3	-0.714055	0.000670668	0.00440045
Stom	-0.714671	0.00208874	0.0112531
Pros1	-0.714676	0.00078105	0.00501762
Stoml1	-0.715435	0.00195245	0.0106403
Birc2	-0.715826	0.0114703	0.0432293
Nop58	-0.716531	0.00599761	0.0261267
Bod1l	-0.717398	0.000463917	0.00324178
Gulp1	-0.718733	0.00547641	0.0243373
Pias3	-0.719229	0.00172085	0.00956742
Dusp28	-0.720477	0.00932388	0.0367097
Rbl2	-0.72114	0.00308879	0.0153696
Rn45s	-0.722081	0.00161137	0.00906163
Mapre2	-0.722707	0.00126255	0.00738921
Arntl	-0.722813	0.00945445	0.0371242
Fkbp2	-0.722834	0.000106928	0.000921576
Arid5a	-0.724304	2.84361e-05	0.000294634
Aig1	-0.724626	0.00371458	0.0179105
Zrsr2	-0.724745	0.000158269	0.00129485
Itm2b	-0.724935	0.000109573	0.000941593
Spen	-0.725144	0.0031079	0.0154556
Fam86	-0.725602	0.00101492	0.00622082
Znhit6	-0.725912	0.00985913	0.038394
Klhl17	-0.72614	0.00630351	0.027296
Pcf11	-0.726538	0.00324593	0.0160248
Cyb5r1	-0.72703	0.000739952	0.00479319
Trip6	-0.727826	0.000489821	0.00340122
Rps20	-0.729321	0.011596	0.0435293
Dtymk	-0.730303	0.00445422	0.0207629
Mycbp2	-0.73049	0.00112694	0.00677076
Card10	-0.73058	0.0081758	0.0333207
H3f3b	-0.730954	1.20694e-05	0.000141212
Bloc1s1	-0.73168	0.003118	0.0154974
Mis18a	-0.73216	0.00640191	0.027534
Msantd2	-0.732922	0.00898028	0.0357507
Ccdc85b	-0.73293	0.00637294	0.0274541
Ccdc53	-0.733374	0.00152886	0.00866396
Crebrf	-0.734035	0.00021087	0.00164575
Htatsf1	-0.734637	0.00581822	0.0255218
Bola2	-0.736112	0.0067688	0.0287288
Scnm1	-0.736675	0.00121985	0.00719986
Psip1	-0.736928	0.000185133	0.0014717
Ttc14	-0.737111	9.54875e-05	0.000833845
Trex1	-0.738991	0.00837871	0.0338483
Obsl1	-0.739584	0.00869701	0.0348963
Zfp414	-0.7405	0.000668629	0.00438927
Pdik1l	-0.740956	0.00968842	0.0378295
Timm21	-0.742816	0.00118296	0.00702601
Plcd1	-0.743035	0.00711357	0.0298973
Dalrd3	-0.745159	0.000236955	0.001814
Sepw1	-0.745385	0.00263557	0.0135794
Adh7	-0.74631	0.00803699	0.032916
Atp2b4	-0.746386	0.0100152	0.0388075
Prex2	-0.7466	0.000401025	0.00284134
Riok1	-0.747698	0.000196502	0.00154548
Tnfrsf12a	-0.748231	0.000220021	0.0017072
Cdc42se1	-0.748359	4.92874e-06	6.41999e-05
Csad	-0.749308	1.82688e-05	0.000201392
Dek	-0.750374	0.000285354	0.00211947
1700017B05Rik	-0.750463	0.00193906	0.0105848
Pnrc1	-0.750743	2.286e-06	3.26033e-05
Scand1	-0.751086	0.0109858	0.041748
Aamdc	-0.751549	0.0126379	0.0466199
Nudt2	-0.752167	0.00887537	0.0354078
Ndufa6	-0.752519	0.00117028	0.00696007
Epn2	-0.752699	9.45594e-05	0.000827379
Mri1	-0.753532	0.00099761	0.00614317
Cic	-0.753624	0.00562613	0.0248154
1110059G10Rik	-0.753707	0.00883969	0.0352761
Pycrl	-0.754468	0.000492072	0.00341148
Gatsl3	-0.754631	0.0115187	0.0433368
Ntan1	-0.755842	0.000506692	0.00349816
H2afv	-0.758267	7.69091e-06	9.51183e-05
Ccdc55	-0.75897	0.00642615	0.027615
Ifnar2	-0.759029	6.5324e-05	0.000602685
Mcee	-0.760353	0.00763931	0.0315926
Bola1	-0.761683	0.00376425	0.0181037
Cep110	-0.761953	0.00499619	0.0226836
Mgst3	-0.76298	0.0127472	0.0468923
Thbs1	-0.763816	0.00203047	0.0109705
Psapl1	-0.763882	0.000294733	0.00217934
Polr2e	-0.764078	1.16653e-05	0.00013758
Plec	-0.765274	1.12163e-05	0.000133116
Tfap2a	-0.765602	0.00125954	0.00738611
Rarg	-0.765756	0.000138211	0.00114924
Hspa2	-0.766702	0.00269639	0.0138228
Wrb	-0.767384	0.000326383	0.00238141
Bcl9l	-0.767588	0.0134613	0.0489069
Trrap	-0.768085	0.00146109	0.00836598
Ppan	-0.768611	9.09031e-05	0.000802923
Rbm25	-0.769554	0.000117892	0.00100363
Steap3	-0.769701	0.000725068	0.004706
Cltb	-0.770453	0.000967098	0.006
Cdkn2aip	-0.770537	0.00109851	0.00661957
Klhdc8b	-0.772658	0.00315309	0.0156307
Cul9	-0.77314	0.00245741	0.0128569
Zfp326	-0.773451	0.00259805	0.0134295
Cxadr	-0.775109	0.000489767	0.00340122
Fkbp3	-0.776256	0.0021023	0.0113078
Dtx3	-0.778221	0.00222689	0.0118363
Snapc3	-0.778303	0.00921199	0.0363883
Tapbp	-0.778375	1.52923e-06	2.29228e-05
Fndc4	-0.778888	0.00538936	0.0240457
Dnase1l1	-0.780222	0.00693895	0.0292911
Cdkn2c	-0.78062	0.00795156	0.0325977
Sash1	-0.781431	0.0123425	0.0458113
Sfrs18	-0.782491	0.00179844	0.00991954
Cox17	-0.785142	0.00538098	0.024027
Mrpl33	-0.785272	0.0087527	0.0350347
Mbp	-0.785781	0.00290202	0.0146497
Ddit3	-0.786938	0.006035	0.0262722
Lhx2	-0.786994	0.00328493	0.0161811
Anxa4	-0.788363	5.43622e-06	7.01193e-05
Pnn	-0.789278	0.000349066	0.00253293
Cited2	-0.789286	0.00319153	0.0157798
Slc5a3	-0.789394	0.00079616	0.00509735
Csk	-0.789416	0.00156607	0.00885477
Apbb3	-0.790104	0.00870652	0.0349238
Haus3	-0.790521	0.0121972	0.0453611
Arl13b	-0.790592	0.000825322	0.00526621
Lta4h	-0.790617	1.76439e-07	3.28087e-06
Rps26	-0.790833	0.00405607	0.0192412
Cyb5r3	-0.791062	2.47052e-05	0.000259847
Rplp1	-0.791661	0.000155622	0.00127635
Arglu1	-0.792557	0.00501309	0.0227525
Sod1	-0.792689	0.000579419	0.00390972
Cd24a	-0.793775	0.00255302	0.013247
Cbx6	-0.794572	6.37035e-05	0.000588959
Fam132a	-0.79603	1.17761e-05	0.000138516
Rpl41	-0.796927	0.00325293	0.0160534
Pop5	-0.797234	0.00608374	0.0264582
Dnajb1	-0.797435	2.7378e-06	3.79418e-05
Chd6	-0.798161	9.26937e-05	0.00081483
Zfp36l1	-0.798327	0.0011238	0.00675659
Fam3c	-0.799024	8.1935e-05	0.000733421
Mll3	-0.799356	0.00136951	0.00794138
Rab9	-0.799658	0.0048481	0.0221405
Kdsr	-0.800217	1.11921e-05	0.000132947
Copz2	-0.800565	0.000977429	0.00604569
0610011F06Rik	-0.802685	0.000579612	0.00390972
Sf3a2	-0.803231	0.000121235	0.00102813
Col6a2	-0.803312	0.00837951	0.0338483
Susd2	-0.804264	0.00209061	0.011254
Oaf	-0.804287	0.000399895	0.00283486
Rara	-0.804766	0.000136658	0.00113775
Asb13	-0.805582	0.00339533	0.0166019
Tle1	-0.805674	0.000377311	0.00269791
9430008C03Rik	-0.806087	0.000986246	0.00609307
2410016O06Rik	-0.806261	0.00050957	0.00351253
Gm16039	-0.806717	0.00677699	0.0287544
Kctd18	-0.807777	0.0113308	0.0427281
Zfp580	-0.809297	0.00478653	0.0218971
Col16a1	-0.809321	2.49398e-05	0.00026169
Tpst1	-0.810766	0.0010543	0.00641755
Ercc1	-0.811074	0.00101241	0.0062198
Taz	-0.811793	1.27292e-05	0.000147626
Tmod1	-0.812266	0.00125979	0.00738611
Pura	-0.812422	0.000420454	0.00296629
Dusp10	-0.813542	0.00393512	0.0187617
Pigyl	-0.813858	0.00757408	0.0313909
Rnf19b	-0.81463	0.000183144	0.00145952
Rif1	-0.815714	2.06445e-05	0.000223722
Gjc1	-0.816702	0.011512	0.0433249
Prpf4b	-0.816909	7.73272e-05	0.000700235
Mmp14	-0.817492	5.07319e-07	8.49021e-06
Atg16l2	-0.818262	0.00137047	0.00794345
Sdc4	-0.81853	0.000141341	0.00117321
Anapc13	-0.819516	0.00990065	0.0384516
Cox19	-0.819946	0.00108487	0.00655531
Cetn3	-0.82293	0.00127577	0.00745633
Tacstd2	-0.823778	0.00208989	0.011254
Ankrd12	-0.824694	0.000266745	0.00200594
Arhgef6	-0.824826	0.00454026	0.0210916
Tsc22d3	-0.825567	0.000128355	0.00107951
St5	-0.825896	0.000104561	0.000904125
Ak3	-0.826099	2.89727e-05	0.000299023
Rps14	-0.826286	0.00121063	0.00715819
Mettl25	-0.826978	0.00183646	0.0100875
Dctpp1	-0.827065	0.0102273	0.039433
Tbc1d17	-0.828538	1.30083e-07	2.51069e-06
Tnrc6c	-0.828789	0.00109543	0.00661007
Mrpl14	-0.829258	0.00183857	0.0100946
Myo10	-0.829562	0.000892556	0.00563538
Nup85	-0.830414	5.15673e-05	0.00049368
Vkorc1	-0.831064	6.61018e-06	8.36298e-05
Nipbl	-0.83138	0.000115809	0.000987815
Tle2	-0.831383	0.00106789	0.0064834
Ift57	-0.831918	0.00113435	0.00679529
Sfxn3	-0.832755	1.56047e-05	0.000175434
Lrrc34	-0.832917	0.00510608	0.0230953
Cdc14a	-0.83348	0.000621469	0.00412472
N6amt1	-0.833482	2.85031e-05	0.000294688
Smc4	-0.835917	0.000441725	0.00310311
Khnyn	-0.836465	0.00147557	0.00842339
Decr1	-0.836595	6.97826e-05	0.000639803
Exosc8	-0.837583	2.59994e-05	0.000271944
Abcg2	-0.838049	0.00437685	0.0204837
Sirt5	-0.838557	0.00929953	0.0366465
Hnrnph1	-0.83862	1.90043e-07	3.49938e-06
Cep95	-0.838651	0.00637911	0.0274628
Cdh13	-0.838859	0.00196576	0.010704
Stk11	-0.83893	0.000707161	0.00461015
Foxp4	-0.839904	0.00415325	0.0196459
Carhsp1	-0.840387	0.00304612	0.0152202
Stat2	-0.840462	7.47551e-06	9.29762e-05
Srd5a1	-0.840498	0.00783709	0.0322284
Pih1d1	-0.842245	0.00114712	0.00684391
Ythdc1	-0.844147	0.000164668	0.00133937
Ypel2	-0.844195	0.00194374	0.0105972
Pdcd4	-0.844411	0.00393439	0.0187617
Tnip2	-0.844887	0.00384348	0.0183978
Nfkb1	-0.845936	0.000166449	0.00135174
Slc4a8	-0.846453	0.00013419	0.00112003
Cep85l	-0.846854	0.012061	0.0449306
Gps2	-0.846992	9.69912e-05	0.000846416
Lpar1	-0.848209	0.00098844	0.00610092
Cetn2	-0.848213	0.000304066	0.00223709
Rfx1	-0.848987	0.00303244	0.0151672
Fgfr1	-0.850808	2.32139e-06	3.30367e-05
Smg1	-0.851617	0.000468395	0.00326914
Rabl2	-0.85164	0.00630254	0.027296
Anxa11	-0.851934	1.66355e-07	3.15097e-06
Nfic	-0.852685	8.47827e-09	2.04174e-07
Sertad1	-0.854161	0.00159489	0.00899573
Pcif1	-0.854406	9.70915e-07	1.51731e-05
Terf2	-0.8557	0.0118904	0.0444454
Tomm7	-0.856723	0.00168304	0.00939671
Coq10b	-0.857001	6.07887e-05	0.000563596
Ppic	-0.861223	7.13626e-05	0.000651128
Mpzl1	-0.861319	2.53729e-05	0.000265602
Slc25a35	-0.861556	0.000103985	0.000899727
Rpl18	-0.861621	0.0106771	0.0408808
Filip1l	-0.862538	0.000258875	0.00195796
Ssbp3	-0.86302	0.000752645	0.00485602
Cpox	-0.863286	0.000126679	0.00106881
Lgr5	-0.863449	0.00110285	0.00664272
Cutc	-0.864338	0.000978121	0.00604569
Polr2i	-0.864711	0.000748075	0.00483633
BC005561	-0.864799	0.00262969	0.0135544
Cdk13	-0.865623	0.00071199	0.00463477
Akap8l	-0.866921	0.000157289	0.00128843
Wscd1	-0.866964	0.0015894	0.00896864
Vsig10	-0.868037	0.00232252	0.0122384
Sec62	-0.869137	0.000170201	0.00137544
Ppie	-0.869225	1.42293e-05	0.000161481
Amer1	-0.870123	0.00718192	0.0301266
Abtb2	-0.871058	1.50979e-05	0.00017017
Cmtm6	-0.871725	1.30855e-08	2.99314e-07
Bbs2	-0.872596	0.00146236	0.00836964
Pink1	-0.875107	2.42466e-05	0.000256042
Isg15	-0.875341	0.00759721	0.0314571
Med30	-0.875989	0.00368032	0.0177842
Alx1	-0.876739	6.07858e-05	0.000563596
[truncated: 1,191 more rows]
