# Supplementary material for: Epigenetic control of melanoma cell invasiveness by the stem cell factor SALL4
Source: Nat Commun. 2021 Aug 20;12:5056. doi: 10.1038/s41467-021-25326-8 (PMC8379183; doi:10.1038/s41467-021-25326-8)
Supplement: Supplementary file 5 — Supplementary Data 2 [file 41467_2021_25326_MOESM5_ESM.xlsx]

## Sheet: DE genes
gene_name	log2 Ratio	pValue	fdr
FLG	2.127	1.6e-16	2.295e-14
SEMA3D	2.036	1.17e-17	1.952e-15
CNN2	1.906	2.28e-32	1.521e-29
FSTL1	1.704	2.564e-16	3.491e-14
KRTAP2-3	1.681	5.169e-25	2.299e-22
RBM24	1.597	1.679e-39	2.489e-36
CCDC80	1.537	2.741e-25	1.261e-22
FOXN3	1.514	2.189e-17	3.437e-15
THBS1	1.425	1.619e-37	1.8e-34
ADAM10	1.423	1.5e-34	1.334e-31
MYBL1	1.393	3.974e-29	2.121e-26
STK3	1.351	2.229e-32	1.521e-29
UAP1	1.338	5.898e-22	1.92e-19
OXTR	1.325	2.413e-12	2.012e-10
DSEL	1.316	1.081e-16	1.567e-14
PTPRG	1.298	2.739e-23	9.876e-21
NFE2L3	1.278	1.889e-16	2.626e-14
ADAMTSL3	1.26	8.728e-09	3.598e-07
SLITRK6	1.255	3.079e-12	2.49e-10
KRT81	1.255	1.584e-07	4.88e-06
CNR1	1.244	1.833e-08	7.235e-07
IGFBP3	1.236	6.878e-08	2.377e-06
NLRP10	1.226	2.584e-09	1.197e-07
CREB3L1	1.225	1.529e-10	9.106e-09
WNT5B	1.221	2.005e-07	5.972e-06
SDC2	1.22	3.772e-06	7.927e-05
RAB3B	1.218	9.297e-08	3.076e-06
TM4SF1	1.211	2.9e-18	5.229e-16
TMEM47	1.209	9.162e-19	1.798e-16
PGBD3	1.206	3.668e-17	5.562e-15
OVCH2	1.205	3.783e-06	7.937e-05
KDELC1	1.199	2.085e-14	2.225e-12
GJA5	1.196	6.93e-12	5.254e-10
MAP2	1.186	2.649e-11	1.767e-09
SMURF2	1.185	3.217e-16	4.25e-14
TUFT1	1.184	1.137e-09	5.66e-08
ANGPTL4	1.177	3.022e-14	3.201e-12
PLSCR4	1.167	1.052e-11	7.584e-10
SERPINB7	1.161	4.71e-06	9.639e-05
MARCH3	1.157	1.495e-07	4.67e-06
LAMTOR1	1.154	3.117e-18	5.545e-16
WDTC1	1.151	6.595e-19	1.333e-16
STYK1	1.139	2.014e-06	4.531e-05
SYT1	1.137	3.775e-10	2.047e-08
XAGE3	1.135	6.512e-07	1.71e-05
SYT16	1.135	1.464e-05	0.000264
B3GALT2	1.131	3.437e-11	2.237e-09
FLRT3	1.123	2.067e-11	1.414e-09
NMNAT2	1.123	1.762e-05	0.0003098
MAMDC2	1.122	2.381e-06	5.252e-05
C4orf26	1.12	1.939e-06	4.385e-05
MARCH4	1.114	1.761e-19	3.791e-17
SH3RF2	1.109	1.652e-23	6.121e-21
EPHA6	1.109	2.935e-05	0.0004834
CFL1	1.104	3.745e-20	9.086e-18
LRRC15	1.094	1.638e-07	5.026e-06
CAV2	1.092	1.053e-20	2.756e-18
KRT9	1.09	4.087e-05	0.0006385
TMEM40	1.072	7.42e-09	3.153e-07
SLC8A1	1.067	4.435e-05	0.0006889
DKK1	1.064	3.695e-10	2.029e-08
ERCC6-PGBD3	1.062	7.695e-18	1.316e-15
TSC22D2	1.054	6.083e-21	1.765e-18
PRSS23	1.047	4.635e-19	9.516e-17
RGMB	1.047	9.834e-16	1.238e-13
SERPINE1	1.046	1.088e-07	3.549e-06
TPM1	1.045	3.814e-18	6.696e-16
HCN4	1.045	0.0001009	0.001379
FGF5	1.044	2.922e-15	3.481e-13
TGFA	1.039	1.609e-10	9.5e-09
WNT5A	1.033	7.515e-06	0.0001477
IL31RA	1.032	2.015e-05	0.000347
CNKSR2	1.02	9.336e-14	9.437e-12
PDF	1.008	2.199e-15	2.693e-13
ZC3H12C	1.005	3e-13	2.758e-11
C10orf54	1.005	2.162e-08	8.362e-07
RBPJ	1.004	7.517e-12	5.667e-10
CDC42	1	5.397e-20	1.286e-17
NTN4	0.9993	1.625e-17	2.644e-15
KRT86	0.9955	9.762e-05	0.00134
NF2	0.9947	3.231e-15	3.816e-13
TFPI	0.992	1.483e-10	8.912e-09
ITGB8	0.9834	2.483e-13	2.315e-11
TMEM64	0.9817	9.314e-19	1.801e-16
LRIG1	0.9747	0.0001463	0.001901
LHFP	0.9703	5.755e-06	0.0001153
EFNB2	0.9696	8.515e-07	2.14e-05
SNAPC1	0.9636	2.498e-13	2.315e-11
ITGA6	0.9618	2.295e-12	1.926e-10
HAS3	0.9613	4.907e-08	1.751e-06
DUSP8	0.9602	1.807e-06	4.113e-05
RASL11B	0.9589	5.695e-10	2.991e-08
DLC1	0.9585	9.009e-19	1.794e-16
ADRB2	0.9585	1.844e-05	0.0003217
AMMECR1	0.9572	1.666e-11	1.146e-09
SDK1	0.9572	5.149e-05	0.0007816
SLAMF8	0.9536	0.0002871	0.003346
PRR16	0.9524	6.33e-12	4.826e-10
ALS2CL	0.948	1.058e-05	0.0001986
ZNF493	0.9453	3.186e-06	6.812e-05
BAIAP2L2	0.9418	1.845e-06	4.193e-05
OGFRL1	0.9285	1.483e-11	1.042e-09
FGFR1	0.927	2.726e-09	1.25e-07
TNS1	0.9249	3.489e-05	0.0005602
PCOLCE2	0.9232	1.039e-09	5.232e-08
JUN	0.9182	3.435e-13	3.097e-11
UGCG	0.9176	1.648e-16	2.34e-14
CTSH	0.9159	3.204e-08	1.191e-06
KLF4	0.9078	3.223e-09	1.443e-07
ARHGAP29	0.906	4.169e-08	1.508e-06
RALGPS2	0.905	1.916e-09	9.067e-08
TPD52L2	0.9043	2.036e-18	3.721e-16
FGF1	0.9032	4.725e-06	9.655e-05
LAMC2	0.9007	1.697e-06	3.904e-05
HMGA2	0.8962	4.439e-10	2.398e-08
EPHA2	0.8873	4.635e-10	2.484e-08
C12orf75	0.8869	8.055e-09	3.369e-07
PTRF	0.8859	3.227e-19	6.729e-17
PANX2	0.8844	0.0001816	0.002296
RBFOX2	0.8825	1.424e-13	1.367e-11
TGS1	0.8792	1.758e-14	1.891e-12
TFCP2L1	0.8784	0.00105	0.009967
WWC1	0.8747	5.206e-08	1.847e-06
MICAL2	0.8732	2.457e-05	0.0004149
MTHFD2	0.8668	8.788e-15	9.854e-13
ZNRF2	0.8645	3.053e-09	1.376e-07
TM2D1	0.8619	5.518e-11	3.457e-09
RP11-686D22.8	0.8603	5.023e-08	1.787e-06
ZNF804A	0.8584	0.001272	0.01162
GCNT1	0.857	0.0008227	0.008113
REPS2	0.8558	0.001271	0.01162
LRRC7	0.8546	0.001446	0.01294
LOXL2	0.8533	1.285e-13	1.261e-11
CDC42EP3	0.8526	6.296e-08	2.188e-06
DNAH5	0.8509	9.323e-05	0.001296
ANXA1	0.8484	1.621e-13	1.545e-11
BIVM	0.848	4.849e-10	2.578e-08
PDGFC	0.8462	8.738e-09	3.598e-07
IL12A	0.8445	0.0003183	0.003639
FGFR3	0.843	2.97e-05	0.0004875
SLC16A2	0.8427	0.0005174	0.005483
COLGALT2	0.842	3.153e-11	2.062e-09
AXL	0.8384	1.492e-07	4.67e-06
AJUBA	0.8372	1.776e-16	2.494e-14
ERCC6	0.8322	1.666e-09	8.112e-08
PLK2	0.8313	2.53e-12	2.097e-10
PLEKHB2	0.8312	1.144e-14	1.252e-12
OSR2	0.8304	8.877e-05	0.001243
GBP3	0.8272	3.825e-05	0.0006054
C17orf107	0.8264	0.002233	0.01825
FLT1	0.8251	7.638e-07	1.971e-05
FAM171B	0.8247	1.129e-07	3.665e-06
CTSC	0.8244	5.11e-12	4.005e-10
FGD6	0.8207	3.001e-07	8.573e-06
F3	0.8205	0.002367	0.01909
ALCAM	0.8182	1.462e-09	7.224e-08
ADAMTS17	0.8178	0.00093	0.009005
SPOCK1	0.8142	2.781e-05	0.0004626
PTPRK	0.8137	5.646e-07	1.501e-05
LYPD5	0.8126	0.002487	0.01987
DPYD	0.8125	7.618e-07	1.97e-05
AMOTL2	0.8114	1.924e-09	9.073e-08
CHSY3	0.8095	3.692e-05	0.0005872
KCTD18	0.8084	1.688e-09	8.19e-08
DCP1A	0.8073	9.494e-12	6.96e-10
RND3	0.8065	5.08e-07	1.372e-05
CDHR3	0.804	2.789e-10	1.583e-08
FZD8	0.8033	1.142e-07	3.696e-06
RBMS2	0.8001	2.805e-11	1.844e-09
NAV3	0.7955	7.125e-08	2.456e-06
COL13A1	0.7955	1.169e-05	0.0002163
LZIC	0.7944	1.388e-07	4.389e-06
CRIM1	0.794	2.966e-12	2.413e-10
TMC7	0.7913	1.079e-05	0.0002013
EPB41L4B	0.7901	0.00336	0.02539
NGFR	0.79	2.077e-06	4.655e-05
STARD13	0.7893	4.655e-10	2.485e-08
NEGR1	0.7874	0.0001234	0.001638
CYR61	0.7818	8.882e-12	6.584e-10
KRTAP4-12	0.781	0.003885	0.02837
VGLL2	0.7803	0.00389	0.0284
CEP170	0.7802	1.761e-09	8.423e-08
MORF4L1	0.7795	1.371e-13	1.326e-11
AOC2	0.7789	2.479e-07	7.269e-06
VGLL3	0.7743	0.0002432	0.002924
PRR5L	0.7738	0.000495	0.005287
KBTBD8	0.7688	3.95e-06	8.247e-05
PDE1C	0.7675	0.0008392	0.008235
WNK4	0.7671	1.411e-07	4.452e-06
PARD3B	0.7665	4.533e-07	1.234e-05
PRKAG2	0.7653	1.55e-11	1.083e-09
CLSTN2	0.764	0.003008	0.02318
BACH1	0.7628	2.009e-06	4.527e-05
GS1-114I9.3	0.7609	1.709e-05	0.0003029
CGN	0.7585	1.252e-06	2.984e-05
HEG1	0.7583	2.154e-08	8.354e-07
DENND2A	0.7578	0.0001134	0.001525
OPN3	0.7554	2.831e-06	6.129e-05
MAP4K4	0.7542	1.192e-07	3.841e-06
AFAP1L2	0.7536	0.0003156	0.003615
BCAT1	0.7531	0.004571	0.032
CPA4	0.7513	0.000121	0.00161
SKP2	0.7477	2.395e-08	9.179e-07
PDLIM1	0.7455	1.758e-09	8.423e-08
OSBPL6	0.7439	1.749e-07	5.291e-06
RNF43	0.7432	0.0002214	0.002715
AHNAK	0.7426	2.191e-05	0.0003743
STK10	0.741	4.24e-13	3.797e-11
C3orf58	0.7404	8.927e-06	0.0001721
AREG	0.7401	0.004492	0.03166
RAC2	0.7399	0.001264	0.01156
HIST1H4H	0.7378	0.0003202	0.003652
TFAP2C	0.7377	7.754e-07	1.993e-05
ATP1B1	0.7374	2.697e-10	1.538e-08
TGM2	0.7369	5.324e-09	2.284e-07
ORMDL3	0.7363	4.81e-11	3.048e-09
AGO2	0.7354	2.579e-08	9.806e-07
IL17RD	0.735	4.446e-07	1.216e-05
LDLRAD3	0.7349	1.094e-08	4.452e-07
RGS2	0.7346	5.968e-08	2.09e-06
ETS1	0.7344	4.04e-06	8.383e-05
MAN2A1	0.7344	7.118e-05	0.001028
ANXA2	0.7338	3.295e-12	2.617e-10
CTDSPL	0.7329	8.253e-10	4.243e-08
UTRN	0.7311	1.354e-05	0.0002476
CTD-2561J22.3	0.7307	0.004443	0.03145
NDRG1	0.7306	7.424e-08	2.546e-06
CPM	0.7277	0.002714	0.02132
SLIT2	0.727	0.002828	0.02208
LGR4	0.7263	8.755e-08	2.92e-06
RIMS2	0.7242	1.77e-07	5.331e-06
DCBLD1	0.7236	9.232e-07	2.298e-05
LRRFIP2	0.7214	2.313e-10	1.348e-08
SYT7	0.72	0.001257	0.01151
MMP1	0.7147	0.003049	0.02341
ERRFI1	0.7135	2.854e-05	0.0004724
DNAJB6	0.7129	2.169e-11	1.477e-09
SFT2D2	0.7123	6.673e-07	1.743e-05
LIMCH1	0.7118	5.578e-08	1.969e-06
DOCK5	0.7084	1.501e-08	5.996e-07
DUSP7	0.7078	3.725e-10	2.029e-08
SLFN12	0.7062	2.698e-08	1.017e-06
ADM	0.7057	9.091e-07	2.267e-05
HCN2	0.7043	2.874e-05	0.0004751
ZNF217	0.7028	1.537e-07	4.791e-06
MEGF10	0.7017	2.611e-06	5.692e-05
TBC1D2	0.7016	0.0001151	0.001544
ABCA1	0.7005	3.328e-06	7.105e-05
EPB41L2	0.7002	8.342e-10	4.248e-08
RP11-343C2.12	0.6994	7.458e-09	3.159e-07
ZNF788	0.6984	0.003876	0.02834
ICK	0.6978	1.553e-06	3.597e-05
P2RY1	0.6975	0.000385	0.004281
SLC39A10	0.6965	2.001e-05	0.0003459
ZNF283	0.6954	4.139e-05	0.000646
NEDD4	0.6939	8.163e-06	0.0001583
DTWD1	0.6937	1.521e-06	3.538e-05
ASAP1	0.6935	1.115e-09	5.571e-08
NFIA	0.6925	1.568e-05	0.0002802
POU3F2	0.691	9.1e-09	3.736e-07
FAM155B	0.6898	1.028e-05	0.000194
CLN8	0.6877	2.794e-09	1.277e-07
SLC6A9	0.687	0.002409	0.01934
FSTL3	0.6849	1.021e-05	0.0001933
SDC4	0.6845	2.072e-06	4.655e-05
NCOA3	0.684	2.898e-05	0.000478
ARSK	0.6834	1.678e-07	5.111e-06
PICALM	0.6825	1.725e-07	5.232e-06
CADM1	0.6817	0.00576	0.03803
AMZ1	0.6796	0.003715	0.02748
EIF3F	0.6789	9.656e-11	5.91e-09
PAQR5	0.6772	5.541e-06	0.0001117
ZCCHC5	0.6765	0.00467	0.03252
VSIG10	0.6753	2.256e-07	6.673e-06
CAB39	0.6743	5.646e-05	0.0008398
DBF4	0.674	3.712e-08	1.364e-06
PYGB	0.6735	8.504e-07	2.14e-05
MAPKAP1	0.6715	2.498e-11	1.678e-09
MAPK8	0.6698	1.607e-07	4.942e-06
RIN2	0.6697	1.677e-07	5.111e-06
SYNE1	0.6697	2.219e-05	0.0003781
SEMA3C	0.6686	3.067e-07	8.706e-06
CNTNAP3	0.6657	4.493e-07	1.226e-05
GNG2	0.6642	6.4e-06	0.0001274
INTS9	0.6636	7.885e-07	2.018e-05
IRS1	0.6621	6.012e-08	2.1e-06
TNFSF9	0.6621	1.102e-07	3.588e-06
CD44	0.6613	3.496e-07	9.759e-06
MB21D2	0.6613	0.002171	0.01786
NMT2	0.6609	1.712e-07	5.202e-06
ITGA4	0.6605	2.372e-07	7.001e-06
TLN2	0.6601	1.76e-05	0.0003098
CHAC1	0.66	0.0002312	0.002815
HIPK2	0.6595	1.391e-05	0.0002532
FZD4	0.6594	2.244e-06	4.974e-05
ONECUT1	0.6578	0.004407	0.03128
TSPAN5	0.6572	0.002134	0.01766
ARL4A	0.6553	7.493e-08	2.557e-06
CCDC126	0.6548	0.0001496	0.001937
ZNF45	0.6547	3.107e-07	8.782e-06
GADD45A	0.6533	2.207e-06	4.899e-05
BIVM-ERCC5	0.6513	7.348e-08	2.527e-06
JADE1	0.6495	2.82e-10	1.587e-08
ADORA2B	0.6478	7.296e-05	0.001045
CTGF	0.6475	3.312e-08	1.228e-06
TCFL5	0.6475	3.913e-08	1.43e-06
PIK3CA	0.6471	8.744e-06	0.0001688
NPIPB6	0.646	0.00691	0.0445
FN1	0.6455	0.0002259	0.002758
HERC4	0.6445	9.533e-07	2.364e-05
PLAUR	0.6419	7.171e-09	3.057e-07
SGMS1	0.6414	3.566e-06	7.516e-05
SEMA3A	0.641	9.69e-07	2.399e-05
CITED2	0.6397	2.672e-10	1.53e-08
FAT4	0.6393	0.002179	0.01788
DLX5	0.6391	0.003203	0.02442
MMP15	0.6386	0.0001304	0.001722
EBNA1BP2	0.6385	1.164e-08	4.706e-07
BIRC2	0.6373	1.627e-05	0.0002887
SPOPL	0.6368	1.401e-06	3.303e-05
MYPN	0.6363	6.993e-05	0.001015
UBE2V1	0.635	4.271e-09	1.863e-07
MED13L	0.6348	4.701e-05	0.000721
RAPGEF3	0.6335	0.003047	0.02341
ACO2	0.6328	9.776e-06	0.0001869
CALM2	0.6325	2.741e-07	7.935e-06
TBL1X	0.6322	2.069e-08	8.073e-07
S100A10	0.6308	7.695e-10	3.995e-08
TRPS1	0.6302	9.613e-06	0.0001848
TMX4	0.6299	1.966e-07	5.868e-06
L1CAM	0.6276	1.423e-06	3.344e-05
MBOAT2	0.6276	0.0001578	0.002026
LASP1	0.6273	6.252e-10	3.271e-08
RBM38	0.6203	0.000686	0.006972
XPOT	0.6176	2.769e-07	7.998e-06
TAF4B	0.6175	6.166e-05	0.0009061
HOMER3	0.6169	0.0003203	0.003652
ERBB2IP	0.6167	3.422e-06	7.271e-05
ZFHX3	0.6159	5.632e-05	0.0008387
ZFHX4	0.6133	0.0001922	0.00241
AVIL	0.6127	0.005607	0.03724
COTL1	0.6092	1.776e-06	4.058e-05
CHSY1	0.607	7.257e-06	0.0001432
WDR61	0.6069	1.243e-07	3.986e-06
WISP2	0.6069	0.001654	0.01439
CBWD1	0.6064	0.0002725	0.003209
MAP4	0.6052	8.058e-08	2.729e-06
C8orf46	0.6033	2.682e-07	7.779e-06
MMP19	0.6031	0.00239	0.01921
IWS1	0.603	2.087e-08	8.12e-07
PRKCA	0.6028	3.949e-05	0.0006221
BNIP3L	0.6023	4.7e-06	9.633e-05
HACD2	0.5995	5.355e-07	1.431e-05
PLAT	0.5991	8.024e-06	0.0001561
CBLB	0.5984	3.372e-05	0.0005441
ZNF391	0.5984	0.004185	0.03014
ELK3	0.5964	2.399e-07	7.067e-06
LAMC1	0.5958	3.511e-05	0.0005623
MAP1B	0.5956	0.0002311	0.002815
FJX1	0.5953	1.077e-06	2.627e-05
PGRMC2	0.5939	4.124e-08	1.495e-06
COL19A1	0.5917	1.148e-06	2.771e-05
PTPRZ1	0.5909	0.0004845	0.005201
RNA5SP392	0.5897	0.0001932	0.002418
FAM167A	0.5879	0.0007153	0.00723
B4GALT6	0.5865	5.266e-05	0.0007952
MID1	0.5859	0.007373	0.04665
NFAT5	0.5844	0.0004793	0.005157
EIF2AK4	0.5836	8.387e-07	2.119e-05
ATP2B1	0.5834	0.0002209	0.002714
RP11-761B3.1	0.5823	2.357e-08	9.064e-07
C18orf25	0.5823	3.677e-07	1.02e-05
FLRT2	0.5787	2.094e-05	0.0003591
VEGFC	0.577	0.001456	0.013
EFHD2	0.5764	0.0001025	0.001398
GALNT12	0.5753	4.777e-05	0.0007302
TXNIP	0.5748	0.001278	0.01165
LIMA1	0.5747	3.301e-07	9.25e-06
GRHL1	0.5745	0.001233	0.01134
CASP3	0.5733	3.845e-07	1.062e-05
SLC31A2	0.5729	0.0001195	0.001594
NTM	0.5725	0.005141	0.035
GNG12	0.5723	2.162e-05	0.0003704
PPFIBP1	0.5719	2.502e-05	0.000421
ROCK2	0.5704	3.652e-05	0.0005818
FOSL2	0.5701	1.01e-06	2.487e-05
FAM117B	0.5698	0.0008185	0.008083
PPP1R14C	0.5696	0.006297	0.04107
LACTB	0.5692	3.92e-06	8.198e-05
TMEM189-UBE2V1	0.5689	2.882e-08	1.08e-06
TRAM2	0.5689	4.234e-07	1.162e-05
ABLIM3	0.5687	0.0001617	0.002072
SLC35D2	0.5678	1.367e-07	4.363e-06
LSM12	0.5677	0.0003053	0.003526
SLC2A1	0.5674	1.175e-06	2.82e-05
JMY	0.5671	0.0003556	0.004001
PNP	0.5666	1.75e-05	0.0003089
UACA	0.5664	8.123e-07	2.068e-05
PAWR	0.565	0.0001713	0.002177
CADM4	0.5639	0.0001796	0.002276
FLNC	0.5635	0.005326	0.0358
SUPV3L1	0.5632	7.969e-08	2.706e-06
CHML	0.5631	0.0002767	0.003244
HDAC9	0.5631	0.0003136	0.003598
PLCXD2	0.5629	0.002264	0.01844
SFT2D3	0.5626	5.133e-05	0.0007801
PTAR1	0.5621	6.445e-05	0.0009436
SLC38A2	0.5616	2.426e-05	0.0004107
CHIC1	0.5615	0.0003832	0.004271
PCTP	0.5607	1.533e-05	0.0002752
FAM186B	0.5602	0.003565	0.02667
NKIRAS2	0.56	2.886e-07	8.28e-06
SPARC	0.5597	1.949e-08	7.648e-07
ADK	0.5597	5.436e-06	0.0001101
NET1	0.5589	7.127e-05	0.001028
ITGAV	0.5584	0.0001538	0.001983
FAM3C	0.5582	4.813e-07	1.305e-05
SGMS2	0.5568	0.0001636	0.00209
CDK6	0.5567	0.0006282	0.006473
FOXO3	0.5566	1.36e-05	0.0002482
CLCF1	0.5563	1.415e-05	0.0002568
BECN1	0.555	7.546e-09	3.186e-07
ECI2	0.5548	1.24e-07	3.986e-06
TMEM245	0.5544	1.951e-05	0.0003385
SETD7	0.5543	1.133e-05	0.0002103
SAYSD1	0.5535	0.001358	0.01228
CHIC2	0.5524	0.002163	0.01782
ZNF566	0.5518	0.00206	0.01721
ADPRHL2	0.5514	2.289e-06	5.065e-05
NBPF3	0.5502	0.0003413	0.003853
CD70	0.5495	0.0006651	0.006795
ALDH1A3	0.5494	1.548e-05	0.0002776
TBL1XR1	0.5486	1.5e-05	0.0002701
GABRA3	0.5476	0.003547	0.02657
VASP	0.5475	2.401e-08	9.179e-07
ACAT2	0.5469	2.246e-05	0.0003823
ANKRD13A	0.5464	2.779e-06	6.029e-05
MED24	0.5459	0.0002163	0.00267
ZNF823	0.5458	0.001538	0.01362
ZNF470	0.5452	0.002734	0.02145
NT5E	0.5451	0.001577	0.01385
C8orf58	0.5448	2.779e-05	0.0004626
E2F3	0.5447	2.525e-07	7.388e-06
SYDE2	0.5435	0.0004781	0.005149
AP3S1	0.5432	1.042e-05	0.0001964
DGKH	0.5412	0.000974	0.00935
PKP4	0.5409	4.568e-07	1.241e-05
ADAMTS9	0.5404	0.004321	0.03083
ZHX3	0.5402	6.343e-05	0.0009311
LTBP2	0.5401	2.851e-05	0.0004724
CLIP1	0.5396	1.747e-06	4.005e-05
PTPN11	0.538	3.966e-06	8.268e-05
CDC42BPA	0.5378	0.0002729	0.003209
SNAP23	0.5376	1.428e-05	0.0002586
MYOF	0.5362	2.842e-05	0.000472
COL4A1	0.536	9.315e-08	3.076e-06
CDC37	0.5355	0.0001835	0.002315
CERS2	0.5354	4.093e-07	1.126e-05
BTG2	0.5351	3.129e-05	0.000511
TIMP3	0.534	2.009e-05	0.0003463
DNTTIP1	0.5338	0.0005042	0.005374
AFAP1L1	0.5337	2.644e-07	7.685e-06
NABP1	0.5328	0.001793	0.01544
SMAD3	0.5322	9.759e-06	0.0001869
C15orf52	0.5318	7.129e-05	0.001028
CMTM4	0.531	1.683e-06	3.879e-05
SPDL1	0.5303	7.695e-05	0.001094
CDH2	0.5291	5.245e-05	0.0007935
SAMD5	0.5284	0.000107	0.001454
PLCB4	0.5283	0.0001379	0.001805
HIST1H2AC	0.5282	0.0005765	0.006017
ARL4C	0.5278	0.0001474	0.001911
ZNF714	0.5278	0.0003435	0.003874
WWC2	0.5274	7.955e-06	0.000155
ISL1	0.5273	0.00119	0.01103
SLC1A5	0.5261	3.149e-05	0.0005137
ZNF608	0.5256	0.002047	0.01714
ACTG1	0.5252	0.001248	0.01146
SEMA4A	0.5245	0.0009379	0.009068
PDGFA	0.5243	0.001995	0.01683
EHD4	0.523	0.0001003	0.001372
CD83	0.5229	0.0005288	0.005569
SNX7	0.5218	3.733e-05	0.0005922
GAN	0.5218	0.0002481	0.002968
AK4	0.5214	9.72e-05	0.001336
PRSS12	0.5207	5.447e-05	0.0008148
MYO1E	0.5197	5.524e-06	0.0001116
BDNF	0.5197	0.0002583	0.003069
ITGB1	0.5194	9.971e-06	0.0001898
GXYLT2	0.5192	5.307e-05	0.0008002
PSMC3	0.5191	2.495e-06	5.466e-05
MYH9	0.5191	0.0001636	0.00209
SPATA5L1	0.5185	0.001384	0.01248
SPTLC2	0.5184	5.757e-05	0.0008525
TAGLN2	0.5178	1.294e-06	3.062e-05
MBNL2	0.5176	2.834e-06	6.129e-05
C16orf72	0.5175	0.0006241	0.006439
RBBP8	0.5167	9.388e-05	0.001301
ADAM19	0.5161	0.0004061	0.004493
CACUL1	0.516	1.612e-05	0.0002868
CD55	0.5149	0.002094	0.01739
PDLIM5	0.5141	4.873e-05	0.000744
PPIF	0.5139	0.0004441	0.004825
PPP2CB	0.5134	3.179e-05	0.0005166
CPPED1	0.5128	1.462e-05	0.0002639
UBE3B	0.5112	3.217e-07	9.074e-06
NUP35	0.5111	0.0004243	0.004652
THUMPD1	0.5089	2.844e-05	0.000472
USP49	0.5088	0.004934	0.03395
PBX3	0.5073	4.974e-05	0.0007576
PVRL3	0.5071	0.001178	0.01096
MAP3K14	0.507	3.579e-05	0.0005725
OSBPL3	0.5069	0.0001139	0.00153
BLZF1	0.5052	0.001525	0.01355
SERTAD2	0.5044	2.433e-05	0.0004114
CACNA2D1	0.5035	0.0002552	0.003041
DCLK1	0.5032	0.00165	0.01437
ATXN7L1	0.5031	9.319e-05	0.001296
KCNC4	0.5019	4.076e-06	8.446e-05
MTCL1	0.5016	0.0006244	0.006439
FOXD1	0.5007	0.0001211	0.00161
PARP12	0.5006	0.003629	0.02699
PRKCE	0.5005	1.615e-05	0.0002869
CPEB3	0.5005	0.002095	0.01739
ZNF431	0.5001	0.0005246	0.005533
TLDC1	0.5	1.16e-05	0.0002149
CDV3	0.4997	0.0001901	0.002389
MCAT	0.4975	0.001578	0.01385
SMS	0.4962	9.457e-07	2.35e-05
KIRREL	0.4961	1.038e-06	2.536e-05
OGT	0.4954	2.635e-05	0.0004412
GIT2	0.4946	1.005e-05	0.000191
USP6NL	0.4939	5.706e-05	0.000846
ZNF485	0.4936	0.002217	0.01813
PHF7	0.4926	0.0009813	0.009401
RDH10	0.4912	0.003725	0.0275
S100B	0.4911	1.117e-06	2.709e-05
SLC4A7	0.491	0.0007198	0.007265
MAPKAPK2	0.4907	3.445e-06	7.308e-05
ZBTB34	0.4891	0.0009154	0.008883
STC2	0.4889	0.001029	0.009812
AGO4	0.4885	2.618e-05	0.0004389
ATP13A3	0.4883	0.0003968	0.004398
DAG1	0.488	1.342e-05	0.0002463
KCNH1	0.4879	3.976e-05	0.0006249
KIAA0922	0.4876	9.338e-05	0.001297
ZNF593	0.4858	0.006123	0.04009
LARP4	0.4839	9.603e-05	0.001324
VIM	0.4835	4.068e-05	0.0006368
MPP3	0.4832	0.007025	0.04502
MGEA5	0.4831	0.0001341	0.001761
SNX24	0.4831	0.0001835	0.002315
LEPROT	0.4827	5.528e-06	0.0001116
ZNHIT6	0.4811	0.0005096	0.005405
NR3C1	0.4802	0.002926	0.02268
IVNS1ABP	0.48	8.695e-06	0.0001681
RRAS2	0.4797	0.0003052	0.003526
ADAM9	0.4786	4.526e-05	0.0007007
EIF4EBP2	0.4773	4.071e-05	0.0006368
TP53INP1	0.4772	8.162e-05	0.001152
KREMEN1	0.477	0.0005823	0.006061
BNIP2	0.4768	3.098e-05	0.0005065
KLF3	0.4763	0.0001179	0.001576
TBC1D4	0.4759	0.0001092	0.00148
FBXO28	0.4759	0.001195	0.01108
TGFBR1	0.4754	2.59e-05	0.0004347
FAM189A2	0.4747	0.00282	0.02204
CCNE1	0.4745	0.004528	0.03182
CUBN	0.4736	0.005801	0.03824
ATP2B4	0.4731	0.002375	0.01915
HIST1H2BD	0.4729	0.002443	0.01955
RP11-426L16.10	0.4728	3.982e-06	8.288e-05
OSBPL10	0.4725	0.0003171	0.003629
DOCK4	0.4719	0.0001534	0.001982
MOB3A	0.4716	0.0001333	0.001752
MARK3	0.4712	0.0008651	0.008463
ARF1	0.4707	0.0008178	0.008083
GOPC	0.4704	0.0002104	0.002609
KRT15	0.4701	0.007663	0.04823
BMP2K	0.4699	0.0005078	0.00539
ABL2	0.4698	0.004051	0.02937
DUSP11	0.4686	0.005332	0.03582
TUBA1C	0.4683	1.822e-05	0.0003182
TXNRD1	0.4683	7.488e-05	0.001071
ZNF155	0.465	0.003255	0.02472
UBE2G1	0.4642	5.395e-05	0.0008103
ERCC5	0.463	6.605e-05	0.0009631
XXbac-B461K10.4	0.4629	0.0005199	0.005493
ACVR1	0.4626	0.0002677	0.003158
CFLAR	0.4621	0.0002811	0.003282
P4HA1	0.4614	0.001049	0.009959
KDSR	0.4606	9.459e-05	0.001306
DCK	0.4599	0.000973	0.009347
GALNT4	0.4595	0.002533	0.02015
SAMD8	0.4591	0.0001462	0.001901
MACF1	0.4591	0.004117	0.02971
BTD	0.459	6.694e-05	0.000975
TAB2	0.459	0.0023	0.01868
COIL	0.4568	0.000246	0.002952
INSIG1	0.4566	3.962e-05	0.0006234
HMGA1	0.4565	7.25e-05	0.00104
SS18	0.456	1.603e-06	3.701e-05
ZNF23	0.456	0.0002569	0.003058
TPST1	0.4559	1.793e-05	0.0003143
DNAJC6	0.4555	0.0003294	0.003738
UBE2E3	0.4551	0.0001243	0.001649
TMEM106B	0.4548	0.001562	0.01375
N6AMT1	0.4547	0.0007974	0.00791
SLC6A6	0.4532	5.251e-06	0.0001066
S100A11	0.4514	5.257e-07	1.409e-05
SYDE1	0.4513	0.007905	0.04934
ZNF121	0.451	0.001036	0.009858
WDFY2	0.4499	3.423e-05	0.0005502
OVCA2	0.448	0.001225	0.01129
TSC22D1	0.4476	0.005631	0.03736
KLF13	0.4472	5.895e-05	0.0008704
SDC3	0.446	0.001003	0.009576
SEH1L	0.4459	0.000567	0.005929
MYEOV	0.4446	1.798e-05	0.0003144
CAMK2N1	0.4445	0.0003575	0.004015
STK40	0.4445	0.000667	0.006809
OXSR1	0.4433	0.000601	0.006226
FOPNL	0.443	0.0005236	0.005527
PPP1R12A	0.4429	0.0001201	0.001601
RAP2C	0.4429	0.002643	0.02082
GJC1	0.4424	0.0007638	0.007611
GTF2E2	0.4422	0.0002371	0.002871
PARG	0.4418	0.0001079	0.001465
C11orf57	0.4416	0.00124	0.01139
LMO7	0.4407	0.0007306	0.007357
ANO6	0.4403	0.001188	0.01103
SEC14L1	0.4389	6.527e-06	0.0001298
FAM84B	0.438	4.553e-05	0.0007039
RHOC	0.4379	0.0001618	0.002072
TMEM2	0.4379	0.001635	0.01427
FKBP1A	0.4378	3.401e-05	0.0005475
AIG1	0.4377	0.001489	0.01325
RBM3	0.4372	3.805e-05	0.0006029
MICAL3	0.4371	0.0001686	0.002148
TULP3	0.4369	7.714e-05	0.001095
CCNY	0.4361	1.352e-05	0.0002475
SNX29	0.4354	0.002059	0.01721
ANO10	0.4352	8.484e-05	0.001197
ELOVL6	0.4349	0.0004629	0.005009
TMCC1	0.4345	0.002431	0.01947
TMEM45A	0.4337	0.001441	0.01291
NR1D2	0.4334	0.001431	0.01285
UBA6	0.4334	0.00204	0.01709
PKM	0.4333	6.689e-06	0.0001328
SPRY4	0.433	8.561e-05	0.001205
KCTD20	0.432	0.0002598	0.003081
SCN8A	0.4316	0.0006822	0.006944
BSDC1	0.4312	5.366e-05	0.0008081
IRF2BP2	0.431	0.0002636	0.003118
FCHO2	0.4305	0.003718	0.02748
EOGT	0.4304	1.97e-05	0.0003414
AC010547.9	0.4302	0.000834	0.008195
TOM1L2	0.4302	0.004358	0.03101
TRIO	0.4298	0.0002922	0.003399
CD3EAP	0.4294	0.001864	0.01592
DUSP6	0.4292	0.0001271	0.001683
OTUD4	0.429	0.002045	0.01713
FLNB	0.4289	0.0002204	0.002712
PTPN21	0.4287	0.0006298	0.006483
CA5B	0.4285	0.002495	0.01991
PRKX	0.4284	0.0004336	0.004734
VPS36	0.4281	0.0004265	0.004672
NOL8	0.4281	0.0007542	0.007538
RAB8B	0.4281	0.002355	0.01902
SERTAD4	0.4279	0.002151	0.01776
MTF2	0.4274	0.0005773	0.006017
CNOT4	0.4269	0.002194	0.01798
SGPL1	0.426	0.0005057	0.005376
CDC14B	0.4256	0.000805	0.007974
ZNF441	0.4255	0.005149	0.03502
NRBF2	0.4253	0.000113	0.001521
POC1B-GALNT4	0.4252	0.005299	0.03566
EZR	0.4251	7.624e-06	0.0001492
ANKRD28	0.4249	0.001644	0.01433
PRRG1	0.424	0.001212	0.01119
CBWD2	0.4238	0.005242	0.03538
DDAH1	0.4234	0.001582	0.01387
ST13	0.4231	4.426e-05	0.0006883
DISC1	0.4231	0.004506	0.0317
SLC35D1	0.4227	0.001322	0.01201
CHST11	0.4226	0.002078	0.01729
UBE2Q2	0.4214	0.005455	0.03648
REV3L	0.421	0.004914	0.03383
MMP8	0.4209	0.0008394	0.008235
WSB2	0.4207	4.656e-05	0.0007169
SH2D5	0.4206	0.003253	0.02472
UBAC2	0.4204	0.0001431	0.001865
USP53	0.4203	0.0006403	0.006577
CFAP20	0.4202	0.0002618	0.003099
JMJD1C	0.4202	0.003232	0.02461
CNN3	0.4193	6.012e-05	0.0008864
ANKRD10	0.419	0.001378	0.01244
UHMK1	0.4189	0.002173	0.01787
CCDC47	0.4183	0.0004099	0.00452
DPH1	0.4182	0.003366	0.02541
KLF5	0.4182	0.005144	0.035
GLS	0.4179	0.00411	0.02967
NBPF9	0.4176	0.001562	0.01375
MPP6	0.4176	0.003123	0.02385
ZDHHC5	0.4174	1.437e-05	0.0002598
RP11-66B24.8	0.4172	0.003486	0.0262
ATP10D	0.4165	0.006872	0.04428
C12orf65	0.4164	0.001145	0.01073
GADD45B	0.4163	0.001074	0.01015
SPCS3	0.4154	0.001144	0.01072
BCL7A	0.4146	0.0007478	0.007485
PLA2G4C	0.4146	0.004093	0.0296
NPTN	0.4142	0.0002403	0.002897
C6orf47	0.4141	0.0003034	0.003511
ZNF699	0.4128	0.00481	0.03322
FXYD5	0.4117	0.000258	0.003068
DENND1B	0.4117	0.002573	0.02042
ARID5B	0.4113	0.002068	0.01724
RAI14	0.4111	0.0002193	0.002702
ADGRE5	0.4106	0.0005018	0.005352
ZDHHC7	0.4096	0.0001346	0.001766
DDR2	0.4092	0.004372	0.03109
CHST3	0.4088	0.0002668	0.00315
RP11-29G8.3	0.4087	0.002659	0.02092
RFTN1	0.4084	0.0002474	0.002963
TPM4	0.4081	0.0006576	0.006729
ANAPC13	0.4075	0.001945	0.01654
FOSL1	0.4073	0.0002521	0.003011
PFKFB3	0.407	0.0004081	0.004507
TAB3	0.4065	0.005595	0.03718
HNRNPUL1	0.406	1.581e-05	0.0002821
MATN2	0.4054	0.002981	0.023
NTAN1	0.4052	0.0008142	0.008053
HNRNPM	0.4043	6.523e-05	0.0009523
RECK	0.4043	0.004516	0.03175
CRY1	0.404	0.002015	0.01694
C10orf10	0.404	0.003653	0.02712
ELF2	0.4037	0.0005472	0.005742
HN1L	0.4034	0.0001698	0.00216
MSN	0.4024	0.0001544	0.001987
TMOD3	0.4017	0.005538	0.03688
AMER1	0.4016	0.001975	0.01671
WDFY1	0.4015	0.000276	0.003239
PSME3	0.4013	0.0001959	0.00245
EHD2	0.4012	0.004096	0.02961
BCL2L1	0.4009	0.0003836	0.004272
MAP4K5	0.4008	0.001392	0.01254
NUPR1	0.3994	0.007341	0.04657
ANGEL2	0.3993	0.0008462	0.008296
TM9SF4	0.3982	0.000197	0.002461
LAMA4	0.3969	0.005115	0.03489
PCMTD2	0.3959	0.0004571	0.004951
SPTLC1	0.3958	0.002001	0.01686
YOD1	0.3957	0.0006644	0.006793
AEBP2	0.3954	0.004055	0.02939
FOXN2	0.3954	0.004684	0.03259
SLC35A3	0.3952	0.004652	0.03246
ARF6	0.3948	0.0004674	0.005049
SLC35F5	0.3937	0.001536	0.01362
TARSL2	0.3937	0.004247	0.0305
DOCK1	0.3933	0.0007712	0.007668
NSL1	0.3933	0.001906	0.01625
BAG2	0.3931	0.003486	0.0262
SPRY2	0.3929	0.0009942	0.009509
DIEXF	0.3925	0.001971	0.01669
VPS37A	0.3923	0.0004412	0.004798
DYRK2	0.392	0.006402	0.04167
NAGA	0.3916	0.001089	0.01027
DCP2	0.3913	0.003158	0.02411
LHX4	0.3908	0.007965	0.04961
MEIOB	0.3906	0.001333	0.0121
PDZD8	0.39	0.002213	0.01812
KLHL21	0.3897	0.0003795	0.004234
HIST1H1C	0.3897	0.001689	0.01466
EXT1	0.3897	0.00195	0.01657
DOCK9	0.3894	0.00302	0.02324
BRCC3	0.3893	0.007786	0.04875
EIF4G2	0.3888	0.001568	0.01379
ANKRD46	0.3887	0.004711	0.03272
CD164	0.3886	0.001076	0.01016
KIF13A	0.3885	0.002784	0.02177
PLIN3	0.3883	0.002554	0.0203
CUL4A	0.3882	4.598e-05	0.0007093
ZDHHC2	0.3875	0.003394	0.0256
TNC	0.3874	0.0008133	0.00805
SRXN1	0.3865	0.001124	0.01055
RP5-850E9.3	0.3864	0.001164	0.01085
TMX1	0.3864	0.001819	0.01563
FMNL2	0.386	0.001574	0.01383
ACTR3B	0.3855	0.003603	0.02689
QKI	0.3849	0.003402	0.02563
NIPA1	0.3849	0.003676	0.02727
MET	0.3847	0.004505	0.0317
TCEAL3	0.3845	0.007366	0.04665
NUCKS1	0.3843	0.002495	0.01991
ZBTB2	0.3833	0.004417	0.03133
RPL26L1	0.3831	0.004992	0.0343
KIF5B	0.3823	0.0005868	0.006098
ITGA3	0.3821	0.0009371	0.009067
TRIM8	0.3821	0.00443	0.03139
CD46	0.381	0.001212	0.01119
RRP15	0.3809	0.002077	0.01729
MEIOB	0.3803	0.001713	0.01484
SAV1	0.3801	0.001473	0.01313
PEA15	0.3799	0.0005528	0.00579
GRB10	0.3795	0.003242	0.02468
EVC	0.3789	0.00049	0.005243
PMP22	0.3788	5.478e-05	0.0008185
EMC1	0.3784	0.0003126	0.003594
PKIA	0.3784	0.006469	0.04206
SLC7A6	0.3783	0.0003602	0.004043
ALDH7A1	0.3781	0.0003235	0.00368
CNST	0.378	0.005593	0.03718
TRNP1	0.3776	0.001551	0.01371
CAPZA2	0.3776	0.00574	0.03795
ENPP1	0.3775	0.0058	0.03824
BEND7	0.3774	0.003531	0.0265
RAB6A	0.3767	0.001115	0.01047
KTN1	0.3767	0.004239	0.03046
TTC7A	0.3765	0.001635	0.01427
CHST14	0.376	0.007941	0.04951
SPAG9	0.3753	0.00591	0.0388
EIF5B	0.375	0.001069	0.01011
CSGALNACT2	0.3745	0.001528	0.01356
QSOX1	0.3745	0.002906	0.02257
APPL2	0.3742	0.001471	0.01312
STIM1	0.374	0.0004544	0.004925
COG8	0.3738	0.0003768	0.004208
TRIM6	0.373	0.005527	0.03683
ECE1	0.3726	0.002781	0.02176
PAK2	0.3722	0.004665	0.0325
FAM160B1	0.3718	0.001356	0.01228
IGF2BP3	0.3715	0.002578	0.02043
ESYT2	0.3714	0.0002083	0.00259
KLF6	0.3713	0.002944	0.02278
CD276	0.3707	0.001993	0.01682
OSMR	0.3707	0.006724	0.04349
CDK14	0.3706	0.007747	0.04858
PARD3	0.3704	0.004753	0.03293
FAM217B	0.3701	0.007415	0.04687
RNF2	0.3695	0.005596	0.03718
ELOVL1	0.3694	0.0004189	0.0046
TGFBR2	0.3689	0.002396	0.01925
EPAS1	0.3683	0.001801	0.01549
MXRA7	0.368	0.001636	0.01427
C8orf33	0.3678	0.000185	0.00233
DCAF6	0.3669	0.0026	0.02056
KCTD1	0.3666	0.005398	0.0362
UBFD1	0.3644	0.001854	0.01587
C10orf2	0.363	0.0008303	0.00817
ANXA6	0.363	0.002273	0.01851
DAGLB	0.3623	0.00212	0.01756
TCP11L1	0.362	0.002606	0.02059
NAA20	0.3613	0.0006758	0.006888
TRMT6	0.3609	0.007812	0.04884
ZMYND11	0.3607	0.001959	0.01661
DNMBP	0.3607	0.003261	0.02475
PAN3	0.3601	0.007447	0.04705
TMCO3	0.36	0.0007499	0.0075
CTBP2	0.3597	0.0002535	0.003026
CAPN2	0.3593	0.0001275	0.001686
PTGFRN	0.3592	0.00381	0.02799
CAMKK2	0.359	0.001538	0.01362
SH3BGRL3	0.3589	0.001273	0.01162
RABGEF1	0.3585	0.005404	0.03621
SPPL3	0.3584	0.00446	0.0315
FAM83G	0.3582	0.003062	0.02348
ATG5	0.3562	0.004582	0.03206
TM9SF3	0.356	0.003288	0.02494
F2R	0.3555	0.001354	0.01227
TMEM14C	0.3553	0.0004353	0.004749
MCFD2	0.3549	0.001813	0.01559
JOSD1	0.3549	0.003581	0.02675
CDK5R1	0.3547	0.007138	0.04557
NLE1	0.3546	0.002863	0.02232
LYAR	0.3536	0.005554	0.03696
HYPK	0.3531	0.0006422	0.006592
PSG4	0.3523	0.0004854	0.005206
EXOSC8	0.3522	0.003583	0.02675
CLIC1	0.3521	0.001114	0.01047
TMEM50A	0.3519	0.0004071	0.0045
NOL10	0.3516	0.004317	0.03082
GGCX	0.3503	0.00144	0.01291
BLCAP	0.3498	0.001956	0.0166
EMP1	0.3492	0.0007356	0.007397
KCTD9	0.3487	0.002588	0.02048
GTF2H1	0.3484	0.005727	0.0379
PTP4A2	0.3476	0.006995	0.04487
EIF3J	0.3475	0.007217	0.04601
C11orf95	0.3473	0.0005813	0.006055
ZNF655	0.3472	0.0006533	0.00669
SQRDL	0.3468	0.006959	0.04472
TMEM41B	0.3465	0.007895	0.04929
SSR3	0.3451	0.006853	0.04417
PAM	0.345	0.002737	0.02146
SMG9	0.345	0.003613	0.02693
GID4	0.345	0.007252	0.04608
ARHGAP18	0.3449	0.002604	0.02058
ARFGEF1	0.3439	0.004569	0.032
SRPK1	0.3432	0.002949	0.0228
ACTN1	0.3428	0.0003072	0.003543
C10orf88	0.3425	0.003625	0.02697
MARCH8	0.3397	0.005903	0.03878
SLC43A3	0.3396	0.0003029	0.003508
TJP2	0.3394	0.003942	0.02872
PFN2	0.3388	0.001236	0.01137
ASPH	0.3384	0.0009006	0.008765
MBNL1	0.3384	0.004205	0.03025
2008-09-01	0.3383	0.002506	0.01999
ARHGEF10	0.3376	0.0005061	0.005376
TMEM69	0.3367	0.001321	0.01201
PCNXL4	0.3365	0.003448	0.02596
SMURF1	0.3363	0.003742	0.02761
FTL	0.3354	0.0007421	0.007445
LYN	0.3347	0.003657	0.02714
ITPRIPL2	0.3345	0.005628	0.03736
VTA1	0.3332	0.006698	0.04334
CAP2	0.3315	0.0009657	0.009297
PPP1R18	0.3309	0.002821	0.02204
FAR1	0.3306	0.004007	0.02908
RP11-872D17.8	0.3299	0.0005833	0.006066
PACS1	0.3297	0.005126	0.03491
NADK2	0.3292	0.007708	0.04844
BCAR3	0.3289	0.003399	0.02563
TOR1B	0.3289	0.007697	0.04841
KPNB1	0.3288	0.004071	0.02949
SNRPE	0.328	0.004329	0.03087
MARCKS	0.3276	0.001596	0.01396
ORAOV1	0.3265	0.002937	0.02274
DCTD	0.3262	0.001762	0.01521
GTF2H3	0.3253	0.003553	0.0266
POLR1E	0.325	0.002122	0.01757
YWHAQ	0.3235	0.002419	0.01938
GLO1	0.3235	0.005047	0.03452
PTPRM	0.3234	0.00303	0.02329
PXN	0.3227	0.006978	0.04481
MYL12A	0.3225	0.006696	0.04334
SCRN1	0.3222	0.002854	0.02225
SLC7A1	0.322	0.003774	0.0278
LRP12	0.3216	0.005752	0.03799
MGAT5	0.3209	0.006306	0.0411
AP1S1	0.3203	0.006161	0.04032
CRK	0.3187	0.005457	0.03648
STAMBPL1	0.3186	0.005076	0.03468
RNF149	0.3185	0.004847	0.03342
TTL	0.3183	0.00666	0.04318
CUL1	0.3179	0.002339	0.01894
TOMM22	0.3177	0.005169	0.03508
RAB11FIP5	0.3169	0.007233	0.04602
ASXL1	0.3157	0.002989	0.02306
TMBIM6	0.3147	0.003686	0.02732
IGF2BP2	0.3147	0.005486	0.03666
ZFP36L2	0.3144	0.002573	0.02042
PKD2	0.3141	0.004461	0.0315
MSI2	0.314	0.005023	0.03441
RAB18	0.3138	0.006033	0.03952
PCGF3	0.3137	0.001293	0.01177
YWHAH	0.3132	0.003106	0.02375
EIF2S2	0.3129	0.002636	0.02079
B4GALT1	0.3125	0.003638	0.02705
GTF2H5	0.3108	0.005413	0.03624
ABCC2	0.3101	0.004454	0.0315
TDRP	0.3095	0.004549	0.03192
NBPF1	0.3082	0.007771	0.0487
ZDHHC3	0.3077	0.002576	0.02043
RBM28	0.3075	0.003648	0.0271
DENND5A	0.3063	0.003608	0.02691
ERCC1	0.3061	0.005993	0.03931
GLYR1	0.3058	0.00229	0.01862
MAP1LC3B	0.3055	0.006947	0.04467
DUSP4	0.3042	0.001093	0.01029
SUCLG2	0.3013	0.003245	0.02469
UBE3C	0.3012	0.002881	0.02241
RTN4	0.3009	0.00683	0.04407
GDI1	0.3	0.005245	0.03538
TAF2	0.2999	0.006983	0.04482
ANKRD27	0.2997	0.003943	0.02872
NES	0.2994	0.002867	0.02233
RBPMS	0.2977	0.00722	0.04601
WDR77	0.2965	0.004091	0.0296
NBPF15	0.2965	0.005863	0.03859
API5	0.2961	0.006833	0.04407
TARBP1	0.2957	0.005345	0.03589
PRDX1	0.2942	0.003843	0.02819
SYPL1	0.2942	0.004881	0.03362
RNPEP	0.2921	0.004303	0.03077
TPM3	0.2916	0.001606	0.01403
VIMP	0.2916	0.00625	0.04082
ILK	0.2901	0.00446	0.0315
TMEM43	0.2899	0.003909	0.0285
GNA12	0.2887	0.007887	0.04926
POLR2D	0.2886	0.006696	0.04334
PAIP2	0.288	0.00761	0.04796
YBX3	0.287	0.004702	0.03269
P3H2	0.286	0.007648	0.04816
LIX1L	0.285	0.006639	0.04309
HNRNPH1	0.2822	0.00427	0.03062
DAP3	0.28	0.005529	0.03683
NT5C2	0.2795	0.006606	0.04289
DAP	0.2757	0.003995	0.02902
HNRNPA3	0.2749	0.004499	0.03169
PSMD2	0.2731	0.004238	0.03046
HDGF	0.2704	0.007344	0.04657
APOBEC3C	-0.2751	0.00439	0.03118
SLC25A44	-0.2777	0.007346	0.04657
NELFCD	-0.2806	0.005228	0.03536
DCAF7	-0.2865	0.00541	0.03624
AHCYL1	-0.2874	0.004774	0.03306
SLC25A32	-0.289	0.005513	0.03678
FAM114A1	-0.2903	0.007375	0.04665
HDLBP	-0.2961	0.00125	0.01147
TMEM67	-0.2994	0.006511	0.04232
DUSP3	-0.3007	0.005359	0.03597
SUMF1	-0.3016	0.005166	0.03508
CHST10	-0.3024	0.007745	0.04858
MTCH2	-0.3034	0.002878	0.0224
ARPC4	-0.3042	0.003693	0.02735
TMEM55B	-0.3051	0.005861	0.03859
ARMC9	-0.3066	0.001157	0.01082
COG4	-0.3075	0.002032	0.01707
CMTR1	-0.3078	0.004073	0.02949
SNX1	-0.3097	0.001658	0.01442
TBC1D20	-0.3097	0.003974	0.02889
RPL41	-0.3113	0.007988	0.04973
COPG1	-0.3125	0.002033	0.01707
IL17RA	-0.3126	0.00597	0.03918
BACE2	-0.315	0.001176	0.01095
AKR1A1	-0.315	0.007102	0.04543
DCAF11	-0.3154	0.004642	0.03241
PFKM	-0.3173	0.007366	0.04665
TPI1	-0.3174	0.003951	0.02876
TMEM237	-0.318	0.007884	0.04926
METTL9	-0.3181	0.004185	0.03014
C10orf90	-0.3185	0.004804	0.03321
HSDL1	-0.3193	0.003707	0.02743
M6PR	-0.3214	0.004146	0.02988
SNHG5	-0.3222	0.0009604	0.009253
ZC3H13	-0.3244	0.004506	0.0317
PPP2R4	-0.3255	0.002384	0.0192
PA2G4	-0.3257	0.001018	0.009705
MAVS	-0.3263	0.002703	0.02125
AP000304.12	-0.3281	0.004264	0.03061
MLXIP	-0.3282	0.006653	0.04315
NDE1	-0.3285	0.001787	0.0154
RBM23	-0.3288	0.001967	0.01666
PHF19	-0.3306	0.003368	0.02542
PHF12	-0.3325	0.004475	0.03156
FAM213A	-0.333	0.004785	0.03312
CHMP4B	-0.3338	0.002072	0.01726
WSB1	-0.334	0.001428	0.01284
HLA-C	-0.3341	0.005263	0.03546
CYTH3	-0.3348	0.001858	0.01589
SFXN3	-0.3358	0.002944	0.02278
PLEKHO2	-0.336	0.005019	0.0344
IDI1	-0.3361	0.007597	0.04791
GORASP1	-0.3363	0.004005	0.02907
TCTA	-0.3365	0.001958	0.01661
LUC7L	-0.337	0.006666	0.0432
HDAC3	-0.3379	0.0008674	0.008479
GPR143	-0.3384	0.004275	0.03063
GNB4	-0.3396	0.007232	0.04602
SLC18B1	-0.3397	0.002344	0.01897
MPDU1	-0.3406	0.002751	0.02155
RP11-517H2.6	-0.3407	0.007086	0.04537
ATP5O	-0.3415	0.003016	0.02322
STAT5B	-0.3416	0.001439	0.01291
ABCF3	-0.3421	0.004427	0.03139
CCDC127	-0.3423	0.005163	0.03508
RFC3	-0.3425	0.007699	0.04841
HK1	-0.3427	0.005827	0.0384
QARS	-0.3432	0.002912	0.0226
MCAM	-0.3436	0.006032	0.03952
SLC35A2	-0.3437	0.006259	0.04084
RTFDC1	-0.3443	0.0008238	0.008118
ADCY1	-0.3451	0.001183	0.01099
KCNS3	-0.346	0.005289	0.03561
NNMT	-0.3461	0.002628	0.02075
ACAA2	-0.3476	0.004107	0.02967
SLC5A6	-0.3483	0.0006003	0.006224
FAM162A	-0.3484	0.002069	0.01724
MCC	-0.3486	0.002238	0.01827
NAT10	-0.3492	0.0005474	0.005742
SMAP2	-0.3512	0.004549	0.03192
TK2	-0.3513	0.0006452	0.006617
PCGF2	-0.3522	0.005674	0.03759
SAT2	-0.3532	0.007249	0.04608
FANCD2	-0.3558	0.003497	0.02627
ABCC5	-0.3569	0.001338	0.01213
TM2D2	-0.3571	0.002253	0.01837
TIMELESS	-0.3571	0.003622	0.02697
MAGEF1	-0.3574	0.004433	0.03139
SCPEP1	-0.3579	0.002586	0.02048
CUL9	-0.3579	0.006246	0.04081
PPRC1	-0.3581	0.002973	0.02297
RAVER2	-0.3589	0.005256	0.03544
RBM4B	-0.3593	0.003826	0.0281
CCBL2	-0.3601	0.00723	0.04602
SLC35B1	-0.3602	0.0007436	0.007454
NPRL2	-0.3605	0.005006	0.03434
ZMYM3	-0.361	0.001543	0.01365
CHUK	-0.3614	0.001181	0.01098
RPUSD4	-0.3618	0.003319	0.02512
RAB3GAP1	-0.3634	0.002935	0.02274
PFKFB4	-0.3636	0.00372	0.02748
QPCT	-0.3644	0.001162	0.01085
FOXO4	-0.3644	0.007807	0.04884
FNTB	-0.3647	0.0009425	0.009093
NAGK	-0.3647	0.004304	0.03077
KRIT1	-0.3665	0.001673	0.01453
GOLPH3L	-0.3674	0.004835	0.03337
PEX11B	-0.3677	0.007193	0.04588
PIP4K2B	-0.368	0.0003155	0.003615
C2orf68	-0.3681	0.004353	0.03101
ZFYVE26	-0.3683	0.001068	0.01011
UGDH	-0.3683	0.002009	0.01691
NDUFS2	-0.3685	0.000361	0.004048
RNF40	-0.3691	0.002513	0.02003
TMX2	-0.37	0.000173	0.002196
CLNS1A	-0.3706	0.0004796	0.005157
COBLL1	-0.3711	0.003791	0.0279
PSMB3	-0.3717	0.005243	0.03538
ATP6V1B2	-0.3721	0.0006302	0.006483
RARG	-0.3729	0.005117	0.03489
MRPL51	-0.3743	0.0003021	0.003503
PIGM	-0.3753	0.002638	0.02079
APH1A	-0.3754	0.001366	0.01234
TRIM9	-0.3755	0.002189	0.01795
SLC25A5	-0.3757	0.003865	0.02831
FOXC1	-0.3766	0.00263	0.02075
WIPF1	-0.3768	0.004392	0.03118
FNBP1	-0.3771	0.0007088	0.007183
COPA	-0.3772	0.0003866	0.004295
IKZF5	-0.3772	0.00637	0.0415
ASB1	-0.3773	0.0002	0.002493
DNAJB2	-0.3774	0.001772	0.01528
ATP5S	-0.3777	0.005733	0.03793
NEU1	-0.378	0.0004915	0.005255
APOO	-0.3789	0.001988	0.01679
CDKN3	-0.3792	0.004269	0.03062
FIBP	-0.3796	0.001578	0.01385
C1orf21	-0.3797	0.003862	0.0283
GNB2L1	-0.3798	0.000895	0.008717
GOLGA7B	-0.3802	0.0002389	0.002889
PTPN13	-0.3803	0.002527	0.02013
SORBS2	-0.3805	0.0001117	0.001507
WDR7	-0.3807	0.00481	0.03322
AL589842.1	-0.3809	0.0007855	0.007804
KBTBD4	-0.3816	0.001845	0.01581
RAB29	-0.3817	0.0003107	0.00358
ZNF622	-0.3826	0.0007404	0.007434
SPTBN1	-0.3826	0.001591	0.01392
BET1L	-0.3828	0.001046	0.009952
VPS45	-0.3828	0.00123	0.01133
TEX2	-0.3852	0.0002353	0.00286
PDZD11	-0.3855	0.001125	0.01056
USP14	-0.3862	0.000893	0.00871
LRRD1	-0.3866	0.001458	0.01301
LEF1	-0.3866	0.004793	0.03315
SLC19A2	-0.3866	0.00718	0.04582
CFI	-0.3869	0.001321	0.01201
RP11-793H13.10	-0.387	0.003993	0.02902
SLC25A46	-0.387	0.00712	0.04552
RPS8	-0.3872	0.0008578	0.008397
MAGED2	-0.3881	0.003025	0.02326
SCCPDH	-0.3898	0.0003658	0.004097
NIPA2	-0.3899	0.0003233	0.00368
RP11-603J24.9	-0.3903	0.0002071	0.002578
PLS3	-0.391	0.0004106	0.00452
TMEM38B	-0.3916	0.005042	0.03452
IFI35	-0.3918	0.001918	0.01634
TUBA1A	-0.3935	0.0007588	0.007573
FARS2	-0.3935	0.002257	0.0184
SLC38A7	-0.394	0.001941	0.01652
FGD4	-0.3948	0.001859	0.01589
SRSF8	-0.3948	0.001999	0.01685
PAN2	-0.3948	0.003878	0.02834
IFT80	-0.3952	0.004724	0.03278
HSPB7	-0.3953	0.004358	0.03101
ABR	-0.3961	0.005887	0.03869
TDRD7	-0.3964	0.004468	0.03153
LIN52	-0.3974	0.00693	0.04459
TMEM60	-0.3979	0.004845	0.03342
MAPK3	-0.398	0.007501	0.04737
GABBR1	-0.3988	0.005126	0.03491
SVIP	-0.3996	0.004742	0.03287
WDR6	-0.3997	0.005015	0.03438
NT5DC1	-0.4	0.00115	0.01076
TEX264	-0.4005	0.007242	0.04606
SERPINB1	-0.4008	0.002459	0.01967
IFT122	-0.4024	0.0005251	0.005535
RPL32	-0.4029	5.434e-05	0.0008142
CYP51A1	-0.4042	0.0005198	0.005493
WDR76	-0.405	0.005672	0.03759
ORAI3	-0.4055	0.007737	0.04857
KIAA1598	-0.4057	7.52e-05	0.001074
PHC1	-0.406	0.001216	0.01122
BANF1	-0.407	0.001358	0.01228
DHRS2	-0.4071	0.003309	0.02506
CYFIP2	-0.4078	0.0009707	0.009332
LDLRAP1	-0.4078	0.00334	0.02525
VANGL1	-0.4087	0.0007374	0.007409
CLCN6	-0.4098	0.001486	0.01323
HIP1	-0.4103	0.002118	0.01755
CPEB2	-0.4104	0.002389	0.01921
STK36	-0.4122	0.0002173	0.00268
PTTG1	-0.4125	0.0002593	0.003078
C9orf91	-0.4131	0.0001535	0.001982
CNTNAP1	-0.4133	0.007048	0.04515
IRF9	-0.4135	0.001335	0.01211
HRK	-0.4137	0.000138	0.001805
CYB561A3	-0.4145	0.006433	0.04185
CHMP1B	-0.4146	0.0004697	0.00507
N4BP2	-0.4146	0.007541	0.04759
MRPL27	-0.4156	0.0005769	0.006017
FLCN	-0.4162	0.004867	0.03355
ATPIF1	-0.4164	0.003574	0.02672
CLPB	-0.418	0.001207	0.01116
PLP1	-0.4186	0.0002141	0.002648
CNDP2	-0.4199	9.71e-05	0.001336
CIPC	-0.4214	0.000321	0.003658
PDHA1	-0.4219	5.437e-05	0.0008142
SLC39A7	-0.422	2.766e-05	0.000462
HOXC6	-0.4222	0.000506	0.005376
HOXC4	-0.4224	0.002279	0.01854
HAUS4	-0.4224	0.003616	0.02694
TMEM135	-0.4239	0.0006983	0.007085
GOLGA2	-0.4242	0.0002206	0.002713
PVRL1	-0.4248	0.001159	0.01083
PBK	-0.4264	0.003893	0.0284
ZC3H15	-0.4269	0.000505	0.005376
SRPR	-0.4282	4.251e-06	8.768e-05
ROBO1	-0.4287	8.988e-05	0.001257
FAM73A	-0.4299	0.002011	0.01692
SETDB2	-0.4302	0.0006237	0.006439
TP53INP2	-0.4308	0.0004178	0.004592
STOM	-0.4318	0.000109	0.001478
AGL	-0.4319	0.002917	0.02263
SUV39H1	-0.4319	0.005048	0.03452
RP1-317E23.6	-0.4334	0.003225	0.02458
CUL7	-0.4338	0.001702	0.01476
TP53BP2	-0.4339	0.0005485	0.005749
CHKA	-0.4348	3.026e-05	0.0004954
HIF1AN	-0.435	0.0001387	0.001813
RPS7	-0.4361	0.0004404	0.004793
WDR54	-0.4362	0.005715	0.03784
DBI	-0.4366	0.0002982	0.003465
TMEM209	-0.437	0.000417	0.004587
AMMECR1L	-0.4375	9.261e-05	0.00129
LONP2	-0.4378	3.921e-05	0.0006192
PRAME	-0.4381	0.0001211	0.00161
HTR2B	-0.4382	0.0007589	0.007573
CSRP2	-0.4382	0.006181	0.04043
TMEM104	-0.4384	0.004707	0.03271
FOS	-0.4385	0.0005185	0.005486
INTS5	-0.4386	0.005186	0.03516
RALGPS1	-0.4388	0.007283	0.04625
ARFGAP3	-0.4402	0.0004878	0.005228
ASAH1	-0.441	4.19e-06	8.664e-05
PARK7	-0.441	4.683e-05	0.0007193
HOOK3	-0.441	0.00764	0.04813
CREM	-0.4412	0.0001047	0.001426
NNT	-0.4433	0.0005974	0.006198
WIPI1	-0.4442	5.518e-05	0.0008236
UXT	-0.4444	0.0001983	0.002476
NPC2	-0.445	2.008e-05	0.0003463
BTN2A2	-0.4455	0.0002507	0.002997
CD81	-0.4461	0.004345	0.03097
AP2M1	-0.4462	7.896e-05	0.00112
THBS3	-0.4465	0.001846	0.01581
CDC7	-0.4466	4.943e-05	0.0007537
CYP27A1	-0.4467	0.003505	0.02632
OGG1	-0.4472	0.00204	0.01709
KIAA1161	-0.4486	0.006781	0.04381
SLC50A1	-0.4498	2.547e-05	0.0004281
AC069368.3	-0.4508	0.00223	0.01824
KLHL23	-0.4513	0.004658	0.03249
FAM127B	-0.4516	0.00419	0.03016
SLC25A11	-0.4518	0.007138	0.04557
NECAP1	-0.4521	0.0001858	0.002339
FAR2	-0.4532	0.0004083	0.004507
SIN3B	-0.4534	0.002305	0.0187
LRSAM1	-0.4548	0.001721	0.0149
LYPD1	-0.4552	7.917e-06	0.0001544
MAPKBP1	-0.456	0.004376	0.0311
CTHRC1	-0.4564	4.022e-05	0.0006306
ZBTB22	-0.4569	0.00354	0.02653
YWHAG	-0.4572	1.239e-05	0.0002279
LETM1	-0.4575	0.000766	0.007628
GALM	-0.4576	0.0001536	0.001982
GTDC1	-0.4578	0.005173	0.03509
MAD2L1BP	-0.4582	1.756e-05	0.0003096
NOV	-0.4585	1.102e-05	0.0002054
TCF12	-0.4585	9.664e-05	0.001331
ST3GAL1	-0.4592	0.0002099	0.002606
ZNF672	-0.4593	0.001956	0.0166
BBS5	-0.4596	0.00276	0.02161
EFR3B	-0.4601	0.0009815	0.009401
PFKFB2	-0.4602	6.437e-05	0.0009436
SUOX	-0.4606	0.002724	0.02138
WDR17	-0.4607	0.001824	0.01566
KIAA1211	-0.4611	0.001001	0.009564
SUFU	-0.4615	0.0008331	0.008192
WDPCP	-0.4615	0.007957	0.04959
TSHZ1	-0.4623	0.0006136	0.006342
TUBG1	-0.4625	0.001555	0.01373
ARHGEF3	-0.4634	1.797e-05	0.0003144
DUSP16	-0.4636	4.72e-05	0.0007228
MAP7	-0.464	0.003965	0.02884
BCL3	-0.4663	0.005523	0.03683
TCAF1	-0.4672	0.0005758	0.006016
RTKN2	-0.4672	0.002156	0.01779
DEPDC1B	-0.4676	0.002051	0.01716
GREB1	-0.4678	0.0007262	0.007324
C18orf8	-0.4681	4.659e-05	0.0007169
PDSS2	-0.4685	0.0004829	0.005188
FDFT1	-0.4688	6.874e-06	0.0001361
DHRS11	-0.469	0.001591	0.01392
SLC7A5	-0.4699	0.003533	0.0265
KIAA0195	-0.4706	0.006771	0.04377
SCFD2	-0.471	0.0009401	0.009084
COQ10B	-0.4712	9.101e-05	0.00127
ARHGAP1	-0.4712	0.0003898	0.004327
RSAD1	-0.4716	0.002291	0.01862
TMEM214	-0.4717	2.93e-06	6.306e-05
FIG4	-0.4718	0.0002698	0.00318
EFHC1	-0.4734	0.0003847	0.004281
GSG2	-0.4735	0.0017	0.01475
PCGF1	-0.4739	0.000366	0.004097
ADCY6	-0.4742	0.0001653	0.002109
PEX5	-0.4754	7.876e-06	0.0001539
PI4KA	-0.4758	2.892e-05	0.0004776
SNX18	-0.4762	0.0003011	0.003494
LAMA1	-0.4773	0.0001013	0.001384
GSTM4	-0.4782	0.005881	0.03867
TMEM108	-0.4784	0.0001464	0.001901
BCKDK	-0.4787	0.005108	0.03486
DBP	-0.4794	0.005875	0.03866
APEH	-0.4795	0.0002789	0.003259
INTS4	-0.4805	0.0001327	0.00175
DESI2	-0.4809	0.0001179	0.001576
PLXNA2	-0.4813	0.006187	0.04045
UBR3	-0.4814	0.0003308	0.003746
DHFR	-0.4815	0.0009052	0.008797
SOCS3	-0.482	0.004553	0.03192
ZCCHC24	-0.4821	0.003782	0.02785
LTBP3	-0.4821	0.004306	0.03077
MREG	-0.4824	1.194e-05	0.0002204
WARS	-0.4826	7.048e-05	0.001022
XRCC1	-0.4831	0.0009801	0.009401
ACOT7	-0.4831	0.004315	0.03082
PQBP1	-0.4834	0.0009194	0.008916
ZNF689	-0.4844	5.633e-06	0.000113
ZC3H10	-0.4847	0.0009413	0.009088
ACSS2	-0.4853	3.654e-05	0.0005818
PI15	-0.4858	0.0004641	0.005018
HSDL2	-0.4868	0.0002666	0.00315
AC006538.4	-0.4885	0.003066	0.0235
HECTD4	-0.4886	3.708e-05	0.0005889
LANCL1	-0.4902	8.698e-05	0.001223
NANOS1	-0.4907	0.003062	0.02348
DTYMK	-0.4908	0.005313	0.03573
ERCC4	-0.4909	0.001434	0.01288
ITGB3	-0.4911	0.0002777	0.00325
POM121C	-0.4915	0.0002038	0.002539
OSCP1	-0.4922	0.005507	0.03676
RP11-432B6.3	-0.4924	0.001483	0.01321
MICB	-0.4928	9.466e-05	0.001306
BRCA1	-0.4931	0.0004286	0.004692
DTX3L	-0.4934	0.001016	0.009695
BSCL2	-0.4939	1.393e-05	0.0002532
TAF6L	-0.4958	0.00578	0.03814
NXPE3	-0.4965	9.996e-05	0.001369
POM121	-0.497	0.0003663	0.004097
SP4	-0.4976	0.002385	0.0192
ADGRG1	-0.4977	0.002109	0.0175
RPL31	-0.4987	1.963e-06	4.431e-05
RBBP9	-0.499	7.296e-05	0.001045
AURKB	-0.499	0.003119	0.02383
ERAP1	-0.4994	0.0002777	0.00325
ACO1	-0.4995	6.812e-05	0.0009912
EPM2A	-0.4996	0.0005376	0.005657
CCDC40	-0.4996	0.005213	0.03527
ABCD3	-0.5002	2.484e-05	0.0004184
RHOBTB1	-0.5004	2.072e-05	0.0003558
RAD9A	-0.5007	0.003879	0.02834
HMCN1	-0.5014	0.004283	0.03067
CRYAB	-0.5019	8.156e-07	2.073e-05
IDH3G	-0.5027	0.0007106	0.007188
EXOG	-0.5028	0.0003072	0.003543
TBC1D14	-0.5035	4.446e-06	9.141e-05
NANS	-0.5057	4.473e-05	0.000694
ABCB6	-0.5063	0.0002118	0.002623
PEPD	-0.5064	0.003836	0.02816
VKORC1	-0.5066	4.685e-05	0.0007193
OGDH	-0.507	1.602e-05	0.0002853
CHEK2	-0.5084	0.001264	0.01156
IP6K1	-0.509	1.422e-07	4.476e-06
RP11-290H9.2	-0.5092	6.06e-05	0.0008925
SPG21	-0.5096	2.117e-06	4.723e-05
ZNF775	-0.5099	0.003806	0.02798
CRISPLD1	-0.5101	0.002846	0.0222
TMEM229B	-0.5104	0.0002544	0.003033
CDH7	-0.5106	0.005273	0.03552
TTLL4	-0.5116	3.512e-06	7.438e-05
RP11-196G11.1	-0.5131	0.0007092	0.007183
NAV1	-0.5131	0.0007305	0.007357
ENO1	-0.5137	6.898e-06	0.0001364
JMJD4	-0.5137	0.007376	0.04665
PSIP1	-0.514	4.195e-06	8.664e-05
FEN1	-0.5151	0.0002364	0.002868
DNAJC27	-0.5152	0.0003238	0.00368
PGD	-0.5156	3.307e-07	9.25e-06
FLVCR1	-0.5159	7.144e-05	0.001029
CWF19L1	-0.5162	1.529e-05	0.000275
NLRC5	-0.5169	0.001164	0.01085
GPR157	-0.5175	3.593e-05	0.0005742
ZFPL1	-0.5182	0.005995	0.03931
AACS	-0.5186	0.0002758	0.003239
STAT2	-0.5196	1.567e-05	0.0002802
MNT	-0.5199	0.002366	0.01909
HYOU1	-0.5216	2.222e-08	8.568e-07
ABCB8	-0.5218	0.006783	0.04381
URGCP-MRPS24	-0.5227	1.935e-05	0.0003367
MMP2	-0.5227	0.003334	0.02522
HDAC4	-0.5229	7.542e-05	0.001076
ADIPOR1	-0.5232	2.557e-07	7.466e-06
C5orf51	-0.525	0.0004292	0.004694
FAM69A	-0.525	0.001127	0.01057
FAM209A	-0.5254	2.333e-05	0.000396
GCNT2	-0.5255	1.775e-05	0.0003116
SLC25A12	-0.5266	6.084e-05	0.0008951
RASEF	-0.5288	0.005748	0.03798
MFSD12	-0.5292	0.004457	0.0315
LDLRAD4	-0.5295	0.004714	0.03273
DSCC1	-0.5303	0.0009089	0.008827
ATG4D	-0.5312	0.006395	0.04165
ARHGEF40	-0.5321	0.0002895	0.003371
CSRP1	-0.5323	5.545e-05	0.0008266
SPRY1	-0.5325	5.767e-05	0.0008531
SNN	-0.5336	0.000373	0.004168
MCM5	-0.534	0.006567	0.04266
CTSL	-0.5342	1.344e-05	0.0002463
DHCR7	-0.5351	4.375e-05	0.0006811
IDH1	-0.5354	5.142e-07	1.385e-05
MT2A	-0.5354	0.005205	0.03525
SLAMF7	-0.5357	9.122e-08	3.028e-06
FAM161A	-0.5358	0.00272	0.02137
GYPC	-0.5366	0.00119	0.01103
TYR	-0.5368	5.739e-07	1.522e-05
MICAL1	-0.5374	0.002065	0.01723
RELT	-0.538	0.002415	0.01936
MAP3K6	-0.5393	0.004538	0.03187
CACTIN	-0.5394	0.007126	0.04554
ORAI2	-0.5411	0.000562	0.005882
CDIPT	-0.5412	0.0001886	0.002371
KLHDC8B	-0.5419	0.001068	0.01011
TBX2	-0.542	0.001418	0.01276
NQO2	-0.5422	1.052e-05	0.0001978
SMC2	-0.5425	0.0001116	0.001507
KLC4	-0.5431	0.0006313	0.006489
CPT1A	-0.5438	0.0002398	0.002895
SETD9	-0.5438	0.002178	0.01788
SCD	-0.5445	6.457e-05	0.0009436
CDKN1B	-0.5454	6.364e-07	1.678e-05
ARL3	-0.5455	3.16e-05	0.0005142
PPP2R1A	-0.5456	4.723e-05	0.0007228
PIR	-0.5458	2.167e-06	4.826e-05
BNIP3	-0.5462	8.272e-07	2.098e-05
TDRD3	-0.5473	6.506e-07	1.71e-05
TEAD2	-0.5473	0.0002871	0.003346
PLD2	-0.5475	0.0001819	0.002298
GPR161	-0.549	0.001222	0.01127
ADCK4	-0.55	0.001259	0.01153
CYP2U1	-0.5501	7.546e-06	0.0001479
TEAD3	-0.5501	0.001036	0.009858
MAPK8IP2	-0.5508	0.002332	0.0189
GINS2	-0.5509	0.0008256	0.00813
MAGEH1	-0.5518	0.001249	0.01146
ACSL1	-0.5529	6.639e-07	1.737e-05
IFI6	-0.5554	0.002882	0.02241
HLA-F-AS1	-0.5554	0.00345	0.02597
ACOT2	-0.5555	0.001092	0.01029
IRF2BP1	-0.5561	0.003764	0.02776
CCL28	-0.5565	2.478e-05	0.000418
TROAP	-0.5571	0.003305	0.02505
ACACB	-0.5575	3.013e-05	0.0004938
SEPN1	-0.5576	0.0002258	0.002758
ABCB9	-0.5576	0.0004953	0.005287
MOCS3	-0.5579	0.0003569	0.004012
WRB	-0.5586	2.474e-06	5.438e-05
ESRP1	-0.5587	0.002383	0.0192
ABCD1	-0.5592	0.005085	0.03473
FAM187A	-0.5598	0.007738	0.04857
CLIP3	-0.561	0.0002247	0.002751
MMACHC	-0.5621	3.927e-05	0.0006194
SRCIN1	-0.5641	0.004597	0.03215
MKNK2	-0.5646	0.001591	0.01392
UNK	-0.5661	0.0002253	0.002756
SORBS1	-0.5663	1.065e-05	0.0001996
GDPD5	-0.5663	0.007093	0.04539
C2orf47	-0.5676	7.658e-05	0.001089
RNASEH2C	-0.5687	0.0001741	0.002209
LINC00963	-0.5689	0.0002369	0.002871
KLHL22	-0.5691	0.0004481	0.004865
HMSD	-0.5691	0.001869	0.01595
CTNNB1	-0.5694	8.372e-08	2.814e-06
IFT81	-0.5695	4.859e-08	1.738e-06
SLC17A5	-0.5696	1.168e-06	2.807e-05
CDK20	-0.57	0.0005392	0.005669
HDAC5	-0.5706	0.0002608	0.00309
COL4A3BP	-0.5713	2.2e-06	4.893e-05
PLA2G6	-0.5718	0.00289	0.02246
ITPA	-0.5721	0.0001478	0.001915
CENPP	-0.5726	0.004296	0.03075
ZNF664	-0.5731	5.194e-07	1.394e-05
SLC39A3	-0.5733	0.0004102	0.00452
ZBED3	-0.5742	5.565e-06	0.000112
GPC2	-0.5744	0.00792	0.04941
BDH2	-0.5752	8.108e-05	0.001147
TMEM143	-0.5757	0.003175	0.02422
FAM102A	-0.5777	9.123e-05	0.001272
PPP3CB	-0.5781	3.247e-07	9.122e-06
RRAGD	-0.5781	2.327e-06	5.14e-05
EMC8	-0.5782	9.057e-07	2.263e-05
SCARA5	-0.5782	0.00466	0.03249
MDH1	-0.5783	9.707e-07	2.399e-05
SOX12	-0.579	0.000673	0.006865
DOCK10	-0.5793	5.399e-05	0.0008103
IL16	-0.5804	0.001736	0.01502
HDHD3	-0.5809	0.00356	0.02664
PLSCR1	-0.5813	5.39e-07	1.435e-05
NREP	-0.5813	4.365e-05	0.0006805
HPRT1	-0.5816	8.041e-06	0.0001562
PLEKHA5	-0.5817	2.907e-07	8.323e-06
PKNOX2	-0.582	0.002334	0.01891
PRKAG1	-0.5826	4.061e-08	1.477e-06
BIRC5	-0.5827	0.0002157	0.002665
ASB9	-0.5844	4.388e-06	9.036e-05
MFSD5	-0.5845	1.045e-05	0.0001967
AP1S2	-0.5846	6.586e-07	1.726e-05
SOBP	-0.5857	0.003067	0.0235
FAM63A	-0.5861	1.945e-05	0.000338
RAB28	-0.5866	3.206e-05	0.0005204
TARS2	-0.5872	7.468e-08	2.555e-06
PPM1K	-0.589	3.158e-05	0.0005142
TMEM251	-0.59	0.0002779	0.00325
TNFRSF19	-0.5901	3.585e-07	9.964e-06
MTHFR	-0.5903	9.422e-05	0.001304
PLS1	-0.5908	0.0002263	0.002761
KAZALD1	-0.591	0.0005178	0.005483
COPZ1	-0.5911	5.149e-07	1.385e-05
BAZ2B	-0.5912	0.0001698	0.00216
OXNAD1	-0.592	7.53e-06	0.0001478
USP11	-0.5922	1.549e-07	4.808e-06
STXBP1	-0.5923	2.509e-06	5.488e-05
FADS1	-0.5929	3.583e-07	9.964e-06
PCDHB5	-0.5935	0.007005	0.04491
TTF2	-0.5938	5.897e-06	0.000118
WDR4	-0.5943	0.0006891	0.006997
BCAS3	-0.5948	1.556e-05	0.0002787
RP11-214K3.25	-0.5953	0.002142	0.0177
UBE2T	-0.5955	0.0001332	0.001752
ESYT1	-0.5957	8.279e-11	5.091e-09
HTT	-0.5958	1.433e-07	4.5e-06
EYA1	-0.5973	0.0008785	0.008581
RAD23A	-0.5975	0.0001576	0.002025
NAA40	-0.5976	9.807e-06	0.0001872
RNF187	-0.5981	1.896e-05	0.0003302
CCNB2	-0.5983	8.946e-07	2.24e-05
TBXA2R	-0.5991	0.001559	0.01374
VPS18	-0.5993	0.0002432	0.002924
FUZ	-0.5997	0.0008948	0.008717
ASRGL1	-0.5998	0.000421	0.004619
TEF	-0.6002	0.00016	0.002053
PLEKHG2	-0.6005	0.000114	0.00153
KIF26B	-0.6008	3.329e-05	0.0005377
PRKAR2B	-0.6011	2.492e-06	5.466e-05
KHSRP	-0.6014	0.0001069	0.001454
UNKL	-0.6016	0.0004404	0.004793
SNCA	-0.6019	1.082e-06	2.634e-05
FN3K	-0.6027	0.001753	0.01514
PGM1	-0.6035	2.646e-08	1.003e-06
TKT	-0.6037	4.506e-05	0.0006982
MEX3B	-0.604	0.005668	0.03759
SLC1A3	-0.605	1.008e-05	0.0001913
MDGA1	-0.6052	8.881e-05	0.001243
TSPAN14	-0.6065	5.094e-06	0.0001036
EEF1E1-BLOC1S5	-0.6065	9.771e-06	0.0001869
DENND4B	-0.6065	0.000273	0.003209
RPTOR	-0.6077	0.000112	0.00151
TMEM180	-0.6077	0.000926	0.008973
GK	-0.6089	0.00524	0.03538
EXTL1	-0.609	0.00216	0.01781
MRPS24	-0.61	3.518e-06	7.44e-05
E2F2	-0.6102	0.002207	0.01808
EFCAB2	-0.6103	1.984e-05	0.0003433
ZNF365	-0.6112	0.002461	0.01968
SLC37A4	-0.6114	0.0001331	0.001752
GNE	-0.6117	1.119e-06	2.709e-05
CERS4	-0.612	0.0007615	0.007594
HCFC1R1	-0.6122	0.007319	0.04646
CTD-3088G3.8	-0.6134	0.0002984	0.003465
NAPA	-0.6142	3.986e-05	0.0006257
IMPA2	-0.6147	0.0003534	0.003979
CIRH1A	-0.6149	1.963e-07	5.868e-06
TMEM167A	-0.6167	1.158e-06	2.79e-05
PPP2R1B	-0.6168	1.13e-05	0.0002099
FBXO3	-0.6172	6.733e-07	1.755e-05
ITGA10	-0.6174	0.0001394	0.001821
MTMR4	-0.6178	9.343e-08	3.078e-06
MED9	-0.6182	8.83e-05	0.001239
N4BP3	-0.6199	4.586e-05	0.0007083
PQLC3	-0.6211	1.102e-06	2.677e-05
CEACAM1	-0.6211	7.103e-05	0.001028
IPO8	-0.6216	1.436e-06	3.364e-05
MYH10	-0.6227	1.782e-06	4.065e-05
TBC1D16	-0.6236	3.507e-05	0.0005623
CEBPD	-0.6242	0.001866	0.01593
GLI2	-0.6243	0.0001183	0.00158
MLLT11	-0.6256	2.833e-07	8.164e-06
TRAPPC9	-0.6257	2.203e-05	0.0003759
RAD51	-0.6258	1.009e-05	0.0001913
H1FX	-0.6259	0.001739	0.01504
REEP2	-0.6261	0.0003128	0.003594
TTYH2	-0.6267	1.07e-05	0.0002003
NHSL1	-0.6278	2.711e-09	1.247e-07
ABCA2	-0.6279	0.002974	0.02297
ZER1	-0.6283	6.279e-06	0.0001252
DOLPP1	-0.6287	0.0002364	0.002868
TRIM47	-0.6297	0.004996	0.03431
APBB1	-0.6301	4.988e-05	0.0007589
NUP210	-0.631	0.0006814	0.00694
SIPA1L1	-0.6311	1.376e-07	4.381e-06
FAHD1	-0.6314	4.417e-07	1.21e-05
HCN1	-0.6317	0.0001921	0.00241
ISG20L2	-0.6333	3.605e-09	1.593e-07
ESRRA	-0.634	0.002324	0.01885
PACSIN3	-0.6348	0.0004299	0.004698
FASTK	-0.6359	0.002532	0.02015
HN1	-0.636	1.036e-06	2.536e-05
AAAS	-0.6362	1.266e-06	3.005e-05
HLX	-0.6362	0.0005925	0.006152
GRAMD1A	-0.6364	0.0007095	0.007183
ZNF114	-0.6371	2.33e-05	0.000396
PARP9	-0.6374	6.949e-07	1.8e-05
RARA	-0.6378	0.0002213	0.002715
TMCC2	-0.6389	0.0009457	0.009117
NPHP4	-0.6418	0.0006486	0.006647
SPSB1	-0.6419	2.953e-06	6.345e-05
GNG7	-0.6426	0.00507	0.03466
SLC48A1	-0.6442	1.703e-06	3.912e-05
ANKRD9	-0.6442	0.0005427	0.005702
STARD10	-0.6443	0.0007451	0.007463
CKLF-CMTM1	-0.6444	5.348e-06	0.0001084
GPR137B	-0.6449	1.862e-09	8.84e-08
VAC14	-0.6458	7.216e-05	0.001036
FAM189B	-0.6462	0.000142	0.001852
SEMA6B	-0.6465	0.001987	0.01679
BCHE	-0.6466	0.0004892	0.005238
HTN3	-0.6468	0.006829	0.04407
PANK1	-0.6471	4.862e-06	9.904e-05
CKLF	-0.6474	1.013e-06	2.488e-05
JAGN1	-0.6476	2.329e-10	1.351e-08
TUBB4A	-0.6483	0.001555	0.01373
ANXA7	-0.6485	2.914e-09	1.327e-07
SH3GL2	-0.6496	0.003689	0.02733
TMEM51	-0.6511	9.096e-08	3.027e-06
EFNA1	-0.6512	1.499e-06	3.497e-05
TRIM2	-0.6513	1.427e-08	5.717e-07
CDK16	-0.6513	4.601e-08	1.655e-06
TMEM140	-0.6517	0.0009822	0.009402
TRIM46	-0.6527	0.005396	0.0362
TMEM30A	-0.6538	1.927e-07	5.779e-06
RNF144A-AS1	-0.6556	0.002574	0.02042
FAM167B	-0.656	0.001108	0.01043
PRRT1	-0.6565	0.005168	0.03508
EPHA5	-0.6595	0.001661	0.01444
SOGA3	-0.6605	0.00497	0.03418
PRTG	-0.6613	3.861e-06	8.088e-05
C17orf49	-0.662	1.028e-05	0.000194
METTL7A	-0.6622	0.000145	0.001888
MVD	-0.6636	0.003851	0.02823
AGFG2	-0.6642	0.000331	0.003746
FBXL18	-0.6657	0.001047	0.009955
ENO2	-0.6665	1.927e-07	5.779e-06
CTTNBP2	-0.6674	6.836e-06	0.0001355
TESK2	-0.6677	0.0008039	0.00797
ZNF771	-0.6678	0.006922	0.04456
SGSM3	-0.6683	0.00138	0.01245
MFAP3L	-0.6684	3.766e-06	7.927e-05
LPAR6	-0.6684	5.678e-05	0.0008437
MELK	-0.6687	6.354e-08	2.202e-06
PIP5K1C	-0.669	0.0003305	0.003746
VPS53	-0.6692	4.471e-10	2.406e-08
LIN7B	-0.6698	0.002171	0.01786
CIITA	-0.6707	0.000246	0.002952
CCL3	-0.6722	0.001986	0.01679
DFNB31	-0.6724	0.0007334	0.00738
HSD17B14	-0.6734	0.002655	0.0209
DGKQ	-0.6759	0.003077	0.02354
PPP1R3E	-0.6762	0.00011	0.001488
TGFBR3	-0.6763	1.869e-06	4.24e-05
POR	-0.6763	0.0001356	0.001777
RAB38	-0.6768	9.777e-08	3.213e-06
MRPL36	-0.6771	1.359e-06	3.209e-05
RTEL1	-0.6783	0.001825	0.01566
ALKBH7	-0.6783	0.00521	0.03527
RTEL1-TNFRSF6B	-0.6787	0.001942	0.01652
STK38L	-0.6789	5.571e-06	0.000112
SWSAP1	-0.6789	0.002111	0.0175
ITGB7	-0.6792	0.001446	0.01294
NPTXR	-0.6795	7.167e-05	0.001031
CARD9	-0.6798	0.0004388	0.004783
VAV3	-0.6799	2.083e-06	4.655e-05
FNIP2	-0.6834	2.032e-10	1.189e-08
KHK	-0.684	0.0008208	0.0081
CAB39L	-0.6845	1.437e-06	3.364e-05
MAATS1	-0.686	0.002414	0.01936
MAGED1	-0.6879	3.017e-07	8.585e-06
LONRF2	-0.6881	6.793e-07	1.763e-05
CAMTA2	-0.6883	5.199e-05	0.0007884
C9orf41	-0.6885	9.756e-06	0.0001869
ABCC10	-0.6886	4.453e-06	9.141e-05
TRAPPC5	-0.6888	0.007584	0.04785
NARFL	-0.689	0.00107	0.01012
RP11-47I22.4	-0.689	0.002349	0.01899
FAM101A	-0.691	0.003306	0.02505
TMEM107	-0.6918	0.0003347	0.003782
VPS52	-0.6924	1.377e-10	8.316e-09
SYNPO2L	-0.6944	0.004617	0.03225
ZMYND10	-0.6946	0.001745	0.01508
EMP2	-0.6948	1.055e-07	3.451e-06
MUM1L1	-0.6957	8.506e-05	0.001198
GLYCTK	-0.6964	0.002061	0.01721
TRPM8	-0.6966	3.515e-09	1.558e-07
MAD2L2	-0.6971	1.42e-06	3.341e-05
FLOT2	-0.6974	9.6e-09	3.92e-07
RENBP	-0.6995	0.000451	0.004892
ID2	-0.7002	2.196e-07	6.513e-06
ADGRB2	-0.7013	0.004145	0.02988
TSPYL4	-0.7029	1.279e-06	3.03e-05
HTN1	-0.7029	0.006963	0.04473
SEMA6A	-0.7035	3.406e-06	7.249e-05
CYB561D1	-0.7038	1.332e-07	4.263e-06
CCL4	-0.7043	0.002354	0.01902
TRIM69	-0.7052	4.509e-08	1.626e-06
HDAC6	-0.7052	7.785e-07	1.998e-05
MRFAP1	-0.7062	9.968e-12	7.268e-10
FCER1G	-0.7087	0.005497	0.03671
GSTZ1	-0.7096	1.19e-05	0.0002198
ARSD	-0.711	1.197e-08	4.824e-07
HOXC5	-0.7112	0.007784	0.04875
MOCOS	-0.7115	2.262e-09	1.059e-07
PRPF40B	-0.7118	9.8e-05	0.001344
VIPAS39	-0.7119	5.761e-07	1.525e-05
ERBB3	-0.713	2.426e-10	1.395e-08
CD96	-0.7133	5.268e-05	0.0007952
FZD1	-0.7136	1.207e-06	2.891e-05
CTNS	-0.7154	2.048e-05	0.0003522
UAP1L1	-0.716	8.125e-05	0.001148
MFSD3	-0.7165	0.00498	0.03424
HUNK	-0.717	2.082e-06	4.655e-05
CACNA1E	-0.72	0.002162	0.01781
RGS1	-0.7207	2.446e-06	5.387e-05
SHMT1	-0.7212	3.132e-06	6.719e-05
NAP1L5	-0.7213	0.0001313	0.001733
CTD-3214H19.16	-0.7219	0.005191	0.03518
LHFPL2	-0.7223	1.176e-09	5.834e-08
ICAM4	-0.7236	0.005005	0.03434
LRP2	-0.7264	9.862e-06	0.000188
HDDC3	-0.7269	3.142e-06	6.73e-05
PLEKHH1	-0.7279	3.15e-09	1.415e-07
ACP5	-0.7281	0.004681	0.03258
GUCY1A2	-0.729	7.548e-05	0.001076
SARM1	-0.7291	0.001291	0.01176
SHKBP1	-0.7309	5.897e-05	0.0008704
TNFRSF14	-0.7309	0.006258	0.04084
SALL4	-0.7326	3.632e-08	1.339e-06
UBE2L6	-0.7333	8.207e-08	2.765e-06
KLLN	-0.7368	0.001197	0.01108
IPO13	-0.737	3.956e-09	1.731e-07
DYNLT1	-0.7392	3.606e-11	2.336e-09
RANBP17	-0.7394	2.799e-08	1.052e-06
TBC1D8B	-0.7411	2.676e-06	5.825e-05
CCND3	-0.7426	2.353e-05	0.000399
MITF	-0.7429	3.517e-10	1.939e-08
IGSF11	-0.7435	0.00021	0.002606
SOX13	-0.7439	1.559e-07	4.828e-06
DNAJC18	-0.7447	1.672e-07	5.111e-06
AIF1L	-0.7461	1.362e-05	0.0002482
TMEM53	-0.7461	0.0001541	0.001985
GALNT15	-0.7461	0.004727	0.03278
DNAH9	-0.7466	0.002034	0.01707
MIPEP	-0.7467	3.498e-09	1.556e-07
VSIG10L	-0.7471	0.001454	0.01299
SLC7A8	-0.7482	1.582e-06	3.657e-05
PTPRU	-0.7487	2.181e-05	0.000373
FADS2	-0.7508	5.742e-11	3.58e-09
BTN3A3	-0.7513	2.848e-06	6.148e-05
RNLS	-0.7524	5.381e-08	1.904e-06
SERPINB8	-0.7526	1.037e-06	2.536e-05
SCRG1	-0.7529	0.00325	0.02471
CLCNKA	-0.7532	0.004565	0.03199
PBX2	-0.7548	1.645e-11	1.137e-09
DACT3	-0.7554	0.001289	0.01175
HLA-DPB1	-0.7559	0.005238	0.03538
TBCCD1	-0.7561	3.809e-07	1.054e-05
LIG1	-0.7562	3.216e-05	0.0005214
IRF7	-0.7566	0.0004033	0.004465
SLC11A2	-0.7567	5.661e-12	4.341e-10
WDR45B	-0.7572	2.805e-11	1.844e-09
TRIB2	-0.7587	3.261e-12	2.605e-10
ELP3	-0.7596	3.722e-09	1.639e-07
SH3PXD2A	-0.7613	1.678e-08	6.663e-07
PC	-0.7615	0.00117	0.0109
AMPD2	-0.7617	3.991e-06	8.295e-05
RASSF2	-0.7649	0.001559	0.01374
ATP6V0D2	-0.7652	0.003803	0.02797
PYCRL	-0.7655	0.0004709	0.00508
ANGEL1	-0.7658	3.188e-10	1.765e-08
FAT2	-0.7667	0.004613	0.03224
NIF3L1	-0.7676	1.534e-08	6.11e-07
ITLN2	-0.7685	0.0009679	0.009311
CECR6	-0.7686	9.015e-05	0.001259
PRKCH	-0.7692	6.765e-07	1.76e-05
YPEL4	-0.7696	0.002235	0.01825
YIPF2	-0.7698	9.358e-05	0.001298
SIRT2	-0.7699	1.256e-06	2.988e-05
SAMD11	-0.7705	0.0008902	0.008689
MBD4	-0.7708	4.704e-09	2.031e-07
SLC2A11	-0.7709	1.536e-06	3.564e-05
PARP1	-0.7719	7.742e-12	5.803e-10
BTN3A2	-0.7719	1.071e-09	5.371e-08
MED16	-0.7746	0.0003901	0.004327
SLC9C1	-0.7756	0.001508	0.01341
STK24	-0.7761	2.016e-12	1.703e-10
ZNF526	-0.7771	3.188e-08	1.188e-06
PADI2	-0.7775	0.002151	0.01776
SMPD1	-0.778	1.44e-06	3.364e-05
LBR	-0.7793	3.241e-12	2.605e-10
AC093484.4	-0.7796	0.003868	0.02831
USP51	-0.7815	0.0001806	0.002286
CORO2A	-0.7815	0.003772	0.0278
COPS8	-0.784	5.133e-12	4.005e-10
SMUG1	-0.7851	3.048e-09	1.376e-07
DAAM2	-0.7857	5.438e-10	2.868e-08
ADAMTS3	-0.7861	0.0001034	0.001409
SDSL	-0.7887	6.853e-05	0.0009961
LRRK2	-0.7895	3.555e-06	7.506e-05
MAP3K12	-0.7898	8.57e-09	3.561e-07
EEF1E1	-0.7908	1.144e-07	3.696e-06
MUC1	-0.7911	0.0002415	0.002908
TDG	-0.7947	3.717e-10	2.029e-08
UBD	-0.7968	0.002992	0.02307
ARHGEF39	-0.7979	8.125e-08	2.745e-06
ZDHHC18	-0.798	1.356e-10	8.225e-09
DNAH6	-0.798	0.003076	0.02354
MCOLN1	-0.7982	3.325e-05	0.0005377
PCYT1B	-0.7994	0.002545	0.02024
LIMK2	-0.7998	9.608e-09	3.92e-07
PCBP1	-0.8005	1.071e-15	1.335e-13
C1QTNF1	-0.8009	0.0002224	0.002725
BHLHE40	-0.8012	4.586e-11	2.928e-09
C1orf216	-0.8018	9.834e-13	8.466e-11
WFS1	-0.8049	7.271e-06	0.0001433
ANKFY1	-0.8051	5.7e-14	5.85e-12
MLST8	-0.8074	9.443e-05	0.001306
NIPAL4	-0.8074	0.002178	0.01788
ATP6V0D1	-0.8078	8.599e-08	2.876e-06
SERINC2	-0.8083	0.0003344	0.003781
C16orf93	-0.8092	0.001441	0.01291
RAB3A	-0.8107	7.578e-05	0.001079
PLEKHA4	-0.8116	0.0001103	0.00149
ID4	-0.8118	2.886e-07	8.28e-06
GPR162	-0.8121	0.0004774	0.005145
FCRLA	-0.8125	2.815e-10	1.587e-08
ITPKB	-0.8163	1.549e-07	4.808e-06
DYNC1I1	-0.8168	0.0003516	0.003962
FRMD3	-0.8182	5.361e-07	1.431e-05
SAMM50	-0.8201	1.536e-09	7.533e-08
PRICKLE3	-0.8203	6.164e-06	0.0001231
KIF21B	-0.8232	2.763e-05	0.000462
PLCD4	-0.8249	0.0002474	0.002963
SLMO2	-0.8255	1.503e-10	8.991e-09
CCDC88B	-0.826	0.001789	0.01541
KCNAB1	-0.8277	0.002086	0.01734
PAEP	-0.8283	0.001203	0.01114
SLC25A22	-0.8303	0.0001259	0.001668
TTC21A	-0.833	1.769e-06	4.048e-05
SLC44A1	-0.8335	8.34e-10	4.248e-08
NAT16	-0.835	0.001839	0.01577
CD74	-0.8351	3.639e-05	0.0005807
FUNDC1	-0.8352	1.619e-09	7.911e-08
HLA-DMB	-0.8353	0.001541	0.01363
PHACTR1	-0.8359	8.472e-10	4.282e-08
TTC30B	-0.838	2.595e-06	5.666e-05
EML3	-0.8381	1.522e-06	3.538e-05
EEPD1	-0.8381	0.0001646	0.002102
CHST6	-0.839	1.324e-08	5.323e-07
ZNF414	-0.8395	0.000768	0.007642
MTUS1	-0.8398	1.897e-12	1.612e-10
RGS16	-0.8465	2.677e-08	1.012e-06
CABLES1	-0.8474	8.454e-10	4.282e-08
RPE65	-0.849	0.001089	0.01027
SEC61B	-0.8496	5.938e-11	3.685e-09
SUCLG1	-0.8504	5.288e-12	4.102e-10
P2RX6	-0.8507	0.0008494	0.008321
CEMIP	-0.8514	0.0006133	0.006342
CPVL	-0.8548	0.0002119	0.002623
RAB33B	-0.8565	3.016e-07	8.585e-06
CISH	-0.8565	0.0003277	0.003721
CCNB3	-0.8566	0.0006849	0.006966
HFM1	-0.8568	0.001536	0.01362
SLC2A6	-0.8599	0.000313	0.003594
TMEM109	-0.8621	1.682e-10	9.886e-09
MFSD2A	-0.8627	4.795e-08	1.72e-06
KCP	-0.8636	0.001409	0.01268
SEC63	-0.864	1.217e-11	8.683e-10
CREB3L2	-0.8647	1.062e-11	7.62e-10
PPARGC1A	-0.8648	8.492e-06	0.0001644
FSD1	-0.8681	7.427e-06	0.0001462
LGI3	-0.8714	2.967e-05	0.0004875
GDF11	-0.8737	5.772e-08	2.027e-06
TLR3	-0.8772	1.927e-06	4.365e-05
GOLGA4	-0.8791	1.224e-06	2.927e-05
RAB27A	-0.8803	2.775e-11	1.842e-09
LRFN3	-0.8833	4.933e-07	1.335e-05
SLC39A6	-0.8844	5.514e-17	8.175e-15
ASB11	-0.8859	0.0002395	0.002895
LCP2	-0.886	0.001066	0.01011
STK32A	-0.8868	8.745e-05	0.001228
ADCY2	-0.8875	0.0007893	0.007836
PRPF19	-0.8917	4.582e-14	4.739e-12
HSPA2	-0.8925	0.0009015	0.008767
ENDOD1	-0.8934	4.265e-15	4.949e-13
CAMK2A	-0.8934	5.225e-05	0.0007914
REN	-0.8934	0.0002327	0.00283
SH3PXD2B	-0.8946	1.871e-13	1.758e-11
SYT11	-0.9008	0.0007158	0.00723
DNAJC12	-0.9027	0.0006091	0.006305
INCENP	-0.9037	3.94e-07	1.086e-05
SLC6A17	-0.9062	2.304e-11	1.561e-09
PLB1	-0.9085	3.24e-07	9.121e-06
RNFT2	-0.9093	8.089e-05	0.001146
DNM3	-0.9098	8.483e-09	3.537e-07
ID3	-0.9099	3.09e-07	8.753e-06
OSBPL7	-0.9111	1.422e-05	0.0002578
OCA2	-0.9132	7.834e-12	5.839e-10
USP54	-0.9138	3.811e-12	3.009e-10
PDZD7	-0.914	0.0002401	0.002897
MYOZ2	-0.9165	8.845e-07	2.218e-05
CSGALNACT1	-0.9205	0.000193	0.002417
SLC4A8	-0.9228	7.058e-05	0.001023
MICU3	-0.924	7.895e-07	2.018e-05
RSPH9	-0.9251	1.076e-05	0.0002011
VAMP7	-0.9258	3.018e-13	2.758e-11
ZMIZ1	-0.9273	5.231e-09	2.252e-07
TRIM62	-0.9282	1.382e-07	4.386e-06
AKAP12	-0.929	3.113e-13	2.826e-11
IL1B	-0.9312	0.0003121	0.003593
HAS2	-0.9313	0.0003193	0.003648
RHOV	-0.9354	3.357e-06	7.155e-05
MAT1A	-0.9366	3.326e-05	0.0005377
YARS	-0.9374	9.675e-21	2.582e-18
LCP1	-0.9385	3.911e-05	0.0006183
ANG	-0.9398	1e-06	2.467e-05
GALNT3	-0.9447	4.385e-09	1.9e-07
REPIN1	-0.9453	1.014e-07	3.325e-06
KCNAB2	-0.946	6.342e-07	1.676e-05
DNASE2	-0.9509	9.059e-12	6.678e-10
TBC1D1	-0.9625	4.211e-17	6.314e-15
AHCYL2	-0.97	1.375e-11	9.707e-10
ACOX1	-0.9743	7.897e-16	1.004e-13
BCL2A1	-0.9766	8.31e-07	2.104e-05
UROD	-0.9777	3.146e-10	1.749e-08
UCN2	-0.9777	2.142e-09	1.006e-07
SH3BP5	-0.9783	5.658e-18	9.804e-16
CCZ1B	-0.9786	1.143e-08	4.637e-07
THEMIS2	-0.9792	1.234e-06	2.946e-05
STRIP2	-0.9795	5.424e-16	7.026e-14
CDS2	-0.9797	1.259e-13	1.245e-11
ISG20	-0.9804	1.043e-11	7.565e-10
ATPAF1	-0.9808	3.348e-17	5.135e-15
ZNF219	-0.9813	3.389e-05	0.0005461
ZDHHC12	-0.9877	2.771e-05	0.0004622
SNX14	-0.9902	1.122e-13	1.118e-11
PRDM7	-0.9937	6.937e-11	4.285e-09
ZFAND6	-0.9947	1.715e-17	2.758e-15
ATG9A	-0.9977	1.687e-14	1.83e-12
BACE1	-0.9997	2.2e-15	2.693e-13
PARS2	-1	1.584e-10	9.392e-09
ARSI	-1.005	8.428e-07	2.126e-05
RAB26	-1.007	7.154e-05	0.00103
TPRA1	-1.011	7.63e-09	3.201e-07
PROM1	-1.011	1.109e-05	0.0002064
LRRN4CL	-1.012	2.865e-06	6.176e-05
SPATS1	-1.012	2.942e-05	0.0004841
MCTP2	-1.018	5.382e-05	0.0008096
LATS2	-1.02	3.086e-20	7.626e-18
[truncated: 141 more rows]

## Sheet: Enrichment Analysis upreg.
Info
Date	2021-02-11
Server	portal.genego.com
Version	20.4.70300
Workflow Settings
Type	Enrichment
Distribution	intersection
Sorting method	Top 50 Process Networks; statistically significant (pValue < 0.05)
Enrichment analysis report
Enrichment by Process Networks					Dataset: UPregulated in RNA Seq after siSALL4
#	Networks	Total	pValue	Min FDR	p-value	FDR	In Data	Network Objects from Active Data
1	Cell adhesion_Integrin-mediated cell-matrix adhesion	214	1.93499e-17	3.01858e-15	1.93499e-17	3.01858e-15	54	Syndecan-4, TGM2, TRIO, Tensin, Talin, alpha-3/beta-1 integrin, ITGB1, RHG7, ROCK, CDC42, Actin cytoskeletal, Profilin II, PI3K cat class IA (p110-alpha), PI3K cat class IA, Alpha-actinin, CRK, ITGA6, Tubulin alpha, Profilin, Actin cytoplasmic 2, ITGAV, Alpha-actinin 1, ITGB8, Collagen IV, ITGA4, alpha-6/beta-1 integrin, ROCK2, alpha-4/beta-1 integrin, alpha-V/beta-8 integrin, ITGA3, Caveolin-2, …
2	Cytoskeleton_Actin filaments	176	1.31358e-11	1.02459e-09	1.31358e-11	1.02459e-09	40	MYH9, ERBIN, Tensin, Talin, Annexin VI, ROCK, CDC42, Actin cytoskeletal, Profilin II, Band 4.1-like protein 2, Tropomyosin-1, Alpha-actinin, CRK, LASP1, CAPZA, Cofilin, non-muscle, Profilin, Alpha-actinin 1, ARP3, ROCK2, CD44, Myosin I, MSN (moesin), ERM proteins, VASP, TRIPs, MyHC, ABLIM3, Filamin B (TABP), Actin, Annexin II, Tropomyosin-4, MRLC, Utrophin, Paxillin, Cofilin, Filamin C, MRCK, Tro…
3	Development_Neurogenesis_Axonal guidance	229	4.41467e-10	2.29563e-08	4.41467e-10	2.29563e-08	44	Semaphorin 3C, MYH9, TRIO, SLIT3, DISC1, N-cadherin, ITGB1, NGFR (ICD), ROCK, NGFR(TNFRSF16), CDC42, AHNAK, Actin cytoskeletal, cPKC (conventional), PI3K cat class IA, Ephrin-A receptors, PARD3, DCAMKL1, Cofilin, non-muscle, Calmodulin, cAMP-GEFI, PLC-beta, NGFR (CTF), 14-3-3 eta, alpha-6/beta-1 integrin, ROCK2, PCDHA4, Reticulon 4, ADAM10, ERM proteins, Semaphorin 3A, VASP, MyHC, Ephrin-B2, Ephr…
4	Cytoskeleton_Regulation of cytoskeleton rearrangement	183	7.25519e-10	2.82952e-08	7.25519e-10	2.82952e-08	38	TRIO, Talin, ARF6, RHG7, ROCK, CDC42, Actin cytoskeletal, Advillin (p92), Profilin II, Band 4.1-like protein 2, Alpha-actinin, CRK, Galpha(i)-specific amine GPCRs, PARD3, CAPZA, Tubulin alpha, Cofilin, non-muscle, Profilin, PKC, Alpha-actinin 1, ARP3, 14-3-3 eta, ARF1, CD44, MSN (moesin), ERM proteins, Vimentin, MyHC, Filamin B (TABP), Actin, MRLC, DOCK1, Paxillin, Cofilin, Filamin C, MRCK, VIL2 …
5	Cell adhesion_Cell junctions	163	6.85147e-08	2.13766e-06	6.85147e-08	2.13766e-06	32	GJC1, ERBIN, N-cadherin, Plakophilin 4, ITGB1, ROCK, Actin cytoskeletal, PI3K cat class IA, Alpha-actinin, Keratin 1, GIT2, Cingulin, PARD3, ATP1B1, Tubulin alpha, CSDA, WNK4, Connexin 40, Actin cytoplasmic 2, PKC, Alpha-actinin 1, Connexin 45, F-Actin, PLC-beta, 14-3-3 eta, ROCK2, Vimentin, Actin, Paxillin, ZO-2, Nectin-3, 14-3-3
6	Development_EMT_Regulation of epithelial-to-mesenchymal transition	224	2.31269e-07	6.01299e-06	2.31269e-07	6.01299e-06	38	PDGF-A, N-cadherin, SMURF, ITGB1, Nestin, CDC42, Tropomyosin-1, PI3K cat class IA, CRK, AP-1, JNK(MAPK8-10), HMGA2, SMAD3, CTGF, RBP-J kappa (CBF1), HGF receptor (Met), Fibronectin, SMURF1, Vimentin, ETS1, Cyclin E, alpha-V/beta-1 integrin, SHP-2, WNT, JNK1(MAPK8), Actin, TGF-beta receptor type II, PAI1, ILK, Frizzled, DOCK1, FGFR1, LOXL2, Cofilin, c-Jun, TGF-beta receptor type I, FGF1, ALK-2
7	Development_Blood vessel morphogenesis	227	9.31991e-07	1.86267e-05	9.31991e-07	1.86267e-05	37	EPAS1, Galpha(q)-specific nucleotide-like GPCRs, VEGFR-1, ELF2, PI3K cat class IA, CRK, Galpha(i)-specific amine GPCRs, MMP-19, Amphiregulin, TGF-alpha, MAPKAPK2, PAR1, Galpha(q)-specific peptide GPCRs, VEGF-C, F263, CTGF, Adenosine A2b receptor, Elk-3, Galpha(s)-specific nucleotide-like GPCRs, RBP-J kappa (CBF1), ANGPTL4, PKC-alpha, PDE, PLAT (TPA), HGF receptor (Met), Fibronectin, KLF5, SHP-2, …
8	Cell adhesion_Attractive and repulsive receptors	174	1.04657e-06	1.86267e-05	1.04657e-06	1.86267e-05	31	Semaphorin 3C, SLIT3, Collagen XIII, ITGB1, ROCK, CDC42, Actin cytoskeletal, PI3K cat class IA (p110-alpha), PI3K cat class IA, Ephrin-A receptors, ITGA6, Actin cytoplasmic 2, F-Actin, Collagen IV, alpha-6/beta-1 integrin, ROCK2, Ephrin-A receptor 6, HGF receptor (Met), Fibronectin, Semaphorin 3A, Ephrin-B2, SHP-2, Ephrin-B, Actin, Ephrin-B2 (CTF2), MACF1, Ephrin-A receptor 2, SLIT2, Paxillin, L1…
9	Cell adhesion_Cadherins	183	1.07462e-06	1.86267e-05	1.07462e-06	1.86267e-05	32	ERBIN, alpha-3/beta-1 integrin, N-cadherin, Plakophilin 4, ITGB1, PTPR-mu, CDC42, Actin cytoskeletal, PI3K cat class IA, Alpha-actinin, WNT5A, FXYD5, PP2A catalytic, Actin cytoplasmic 2, PKC, Alpha-actinin 1, F-Actin, PCDHA4, ITGA3, PKC-alpha, HGF receptor (Met), VASP, G-protein alpha-12, SHP-2, WNT, Actin, PTPR-zeta, ILK, Frizzled, WISP2, DKK1, Nectin-3
10	Immune response_Phagocytosis	223	1.66161e-06	2.59211e-05	1.66161e-06	2.59211e-05	36	Talin, ITGB1, ROCK, CDC42, Actin cytoskeletal, Profilin II, PI3K cat class IA (p110-alpha), PI3K cat class IA, Alpha-actinin, CRK, JNK(MAPK8-10), PRK2, MARCKS, Profilin, Actin cytoplasmic 2, ITGAV, Alpha-actinin 1, PLC-beta, ROCK2, Myosin I, PKC-alpha, MSN (moesin), Fibronectin, ERM proteins, VASP, MyHC, PKC-epsilon, Lyn, JNK1(MAPK8), Actin, MRLC, DOCK1, Paxillin, Cofilin, c-Jun, VIL2 (ezrin)
11	Inflammation_Amphoterin signaling	118	5.60452e-06	7.94823e-05	5.60452e-06	7.94823e-05	23	ROCK, CDC42, Actin cytoskeletal, PI3K cat class IA (p110-alpha), PI3K cat class IA, AP-1, JNK(MAPK8-10), MMP-13, c-Jun/Fra-1, c-Jun/Fra-2, ROCK2, PLAT (TPA), MyHC, MMP-1, JNK1(MAPK8), Actin, S100B, IL-12 alpha, c-Jun/c-Jun, PAI1, MRLC, Cofilin, c-Jun
12	Cytoskeleton_Intermediate filaments	81	8.88393e-06	0.000115491	8.88393e-06	0.000115491	18	ERBIN, Nestin, ROCK, Actin cytoskeletal, Alpha-actinin, JNK(MAPK8-10), Keratin 1, Tubulin alpha, Alpha-actinin 1, 14-3-3 eta, ROCK2, Kinesin heavy chain, Vimentin, Actin, KIF5B, DLC1 (Dynein LC8a), 14-3-3, Nesprin 1
13	Development_Regulation of angiogenesis	221	9.63662e-06	0.000115639	9.63662e-06	0.000115639	34	PDGF-A, N-cadherin, ITGB1, PLAUR (uPAR), VEGFR-1, PI3K cat class IA, CRK, Ephrin-A receptors, MAPKAPK2, Galpha(q)-specific peptide GPCRs, Actin cytoplasmic 2, SMAD3, CTGF, TAB2, PKC, PLC-beta, ITGA4, Leptin receptor, ANGPTL4, PKC-alpha, DDAH1, Thrombospondin 1, Reticulon 4, Osteonectin, Ephrin-B2, SHP-2, Ephrin-B, TGF-beta receptor type II, Annexin II, PAI1, TGF-beta receptor type I, PRK1, Syndec…
14	Cell adhesion_Amyloid proteins	195	3.23776e-05	0.000360779	3.23776e-05	0.000360779	30	FZD8, Bcl-XL, Plakophilin 4, NGFR (ICD), ROCK, NGFR(TNFRSF16), CDC42, Actin cytoskeletal, cPKC (conventional), WNT5A, Actin cytoplasmic 2, ADAM9, PKC, FZD4, Collagen IV, NGFR (CTF), ROCK2, PKC-alpha, APLP2 active fragment, Reticulon 4, ADAM10, Fibronectin, Filamin B (TABP), WNT5B, WNT, Actin, APLP2 precursor, Caspase-3, Frizzled, Cofilin
15	Cell adhesion_Cell-matrix interactions	211	5.95427e-05	0.00058475	5.95427e-05	0.00058475	31	Collagen XIII, alpha-3/beta-1 integrin, ITGB1, LAMG1, MMP-19, ITGA6, COL4A1, MMP-8, MMP-13, ADAM-TS9, CD44 (ICD), LAMC2, TIMP3, ADAM9, ITGAV, Collagen IV, ITGA4, alpha-6/beta-1 integrin, alpha-4/beta-1 integrin, CD44, ITGA3, Thrombospondin 1, Fibronectin, Tenascin-C, MMP-15, MMP-1, alpha-V/beta-1 integrin, SPOCK, LAMA4, CD44 soluble, CD44 (EXT)
16	Signal Transduction_TGF-beta, GDF and Activin signaling	154	5.99744e-05	0.00058475	5.99744e-05	0.00058475	25	RPTPkappa, LTBP3, FSRP, PLAUR (uPAR), PI3K cat class IA, AP-1, JNK(MAPK8-10), PP2A catalytic, SMAD3, Calmodulin, TAB2, PKC, c-Jun/Fra-2, PLC-beta, HIPK2, SMURF1, IRS-1, JNK1(MAPK8), TGF-beta receptor type II, PAI1, c-Jun, TGF-beta receptor type I, TSC-22, ALK-2, CDK6
17	Cell adhesion_Integrin priming	110	6.50012e-05	0.000596481	6.50012e-05	0.000596481	20	Talin, alpha-3/beta-1 integrin, ITGB1, Actin cytoskeletal, G-protein alpha-12 family, PI3K cat class IA (p110-alpha), PI3K cat class IA, PAR1, Actin cytoplasmic 2, Calmodulin, ITGAV, Collagen IV, PLC-beta, alpha-4/beta-1 integrin, PIB4, Fibronectin, PKC-epsilon, Calpain 2(m), Actin, Paxillin
18	Muscle contraction	174	6.88877e-05	0.000597027	6.88877e-05	0.000597027	27	Junctin, Calponin-3, MLCP (reg), Annexin VI, ROCK, cPKC (conventional), Tropomyosin-1, Alpha-actinin, OTR, Galpha(q)-specific peptide GPCRs, PP2A catalytic, Connexin 40, Calmodulin, PKC, Connexin 45, ROCK2, PKC-alpha, Thrombospondin 1, HCN2, MyHC, HCN4, Troponin C, cardiac, Actin, NCX1, MRLC, Tropomyosin, Dystroglycan
19	Cell adhesion_Glycoconjugates	162	0.000139388	0.00114445	0.000139388	0.00114445	25	HAS, ITGB1, ROCK, NGFR(TNFRSF16), CDC42, Actin cytoskeletal, cPKC (conventional), Actin cytoplasmic 2, PKC, alpha-6/beta-1 integrin, ROCK2, CD44, PKC-alpha, Reticulon 4, Fibronectin, Tenascin-C, IRS-1, Lyn, SHP-2, Actin, BDNF, HAS3, Caspase-3, L1CAM, Cofilin
20	Cell cycle_G1-S Growth factor regulation	195	0.000201183	0.00156923	0.000201183	0.00156923	28	PDGF-A, LTBP3, FOXN3, cPKC (conventional), PI3K cat class IA (p110-alpha), PI3K cat class IA, AP-1, JNK(MAPK8-10), TGF-alpha, PAR1, CSDA, PP2A catalytic, SMAD3, PKC, PKC-alpha, HGF receptor (Met), IRS-1, PKC-epsilon, Cyclin E, SHP-2, JNK1(MAPK8), TGF-beta receptor type II, c-Jun/c-Jun, FGFR1, c-Jun, TGF-beta receptor type I, FGF1, CDK6
21	Signal transduction_WNT signaling	177	0.000233797	0.00173678	0.000233797	0.00173678	26	PP2A cat (beta), PLAUR (uPAR), JNK(MAPK8-10), WNT5A, TGF-alpha, DLX2, PP2A catalytic, Calmodulin, TAB2, PLC-beta, ROCK2, CD44, Fra-1, PKC-alpha, Fibronectin, Vimentin, Cyclin E, WNT5B, WNT, JNK1(MAPK8), TGF-beta receptor type II, NF-AT, Frizzled, WISP2, c-Jun, TGF-beta receptor type I
22	Immune response_Phagosome in antigen presentation	241	0.000314385	0.00222897	0.000314385	0.00222897	32	Talin, ARF6, ITGB1, PSMD2, ROCK, CDC42, Actin cytoskeletal, Profilin II, PI3K cat class IA (p110-alpha), PI3K cat class IA, Alpha-actinin, CRK, JNK(MAPK8-10), Profilin, Actin cytoplasmic 2, Alpha-actinin 1, PLC-beta, ROCK2, PKC-alpha, PSME3, MSN (moesin), Fibronectin, ERM proteins, VASP, Lyn, JNK1(MAPK8), Actin, DOCK1, Paxillin, Cofilin, VIL2 (ezrin), SELS
23	Proliferation_Positive regulation cell proliferation	221	0.000328631	0.00222897	0.000328631	0.00222897	30	ZFP36L2, MLCP (reg), ITGB1, VEGFR-1, CDC42, PI3K cat class IA (p110-alpha), PI3K cat class IA, HDGF, AP-1, Galpha(i)-specific amine GPCRs, SKP2, CSDA, SMAD3, c-Jun/Fra-1, VEGF-C, cAMP-GEFI, ROCK2, Fra-1, IL-31RA, HGF receptor (Met), DDR2, Cyclin E, SHP-2, JNK1(MAPK8), E2F3, ILK, MRLC, FGFR1, c-Jun, EMP1 (Tmp)
24	Apoptosis_Anti-Apoptosis mediated by external signals via PI3K/AKT	233	0.000375553	0.00244109	0.000375553	0.00244109	31	PDGF-A, alpha-3/beta-1 integrin, Bcl-XL, FGFR3, c-IAP2, VEGFR-1, NGFR(TNFRSF16), c-FLIP(Short), c-FLIP(Long), G-protein alpha-12 family, PI3K cat class IA, Beta-2 adrenergic receptor, PP2A catalytic, VEGF-C, Collagen IV, Fra-1, HGF receptor (Met), Fibronectin, IRS-1, c-IAP1, UFO, TC21, SHP-2, BDNF, ILK, BSF-3 (cardiotrophin-like cytokine), Caspase-3, FGFR1, FOXO3A, Paxillin, FGF1
25	Proteolysis_ECM remodeling	85	0.000728843	0.00454798	0.000728843	0.00454798	15	PLAUR (uPAR), MMP-19, MMP-8, MMP-13, TIMP3, CTGF, Collagen IV, PLAT (TPA), Fibronectin, Tenascin-C, MMP-15, Osteonectin, MMP-1, SPOCK, PAI1
26	Development_Skeletal muscle development	143	0.000917678	0.00550607	0.000917678	0.00550607	21	PDGF-A, HDAC9, ITGB1, Nav1.6, Tropomyosin-1, MAP-1B, SMAD3, Calmodulin, Collagen IV, Histone deacetylase class II, HGF receptor (Met), MyHC, Filamin B (TABP), Actin, VGL-3, Tropomyosin-4, MRLC, Utrophin, Filamin C, Tropomyosin, Dystroglycan
27	Inflammation_Protein C signaling	108	0.00127322	0.00735637	0.00127322	0.00735637	17	Junctin, ROCK, Actin cytoskeletal, G-protein alpha-12 family, Alpha-actinin, PAR1, Alpha-actinin 1, NIK(MAP3K14), PLC-beta, ROCK2, Tissue factor, PIB4, PLAT (TPA), Actin, PAI1, Cofilin, c-Jun
28	Cell adhesion_Platelet aggregation	158	0.00143495	0.00799472	0.00143495	0.00799472	22	Talin, ROCK, PI3K cat class IA (p110-alpha), PI3K cat class IA, Alpha-actinin, PAR1, Calmodulin, Alpha-actinin 1, Collagen IV, PLC-beta, ROCK2, PLA2, PIB4, Thrombospondin 1, VASP, MyHC, alpha-V/beta-1 integrin, cPLA2, Lyn, ILK, MRLC, P2Y1
29	Signal transduction_NOTCH signaling	235	0.00191483	0.0103005	0.00191483	0.0103005	29	PDGF-A, FZD8, PDGF-C, EPAS1, GLUT1, Skp2/TrCP/FBXW, c-FLIP(Long), PI3K cat class IA (p110-alpha), PI3K cat class IA, JNK(MAPK8-10), WNT5A, Amphiregulin, TGF-alpha, SKP2, SMAD3, FZD4, RBP-J kappa (CBF1), CD44, RBBP8 (CtIP), WNT5B, WNT, JNK1(MAPK8), TGF-beta receptor type II, SMURF2, SIN1, MAP2, Frizzled, c-Jun, TGF-beta receptor type I
30	Cell adhesion_Synaptic contact	177	0.00283958	0.0147658	0.00283958	0.0147658	23	Homer, Synaptotagmin, N-cadherin, CNTN1 (F3), Neurotrimin, N-cadherin (CTF1), N-cadherin (CTF2), CDC42, Actin cytoskeletal, Band 4.1-like protein 2, Alpha-actinin, Alpha-actinin 1, DLGAP3 (SAPAP3), 14-3-3 eta, Synaptotagmin I, Neurotractin, Ephrin-B2, Ephrin-B, Ephrin-B2 (CTF2), Synaptotagmin VII, GABA-A receptor alpha-3 subunit, Syndecan-2, L1CAM
31	Development_Neuromuscular junction	147	0.00306311	0.0150256	0.00306311	0.0150256	20	Talin, alpha-3/beta-1 integrin, ITGB1, CDC42, Actin cytoskeletal, cPKC (conventional), LAMG1, JNK(MAPK8-10), Actin cytoplasmic 2, Pantophysin, Collagen IV, PLC-beta, PIB4, PKC-alpha, JNK1(MAPK8), LAMA4, Utrophin, Paxillin, P2Y1, Dystroglycan
32	Reproduction_Feeding and Neurohormone signaling	210	0.00308218	0.0150256	0.00308218	0.0150256	26	PAM, alpha-3/beta-1 integrin, LAMG1, PI3K cat class IA, Galpha(q)-specific peptide GPCRs, PP2A catalytic, Calmodulin, ADAM9, PLC-beta, alpha-6/beta-1 integrin, CD44, ITGA3, B4GT1, PKC-alpha, APLP2 active fragment, PKC-epsilon, Cyclin E, Lyn, TC21, TGF-beta receptor type II, PAI1, APLP2 precursor, Paxillin, c-Jun, TGF-beta receptor type I, IBP3
33	Development_Neurogenesis_Synaptogenesis	180	0.00352174	0.0166482	0.00352174	0.0166482	23	Homer, Synaptotagmin, Nav1.6, Actin cytoskeletal, Calmodulin, DLGAP3 (SAPAP3), RIMS2, 14-3-3 eta, Synaptotagmin I, PKC-alpha, Thrombospondin 1, KIS, Ephrin-B2, Ephrin-B, WNT, Actin, BDNF, TSLC1, Synaptotagmin VII, FGF5, Frizzled, FGFR1, Dystroglycan
34	Inflammation_MIF signaling	141	0.00428629	0.0196665	0.00428629	0.0196665	19	HMGI/Y, ABCA1, JNK(MAPK8-10), SKP2, PP2A catalytic, PKC, NIK(MAP3K14), PLC-beta, PLA2, PIB4, GCR, PRDX1, MMP-1, ETS, ETS1, Cyclin E, cPLA2, JNK1(MAPK8), c-Jun
35	Cytoskeleton_Macropinocytosis and its regulation	85	0.00589621	0.0262803	0.00589621	0.0262803	13	EHD4, ARF6, AMPK gamma subunit, CDC42, Actin cytoskeletal, PI3K cat class IA (p110-alpha), Alpha-actinin, Tubulin alpha, Profilin, Leptin receptor, HGF receptor (Met), IRS-1, Cofilin
36	Proteolysis_Proteolysis in cell cycle and apoptosis	126	0.00662352	0.0286249	0.00662352	0.0286249	17	Cullin 1, c-IAP2, Skp2/TrCP/FBXW, c-FLIP(Short), c-FLIP(Long), SKP2, c-FLIP, ANAPC13, NIK(MAP3K14), UEV1A, ADAM10, c-IAP1, Cyclin E, Calpain 2(m), Cathepsin H, Caspase-3, Cathepsin C
37	Apoptosis_Anti-Apoptosis mediated by external signals via MAPK and JAK/STAT	179	0.00678925	0.0286249	0.00678925	0.0286249	22	PDGF-A, PDGF-C, NIX, Bcl-XL, c-IAP2, NGFR(TNFRSF16), CDC42, CDK5R1 (p35), c-FLIP(Short), cPKC (conventional), c-FLIP(Long), PI3K cat class IA, CRK, JNK(MAPK8-10), PLC-beta, PKC-alpha, c-IAP1, PKC-epsilon, Fra-2, Lyn, JNK1(MAPK8), c-Jun
38	Cell adhesion_Leucocyte chemotaxis	180	0.00724422	0.0297394	0.00724422	0.0297394	22	TRIO, Talin, ARF6, ITGB1, ROCK, CDC42, G-protein alpha-12 family, PI3K cat class IA (p110-alpha), PI3K cat class IA, Alpha-actinin, Rac2, Galpha(q)-specific peptide GPCRs, Tubulin alpha, Profilin, Calmodulin, PLC-beta, ROCK2, alpha-4/beta-1 integrin, PIB4, VASP, Paxillin, Cofilin
39	Proteolysis_Connective tissue degradation	118	0.00791854	0.0316742	0.00791854	0.0316742	16	PLAUR (uPAR), MMP-19, MMP-8, MMP-13, ADAM-TS9, TIMP3, ADAM9, Collagen IV, PLAT (TPA), Fibronectin, Tenascin-C, MMP-15, MMP-1, SPOCK, PAI1, ADAM19
40	Cell adhesion_Platelet-endothelium-leucocyte interactions	174	0.00986929	0.0375514	0.00986929	0.0375514	21	PDGF-A, PDGF-C, ITGB1, PLAUR (uPAR), MMP-13, CTGF, Collagen IV, ITGA4, alpha-4/beta-1 integrin, CD44, Thrombospondin 1, PLAT (TPA), HGF receptor (Met), Fibronectin, DDR2, SHP-2, TGF-beta receptor type II, PAI1, ILK, Cyr61, IGFBP7/8
41	Immune response_TCR signaling	174	0.00986929	0.0375514	0.00986929	0.0375514	21	alpha-3/beta-1 integrin, Bcl-XL, ITGB1, ROCK, CDC42, Actin cytoskeletal, CD137 ligand(TNFSF9), PI3K cat class IA, AP-1, JNK(MAPK8-10), PP2A catalytic, Calmodulin, NIK(MAP3K14), ROCK2, alpha-4/beta-1 integrin, SHP-2, JNK1(MAPK8), Actin, NF-AT, Cofilin, c-Jun
42	Apoptosis_Apoptosis stimulation by external signals	144	0.0115316	0.0428317	0.0115316	0.0428317	18	Bcl-XL, NGFR(TNFRSF16), c-FLIP(Short), JNK(MAPK8-10), PP2A catalytic, SMAD3, Leptin receptor, c-IAP1, cPLA2, JNK1(MAPK8), TGF-beta receptor type II, BDNF, CD70(TNFSF7), PAK2, Caspase-3, c-Jun, TGF-beta receptor type I, TSC-22
43	Blood coagulation	93	0.0124359	0.0451161	0.0124359	0.0451161	13	TFPI, PLAUR (uPAR), Galpha(q)-specific nucleotide-like GPCRs, Keratin 1, PAR1, VKDGC, Collagen IV, Tissue factor, Thrombospondin 1, PLAT (TPA), MMP-1, PAI1, P2Y1
44	Cytoskeleton_Cytoplasmic microtubules	115	0.0140009	0.0496396	0.0140009	0.0496396	15	DNAH5, KTN1, Rab-6, CDC42, Dynein, axonemal, heavy chains, MID1, CLIP115, Tubulin alpha, MAP4, CLIP170, Kinesin heavy chain, Vimentin, KIF5B, MAP2, DLC1 (Dynein LC8a)
45	Development_Keratinocyte differentiation	58	0.0186069	0.0645038	0.0186069	0.0645038	9	Filaggrin, Keratin 1, SMAD3, RBP-J kappa (CBF1), Fra-1, PKC-alpha, JNK1(MAPK8), c-Jun, TGF-beta receptor type I
46	Reproduction_Progesterone signaling	215	0.0271635	0.0901597	0.0271635	0.0901597	23	DAP3, PI3K cat class IA (p110-alpha), PI3K cat class IA, AP-1, OTR, Galpha(q)-specific peptide GPCRs, Calmodulin, KIBRA, INSIG1, PLC-beta, MST3, PLA2, GCR, NCOA3 (pCIP/SRC3), HGF receptor (Met), Fibronectin, WNT, RNTRE, GABA-A receptor alpha-3 subunit, DLC1 (Dynein LC8a), Frizzled, FGFR1, c-Jun
47	Inflammation_Neutrophil activation	215	0.0271635	0.0901597	0.0271635	0.0901597	23	PLA2G4C, ROCK, Actin cytoskeletal, PI3K cat class IA (p110-alpha), PI3K cat class IA, AP-1, Rac2, c-Jun/Fra-1, NIK(MAP3K14), PLC-beta, ROCK2, PLA2, PIB4, PKC-alpha, SNAP-23, cPLA2, Actin, c-Jun/c-Jun, Annexin I, PAK2, Caspase-3, Cofilin, c-Jun
48	Reproduction_FSH-beta signaling pathway	161	0.0323748	0.103071	0.0323748	0.103071	18	TGM2, FSRP, PI3K cat class IA, AP-1, TGF-alpha, PP2A catalytic, SMAD3, PBX, Calmodulin, CTGF, IRS-1, 14-3-3 theta, TGF-beta receptor type II, IBP, c-Jun, TGF-beta receptor type I, IBP3, ALK-2
49	Apoptosis_Apoptotic nucleus	161	0.0323748	0.103071	0.0323748	0.103071	18	Cullin 1, Jade-1, GADD45 alpha, Par-4, Tubulin alpha, Cullin 4A, ROCK2, P53DINP1a, HIPK2, Histone H2B, Caspase-3, DOCK1, FOXO3A, c-Jun, Protein p8, Histone H1, IBP3, GADD45 beta
50	Cardiac development_Wnt_beta-catenin, Notch, VEGF, IP3 and integrin signaling	151	0.0348129	0.108616	0.0348129	0.108616	17	Semaphorin 3C, ITGB1, Islet-1, VEGFR-1, Connexin 40, Calmodulin, Connexin 45, ITGA4, alpha-4/beta-1 integrin, RBP-J kappa (CBF1), Adrenomedullin, PKC-alpha, Thrombospondin 1, MyHC, WNT, Frizzled, DKK1

## Sheet: Enrichment Analysis downreg.
Info
Date	2021-02-11
Server	portal.genego.com
Version	20.4.70300
Workflow Settings
Type	Enrichment
Distribution	intersection
Sorting method	Top 50 Process Networks; statistically significant (pValue < 0.05)
Enrichment analysis report
Enrichment by Process Networks					Dataset: DOWNregulated in RNA Seq after siSALL4
#	Networks	Total	pValue	Min FDR	p-value	FDR	In Data	Network Objects from Active Data
1	Signal transduction_WNT signaling	177	0.000116865	0.0110735	0.000116865	0.0110735	26	FZD1, PTPA, Beta-catenin, PP2A regulatory, PKA-reg type II (cAMP-dependent), Cyclin D1, PKA-reg (cAMP-dependent), PKC-eta, Calcineurin A (catalytic), Adenylate cyclase type I, ERK3, E2F2, Survivin, SFRP1, Calcineurin A (beta), c-Fos, AKAP12, Tcf(Lef), PP2A structural, ERK1 (MAPK3), Lef-1, Adenylate cyclase, FOXC1, NF-AT, Frizzled, MMP-2
2	Cell cycle_Mitosis	179	0.000141064	0.0110735	0.000141064	0.0110735	26	INCENP, Tubulin beta, MAD2b, Tubulin gamma, 14-3-3 gamma, XRCC1, Aurora-B, Tubulin alpha, HDAC6, Cyclin B, Cyclin B2, Tctex-1, Survivin, MAD2L1BP, Sirtuin2, Dynamin, Tubulin alpha 1A, Tubulin gamma 1, Dynein 1, cytoplasmic, intermediate chains, PBK, Dynamin-3, CAP-E, Tubulin beta 4, Securin, Histone H1, Tubulin (in microtubules)
3	Cell cycle_Core	118	0.000293742	0.0134971	0.000293742	0.0134971	19	INCENP, MAD2b, Cyclin D1, Aurora-B, Cyclin B, E2F2, Cyclin B2, CDC7, Cyclin D3, Survivin, FEN1, DNA ligase I, MCM5, p27KIP1, CAP-E, Cyclin B3, Securin, Cyclin D, CDK2
4	Inflammation_Interferon signaling	110	0.000343874	0.0134971	0.000343874	0.0134971	18	CIITA, IRF7, IL-1 beta, IFP 35, MIP-1-beta, STAT5, STAT2, IRF9, c-Fos, MIP-1-alpha, TLR3, IFI6, p27KIP1, MICB, ERK1 (MAPK3), ISG20, SOCS3, ERK1/2
5	Inflammation_MIF signaling	141	0.000431827	0.0135594	0.000431827	0.0135594	21	Adenylate cyclase type VI, IL-1 beta, G-protein beta/gamma, Cyclin D1, PKA-reg (cAMP-dependent), PGES, Adenylate cyclase type I, Adenylate cyclase type II, CD74, Cyclin D3, PKC, c-Fos, PLA2, IKK-alpha, p27KIP1, cPLA2, ERK1 (MAPK3), Adenylate cyclase, ERK1/2, Cyclin D, CDK2
6	Cell cycle_Meiosis	108	0.000789603	0.0206613	0.000789603	0.0206613	17	Tubulin beta, 14-3-3 gamma, HSPA2, XRCC1, PP2A regulatory, Brca1, Tubulin alpha, HSP70, Tubulin gamma 1, Rad51, PP2A structural, RAD9, Cyclin B3, Securin, CDK2, Tubulin (in microtubules), 14-3-3
7	Inflammation_Histamine signaling	215	0.00112275	0.0251818	0.00112275	0.0251818	27	Adenylate cyclase type VI, IL-1 beta, Guanylate cyclase, MIP-1-beta, G-protein beta/gamma, PKA-reg (cAMP-dependent), PGES, PA24A, iPLA2, Calcineurin A (catalytic), Adenylate cyclase type I, PA2G6, Adenylate cyclase type II, LIMK2, CREM (repressors), c-Fos, PLA2, MIP-1-alpha, Guanylate cyclase alpha, GUCY1A2, IKK-alpha, cPLA2, ERK1 (MAPK3), Adenylate cyclase, PLD2, CaMK II alpha, ERK1/2
8	Development_Melanocyte development and pigmentation	50	0.00152189	0.0269849	0.00152189	0.0269849	10	RACK1, Beta-catenin, PKA-reg (cAMP-dependent), Adenylate cyclase type I, TYRP2, MITF, Lef-1, Frizzled, TYRO, ERK1/2
9	Development_Hedgehog signaling	253	0.00154691	0.0269849	0.00154691	0.0269849	30	FOXE1, NOTCH1 (NICD), FZD1, ID2, STK36, ID3, Beta-catenin, G-protein beta/gamma, LRP2 (Megalin), PKA-reg type II (cAMP-dependent), Cyclin D1, PKA-reg (cAMP-dependent), FOXC1/2, Adenylate cyclase type I, NOTCH1 receptor, E2A, JIP-2, NOTCH1 (NEXT), PI3K reg class IB (p101), ITGB3, p27KIP1, SUFU, ERK1 (MAPK3), Lef-1, Adenylate cyclase, FOXC1, Frizzled, TBX2, GLI-2, NOTCH1 precursor
10	Cell adhesion_Leucocyte chemotaxis	180	0.00203911	0.032014	0.00203911	0.032014	23	CCL3L1, Tubulin beta, Tubulin gamma, GRO-2, MIP-1-beta, G-protein beta/gamma, PIPKI gamma, MHC class II, GRO-1, Tubulin alpha, Slp76, FYB1, MIP-1-alpha, Vinculin, GRAP2, Tubulin gamma 1, PIP5KI, ITK, ERK1 (MAPK3), Rap1GAP1, ERK1/2, Tubulin (in microtubules), ICAM4
11	Cytoskeleton_Regulation of cytoskeleton rearrangement	183	0.0025324	0.0361443	0.0025324	0.0361443	23	Tubulin beta, Tubulin gamma, 14-3-3 gamma, SPTBN(spectrin1-4), G-protein beta/gamma, RhoGAP1, Semaphorin 6A, Tubulin alpha, VAV-3, PKC, TESK2, Tubulin alpha 1A, Vinculin, Tubulin gamma 1, MyHC, ERK1 (MAPK3), Beta-fodrin, Frabin, ARPC4, ERK1/2, WaspIP, Tubulin (in microtubules), 14-3-3
12	DNA damage_Checkpoint	124	0.00365516	0.0478216	0.00365516	0.0478216	17	14-3-3 gamma, Chk2, Cyclin D1, Brca1, Cyclin B, Cyclin B2, BTG2, RFC3, Cyclin D3, FANCD2, ERK1 (MAPK3), RAD9, Securin, ERK1/2, Cyclin D, CDK2, 14-3-3
13	Cytoskeleton_Cytoplasmic microtubules	115	0.00409043	0.0493998	0.00409043	0.0493998	16	Tubulin beta, Tubulin gamma, TUBGCP3, Dynein, axonemal, heavy chains, MAP7(EMAP115), Tubulin alpha, HDAC6, HOOK1, Sirtuin2, Tubulin alpha 1A, ARL3, Dynein, axonemal, light chains, Tubulin gamma 1, Dynein 1, cytoplasmic, intermediate chains, Tubulin beta 4, Tubulin (in microtubules)
14	Cell cycle_S phase	148	0.00460199	0.051608	0.00460199	0.051608	19	MAD2b, POLE1, Chk2, Brca1, Cyclin B, ERK3, Cyclin B2, CDC7, PCTK1, RFC3, FEN1, DNA ligase I, MCM5, Rad51, DCC1, Cyclin B3, Securin, Histone H1, CDK2
15	Signal transduction_CREM pathway	98	0.00554066	0.0579923	0.00554066	0.0579923	14	CYP51A1, MIP-1-beta, Rab-27A, Renin, PKA-reg (cAMP-dependent), CREM (activators), CREM (repressors), c-Fos, VDR, ERK1 (MAPK3), Adenylate cyclase, Rab-3A, NF-AT, ERK1/2
16	Cytoskeleton_Spindle microtubules	109	0.0059328	0.0582156	0.0059328	0.0582156	15	INCENP, Tubulin beta, Tubulin gamma, TUBGCP3, Aurora-B, Tubulin alpha, Cyclin B, HOOK1, Cyclin B2, Tubulin alpha 1A, Tubulin gamma 1, Dynein 1, cytoplasmic, intermediate chains, Tubulin beta 4, Securin, Tubulin (in microtubules)
17	Cell adhesion_Integrin-mediated cell-matrix adhesion	214	0.00882348	0.0814874	0.00882348	0.0814874	24	Tubulin beta, PI4Kalpha, Beta-catenin, PIPKI gamma, Cyclin D1, Tubulin alpha, LIMK2, TESK2, Tubulin alpha 1A, ITGA10, CD81, Vinculin, PIP5KI, MyHC, Tcf(Lef), ITGB3, NOV, Flotillin-2, ERK1 (MAPK3), PI4-kinase, Tubulin beta 4, ERK1/2, ITGB7, Tubulin (in microtubules)
18	DNA damage_BER-NER repair	104	0.00934778	0.0815334	0.00934778	0.0815334	14	POLE1, Chk2, XRCC1, SMUG1, OGG1, Brca1, PARP-1, RFC3, XPF, FEN1, RAD23A, DNA ligase I, TDG, RAD9
19	Cell cycle_G2-M	206	0.0107703	0.0881733	0.0107703	0.0881733	23	INCENP, MAD2b, LATS2, 14-3-3 gamma, Chk2, Aurora-B, HDAC4, Brca1, Cyclin B, Cyclin B2, PCTK1, Dynamin, FANCD2, Rad51, ERK1 (MAPK3), IGF-2, CAP-E, ASPP2, RAD9, Securin, ERK1/2, Histone H1, 14-3-3
20	Reproduction_FSH-beta signaling pathway	161	0.0112323	0.0881733	0.0112323	0.0881733	19	Beta-catenin, PP2A regulatory, PKA-reg (cAMP-dependent), Adenylate cyclase type I, TGF-beta receptor type III (betaglycan), PBX, CREM (activators), CREM (repressors), c-Fos, PRKAR2B, IKK-alpha, p27KIP1, PP2A structural, ERK1 (MAPK3), Adenylate cyclase, ERK1/2, PBX2, Cyclin D, CDK2
21	Signal transduction_Leptin signaling	107	0.0119011	0.0889752	0.0119011	0.0889752	14	IL-1 beta, AMPK gamma subunit, CPT-1A, STAT5, PKA-reg (cAMP-dependent), c-Fos, ACACB, IKK-alpha, cPLA2, STAT5B, SOCS3, ERK1/2, MMP-2, C/EBPdelta
22	Inflammation_IL-10 anti-inflammatory response	87	0.0129117	0.0921427	0.0129117	0.0921427	12	CRP2, IL-1 beta, STAT5, Cyclin D1, Cyclin D3, MIP-1-alpha, IKK-alpha, STAT5B, SOCS3, Cyclin D, MMP-2, FASTK
23	Protein folding_Protein folding nucleus	58	0.0143912	0.0982353	0.0143912	0.0982353	9	Beta-catenin, HYOU1, HDAC4, Calcineurin A (catalytic), Calcineurin A (beta), HSP70, Tubulin gamma 1, HSPA1B, DJ-1
24	Reproduction_Progesterone signaling	215	0.0173421	0.109461	0.0173421	0.109461	23	Cathepsin L, MAD2b, Beta-catenin, Chk2, PKA-reg (cAMP-dependent), Adenylate cyclase type I, Cyclin B2, MUC1, MST3, PLA2, DHB4, RNPC4, Dynein 1, cytoplasmic, intermediate chains, DYNC1I1, Tcf(Lef), ERK1 (MAPK3), Lef-1, Adenylate cyclase, Frizzled, PLC-delta, NOTCH1 precursor, MMP-2, Tubulin (in microtubules)
25	Development_Blood vessel morphogenesis	227	0.0174301	0.109461	0.0174301	0.109461	24	NOTCH1 (NICD), IL-1 beta, Beta-catenin, STAT5, Galpha(q)-specific nucleotide-like GPCRs, Angiogenin, FOXC1/2, FOXO4, Notch, CEACAM1, NOTCH1 receptor, c-Fos, Galpha(s)-specific nucleotide-like GPCRs, NOTCH1 (NEXT), Kallikrein 1, KLF5, MSG1, Galpha(q)-specific amine GPCRs, ERK1 (MAPK3), FOXC1, Tissue kallikreins, ERAP1, ERK1/2, NOTCH1 precursor
26	Cell cycle_G1-S	162	0.0234994	0.141253	0.0234994	0.141253	18	MAD2b, LATS2, 14-3-3 gamma, Chk2, Cyclin D1, Brca1, HDAC3, Cyclin D3, FANCD2, Rad51, CRCM, Fe65, p27KIP1, CDK inhibitor 3, RAD9, Cyclin D, CDK2, 14-3-3
27	Cardiac development_Wnt_beta-catenin, Notch, VEGF, IP3 and integrin signaling	151	0.0242918	0.141253	0.0242918	0.141253	17	NOTCH1 (NICD), ID2, ID3, Beta-catenin, G-protein beta/gamma, NF-AT3(NFATC4), Calcineurin A (catalytic), NOTCH1 receptor, Calcineurin A (beta), NOTCH1 (NEXT), MyHC, Tcf(Lef), SALL4, FOXC1, Frizzled, TBX2, GLI-2
28	Apoptosis_Apoptotic mitochondria	79	0.0377086	0.204889	0.0377086	0.204889	10	SNAPalpha, 14-3-3 gamma, BFL1, HRK, PR65-alpha, VDAC 2, HSP70, NIP3, FASTK, 14-3-3
29	Cardiac development_FGF_ErbB signaling	124	0.0378457	0.204889	0.0378457	0.204889	14	ID2, ID3, NF-AT3(NFATC4), MYH10, Calcineurin A (catalytic), MyHC, HAS2, RXRB, ERK1 (MAPK3), ERK1/2, GLI-2, RAR-alpha/RXR-beta, RARalpha, ErbB3
30	Signal transduction_ESR1-membrane pathway	91	0.0404792	0.211841	0.0404792	0.211841	11	Adenylate cyclase type VI, G-protein beta/gamma, Cyclin D1, PKA-reg (cAMP-dependent), HDAC3, Adenylate cyclase type I, Adenylate cyclase type II, c-Fos, Adenylate cyclase, ERK1/2, ErbB3
31	Cytoskeleton_Intermediate filaments	81	0.0436951	0.221295	0.0436951	0.221295	10	Tubulin beta, Keratin 17, 14-3-3 gamma, Tubulin alpha, MICAL, MUNC18, Tubulin gamma 1, Fimbrin, Tubulin (in microtubules), 14-3-3
32	Inflammation_IL-2 signaling	104	0.0452743	0.222127	0.0452743	0.222127	12	BFL1, STAT5, CISH, Calcineurin A (catalytic), Caspase-9, c-Fos, IKK-alpha, STAT5B, ERK1 (MAPK3), NF-AT, ERK1/2, CDK2
