# Supplementary material for: Epigenetic control of melanoma cell invasiveness by the stem cell factor SALL4
Source: Nat Commun. 2021 Aug 20;12:5056. doi: 10.1038/s41467-021-25326-8 (PMC8379183; doi:10.1038/s41467-021-25326-8)
Supplement: Supplementary file 6 — Supplementary Data 3 [file 41467_2021_25326_MOESM6_ESM.xlsx]

## Sheet: SALL4 peaks_Ab1
PeakID (cmd=annotatePeaks.pl S1_Trimmed.0128.relaxed.sub120.norm.relaxed.bed hg38)	Chr	Start	End	Strand	Peak Score	Focus Ratio/Region Size	Annotation	Detailed Annotation	Distance to TSS	Nearest PromoterID	Entrez ID	Nearest Unigene	Nearest Refseq	Nearest Ensembl	Gene Name	Gene Alias	Gene Description	Gene Type
8705	chr1	246587616	246588161	+	44	NA	intron (NM_001139459, intron 1 of 8)	intron (NM_001139459, intron 1 of 8)	21432	NM_152609	163882	Hs.368353	NM_152609	ENSG00000162852	CNST	C1orf71|PPP1R64	consortin, connexin sorting protein	protein-coding
3477	chr2	44543240	44543513	+	32	NA	intron (NM_024766, intron 3 of 10)	Tigger9a|DNA|TcMar-Tigger	181429	NM_024766	79823	Hs.468349	NM_024766	ENSG00000143919	CAMKMT	C2orf34|CLNMT|CaM KMT|Cam|KMT	calmodulin-lysine N-methyltransferase	protein-coding
4395	chr11	96246631	96247140	+	31	NA	intron (NM_032427, intron 1 of 4)	intron (NM_032427, intron 1 of 4)	-94553	NR_036125	100422991		NR_036125	ENSG00000266192	MIR1260B	mir-1260b	microRNA 1260b	ncRNA
4629	chr1	207402824	207403137	+	31	NA	Intergenic	Intergenic	-51320	NM_001006658	1380	Hs.445757	NM_001877	ENSG00000117322	CR2	C3DR|CD21|CR|CVID7|SLEB9	complement C3d receptor 2	protein-coding
5337	chr15	53209444	53210002	+	31	NA	Intergenic	A-rich|Low_complexity|Low_complexity	93358	NR_147181	105370822	Hs.527821	NR_147181	ENSG00000259237	LINC02490	-	long intergenic non-protein coding RNA 2490	ncRNA
3043	chr17	75779888	75780139	+	31	NA	promoter-TSS (NM_005324)	promoter-TSS (NM_005324)	-234	NM_005324	3021	Hs.180877	NM_005324	ENSG00000132475	H3F3B	H3.3B	H3 histone family member 3B	protein-coding
6301	chr8	122073108	122073650	+	30	NA	Intergenic	Intergenic	-431939	NM_005328	3037	Hs.159226	NM_005328	ENSG00000170961	HAS2	-	hyaluronan synthase 2	protein-coding
3928	chr6	165922380	165922703	+	30	NA	Intergenic	Intergenic	-65010	NR_027284	441177	Hs.708964	NM_001013720	ENSG00000281832	LINC00602	-	long intergenic non-protein coding RNA 602	ncRNA
4255	chr2	25528240	25528575	+	30	NA	intron (NM_033147, intron 9 of 19)	L1M5|LINE|L1	121815	NM_001256308	1838	Hs.307720	NM_021907	ENSG00000138101	DTNB	-	dystrobrevin beta	protein-coding
5628	chr3	30449078	30449817	+	30	NA	Intergenic	Intergenic	-69421	NR_147054	101928015	Hs.581534	NR_147054		LINC01985	-	long intergenic non-protein coding RNA 1985	ncRNA
4534	chr7	15508192	15508663	+	29	NA	intron (NM_001004320, intron 3 of 12)	intron (NM_001004320, intron 3 of 12)	53588	NM_001004320	392636	Hs.670634	NM_001004320	ENSG00000187546	AGMO	TMEM195	alkylglycerol monooxygenase	protein-coding
5547	chr5	18985208	18985677	+	29	NA	Intergenic	MER67B|LTR|ERV1	900830	NM_001291957	1016	Hs.317632	NM_004934	ENSG00000145526	CDH18	CDH14|CDH14L|CDH24	cadherin 18	protein-coding
24088	chr21	8993137	8995567	+	29	NA	Intergenic	Intergenic	6735	NR_162105	113218501		NR_162105		MIR10396A	-	microRNA 10396a	ncRNA
4885	chr16	72291557	72292096	+	29	NA	intron (NR_126330, intron 9 of 13)	intron (NR_126330, intron 9 of 13)	-119376	NM_001160213	83449	Hs.714939	NM_031293	ENSG00000118557	PMFBP1	SPGF31|STAP	polyamine modulated factor 1 binding protein 1	protein-coding
3137	chr8	135372982	135373235	+	28	NA	Intergenic	Intergenic	-84348	NM_006558	10656	Hs.444558	NM_006558	ENSG00000131773	KHDRBS3	Etle|SALP|SLM-2|SLM2|T-STAR|TSTAR|etoile	KH RNA binding domain containing, signal transduction associated 3	protein-coding
3366	chrX	22817919	22818286	+	28	NA	intron (NR_073010, intron 3 of 11)	intron (NR_073010, intron 3 of 11)	-181858	NM_182699	168400	Hs.434416	NM_182699	ENSG00000184735	DDX53	CAGE|CT26	DEAD-box helicase 53	protein-coding
3455	chr2	146004387	146004755	+	28	NA	Intergenic	Intergenic	-582486	NR_026904	728773	Hs.334462	NR_026904		PABPC1P2	PABP2|PABP4|PABPCP2|PABPCP4	poly(A) binding protein cytoplasmic 1 pseudogene 2	pseudo
4834	chr1	178609051	178609323	+	28	NA	Intergenic	Intergenic	66391	NR_033186	400798	Hs.668085	NM_207467	ENSG00000213057	C1orf220	-	chromosome 1 open reading frame 220 (putative)	ncRNA
3689	chr1	240232552	240232880	+	28	NA	intron (NM_020066, intron 6 of 17)	intron (NM_020066, intron 6 of 17)	140833	NM_001348094	56776	Hs.24889	NM_020066	ENSG00000155816	FMN2	-	formin 2	protein-coding
6689	chr3	175857688	175858330	+	28	NA	Intergenic	L1MA4|LINE|L1	-81676	NR_046714	100874245	Hs.614827	NR_046714		NAALADL2-AS1	-	NAALADL2 antisense RNA 1	ncRNA
5394	chr17	59155122	59155750	+	26	NA	promoter-TSS (NM_018304)	promoter-TSS (NM_018304)	-250	NM_001330399	348235	Hs.463607	NM_182620	ENSG00000182628	SKA2	FAM33A	spindle and kinetochore associated complex subunit 2	protein-coding
4745	chr2	62578053	62578454	+	26	NA	Intergenic	Intergenic	-72058	NM_198276	200728	Hs.308028	NM_198276	ENSG00000186889	TMEM17	-	transmembrane protein 17	protein-coding
3380	chr8	123379246	123379597	+	26	NA	intron (NM_014109, intron 2 of 27)	intron (NM_014109, intron 2 of 27)	17026	NM_014109	29028	Hs.370834	NM_014109	ENSG00000156802	ATAD2	ANCCA|CT137|PRO2000	ATPase family AAA domain containing 2	protein-coding
3575	chr4	68748119	68748478	+	25	NA	Intergenic	HERVK3-int|LTR|ERVK	-67696	NM_001144767	7365	Hs.201634	NM_001075	ENSG00000109181	UGT2B10	UDPGT2B10	UDP glucuronosyltransferase family 2 member B10	protein-coding
5291	chr8	129514074	129514517	+	25	NA	intron (NR_130917, intron 1 of 3)	intron (NR_130917, intron 1 of 3)	-30153	NR_037457	100500839		NR_037457	ENSG00000263763	MIR3686	-	microRNA 3686	ncRNA
5667	chr2	48046735	48047303	+	24	NA	Intergenic	MER58A|DNA|hAT-Charlie	-141226	NM_001190274	80204	Hs.352677	NM_012167	ENSG00000138081	FBXO11	FBX11|IDDFBA|PRMT9|UBR6|UG063H01|VIT1	F-box protein 11	protein-coding
4322	chr7	92633197	92633687	+	24	NA	intron (NM_001259, intron 5 of 7)	intron (NM_001259, intron 5 of 7)	-43052	NM_152789	257415	Hs.18564	NM_152789	ENSG00000234545	FAM133B	-	family with sequence similarity 133 member B	protein-coding
3918	chr2	152344898	152345230	+	24	NA	intron (NM_052905, intron 1 of 25)	intron (NM_052905, intron 1 of 25)	9890	NM_052905	114793	Hs.654630	NM_052905	ENSG00000157827	FMNL2	FHOD2	formin like 2	protein-coding
5363	chr1	180026476	180026923	+	24	NA	intron (NM_014810, intron 14 of 37)	L1MB3|LINE|L1	71889	NM_014810	9857	Hs.413045	NM_014810	ENSG00000135837	CEP350	CAP350|GM133	centrosomal protein 350	protein-coding
3811	chr2	171004342	171004706	+	24	NA	intron (NM_001136555, intron 16 of 18)	intron (NM_001136555, intron 16 of 18)	62449	NM_001136555	9874	Hs.744917	NM_012290	ENSG00000198586	TLK1	PKU-beta	tousled like kinase 1	protein-coding
2868-2	chr6	100202774	100203189	+	23	NA	Intergenic	LTR81AB|LTR|Gypsy	-208743	NM_032503	84539	Hs.591342	NM_032503	ENSG00000152034	MCHR2	GPR145|GPRv17|MCH-2R|MCH-R2|MCH2|MCH2R|MCHR-2|SLT	melanin concentrating hormone receptor 2	protein-coding
3808	chr13	41216200	41216571	+	23	NA	TTS (NM_001354073)	TTS (NM_001354073)	-21816	NM_032138	84078	Hs.63841	NM_032138	ENSG00000120696	KBTBD7	-	kelch repeat and BTB domain containing 7	protein-coding
5061	chr8	87918430	87919203	+	23	NA	Intergenic	MARNA|DNA|TcMar-Mariner	-44801	NM_152418	138009	Hs.371738	NM_152418	ENSG00000176566	DCAF4L2	WDR21C	DDB1 and CUL4 associated factor 4 like 2	protein-coding
5305	chr8	129316031	129316798	+	23	NA	Intergenic	Intergenic	-75174	NR_033916	728724	Hs.49902	NR_033916	ENSG00000229140	LINC00977	-	long intergenic non-protein coding RNA 977	ncRNA
3262	chr2	168874408	168874699	+	22	NA	intron (NM_020675, intron 5 of 6)	L1MB4|LINE|L1	15877	NM_020675	57405	Hs.421956	NM_020675	ENSG00000152253	SPC25	AD024|SPBC25|hSpc25	SPC25 component of NDC80 kinetochore complex	protein-coding
2737	chr12	74915733	74916094	+	22	NA	Intergenic	Intergenic	293835	NM_139136	3747	Hs.27214	NM_139136	ENSG00000166006	KCNC2	KV3.2	potassium voltage-gated channel subfamily C member 2	protein-coding
5965	chr3	45613020	45613697	+	22	NA	intron (NM_014240, intron 1 of 7)	Tigger17a|DNA|TcMar-Tigger	18607	NM_014240	8994	Hs.193370	NM_014240	ENSG00000144791	LIMD1	-	LIM domains containing 1	protein-coding
3409	chr17	16518969	16519433	+	22	NA	Intergenic	L1MB2|LINE|L1	-27008	NM_207387	388341	Hs.25425	NM_207387	ENSG00000181350	LRRC75A	C17orf76|FAM211A	leucine rich repeat containing 75A	protein-coding
3818-2	chr17	63275234	63275739	+	22	NA	intron (NM_025185, intron 8 of 25)	intron (NM_025185, intron 8 of 25)	164781	NM_001330421	1534	Hs.355264	NM_001915	ENSG00000008283	CYB561	CYB561A1|FRRS2|ORTHYP2	cytochrome b561	protein-coding
4381	chr8	97351306	97351881	+	22	NA	intron (NR_125390, intron 2 of 2)	MER103C|DNA|hAT-Charlie	-6672	NR_145760	109617016		NR_145760	ENSG00000207215	SNORD3H	-	small nucleolar RNA, C/D box 3H	snoRNA
4116	chr3	21154734	21155327	+	22	NA	Intergenic	Tigger1|DNA|TcMar-Tigger	-250696	NR_002311	391518	Hs.543226	NR_002311		VENTXP7	HPX42|VENTX1	VENT homeobox pseudogene 7	pseudo
3627	chr2	67130847	67131364	+	22	NA	intron (NR_038844, intron 6 of 7)	intron (NR_038844, intron 6 of 7)	44659	NR_110564	102800447	Hs.144196	NR_110564		LINC01828	-	long intergenic non-protein coding RNA 1828	ncRNA
4667	chr8	127008819	127009367	+	22	NA	Intergenic	Intergenic	-4061	NR_045262	100750225	Hs.571530	NR_045262	ENSG00000253438	PCAT1	PCA1|PCAT-1	prostate cancer associated transcript 1	ncRNA
2885	chr9	72383940	72384301	+	22	NA	Intergenic	L2a|LINE|L2	-18912	NM_001102421	7763	Hs.406096	NM_006007	ENSG00000107372	ZFAND5	ZA20D2|ZFAND5A|ZNF216	zinc finger AN1-type containing 5	protein-coding
3238	chr7	93707252	93707629	+	22	NA	Intergenic	Intergenic	-9488	NR_039796	100616206		NR_039796	ENSG00000265423	MIR4652	-	microRNA 4652	ncRNA
3840	chr6	8492701	8493103	+	21	NA	intron (NR_038980, intron 2 of 4)	intron (NR_038980, intron 2 of 4)	57279	NR_038979	100506207	Hs.311049	NR_038979	ENSG00000285219	LOC100506207	-	uncharacterized LOC100506207	ncRNA
3290	chr9	69243138	69243496	+	21	NA	intron (NM_001369870, intron 18 of 23)	Charlie15b|DNA|hAT-Charlie	38162	NM_001170416	9414	Hs.50382	NM_004817	ENSG00000119139	TJP2	C9DUPq21.11|DFNA51|DUP9q21.11|PFIC4|X104|ZO2	tight junction protein 2	protein-coding
2549	chr8	65634170	65634554	+	21	NA	promoter-TSS (NM_018120)	promoter-TSS (NM_018120)	-145	NM_001286702	55156	Hs.269542	NM_018120	ENSG00000104442	ARMC1	Arcp	armadillo repeat containing 1	protein-coding
9001	chr8	119427141	119427988	+	21	NA	Intergenic	Intergenic	11118	NM_002514	4856	Hs.235935	NM_002514	ENSG00000136999	CCN3	IBP-9|IGFBP-9|IGFBP9|NOV|NOVh	cellular communication network factor 3	protein-coding
2223	chr7	136278097	136278326	+	21	NA	Intergenic	Intergenic	-300852	NM_145808	136319	Hs.602015	NM_145808	ENSG00000105887	MTPN	GCDP|V-1	myotrophin	protein-coding
4131	chr6	1562375	1562913	+	21	NA	Intergenic	Intergenic	-42887	NR_125804	101927703	Hs.607964	NR_125804		FOXCUT	LINC01379|TCONS_00011636	FOXC1 upstream transcript	ncRNA
3288	chr6	141103108	141103548	+	21	NA	Intergenic	Intergenic	419514	NR_039675	100616180		NR_039675	ENSG00000264390	MIR4465	-	microRNA 4465	ncRNA
3865	chr21	27513825	27514292	+	20	NA	Intergenic	Intergenic	-208321	NR_024357	54088	Hs.570434	NR_024357	ENSG00000225298	LINC00113	C21orf23|NCRNA00113	long intergenic non-protein coding RNA 113	ncRNA
3712	chr7	121697656	121698348	+	20	NA	Intergenic	Intergenic	-175159	NM_001206838	5803	Hs.489824	NM_002851	ENSG00000106278	PTPRZ1	HPTPZ|HPTPzeta|PTP-ZETA|PTP18|PTPRZ|PTPZ|R-PTP-zeta-2|RPTPB|RPTPbeta|phosphacan	protein tyrosine phosphatase receptor type Z1	protein-coding
2561	chr21	30227586	30228021	+	20	NA	Intergenic	Intergenic	-11706	NM_199328	9073	Hs.162209	NM_012132	ENSG00000156284	CLDN8	HEL-S-79	claudin 8	protein-coding
3818	chr2	155689692	155690200	+	20	NA	Intergenic	Intergenic	564985	NR_110250	101929378	Hs.171192	NR_110249	ENSG00000226383	LINC01876	-	long intergenic non-protein coding RNA 1876	ncRNA
3827	chr7	96819202	96819717	+	20	NA	Intergenic	Intergenic	-109568	NM_006304	7979	Hs.489201	NM_006304	ENSG00000127922	SEM1	C7orf76|DSS1|ECD|SHFD1|SHFM1|SHSF1|Shfdg1	SEM1 26S proteasome complex subunit	protein-coding
2474	chr9	74035890	74036135	+	20	NA	Intergenic	Intergenic	-335519	NR_121182	101927358	Hs.559523	NR_121182	ENSG00000227809	LOC101927358	-	uncharacterized LOC101927358	ncRNA
2031-2	chr3	64311551	64311760	+	20	NA	Intergenic	Intergenic	-43482	NM_001370528	166336	Hs.148105	NM_198859	ENSG00000163637	PRICKLE2	EPM5	prickle planar cell polarity protein 2	protein-coding
4091	chr6	4872782	4873242	+	20	NA	intron (NM_001143970, intron 1 of 6)	intron (NM_001143970, intron 1 of 6)	-17028	NM_001143971	9425	Hs.269092	NM_004824	ENSG00000153046	CDYL	CDYL1	chromodomain Y like	protein-coding
2848	chr3	182365268	182365776	+	20	NA	Intergenic	Intergenic	120840	NR_040105	401103	Hs.591304	NR_040105	ENSG00000241098	LINC01994	-	long intergenic non-protein coding RNA 1994	ncRNA
4448	chr2	43792594	43793074	+	20	NA	intron (NM_016008, intron 5 of 12)	L1MB3|LINE|L1	18795	NM_016008	51626	Hs.371597	NM_015522	ENSG00000138036	DYNC2LI1	CGI-60|D2LIC|LIC3	dynein cytoplasmic 2 light intermediate chain 1	protein-coding
2227	chr3	118991160	118991484	+	20	NA	intron (NM_001353319, intron 1 of 7)	intron (NM_001353319, intron 1 of 7)	43524	NM_001353324	152404	Hs.112873	NM_152538	ENSG00000144847	IGSF11	BT-IgSF|CT119|CXADRL1|Igsf13|VSIG3	immunoglobulin superfamily member 11	protein-coding
2704	chr2	135299856	135300158	+	20	NA	intron (NM_001286569, intron 8 of 21)	L3b|LINE|CR1	163379	NR_145723	109616967		NR_145723	ENSG00000208308	SNORA40B	-	small nucleolar RNA, H/ACA box 40B	snoRNA
3866	chr2	210599598	210600070	+	20	NA	intron (NR_163592, intron 4 of 27)	intron (NR_163592, intron 4 of 27)	6479	NR_163592	1373	Hs.149252	NM_001875	ENSG00000021826	CPS1	CPSASE1|PHN	carbamoyl-phosphate synthase 1	protein-coding
3021	chr5	130061706	130062074	+	20	NA	intron (NM_175856, intron 2 of 2)	L1PA17|LINE|L1	157425	NM_175856	337876	Hs.213137	NM_175856	ENSG00000198108	CHSY3	CHSY2|CSS3	chondroitin sulfate synthase 3	protein-coding
3420	chr6	16158977	16159455	+	20	NA	Intergenic	MER91B|DNA|hAT-Tip100	17660	NR_039782	100616269		NR_039782	ENSG00000263712	MIR4639	-	microRNA 4639	ncRNA
2177	chr9	31248200	31248510	+	19	NA	Intergenic	Intergenic	133135	NR_135134	101929620	Hs.547175	NR_135134	ENSG00000260720	LINC01243	-	long intergenic non-protein coding RNA 1243	ncRNA
4300	chr9	106717433	106717978	+	19	NA	Intergenic	Intergenic	101647	NR_104145	100996590	Hs.147110	NR_104145	ENSG00000234323	LINC01505	-	long intergenic non-protein coding RNA 1505	ncRNA
4146	chr8	125763930	125764448	+	19	NA	Intergenic	L1MA4|LINE|L1	187008	NR_038447	100130231	Hs.729642	NR_038446	ENSG00000245164	LINC00861	-	long intergenic non-protein coding RNA 861	ncRNA
3721	chr8	58136718	58137343	+	19	NA	intron (NM_147189, intron 4 of 4)	intron (NM_147189, intron 4 of 4)	135071	NR_105005	101929528	Hs.563551	NR_105005	ENSG00000253281	LOC101929528	-	uncharacterized LOC101929528	ncRNA
2760	chr13	85503849	85504138	+	19	NA	intron (NR_046989, intron 1 of 3)	intron (NR_046989, intron 1 of 3)	140390	NR_046989	100874137	Hs.742643	NR_046989	ENSG00000226317	LINC00351	-	long intergenic non-protein coding RNA 351	ncRNA
3748	chr13	74795484	74795961	+	19	NA	Intergenic	Intergenic	242879	NR_034024	338864	Hs.97408	NR_034024	ENSG00000236678	LINC00347	-	long intergenic non-protein coding RNA 347	ncRNA
3075	chr1	91621982	91622374	+	19	NA	Intergenic	Intergenic	121070	NM_001134420	8317	Hs.533573	NM_003503	ENSG00000097046	CDC7	CDC7L1|HsCDC7|Hsk1|huCDC7	cell division cycle 7	protein-coding
2425	chr11	87292496	87292900	+	19	NA	intron (NR_033149, intron 5 of 13)	intron (NR_033149, intron 5 of 13)	254764	NM_022918	65084	Hs.188591	NM_022918	ENSG00000166575	TMEM135	PMP52	transmembrane protein 135	protein-coding
2491	chr6	149763821	149764172	+	19	NA	intron (NM_001252051, intron 1 of 6)	intron (NM_001252051, intron 1 of 6)	14255	NM_001360456	5110	Hs.279257	NM_005389	ENSG00000120265	PCMT1	PIMT	protein-L-isoaspartate (D-aspartate) O-methyltransferase	protein-coding
2236	chr5	171128144	171128442	+	19	NA	intron (NM_022897, intron 14 of 27)	L1MA4A|LINE|L1	-180955	NM_021025	30012	Hs.249125	NM_021025	ENSG00000164438	TLX3	HOX11L2|RNX	T cell leukemia homeobox 3	protein-coding
2721	chr2	176677716	176678136	+	19	NA	Intergenic	Intergenic	40172	NR_110599	102724224	Hs.663125	NR_110599	ENSG00000224577	LINC01117	-	long intergenic non-protein coding RNA 1117	ncRNA
2964	chr8	120292161	120292576	+	19	NA	intron (NM_021110, intron 34 of 47)	intron (NM_021110, intron 34 of 47)	152782	NM_014078	28998	Hs.333823	NM_014078	ENSG00000172172	MRPL13	L13|L13A|L13mt|RPL13|RPML13	mitochondrial ribosomal protein L13	protein-coding
3288-2	chr12	9635317	9635667	+	19	NA	intron (NR_046448, intron 1 of 4)	intron (NR_046448, intron 1 of 4)	2073	NR_046448	374443	Hs.569124	NR_002814	ENSG00000256594	LOC374443	-	C-type lectin domain family 2 member D pseudogene	pseudo
3142	chr6	145529730	145530073	+	19	NA	Intergenic	Intergenic	156976	NM_001368132	7957	Hs.486696	NM_005670	ENSG00000112425	EPM2A	EPM2|MELF	EPM2A glucan phosphatase, laforin	protein-coding
5676	chr3	89586137	89586717	+	19	NA	Intergenic	Intergenic	478806	NM_182644	2042	Hs.123642	NM_005233	ENSG00000044524	EPHA3	EK4|ETK|ETK1|HEK|HEK4|TYRO4	EPH receptor A3	protein-coding
3553	chr6	125773609	125774128	+	18	NA	Intergenic	L1ME3E|LINE|L1	-7247	NM_001199619	135112	Hs.171426	NM_181782	ENSG00000111912	NCOA7	ERAP140|ESNA1|NCOA7-AS|Nbla00052|Nbla10993|TLDC4|dJ187J11.3	nuclear receptor coactivator 7	protein-coding
3791	chr6	1761472	1761872	+	18	NA	intron (NM_001253846, intron 7 of 10)	intron (NM_001253846, intron 7 of 10)	151757	NM_001453	2296	Hs.348883	NM_001453	ENSG00000054598	FOXC1	ARA|ASGD3|FKHL7|FREAC-3|FREAC3|IGDA|IHG1|IRID1|RIEG3	forkhead box C1	protein-coding
2970	chr2	181122639	181122994	+	18	NA	Intergenic	L2c|LINE|L2	-1021	NR_130784	101927156	Hs.580074	NR_130784		LINC01934	-	long intergenic non-protein coding RNA 1934	ncRNA
1982	chr8	75547149	75547386	+	18	NA	intron (NM_001330561, intron 4 of 11)	intron (NM_001330561, intron 4 of 11)	7299	NM_004133	3174	Hs.241529	NM_004133	ENSG00000164749	HNF4G	NR2A2|NR2A3	hepatocyte nuclear factor 4 gamma	protein-coding
3042	chr6	165108911	165109508	+	18	NA	Intergenic	Intergenic	200396	NM_144980	168090	Hs.144734	NM_144980	ENSG00000112539	C6orf118	bA85G2.1|dJ416F21.2	chromosome 6 open reading frame 118	protein-coding
2637	chr3	79297252	79297561	+	18	NA	intron (NM_002941, intron 2 of 30)	intron (NM_002941, intron 2 of 30)	-114321	NR_110133	101927374	Hs.570644	NR_110133		LOC101927374	-	uncharacterized LOC101927374	ncRNA
2707	chr4	73897434	73897867	+	18	NA	Intergenic	Intergenic	28257	NR_046035	2919	Hs.789	NM_001511	ENSG00000163739	CXCL1	FSP|GRO1|GROa|MGSA|MGSA-a|NAP-3|SCYB1	C-X-C motif chemokine ligand 1	protein-coding
3191	chr2	180069486	180069838	+	18	NA	Intergenic	L2a|LINE|L2	-62365	NM_020943	57703	Hs.311363	NM_020943	ENSG00000163510	CWC22	EIF4GL|NCM|fSAPb	CWC22 spliceosome associated protein homolog	protein-coding
3598	chr19	41263684	41264325	+	18	NA	promoter-TSS (NM_001321208)	promoter-TSS (NM_001321208)	-368	NM_001321208	11100	Hs.155218	NM_007040	ENSG00000105323	HNRNPUL1	E1B-AP5|E1BAP5|HNRPUL1	heterogeneous nuclear ribonucleoprotein U like 1	protein-coding
6021	chr3	24972245	24972957	+	18	NA	intron (NM_001290216, intron 2 of 10)	L1MA4|LINE|L1	143278	NM_001290216	5915	Hs.543218	NM_000965	ENSG00000077092	RARB	HAP|MCOPS12|NR1B2|RARbeta1|RRB2	retinoic acid receptor beta	protein-coding
2361	chr1	158997091	158997437	+	18	NA	Intergenic	L1MA8|LINE|L1	-2712	NM_001364867	3428	Hs.380250	NM_005531	ENSG00000163565	IFI16	IFNGIP1|PYHIN2	interferon gamma inducible protein 16	protein-coding
2724	chr1	184198986	184199444	+	18	NA	Intergenic	Intergenic	147485	NR_125335	116461	Hs.548197	NM_052965	ENSG00000198860	TSEN15	C1orf19|PCH2F|sen15	tRNA splicing endonuclease subunit 15	protein-coding
2470	chr1	199855563	199855931	+	18	NA	Intergenic	L2c|LINE|L2	-171963	NM_205860	2494	Hs.33446	NM_003822	ENSG00000116833	NR5A2	B1F|B1F2|CPF|FTF|FTZ-F1|FTZ-F1beta|LRH-1|LRH1|hB1F-2	nuclear receptor subfamily 5 group A member 2	protein-coding
3524	chr2	157032038	157032491	+	18	NA	Intergenic	Intergenic	-225441	NM_001329868	11227	Hs.269027	NM_014568	ENSG00000136542	GALNT5	GALNAC-T5|GALNACT5	polypeptide N-acetylgalactosaminyltransferase 5	protein-coding
2652	chr1	216910459	216910777	+	18	NA	intron (NM_001350123, intron 2 of 8)	intron (NM_001350123, intron 2 of 8)	29055	NM_001243512	2104	Hs.444225	NM_001438	ENSG00000196482	ESRRG	ERR-gamma|ERR3|ERRg|ERRgamma|NR3B3	estrogen related receptor gamma	protein-coding
3155	chr7	80467120	80467384	+	18	NA	intron (NM_001102386, intron 5 of 7)	intron (NM_001102386, intron 5 of 7)	44812	NM_001102386	346562	Hs.335049	NM_001102386	ENSG00000214415	GNAT3	GDCA	G protein subunit alpha transducin 3	protein-coding
2833	chr7	104805957	104806454	+	18	NA	intron (NM_199000, intron 2 of 2)	intron (NM_199000, intron 2 of 2)	-2113	NR_034141	645591	Hs.658835	NR_034141	ENSG00000226869	LHFPL3-AS1	-	LHFPL3 antisense RNA 1	ncRNA
3130	chr8	115473611	115474177	+	18	NA	intron (NM_001282902, intron 4 of 5)	intron (NM_001282902, intron 4 of 5)	194119	NM_001282902	7227	Hs.657018	NM_014112	ENSG00000104447	TRPS1	GC79|LGCR	transcriptional repressor GATA binding 1	protein-coding
2488	chr3	185781849	185782212	+	18	NA	intron (NR_138486, intron 2 of 15)	intron (NR_138486, intron 2 of 15)	-14126	NR_049838	100847078		NR_049838	ENSG00000265470	MIR548AQ	-	microRNA 548aq	ncRNA
3825	chr18	66729849	66730220	+	18	NA	Intergenic	Intergenic	-125944	NM_001271028	28513	Hs.42771	NM_021153	ENSG00000071991	CDH19	CDH7|CDH7L2	cadherin 19	protein-coding
1850	chr22	24011127	24011380	+	18	NA	promoter-TSS (NM_001199281)	promoter-TSS (NM_001199281)	-51	NM_012295	23523	Hs.517478	NM_012295	ENSG00000099991	CABIN1	CAIN|KB-318B8.7|PPP3IN	calcineurin binding protein 1	protein-coding
2132-2	chr7	121620300	121620573	+	17	NA	Intergenic	Intergenic	-224068	NM_001040020	10447	Hs.434053	NM_014888	ENSG00000196937	FAM3C	GS3786|ILEI	family with sequence similarity 3 member C	protein-coding
3194	chr3	59266492	59266808	+	17	NA	Intergenic	L1MB1|LINE|L1	-216618	NM_001351533	200844	Hs.368434	NM_198463	ENSG00000163689	C3orf67	-	chromosome 3 open reading frame 67	protein-coding
2459	chr13	68796265	68796715	+	17	NA	Intergenic	Intergenic	88835	NR_038878	338862		NR_038878	ENSG00000281778	LINC00550	-	long intergenic non-protein coding RNA 550	ncRNA
3082	chr8	54629235	54629761	+	17	NA	exon (NM_006269, exon 4 of 4)	exon (NM_006269, exon 4 of 4)	13402	NM_006269	6101	Hs.732820	NM_006269	ENSG00000104237	RP1	DCDC4A|ORP1	RP1 axonemal microtubule associated	protein-coding
2658	chr18	42196683	42197027	+	17	NA	intron (NR_046174, intron 1 of 9)	intron (NR_046174, intron 1 of 9)	10187	NR_046454	284260	Hs.652819	NR_046174	ENSG00000267586	LINC00907	-	long intergenic non-protein coding RNA 907	ncRNA
2805	chr11	7973017	7973445	+	17	NA	Intergenic	L1ME2|LINE|L1	-9557	NM_176821	338322	Hs.449636	NM_176821	ENSG00000182261	NLRP10	CLR11.1|NALP10|NOD8|PAN5|PYNOD	NLR family pyrin domain containing 10	protein-coding
2666	chr7	92025150	92025625	+	17	NA	intron (NM_147185, intron 14 of 49)	Penelope1_Vert|LINE|Penelope	84512	NM_005751	10142	Hs.651221	NM_005751	ENSG00000127914	AKAP9	AKAP-9|AKAP350|AKAP450|CG-NAP|HYPERION|LQT11|MU-RMS-40.16A|PPP1R45|PRKA9|YOTIAO	A-kinase anchoring protein 9	protein-coding
3513	chr8	88000875	88001452	+	17	NA	Intergenic	Intergenic	-127148	NM_152418	138009	Hs.371738	NM_152418	ENSG00000176566	DCAF4L2	WDR21C	DDB1 and CUL4 associated factor 4 like 2	protein-coding
3425	chr1	178465142	178465487	+	17	NA	intron (NM_004841, intron 13 of 15)	intron (NM_004841, intron 13 of 15)	-47795	NM_001170724	84066	Hs.534501	NM_032126	ENSG00000240021	TEX35	C1orf49|TSC24	testis expressed 35	protein-coding
1915	chr5	103428483	103428812	+	17	NA	Intergenic	Intergenic	113338	NR_104670	102467212	Hs.641885	NR_104670	ENSG00000248757	LINC02115	-	long intergenic non-protein coding RNA 2115	ncRNA
2485	chr9	87179462	87179836	+	17	NA	Intergenic	Intergenic	31005	NR_161226	401535	Hs.657740	NR_161226		C9orf170	-	chromosome 9 open reading frame 170	ncRNA
2140	chr3	29645278	29645583	+	17	NA	intron (NM_001003792, intron 4 of 13)	intron (NM_001003792, intron 4 of 13)	288726	NR_046556	100873977	Hs.581453	NR_046556	ENSG00000235593	RBMS3-AS1	-	RBMS3 antisense RNA 1	ncRNA
3118-2	chr7	115097168	115097592	+	17	NA	intron (NR_120521, intron 1 of 3)	ERVL-E-int|LTR|ERVL	18422	NR_120521	102724386	Hs.352357	NR_120521	ENSG00000225535	LINC01393	-	long intergenic non-protein coding RNA 1393	ncRNA
4937	chr1	63124675	63125293	+	17	NA	Intergenic	Intergenic	-112513	NR_146606	105378769	Hs.435002	NR_146605	ENSG00000229537	LINC01739	-	long intergenic non-protein coding RNA 1739	ncRNA
2259-2	chr7	16319028	16319445	+	17	NA	intron (NM_001101417, intron 2 of 8)	HAL1|LINE|L1	102302	NR_160656	729920	Hs.636502	NM_001101417	ENSG00000214960	CRPPA	ISPD|LGMDR20|MDDGA7|MDDGC7|Nip|hISPD	CDP-L-ribitol pyrophosphorylase A	protein-coding
2422	chr7	91630704	91631161	+	17	NA	Intergenic	Intergenic	249770	NM_001301134	7978	Hs.532216	NM_006980	ENSG00000127989	MTERF1	MTERF	mitochondrial transcription termination factor 1	protein-coding
2320	chr2	72539227	72539666	+	17	NA	intron (NR_135774, intron 8 of 19)	intron (NR_135774, intron 8 of 19)	286587	NM_001321733	23233	Hs.303454	NM_015189	ENSG00000144036	EXOC6B	SEC15B|SEC15L2|SEMDJL3	exocyst complex component 6B	protein-coding
2145	chr8	80139955	80140170	+	17	NA	intron (NR_105035, intron 1 of 6)	intron (NR_105035, intron 1 of 6)	31059	NR_105037	7163	Hs.368433	NM_005079	ENSG00000076554	TPD52	D52|N8L|PC-1|PrLZ|hD52	tumor protein D52	protein-coding
2986	chr6	77292714	77293183	+	17	NA	Intergenic	Intergenic	171074	NM_000863	3351	Hs.123016	NM_000863	ENSG00000135312	HTR1B	5-HT-1B|5-HT-1D-beta|5-HT1B|5-HT1DB|HTR1D2|HTR1DB|S12	5-hydroxytryptamine receptor 1B	protein-coding
2725-2	chr12	119842441	119842806	+	17	NA	intron (NM_007174, intron 5 of 46)	intron (NM_007174, intron 5 of 46)	34697	NM_001206999	11113	Hs.119594	NM_007174	ENSG00000122966	CIT	CITK|CRIK|MCPH17|STK21	citron rho-interacting serine/threonine kinase	protein-coding
1844-2	chr10	33259126	33259473	+	17	NA	intron (NM_001244973, intron 4 of 16)	intron (NM_001244973, intron 4 of 16)	75368	NM_003873	8829	Hs.131704	NM_003873	ENSG00000099250	NRP1	BDCA4|CD304|NP1|NRP|VEGF165R	neuropilin 1	protein-coding
3856	chr3	78894659	78895251	+	17	NA	intron (NM_002941, intron 4 of 30)	intron (NM_002941, intron 4 of 30)	124504	NM_133631	6091	Hs.744218	NM_002941	ENSG00000169855	ROBO1	DUTT1|SAX3	roundabout guidance receptor 1	protein-coding
3453	chr2	210519707	210520106	+	17	NA	intron (NM_001369256, intron 1 of 38)	intron (NM_001369256, intron 1 of 38)	188	NM_001369256	1373	Hs.149252	NM_001875	ENSG00000021826	CPS1	CPSASE1|PHN	carbamoyl-phosphate synthase 1	protein-coding
4377	chr4	104941479	104942019	+	17	NA	Intergenic	Intergenic	-204126	NM_017628	54790	Hs.367639	NM_017628	ENSG00000168769	TET2	KIAA1546|MDS	tet methylcytosine dioxygenase 2	protein-coding
3554	chr8	104075072	104075687	+	17	NA	intron (NR_145711, intron 17 of 21)	intron (NR_145711, intron 17 of 21)	-147956	NM_001282882	9699	Hs.655271	NM_014677	ENSG00000176406	RIMS2	OBOE|RAB3IP3|RIM2	regulating synaptic membrane exocytosis 2	protein-coding
3775	chr4	124952708	124953430	+	16	NA	Intergenic	Intergenic	-240337	NM_020337	57182	Hs.480694	NM_020337	ENSG00000151458	ANKRD50	-	ankyrin repeat domain 50	protein-coding
2293	chr3	87836015	87836398	+	16	NA	intron (NM_001322210, intron 2 of 2)	intron (NM_001322210, intron 2 of 2)	43500	NM_001322210	3355	Hs.248136	NM_000866	ENSG00000179097	HTR1F	5-HT-1F|5-HT1F|5HT6|HTR1EL|MR77	5-hydroxytryptamine receptor 1F	protein-coding
4080	chr8	60416231	60416834	+	16	NA	Intergenic	Intergenic	-2714	NR_103854	100505532	Hs.720321	NR_103854		LINC01301	-	long intergenic non-protein coding RNA 1301	ncRNA
1968	chr12	80553314	80553647	+	16	NA	intron (NM_001145026, intron 25 of 44)	intron (NM_001145026, intron 25 of 44)	109245	NM_001145026	374462	Hs.539284	NM_001145026	ENSG00000139304	PTPRQ	DFNA73|DFNB84|DFNB84A|PTPGMC1|R-PTP-Q	protein tyrosine phosphatase receptor type Q	protein-coding
3943	chr7	84183688	84184179	+	16	NA	intron (NM_006080, intron 1 of 16)	intron (NM_006080, intron 1 of 16)	10856	NM_006080	10371	Hs.252451	NM_006080	ENSG00000075213	SEMA3A	COLL1|HH16|Hsema-I|Hsema-III|SEMA1|SEMAD|SEMAIII|SEMAL|SemD|coll-1	semaphorin 3A	protein-coding
3453-2	chr15	100495800	100496322	+	16	NA	intron (NM_001290341, intron 5 of 13)	L1MB8|LINE|L1	48225	NM_001290342	204219	Hs.662371	NM_178842	ENSG00000154227	CERS3	ARCI9|LASS3	ceramide synthase 3	protein-coding
2811	chr2	226335070	226335489	+	16	NA	Intergenic	L4_A_Mam|LINE|RTE-X	192485	NR_046102	646736	Hs.712836	NR_046102		LOC646736	-	uncharacterized LOC646736	ncRNA
2040	chr4	109352929	109353301	+	16	NA	Intergenic	Intergenic	50080	NR_160939	645078	Hs.518784	NM_001039778		ZCCHC23	-	zinc finger CCHC-type containing 23	ncRNA
1829	chr8	88428791	88429068	+	16	NA	Intergenic	L1MA4|LINE|L1	-101446	NM_005941	4325	Hs.492187	NM_005941	ENSG00000156103	MMP16	C8orf57|MMP-X2|MT-MMP2|MT-MMP3|MT3-MMP	matrix metallopeptidase 16	protein-coding
2320-2	chr12	89349585	89349929	+	16	NA	intron (NM_022652, intron 1 of 1)	intron (NM_022652, intron 1 of 1)	2744	NM_022652	1848	Hs.298654	NM_001946	ENSG00000139318	DUSP6	HH19|MKP3|PYST1	dual specificity phosphatase 6	protein-coding
2123-2	chr4	57070567	57070892	+	16	NA	intron (NM_001553, intron 1 of 4)	intron (NM_001553, intron 1 of 4)	-39033	NR_034081	255130	Hs.691061	NR_034081	ENSG00000245067	IGFBP7-AS1	-	IGFBP7 antisense RNA 1	ncRNA
2069-2	chr2	145918952	145919289	+	16	NA	Intergenic	Intergenic	-667937	NR_026904	728773	Hs.334462	NR_026904		PABPC1P2	PABP2|PABP4|PABPCP2|PABPCP4	poly(A) binding protein cytoplasmic 1 pseudogene 2	pseudo
2050	chr17	40524681	40525029	+	16	NA	Intergenic	L1MEh|LINE|L1	-23232	NM_032865	84951	Hs.438292	NM_032865	ENSG00000131746	TNS4	CTEN|PP14434	tensin 4	protein-coding
3118	chr7	105304087	105304573	+	16	NA	intron (NM_001350746, intron 2 of 14)	MARNA|DNA|TcMar-Mariner	-5551	NM_001278273	6733	Hs.285197	NM_182691	ENSG00000135250	SRPK2	SFRSK2	SRSF protein kinase 2	protein-coding
2927	chr3	69823733	69824161	+	16	NA	intron (NM_001354607, intron 2 of 10)	intron (NM_001354607, intron 2 of 10)	-42277	NM_198177	4286	Hs.166017	NM_000248	ENSG00000187098	MITF	CMM8|COMMAD|MI|WS2|WS2A|bHLHe32	melanocyte inducing transcription factor	protein-coding
1670-2	chr6	128808937	128809123	+	16	NA	Intergenic	Intergenic	-74108	NM_001079823	3908	Hs.200841	NM_000426	ENSG00000196569	LAMA2	LAMM|MDC1A	laminin subunit alpha 2	protein-coding
4744	chr7	107355363	107356098	+	16	NA	intron (NM_181733, intron 10 of 20)	L1MC2|LINE|L1	-114327	NM_005295	2845	Hs.657277	NM_005295	ENSG00000172209	GPR22	-	G protein-coupled receptor 22	protein-coding
2944	chr3	24254608	24255131	+	16	NA	intron (NM_001354708, intron 2 of 9)	intron (NM_001354708, intron 2 of 9)	103545	NR_121667	101927854	Hs.570625	NR_121667		LOC101927854	-	uncharacterized LOC101927854	ncRNA
2584	chr2	225920739	225921121	+	16	NA	Intergenic	Intergenic	-221864	NR_046102	646736	Hs.712836	NR_046102		LOC646736	-	uncharacterized LOC646736	ncRNA
2394	chr9	120643191	120643500	+	16	NA	intron (NM_001080497, intron 2 of 5)	intron (NM_001080497, intron 2 of 5)	-63175	NM_001272039	55755	Hs.269560	NM_018249	ENSG00000136861	CDK5RAP2	C48|Cep215|MCPH3	CDK5 regulatory subunit associated protein 2	protein-coding
2818	chr6	16375976	16376399	+	16	NA	intron (NM_000332, intron 7 of 8)	intron (NM_000332, intron 7 of 8)	137600	NM_006877	2766	Hs.484741	NM_006877	ENSG00000137198	GMPR	GMPR 1|GMPR1	guanosine monophosphate reductase	protein-coding
4262	chr8	87964556	87965390	+	16	NA	Intergenic	Intergenic	-90958	NM_152418	138009	Hs.371738	NM_152418	ENSG00000176566	DCAF4L2	WDR21C	DDB1 and CUL4 associated factor 4 like 2	protein-coding
1817-2	chr6	56708888	56709208	+	16	NA	intron (NM_001144770, intron 3 of 94)	intron (NM_001144770, intron 3 of 94)	-66159	NM_001723	667	Hs.604915	NM_001723	ENSG00000151914	DST	BP240|BPA|BPAG1|CATX-15|CATX15|D6S1101|DMH|DT|EBSB2|HSAN6|MACF2	dystonin	protein-coding
2935	chr1	84599313	84599692	+	15	NA	intron (NR_125761, intron 2 of 2)	intron (NR_125761, intron 2 of 2)	21529	NR_125761	103695366	Hs.576097	NR_125761		LINC01461	TCONS_00001552	long intergenic non-protein coding RNA 1461	ncRNA
2054	chr7	83835505	83835820	+	15	NA	Intergenic	Intergenic	-186523	NM_012431	9723	Hs.440730	NM_012431	ENSG00000170381	SEMA3E	M-SEMAH|M-SemaK|SEMAH|coll-5	semaphorin 3E	protein-coding
2327	chr8	112616396	112616801	+	15	NA	intron (NM_001363185, intron 20 of 66)	LTR75B|LTR|ERVL	-26895	NR_031745	100302225		NR_031745	ENSG00000238399	MIR2053	hsa-mir-2053	microRNA 2053	ncRNA
2655	chr7	79291060	79291452	+	15	NA	intron (NM_001301128, intron 1 of 20)	L1MB8|LINE|L1	-161701	NR_038346	100505881	Hs.31474	NR_038343	ENSG00000234456	MAGI2-AS3	-	MAGI2 antisense RNA 3	ncRNA
2093	chr3	83223973	83224405	+	15	NA	Intergenic	Intergenic	1238047	NR_147146	105377180	Hs.531803	NR_147146	ENSG00000239440	LINC02008	-	long intergenic non-protein coding RNA 2008	ncRNA
5488	chr6	11161048	11161794	+	15	NA	Intergenic	Intergenic	-49696	NM_207582	405754	Hs.631996	NM_207582	ENSG00000244476	ERVFRD-1	ERVFRDE1|GLLL6191|HERV-FRD|HERV-W/FRD|UNQ6191|envFRD	endogenous retrovirus group FRD member 1, envelope	protein-coding
2278	chr21	8995608	8995940	+	15	NA	Intergenic	Intergenic	8157	NR_162105	113218501		NR_162105		MIR10396A	-	microRNA 10396a	ncRNA
1526	chr5	104147202	104147424	+	15	NA	Intergenic	Intergenic	-584524	NM_031438	83594	Hs.434289	NM_031438	ENSG00000112874	NUDT12	-	nudix hydrolase 12	protein-coding
2358	chr7	110569076	110569426	+	15	NA	Intergenic	Tigger7|DNA|TcMar-Tigger	-521755	NM_001099660	54674	Hs.3781	NM_018334	ENSG00000173114	LRRN3	FIGLER5|NLRR-3|NLRR3	leucine rich repeat neuronal 3	protein-coding
2314-2	chr6	723458	723793	+	15	NA	Intergenic	Intergenic	-30484	NR_073064	55770	Hs.484412	NM_018303	ENSG00000112685	EXOC2	SEC5|SEC5L1|Sec5p	exocyst complex component 2	protein-coding
3744	chr2	197283829	197284652	+	15	NA	intron (NR_046837, intron 5 of 5)	intron (NR_046837, intron 5 of 5)	18279	NR_046837	101927547	Hs.687027	NR_046837	ENSG00000236977	ANKRD44-IT1	-	ANKRD44 intronic transcript 1	ncRNA
2066	chr8	55789114	55789559	+	15	NA	intron (NM_001317902, intron 3 of 10)	intron (NM_001317902, intron 3 of 10)	15890	NM_001317902	96764	Hs.335068	NM_024831	ENSG00000137574	TGS1	NCOA6IP|PIMT|PIPMT	trimethylguanosine synthase 1	protein-coding
2517	chr19	4342744	4343140	+	15	NA	promoter-TSS (NM_032868)	promoter-TSS (NM_032868)	-585	NM_001159846	84954	Hs.321689	NM_032868	ENSG00000008382	MPND	-	MPN domain containing	protein-coding
2254	chr10	52276612	52276828	+	15	NA	intron (NM_001098512, intron 12 of 17)	intron (NM_001098512, intron 12 of 17)	37408	NR_038277	100506939	Hs.584791	NR_038277		PRKG1-AS1	-	PRKG1 antisense RNA 1	ncRNA
1320-2	chr6	14068200	14068373	+	15	NA	Intergenic	Intergenic	-48970	NM_001251901	9308	Hs.595133	NM_004233	ENSG00000112149	CD83	BL11|HB15	CD83 molecule	protein-coding
1918-2	chr8	95124827	95125162	+	15	NA	Intergenic	Intergenic	-8791	NM_024613	79666	Hs.29724	NM_024613	ENSG00000175895	PLEKHF2	EAPF|PHAFIN2|ZFYVE18	pleckstrin homology and FYVE domain containing 2	protein-coding
1901	chr5	80346304	80346605	+	15	NA	Intergenic	Intergenic	5512	NR_003665	441089	Hs.568291	NR_003665		CRSP8P	-	mediator complex subunit 27 pseudogene	pseudo
1422-2	chr3	16647602	16647834	+	15	NA	Intergenic	Intergenic	-42295	NM_001351	1618	Hs.131179	NM_001351	ENSG00000092345	DAZL	DAZH|DAZL1|DAZLA|SPGYLA	deleted in azoospermia like	protein-coding
2131	chr7	41501502	41501929	+	15	NA	Intergenic	Intergenic	-192204	NR_027119	285954	Hs.656869	NR_027118	ENSG00000224116	INHBA-AS1	-	INHBA antisense RNA 1	ncRNA
2083-2	chr13	83274645	83275130	+	15	NA	Intergenic	Intergenic	607506	NM_052910	114798	Hs.415478	NM_052910	ENSG00000178235	SLITRK1	LRRC12|TTM	SLIT and NTRK like family member 1	protein-coding
1731-2	chr10	26824357	26824654	+	15	NA	intron (NM_001012752, intron 1 of 9)	L1MC5|LINE|L1	36582	NM_001178120	10006	Hs.508148	NM_005470	ENSG00000136754	ABI1	ABI-1|ABLBP4|E3B1|NAP1BP|SSH3BP|SSH3BP1	abl interactor 1	protein-coding
3074	chr2	67917216	67917720	+	15	NA	Intergenic	Intergenic	-91906	NR_110271	101927701	Hs.348697	NR_110271	ENSG00000237013	LINC01812	-	long intergenic non-protein coding RNA 1812	ncRNA
3842	chr3	69902249	69902887	+	15	NA	intron (NM_198159, intron 2 of 9)	intron (NM_198159, intron 2 of 9)	-34024	NM_198178	4286	Hs.166017	NM_000248	ENSG00000187098	MITF	CMM8|COMMAD|MI|WS2|WS2A|bHLHe32	melanocyte inducing transcription factor	protein-coding
2064	chr8	115575547	115575933	+	15	NA	intron (NM_001282902, intron 4 of 5)	intron (NM_001282902, intron 4 of 5)	92273	NM_001282902	7227	Hs.657018	NM_014112	ENSG00000104447	TRPS1	GC79|LGCR	transcriptional repressor GATA binding 1	protein-coding
1510	chr2	234595878	234596109	+	15	NA	Intergenic	LTR8|LTR|ERV1	-86675	NR_132376	106144537	Hs.580616	NR_132376	ENSG00000280744	LINC01173	-	long intergenic non-protein coding RNA 1173	ncRNA
1630	chr4	153072383	153072647	+	15	NA	Intergenic	L1ME3A|LINE|L1	-79819	NM_001351056	23321	Hs.435711	NM_015271	ENSG00000109654	TRIM2	CMT2R|RNF86	tripartite motif containing 2	protein-coding
2241	chr2	183242901	183243401	+	15	NA	Intergenic	Intergenic	118708	NM_138285	129401	Hs.180591	NM_138285	ENSG00000163002	NUP35	MP-44|MP44|NP44|NUP53	nucleoporin 35	protein-coding
1868	chr2	38295448	38295727	+	15	NA	3' UTR (NM_001308076, exon 13 of 13)	3' UTR (NM_001308076, exon 13 of 13)	80943	NM_001330460	64225	Hs.594950	NM_022374	ENSG00000119787	ATL2	ARL3IP2|ARL6IP2|aip-2|atlastin2	atlastin GTPase 2	protein-coding
2872	chr8	87962470	87962841	+	15	NA	Intergenic	Intergenic	-88640	NM_152418	138009	Hs.371738	NM_152418	ENSG00000176566	DCAF4L2	WDR21C	DDB1 and CUL4 associated factor 4 like 2	protein-coding
3177	chr6	132648436	132648821	+	15	NA	Intergenic	Intergenic	-2602	NM_138327	134864	Hs.375030	NM_138327	ENSG00000146399	TAAR1	TA1|TAR1|TRAR1	trace amine associated receptor 1	protein-coding
1466	chr14	49593126	49593381	+	15	NA	intron (NM_001351375, intron 1 of 2)	L2a|LINE|L2	-5444	NM_203467	122769	Hs.451090	NM_152329	ENSG00000165501	LRR1	4-1BBLRR|LRR-1|PPIL5	leucine rich repeat protein 1	protein-coding
2212	chr3	62968177	62968685	+	15	NA	Intergenic	Intergenic	-93015	NM_003716	8618	Hs.654933	NM_003716	ENSG00000163618	CADPS	CADPS1|CAPS|CAPS1|UNC-31	calcium dependent secretion activator	protein-coding
2884	chr4	69731881	69732328	+	15	NA	intron (NM_014465, intron 6 of 7)	intron (NM_014465, intron 6 of 7)	28516	NM_014465	27284	Hs.129742	NM_014465	ENSG00000173597	SULT1B1	ST1B1|ST1B2|SULT1B2	sulfotransferase family 1B member 1	protein-coding
1407-2	chr10	110871684	110871897	+	15	NA	promoter-TSS (NR_026932)	promoter-TSS (NR_026932)	-5	NM_001199492	27250	Hs.711490	NM_014456	ENSG00000150593	PDCD4	H731	programmed cell death 4	protein-coding
1462-2	chr3	173887988	173888198	+	15	NA	intron (NM_001365928, intron 4 of 6)	intron (NM_001365928, intron 4 of 6)	32703	NR_046664	100874010	Hs.624265	NR_046664	ENSG00000228213	NLGN1-AS1	-	NLGN1 antisense RNA 1	ncRNA
2570	chr11	60127501	60127827	+	15	NA	Intergenic	LTR8B|LTR|ERV1	39000	NM_001256916	2206	Hs.386748	NM_000139	ENSG00000149534	MS4A2	APY|ATOPY|FCER1B|FCERI|IGEL|IGER|IGHER|MS4A1	membrane spanning 4-domains A2	protein-coding
2666-2	chr13	97122563	97122878	+	15	NA	Intergenic	Intergenic	56902	NR_125725	103625683	Hs.679591	NR_125725	ENSG00000233124	LINC00456	-	long intergenic non-protein coding RNA 456	ncRNA
2555	chr2	39743190	39743606	+	15	NA	intron (NR_135664, intron 11 of 11)	intron (NR_135664, intron 11 of 11)	35860	NM_025264	80745	Hs.468254	NM_025264	ENSG00000138050	THUMPD2	C2orf8	THUMP domain containing 2	protein-coding
2462	chr12	55909277	55909645	+	14	NA	intron (NM_032345, intron 1 of 2)	L2a|LINE|L2	17664	NM_001143853	84305	Hs.505687	NM_032345	ENSG00000170473	PYM1	PYM|WIBG	PYM homolog 1, exon junction complex associated factor	protein-coding
2216	chr3	86595793	86596158	+	14	NA	Intergenic	Intergenic	114032	NR_135563	101927494	Hs.385622	NR_135563	ENSG00000241328	LINC02070	-	long intergenic non-protein coding RNA 2070	ncRNA
2138	chr8	97892573	97892871	+	14	NA	intron (NM_002380, intron 2 of 18)	Charlie1|DNA|hAT-Charlie	23658	NM_001317748	4147	Hs.189445	NM_002380	ENSG00000132561	MATN2	-	matrilin 2	protein-coding
2536	chr2	67180767	67181226	+	14	NA	intron (NR_038844, intron 3 of 7)	intron (NR_038844, intron 3 of 7)	-32412	NR_110568	101927661	Hs.580508	NR_110568	ENSG00000235885	LOC101927661	-	uncharacterized LOC101927661	ncRNA
2412	chr1	172602616	172603060	+	14	NA	intron (NM_014283, intron 22 of 23)	intron (NM_014283, intron 22 of 23)	-56170	NM_001302746	356	Hs.2007	NM_000639	ENSG00000117560	FASLG	ALPS1B|APT1LG1|APTL|CD178|CD95-L|CD95L|FASL|TNFSF6|TNLG1A	Fas ligand	protein-coding
3013	chr9	82488747	82489346	+	14	NA	Intergenic	Intergenic	500274	NM_001001670	389763	Hs.209545	NM_001001670	ENSG00000214929	SPATA31D1	FAM75D1	SPATA31 subfamily D member 1	protein-coding
2334	chr3	173267766	173268154	+	14	NA	Intergenic	LTR29|LTR|ERV1	-126725	NM_031955	83893	Hs.444236	NM_031955	ENSG00000144962	SPATA16	NYD-SP12|SPGF6	spermatogenesis associated 16	protein-coding
3071	chr19	43806920	43807238	+	14	NA	intron (NM_182573, intron 1 of 4)	L1MB2|LINE|L1	-4632	NM_001031749	284348	Hs.44289	NM_182573	ENSG00000159871	LYPD5	PRO4356	LY6/PLAUR domain containing 5	protein-coding
2525	chr17	58517906	58518270	+	14	NA	promoter-TSS (NM_004687)	promoter-TSS (NM_004687)	-208	NM_004687	9110	Hs.514373	NM_004687	ENSG00000108389	MTMR4	FYVE-DSP2|ZFYVE11	myotubularin related protein 4	protein-coding
2168-2	chr8	74822353	74822706	+	14	NA	Intergenic	Intergenic	-2005	NM_001324403	51050	Hs.98558	NM_015886	ENSG00000137558	PI15	CRISP8|P24TI|P25TI	peptidase inhibitor 15	protein-coding
3015	chr7	141128292	141128841	+	14	NA	intron (NM_001195278, intron 1 of 3)	intron (NM_001195278, intron 1 of 3)	54502	NM_001195278	100507421	Hs.283851	NM_001195278	ENSG00000261115	TMEM178B	-	transmembrane protein 178B	protein-coding
3562	chr8	89542973	89543431	+	14	NA	Intergenic	Intergenic	214509	NR_125822	101929709	Hs.651324	NR_125822	ENSG00000251136	LOC101929709	-	uncharacterized LOC101929709	ncRNA
2317	chr12	1516903	1517319	+	14	NA	Intergenic	L1MB3|LINE|L1	15081	NR_160736	107984507		NR_160736		LOC107984507	-	uncharacterized LOC107984507	ncRNA
1377-2	chr5	151729846	151730064	+	14	NA	Intergenic	MER11B|LTR|ERVK	28676	NM_004045	475	Hs.125213	NM_004045	ENSG00000177556	ATOX1	ATX1|HAH1	antioxidant 1 copper chaperone	protein-coding
1792-2	chr5	130515081	130515351	+	14	NA	Intergenic	L1P4a|LINE|L1	610751	NM_175856	337876	Hs.213137	NM_175856	ENSG00000198108	CHSY3	CHSY2|CSS3	chondroitin sulfate synthase 3	protein-coding
2960	chr5	53934536	53934997	+	14	NA	intron (NM_019087, intron 4 of 4)	intron (NM_019087, intron 4 of 4)	16833	NR_030307	693166		NR_030307	ENSG00000207627	MIR581	MIRN581|hsa-mir-581	microRNA 581	ncRNA
1553	chr2	190447875	190448148	+	14	NA	intron (NM_017694, intron 3 of 7)	intron (NM_017694, intron 3 of 7)	39656	NM_017694	54842	Hs.418581	NM_017694	ENSG00000151690	MFSD6	MMR2|hMMR2	major facilitator superfamily domain containing 6	protein-coding
3640	chr1	184888052	184888833	+	14	NA	intron (NM_052966, intron 4 of 13)	intron (NM_052966, intron 4 of 13)	86066	NM_052966	116496	Hs.518662	NM_052966	ENSG00000135842	NIBAN1	C1orf24|FAM129A|GIG39|NIBAN	niban apoptosis regulator 1	protein-coding
3285	chr3	98971146	98971596	+	14	NA	Intergenic	Intergenic	-69676	NM_080927	131566	Hs.203691	NM_080927	ENSG00000057019	DCBLD2	CLCP1|ESDN	discoidin, CUB and LCCL domain containing 2	protein-coding
3041	chr14	32417850	32418436	+	14	NA	intron (NM_004274, intron 1 of 13)	intron (NM_004274, intron 1 of 13)	88845	NM_004274	9472	Hs.509083	NM_004274	ENSG00000151320	AKAP6	ADAP100|ADAP6|AKAP100|PRKA6|mAKAP	A-kinase anchoring protein 6	protein-coding
2170	chr7	82563137	82563499	+	14	NA	Intergenic	Intergenic	-119362	NM_001366867	781	Hs.282151	NM_000722	ENSG00000153956	CACNA2D1	CACNA2|CACNL2A|CCHL2A|LINC01112|lncRNA-N3	calcium voltage-gated channel auxiliary subunit alpha2delta 1	protein-coding
2755	chr2	172460759	172461103	+	14	NA	intron (NM_001365530, intron 1 of 25)	intron (NM_001365530, intron 1 of 25)	5091	NR_157573	101929947	Hs.710861	NR_157573		ITGA6-AS1	-	ITGA6 antisense RNA 1	ncRNA
3047	chr1	51973507	51974171	+	14	NA	intron (NM_002867, intron 2 of 4)	Charlie7|DNA|hAT-Charlie	16861	NM_002867	5865	Hs.123072	NM_002867	ENSG00000169213	RAB3B	-	RAB3B, member RAS oncogene family	protein-coding
1418	chr3	63328341	63328580	+	14	NA	intron (NM_001130003, intron 2 of 5)	intron (NM_001130003, intron 2 of 5)	50152	NM_001130003	132204	Hs.648668	NM_144642	ENSG00000163630	SYNPR	SPO	synaptoporin	protein-coding
2648	chr19	17267031	17267459	+	14	NA	promoter-TSS (NM_014173)	promoter-TSS (NM_014173)	-131	NM_001033549	29086	Hs.190722	NM_014173	ENSG00000105393	BABAM1	C19orf62|HSPC142|MERIT40|NBA1	BRISC and BRCA1 A complex member 1	protein-coding
2725-3	chr14	50533694	50534163	+	14	NA	intron (NM_001127713, intron 1 of 13)	UCON8|DNA|DNA	846	NM_001127713	51062	Hs.584905	NM_015915	ENSG00000198513	ATL1	AD-FSP|FSP1|GBP3|HSN1D|SPG3|SPG3A|atlastin1	atlastin GTPase 1	protein-coding
1750	chr1	210483936	210484166	+	14	NA	intron (NM_001122834, intron 8 of 11)	intron (NM_001122834, intron 8 of 11)	154685	NM_001170580	55733	Hs.58650	NM_018194	ENSG00000054392	HHAT	MART2|SKI1|Skn	hedgehog acyltransferase	protein-coding
2495	chr16	63577957	63578334	+	14	NA	Intergenic	Intergenic	-1541707	NM_001796	1006	Hs.368322	NM_001796	ENSG00000150394	CDH8	Nbla04261	cadherin 8	protein-coding
2756	chr2	181844960	181845357	+	14	NA	Intergenic	Intergenic	-46572	NR_109843	6744	Hs.196983	NM_006751	ENSG00000138434	ITPRID2	CS-1|CS1|KRAP|SPAG13|SSFA2	ITPR interacting domain containing 2	protein-coding
1732-2	chr3	98492889	98493183	+	14	NA	Intergenic	L1MA8|LINE|L1	-4645	NM_001004737	402135	Hs.632558	NM_001004737	ENSG00000231861	OR5K2	OR3-9	olfactory receptor family 5 subfamily K member 2	protein-coding
2930	chr4	114138009	114138428	+	14	NA	Intergenic	Intergenic	-158571	NM_001354210	79642	Hs.22895	NM_024590	ENSG00000180801	ARSJ	ASJ	arylsulfatase family member J	protein-coding
1792	chr3	17760001	17760225	+	14	NA	Intergenic	L1ME4a|LINE|L1	17169	NR_135536	105376975	Hs.543238	NR_135536		LOC105376975	-	uncharacterized LOC105376975	ncRNA
1853	chr10	4775832	4776187	+	14	NA	Intergenic	L1MC3|LINE|L1	-50168	NR_073125	83592	Hs.657944	NM_031436	ENSG00000165568	AKR1E2	AKR1CL2|AKRDC1|LoopADR|TAKR|hTSP|htAKR	aldo-keto reductase family 1 member E2	protein-coding
2402	chr2	73593718	73594309	+	14	NA	intron (NM_015120, intron 16 of 22)	L1MB8|LINE|L1	48409	NM_003960	9027	Hs.14637	NM_003960	ENSG00000144035	NAT8	ATase2|CCNAT|CML1|GLA|Hcml1|TSC501|TSC510	N-acetyltransferase 8 (putative)	protein-coding
3668	chr5	74551992	74552574	+	14	NA	Intergenic	Intergenic	-15307	NR_126354	104310351	Hs.582291	NR_126354	ENSG00000248673	LINC01331	-	long intergenic non-protein coding RNA 1331	ncRNA
3123	chr8	70948439	70948944	+	14	NA	Intergenic	Intergenic	279352	NM_001287259	389668	Hs.458938	NM_001011720	ENSG00000221947	XKR9	XRG9	XK related 9	protein-coding
2834	chr9	92422617	92423203	+	14	NA	intron (NM_005014, intron 1 of 2)	intron (NM_005014, intron 1 of 2)	1644	NM_005014	4958	Hs.94070	NM_005014	ENSG00000127083	OMD	OSAD|SLRR2C	osteomodulin	protein-coding
2719	chr13	66520617	66520943	+	14	NA	intron (NM_001318373, intron 3 of 3)	intron (NM_001318373, intron 3 of 3)	302530	NR_039853	100616205		NR_039853	ENSG00000263561	MIR4704	-	microRNA 4704	ncRNA
2636	chr16	19758240	19758796	+	13	NA	intron (NR_130967, intron 5 of 7)	intron (NR_130967, intron 5 of 7)	-40291	NM_001348535	400506	Hs.585209	NM_001012991	ENSG00000103550	KNOP1	101F10.1|C16orf88|FAM191A|TSG118	lysine rich nucleolar protein 1	protein-coding
1307	chr11	64373007	64373151	+	13	NA	TTS (NM_001300802)	TTS (NM_001300802)	4477	NR_031602	100302280		NR_031602	ENSG00000221273	MIR1237	MIRN1237|hsa-mir-1237	microRNA 1237	ncRNA
2083	chr12	93776622	93777027	+	13	NA	intron (NM_001320100, intron 2 of 2)	L1MB8|LINE|L1	-39001	NR_110093	101928731	Hs.659971	NR_110092	ENSG00000258274	LOC101928731	-	uncharacterized LOC101928731	ncRNA
2710	chr15	86167790	86168224	+	13	NA	intron (NM_152336, intron 5 of 24)	L2c|LINE|L2	-51290	NR_120368	101929701	Hs.132570	NR_120368	ENSG00000260477	LINC01584	-	long intergenic non-protein coding RNA 1584	ncRNA
2790	chr17	63132429	63132947	+	13	NA	intron (NM_025185, intron 4 of 25)	intron (NM_025185, intron 4 of 25)	166453	NM_025185	26115	Hs.410889	NM_015623	ENSG00000170921	TANC2	ROLSA|rols	tetratricopeptide repeat, ankyrin repeat and coiled-coil containing 2	protein-coding
2275-3	chr6	115540328	115540689	+	13	NA	Intergenic	Tigger15a|DNA|TcMar-Tigger	103327	NR_134602	105377962	Hs.571066	NR_134602		LINC02534	-	long intergenic non-protein coding RNA 2534	ncRNA
1756-3	chr15	44246553	44246929	+	13	NA	Intergenic	Intergenic	-41978	NM_177974	113201	Hs.512867	NM_138423	ENSG00000166734	CASC4	H63	cancer susceptibility 4	protein-coding
2725	chr2	209525876	209526264	+	13	NA	intron (NM_001039538, intron 2 of 14)	intron (NM_001039538, intron 2 of 14)	-53266	NM_001363913	4133	Hs.368281	NM_002374	ENSG00000078018	MAP2	MAP-2|MAP2A|MAP2B|MAP2C	microtubule associated protein 2	protein-coding
1577	chr8	88269938	88270206	+	13	NA	intron (NM_005941, intron 1 of 9)	intron (NM_005941, intron 1 of 9)	57411	NM_005941	4325	Hs.492187	NM_005941	ENSG00000156103	MMP16	C8orf57|MMP-X2|MT-MMP2|MT-MMP3|MT3-MMP	matrix metallopeptidase 16	protein-coding
1505-3	chr14	46574329	46574593	+	13	NA	Intergenic	Tigger7|DNA|TcMar-Tigger	77320	NM_080746	140801	Hs.308332	NM_080746	ENSG00000165496	RPL10L	RPL10_5_1358	ribosomal protein L10 like	protein-coding
1751-2	chr7	18446071	18446366	+	13	NA	intron (NM_001321896, intron 1 of 12)	intron (NM_001321896, intron 1 of 12)	-49492	NM_001204146	9734	Hs.196054	NM_014707	ENSG00000048052	HDAC9	HD7|HD7b|HD9|HDAC|HDAC7|HDAC7B|HDAC9B|HDAC9FL|HDRP|MITR	histone deacetylase 9	protein-coding
2168	chr1	162590115	162590426	+	13	NA	intron (NM_003115, intron 7 of 9)	intron (NM_003115, intron 7 of 9)	28371	NM_001324113	6675	Hs.492859	NM_003115	ENSG00000117143	UAP1	AGX|AGX1|AGX2|SPAG2	UDP-N-acetylglucosamine pyrophosphorylase 1	protein-coding
1413	chr5	99460644	99460926	+	13	NA	Intergenic	L1MC3|LINE|L1	-73205	NR_110562	102724855	Hs.519477	NR_110562		LINC02113	CTD-2151A2.1	long intergenic non-protein coding RNA 2113	ncRNA
2556	chr15	33831469	33831958	+	13	NA	intron (NM_001243996, intron 85 of 102)	intron (NM_001243996, intron 85 of 102)	-136784	NM_012125	1133	Hs.584747	NM_012125	ENSG00000184984	CHRM5	HM5	cholinergic receptor muscarinic 5	protein-coding
2408	chr3	66820037	66820597	+	13	NA	Intergenic	Intergenic	-81981	NR_135533	105377143	Hs.553944	NR_135533		LOC105377143	-	uncharacterized LOC105377143	ncRNA
1912	chr1	183097375	183097785	+	13	NA	intron (NM_002293, intron 1 of 27)	intron (NM_002293, intron 1 of 27)	43690	NR_149048	110841583	Hs.604063	NR_149048	ENSG00000224468	LAMC1-AS1	lnc-LAMC2-1:1	LAMC1 antisense RNA 1	ncRNA
1330-3	chr17	39929254	39929490	+	13	NA	Intergenic	Plat_L3|LINE|CR1	-1771	NM_139280	94103	Hs.514151	NM_016471	ENSG00000172057	ORMDL3	-	ORMDL sphingolipid biosynthesis regulator 3	protein-coding
2943	chr8	54847146	54847621	+	13	NA	Intergenic	Intergenic	231287	NM_006269	6101	Hs.732820	NM_006269	ENSG00000104237	RP1	DCDC4A|ORP1	RP1 axonemal microtubule associated	protein-coding
2228	chr2	99878888	99879305	+	13	NA	intron (NM_001025108, intron 6 of 23)	intron (NM_001025108, intron 6 of 23)	226487	NM_001025108	3899	Hs.444414	NM_002285	ENSG00000144218	AFF3	LAF4|MLLT2-like	AF4/FMR2 family member 3	protein-coding
1917-2	chr6	126302219	126302566	+	13	NA	Intergenic	LTR16E2|LTR|ERVL	-37397	NM_001286524	387103	Hs.486401	NM_001012507	ENSG00000203760	CENPW	C6orf173|CENP-W|CUG2	centromere protein W	protein-coding
1509	chr2	187390944	187391189	+	13	NA	intron (NM_005795, intron 1 of 14)	intron (NM_005795, intron 1 of 14)	57186	NM_001369435	10203	Hs.470882	NM_005795	ENSG00000064989	CALCRL	CGRPR|CRLR	calcitonin receptor like receptor	protein-coding
2188	chr10	113751242	113751692	+	13	NA	promoter-TSS (NM_001193435)	promoter-TSS (NM_001193435)	-215	NM_001193434	79949	Hs.228320	NM_024889	ENSG00000148735	PLEKHS1	C10orf81|HEL185	pleckstrin homology domain containing S1	protein-coding
1640	chr3	15726826	15727124	+	13	NA	intron (NM_001349280, intron 5 of 26)	Tigger1|DNA|TcMar-Tigger	29572	NM_001195099	23243	Hs.335239	NM_015199	ENSG00000206560	ANKRD28	PITK|PPP1R65	ankyrin repeat domain 28	protein-coding
2344	chr3	32376078	32376467	+	13	NA	Intergenic	L1ME2|LINE|L1	-15581	NM_138410	112616	Hs.440494	NM_138410	ENSG00000153551	CMTM7	CKLFSF7	CKLF like MARVEL transmembrane domain containing 7	protein-coding
2859	chr3	22582278	22582720	+	13	NA	Intergenic	LTR81C|LTR|Gypsy	620079	NR_136177	100505877	Hs.125904	NR_136176	ENSG00000233153	UBE2E2-AS1	-	UBE2E2 antisense RNA 1 (head to head)	ncRNA
1673	chr8	124186384	124186710	+	13	NA	Intergenic	L1MC4|LINE|L1	-15025	NR_103547	157376	Hs.662360	NM_182525	ENSG00000253868	FER1L6-AS2	C8orf78	FER1L6 antisense RNA 2	ncRNA
2073	chr10	90775498	90775914	+	13	NA	intron (NM_019860, intron 1 of 2)	L2a|LINE|L2	82333	NM_019860	3363	Hs.73739	NM_000872	ENSG00000148680	HTR7	5-HT7	5-hydroxytryptamine receptor 7	protein-coding
1812	chr2	181120757	181121016	+	13	NA	Intergenic	L2c|LINE|L2	-2951	NR_130784	101927156	Hs.580074	NR_130784		LINC01934	-	long intergenic non-protein coding RNA 1934	ncRNA
2314	chr2	122635848	122636297	+	13	NA	Intergenic	Intergenic	437409	NR_147208	107985818	Hs.580182	NR_147208	ENSG00000232740	LINC01826	lnc-MKI67IP-3	long intergenic non-protein coding RNA 1826	ncRNA
1779-2	chr10	16887606	16887956	+	13	NA	intron (NM_001081, intron 56 of 66)	L1MA8|LINE|L1	-70327	NM_152724	6251	Hs.524161	NM_012425	ENSG00000148484	RSU1	RSP-1	Ras suppressor protein 1	protein-coding
2275-2	chr4	159242427	159242824	+	13	NA	intron (NM_001351725, intron 3 of 26)	intron (NM_001351725, intron 3 of 26)	14142	NM_001351725	9693	Hs.744884	NM_014247	ENSG00000109756	RAPGEF2	CNrasGEF|NRAPGEP|PDZ-GEF1|PDZGEF1|RA-GEF|RA-GEF-1|RAGEF|Rap-GEP|nRap GEP	Rap guanine nucleotide exchange factor 2	protein-coding
2370	chr18	8945884	8946280	+	13	NA	Intergenic	L1MB7|LINE|L1	-156617	NM_021074	4729	Hs.464572	NM_021074	ENSG00000178127	NDUFV2	CI-24k|MC1DN7	NADH:ubiquinone oxidoreductase core subunit V2	protein-coding
2046	chr12	89328532	89328936	+	13	NA	Intergenic	Intergenic	23767	NM_022652	1848	Hs.298654	NM_001946	ENSG00000139318	DUSP6	HH19|MKP3|PYST1	dual specificity phosphatase 6	protein-coding
1816-2	chr12	131784357	131784669	+	13	NA	intron (NM_004592, intron 14 of 17)	intron (NM_004592, intron 14 of 17)	-43880	NM_016155	4326	Hs.709245	NM_016155	ENSG00000198598	MMP17	MMP-17|MT4-MMP|MT4MMP|MTMMP4	matrix metallopeptidase 17	protein-coding
1583-2	chr1	198904413	198904622	+	13	NA	intron (NR_040073, intron 1 of 2)	intron (NR_040073, intron 1 of 2)	32912	NR_040073	100131234	Hs.711077	NR_040073		MIR181A1HG	-	MIR181A1 host gene	ncRNA
1736-2	chr8	73459689	73460065	+	13	NA	intron (NM_001164383, intron 8 of 9)	intron (NM_001164383, intron 8 of 9)	39803	NR_038406	100128126	Hs.679921	NR_038406	ENSG00000253302	STAU2-AS1	-	STAU2 antisense RNA 1	ncRNA
2483	chr7	130822544	130822998	+	13	NA	Intergenic	Intergenic	54039	NR_029503	407021		NR_029503	ENSG00000284032	MIR29A	MIRN29|MIRN29A|hsa-mir-29|hsa-mir-29a|miRNA29A|mir-29a	microRNA 29a	ncRNA
1721	chr16	35516442	35516782	+	13	NA	Intergenic	LTR3B_|LTR|ERVK	-9442	NR_034018	100130700	Hs.97712	NR_034018		TP53TG3HP	-	TP53 target 3 family member H, pseudogene	pseudo
1554	chr6	10395238	10395476	+	13	NA	Intergenic	Intergenic	-9145	NR_145448	109729173		NR_145448	ENSG00000285278	TFAP2A-AS2	HIPSTR	TFAP2A antisense RNA 2	ncRNA
2289	chr7	91088157	91088687	+	13	NA	intron (NM_012395, intron 11 of 13)	intron (NM_012395, intron 11 of 13)	-176011	NM_003505	8321	Hs.94234	NM_003505	ENSG00000157240	FZD1	-	frizzled class receptor 1	protein-coding
1557	chr2	214652409	214652704	+	13	NA	Intergenic	Intergenic	142374	NR_047698	100885780	Hs.665982	NR_047698	ENSG00000224257	VWC2L-IT1	-	VWC2L intronic transcript 1	ncRNA
1259-2	chr14	24877053	24877246	+	13	NA	intron (NM_001351943, intron 3 of 6)	intron (NM_001351943, intron 3 of 6)	171851	NM_001304477	29091	Hs.508958	NM_014178	ENSG00000168952	STXBP6	HSPC156|amisyn	syntaxin binding protein 6	protein-coding
1927	chr4	169397713	169398056	+	13	NA	intron (NM_001199400, intron 32 of 32)	L4_A_Mam|LINE|RTE-X	-126928	NM_020870	57630	Hs.301804	NM_020870	ENSG00000154447	SH3RF1	POSH|RNF142|SH3MD2	SH3 domain containing ring finger 1	protein-coding
1881	chr4	117786652	117786938	+	13	NA	Intergenic	L1PA16|LINE|L1	-47606	NR_147154	105377391	Hs.148448	NR_147154	ENSG00000229565	LINC02264	-	long intergenic non-protein coding RNA 2264	ncRNA
2651	chr8	126327285	126327649	+	13	NA	intron (NR_125421, intron 2 of 2)	intron (NR_125421, intron 2 of 2)	1972	NR_125421	101927657	Hs.552133	NR_125421	ENSG00000244791	LOC101927657	-	uncharacterized LOC101927657	ncRNA
2325	chr8	81216672	81217271	+	13	NA	Intergenic	Intergenic	-63565	NM_001444	2171	Hs.408061	NM_001444	ENSG00000164687	FABP5	E-FABP|EFABP|KFABP|PA-FABP|PAFABP	fatty acid binding protein 5	protein-coding
2747	chr5	106080396	106080967	+	13	NA	Intergenic	MER45B|DNA|hAT-Tip100	930333	NR_104671	102467213	Hs.570923	NR_104671	ENSG00000251027	LINC01950	-	long intergenic non-protein coding RNA 1950	ncRNA
1465	chr14	45679992	45680201	+	13	NA	Intergenic	Intergenic	35506	NR_146547	105370479		NR_146546	ENSG00000258616	LINC02303	-	long intergenic non-protein coding RNA 2303	ncRNA
1849-2	chr6	112640974	112641265	+	13	NA	Intergenic	Intergenic	293789	NM_001013734	442247	Hs.448264	NM_001013734	ENSG00000251258	RFPL4B	RNF211	ret finger protein like 4B	protein-coding
2143	chr7	114598989	114599395	+	13	NA	intron (NM_148898, intron 4 of 17)	L1M5|LINE|L1	-54153	NR_037439	100500896		NR_037439	ENSG00000272230	MIR3666	-	microRNA 3666	ncRNA
2696	chr10	32691993	32692607	+	13	NA	intron (NM_001321115, intron 24 of 43)	MER76-int|LTR|ERVL	209172	NR_132768	106633814		NR_132768		SNORA86	-	small nucleolar RNA, H/ACA box 86	snoRNA
1573	chr9	99557874	99558173	+	13	NA	Intergenic	L1M3de|LINE|L1	-182766	NR_102271	100996569	Hs.745280	NR_102270	ENSG00000271086	NAMA	-	non-protein coding RNA, associated with MAP kinase pathway and growth arrest	ncRNA
2169	chr2	32274216	32274634	+	13	NA	Intergenic	L2b|LINE|L2	-3479	NM_032312	84272	Hs.468099	NM_032312	ENSG00000119820	YIPF4	FinGER4|Nbla11189	Yip1 domain family member 4	protein-coding
2189	chr14	29759868	29760291	+	13	NA	intron (NM_001330069, intron 1 of 18)	intron (NM_001330069, intron 1 of 18)	167017	NM_001348390	5587	Hs.508999	NM_002742	ENSG00000184304	PRKD1	CHDED|PKC-MU|PKCM|PKD|PRKCM	protein kinase D1	protein-coding
1954-2	chr8	87911044	87911403	+	13	NA	Intergenic	L2c|LINE|L2	-37208	NM_152418	138009	Hs.371738	NM_152418	ENSG00000176566	DCAF4L2	WDR21C	DDB1 and CUL4 associated factor 4 like 2	protein-coding
1354	chr9	70609934	70610128	+	13	NA	intron (NM_001366143, intron 18 of 25)	intron (NM_001366143, intron 18 of 25)	-195374	NM_001206	687	Hs.150557	NM_001206	ENSG00000119138	KLF9	BTEB|BTEB1	Kruppel like factor 9	protein-coding
2365	chr5	143788474	143788798	+	13	NA	Intergenic	Intergenic	-23525	NM_021182	57824	Hs.158320	NM_021182	ENSG00000158497	HMHB1	HB-1|HB-1Y|HLA-HB1	histocompatibility minor HB-1	protein-coding
2775	chr20	15241781	15242230	+	13	NA	intron (NM_001351663, intron 6 of 17)	L1MC4a|LINE|L1	45165	NM_001033087	140733	Hs.661576	NM_080676	ENSG00000172264	MACROD2	C20orf133|C2orf133	mono-ADP ribosylhydrolase 2	protein-coding
1794-3	chr11	134692021	134692436	+	12	NA	Intergenic	L1ME2|LINE|L1	-43717	NR_147836	729305	Hs.148365	NR_147836	ENSG00000251226	LINC02714	-	long intergenic non-protein coding RNA 2714	ncRNA
2650	chr4	138448083	138448566	+	12	NA	Intergenic	Intergenic	138613	NR_051987	100874047	Hs.570848	NR_051987	ENSG00000251372	LINC00499	-	long intergenic non-protein coding RNA 499	ncRNA
2581	chr13	23722511	23723008	+	12	NA	Intergenic	Intergenic	143399	NM_001354985	55504	Hs.149168	NM_018647	ENSG00000127863	TNFRSF19	TAJ|TAJ-alpha|TRADE|TROY	TNF receptor superfamily member 19	protein-coding
2126	chr1	221994855	221995226	+	12	NA	Intergenic	Intergenic	-16520	NR_149057	105372950	Hs.185118	NR_149057	ENSG00000238042	LINC02257	-	long intergenic non-protein coding RNA 2257	ncRNA
2232	chr3	146679233	146679658	+	12	NA	Intergenic	L1ME1|LINE|L1	-73229	NM_001085420	389158	Hs.254692	NM_001085420	ENSG00000231213	PLSCR5	-	phospholipid scramblase family member 5	protein-coding
2008	chr2	113826355	113826798	+	12	NA	Intergenic	Intergenic	-63358	NR_102318	10096	Hs.433512	NM_005721	ENSG00000115091	ACTR3	ARP3	actin related protein 3	protein-coding
1393	chr2	216373578	216373774	+	12	NA	Intergenic	Intergenic	-1193	NM_020814	57574	Hs.170388	NM_020814	ENSG00000144583	MARCH4	MARCH-IV|RNF174	membrane associated ring-CH-type finger 4	protein-coding
1481-2	chr4	95510899	95511191	+	12	NA	intron (NM_003728, intron 1 of 15)	intron (NM_003728, intron 1 of 15)	37928	NM_003728	8633	Hs.388565	NM_003728	ENSG00000182168	UNC5C	UNC5H3	unc-5 netrin receptor C	protein-coding
2784	chr17	68381167	68381733	+	12	NA	intron (NM_001352899, intron 8 of 12)	intron (NM_001352899, intron 8 of 12)	-32173	NM_001278433	5573	Hs.280342	NM_002734	ENSG00000108946	PRKAR1A	ACRDYS1|ADOHR|CAR|CNC|CNC1|PKR1|PPNAD1|PRKAR1|TSE1	protein kinase cAMP-dependent type I regulatory subunit alpha	protein-coding
1705	chr13	45142807	45143173	+	12	NA	intron (NM_004128, intron 2 of 7)	CR1-L3A_Croc|LINE|CR1	22480	NM_004128	2963	Hs.654582	NM_004128	ENSG00000188342	GTF2F2	BTF4|RAP30|TF2F2|TFIIF	general transcription factor IIF subunit 2	protein-coding
1637-2	chr5	125715271	125715576	+	12	NA	Intergenic	Intergenic	222162	NR_109887	101927460	Hs.407582	NR_109887	ENSG00000260192	LINC02240	-	long intergenic non-protein coding RNA 2240	ncRNA
2195	chr2	148660007	148660516	+	12	NA	intron (NM_015630, intron 1 of 13)	intron (NM_015630, intron 1 of 13)	15510	NM_015630	26122	Hs.23270	NM_015630	ENSG00000135999	EPC2	EPC-LIKE	enhancer of polycomb homolog 2	protein-coding
3561	chr8	120838162	120838732	+	12	NA	Intergenic	MamGypLTR1a|LTR|Gypsy	-26401	NM_021021	6641	Hs.46701	NM_021021	ENSG00000172164	SNTB1	59-DAP|A1B|BSYN2|DAPA1B|SNT2|SNT2B1|TIP-43	syntrophin beta 1	protein-coding
2356	chr13	44429370	44429848	+	12	NA	Intergenic	Intergenic	7249	NM_006022	8848	Hs.436383	NM_006022	ENSG00000102804	TSC22D1	Ptg-2|TGFB1I4|TSC22	TSC22 domain family member 1	protein-coding
1217-2	chr3	29334923	29335155	+	12	NA	intron (NM_001003792, intron 1 of 13)	intron (NM_001003792, intron 1 of 13)	53727	NM_001177712	27303	Hs.221436	NM_014483	ENSG00000144642	RBMS3	-	RNA binding motif single stranded interacting protein 3	protein-coding
1258-2	chr5	77010380	77010613	+	12	NA	Intergenic	Intergenic	-19908	NM_018046	55109	Hs.634849	NM_018046	ENSG00000164252	AGGF1	GPATC7|GPATCH7|HSU84971|HUS84971|VG5Q	angiogenic factor with G-patch and FHA domains 1	protein-coding
2120-2	chr16	63623590	63623942	+	12	NA	Intergenic	Intergenic	1498297	NM_001330576	1009	Hs.116471	NM_001797	ENSG00000140937	CDH11	CAD11|CDHOB|ESWS|OB|OSF-4	cadherin 11	protein-coding
1068	chr11	95910815	95910939	+	12	NA	intron (NM_016156, intron 1 of 14)	intron (NM_016156, intron 1 of 14)	13230	NM_201278	8898	Hs.181326	NM_016156	ENSG00000087053	MTMR2	CMT4B|CMT4B1	myotubularin related protein 2	protein-coding
1880	chr21	26374912	26375251	+	12	NA	Intergenic	Intergenic	-18554	NR_135516	100996571	Hs.570432	NR_135515	ENSG00000197934	CYYR1-AS1	-	cysteine and tyrosine rich 1 antisense RNA 1	ncRNA
1821	chr2	98761242	98761678	+	12	NA	non-coding (NR_126337, exon 4 of 4)	non-coding (NR_126337, exon 4 of 4)	10438	NR_126337	101927070	Hs.469395	NR_126337		LINC02611	-	long intergenic non-protein coding RNA 2611	ncRNA
2470-2	chr7	80498966	80499442	+	12	NA	intron (NM_001102386, intron 1 of 7)	MIR3|SINE|MIR	12860	NM_001102386	346562	Hs.335049	NM_001102386	ENSG00000214415	GNAT3	GDCA	G protein subunit alpha transducin 3	protein-coding
2282	chr17	63035458	63035828	+	12	NA	intron (NM_025185, intron 2 of 25)	L1ME1|LINE|L1	69408	NM_025185	26115	Hs.410889	NM_015623	ENSG00000170921	TANC2	ROLSA|rols	tetratricopeptide repeat, ankyrin repeat and coiled-coil containing 2	protein-coding
2372	chr6	13217505	13217935	+	12	NA	intron (NM_001322308, intron 7 of 13)	intron (NM_001322308, intron 7 of 13)	65722	NR_134859	100130357	Hs.484678	NM_001242698		LOC100130357	-	uncharacterized LOC100130357	ncRNA
1513	chr2	132814762	132814992	+	12	NA	intron (NM_207481, intron 11 of 17)	intron (NM_207481, intron 11 of 17)	-100680	NR_135572	101928185	Hs.680114	NR_135572	ENSG00000233729	NCKAP5-AS1	-	NCKAP5 antisense RNA 1	ncRNA
1366	chr2	168662878	168663125	+	12	NA	intron (NM_001256126, intron 4 of 10)	intron (NM_001256126, intron 4 of 10)	80058	NR_039933	100616356		NR_039933	ENSG00000265694	MIR4774	-	microRNA 4774	ncRNA
2756-2	chr4	93327289	93327810	+	12	NA	intron (NM_001286838, intron 7 of 14)	L1PB4|LINE|L1	-501204	NM_005172	474	Hs.532680	NM_005172	ENSG00000172238	ATOH1	ATH1|HATH1|MATH-1|bHLHa14	atonal bHLH transcription factor 1	protein-coding
1315	chr1	57474144	57474384	+	12	NA	intron (NM_001353980, intron 4 of 5)	intron (NM_001353980, intron 4 of 5)	-49343	NM_001353983	1600	Hs.477370	NM_021080	ENSG00000173406	DAB1	SCA37	DAB adaptor protein 1	protein-coding
1793	chr6	106390049	106390358	+	12	NA	intron (NM_001371242, intron 1 of 21)	intron (NM_001371242, intron 1 of 21)	29486	NM_001371242
1744	chr2	226652490	226652718	+	12	NA	Intergenic	Charlie13a|DNA|hAT-Charlie	6189	NR_049887	100847053		NR_049887	ENSG00000263363	MIR5702	-	microRNA 5702	ncRNA
1643	chr2	214265946	214266412	+	12	NA	intron (NR_047660, intron 14 of 14)	intron (NR_047660, intron 14 of 14)	-144875	NR_159945	402117	Hs.534834	NM_001080500	ENSG00000174453	VWC2L	-	von Willebrand factor C domain containing 2 like	protein-coding
1109	chr2	102025036	102025288	+	12	NA	TTS (NM_001261419)	TTS (NM_001261419)	26201	NR_048564	7850	Hs.25333	NM_004633	ENSG00000115590	IL1R2	CD121b|CDw121b|IL-1R-2|IL-1RT-2|IL-1RT2|IL1R2c|IL1RB	interleukin 1 receptor type 2	protein-coding
1871	chr2	141490961	141491215	+	12	NA	intron (NM_018557, intron 2 of 90)	intron (NM_018557, intron 2 of 90)	640613	NM_018557	53353	Hs.656461	NM_018557	ENSG00000168702	LRP1B	LRP-1B|LRP-DIT|LRPDIT	LDL receptor related protein 1B	protein-coding
1610-2	chr9	95041139	95041422	+	12	NA	intron (NM_032823, intron 11 of 14)	intron (NM_032823, intron 11 of 14)	-24070	NR_106729	102466518		NR_106729	ENSG00000274115	MIR6081	hsa-mir-6081	microRNA 6081	ncRNA
1869	chr1	158989483	158989849	+	12	NA	Intergenic	MLT1C|LTR|ERVL-MaLR	-10310	NM_001364867	3428	Hs.380250	NM_005531	ENSG00000163565	IFI16	IFNGIP1|PYHIN2	interferon gamma inducible protein 16	protein-coding
1390-3	chr21	8996333	8996565	+	12	NA	Intergenic	Intergenic	8832	NR_162105	113218501		NR_162105		MIR10396A	-	microRNA 10396a	ncRNA
1334	chr1	193338339	193338557	+	12	NA	intron (NR_125789, intron 1 of 3)	intron (NR_125789, intron 1 of 3)	33703	NR_125789	101929184	Hs.146728	NR_125789	ENSG00000232077	LINC01031	TCONS_00000361	long intergenic non-protein coding RNA 1031	ncRNA
1265-2	chr6	11203008	11203202	+	12	NA	intron (NM_182966, intron 2 of 2)	intron (NM_182966, intron 2 of 2)	29563	NM_182966	4739	Hs.37982	NM_006403	ENSG00000111859	NEDD9	CAS-L|CAS2|CASL|CASS2|HEF1	neural precursor cell expressed, developmentally down-regulated 9	protein-coding
2296	chr1	178344702	178345182	+	12	NA	intron (NM_004841, intron 1 of 15)	intron (NM_004841, intron 1 of 15)	3491	NM_004841	9462	Hs.496139	NM_004841	ENSG00000075391	RASAL2	NGAP	RAS protein activator like 2	protein-coding
1682	chr2	32688498	32688740	+	12	NA	intron (NM_017735, intron 9 of 19)	L1ME1|LINE|L1	53364	NR_039922	100616219		NR_039922	ENSG00000265057	MIR4765	-	microRNA 4765	ncRNA
2195-2	chr17	63785589	63785956	+	12	NA	intron (NM_007372, intron 2 of 18)	intron (NM_007372, intron 2 of 18)	11583	NM_007372	11325	Hs.702010	NM_007372	ENSG00000198231	DDX42	DDX42P|RHELP|RNAHP|SF3B8|SF3b125	DEAD-box helicase 42	protein-coding
2241-2	chr7	96297985	96298501	+	12	NA	intron (NM_001160210, intron 1 of 17)	intron (NM_001160210, intron 1 of 17)	23855	NM_014251	10165	Hs.489190	NM_014251	ENSG00000004864	SLC25A13	ARALAR2|CITRIN|CTLN2	solute carrier family 25 member 13	protein-coding
1918	chr6	11179862	11180170	+	12	NA	Intergenic	Intergenic	52652	NM_182966	4739	Hs.37982	NM_006403	ENSG00000111859	NEDD9	CAS-L|CAS2|CASL|CASS2|HEF1	neural precursor cell expressed, developmentally down-regulated 9	protein-coding
2754	chr13	85528665	85529202	+	12	NA	intron (NR_046989, intron 1 of 3)	MamRTE1|LINE|RTE-BovB	165330	NR_046989	100874137	Hs.742643	NR_046989	ENSG00000226317	LINC00351	-	long intergenic non-protein coding RNA 351	ncRNA
1949	chr8	66733718	66734093	+	12	NA	intron (NM_001033578, intron 1 of 16)	intron (NM_001033578, intron 1 of 16)	21124	NM_001033578	23678	Hs.613417	NM_013257	ENSG00000104205	SGK3	CISK|SGK2|SGKL	serum/glucocorticoid regulated kinase family member 3	protein-coding
1485	chr3	147936995	147937301	+	12	NA	Intergenic	Intergenic	-141011	NR_134937	100507461	Hs.112623	NR_134937	ENSG00000241131	LINC02032	-	long intergenic non-protein coding RNA 2032	ncRNA
2920	chr8	75076315	75076945	+	12	NA	Intergenic	Intergenic	76475	NM_001286778	83690	Hs.436542	NM_031461	ENSG00000121005	CRISPLD1	CRISP-10|CRISP10|LCRISP1	cysteine rich secretory protein LCCL domain containing 1	protein-coding
1704	chr3	153457143	153457439	+	12	NA	intron (NR_146713, intron 5 of 6)	intron (NR_146713, intron 5 of 6)	-27204	NR_160966	152118	Hs.58586	NR_160966		C3orf79	-	chromosome 3 open reading frame 79	ncRNA
1179	chr6	4028080	4028274	+	12	NA	intron (NR_146785, intron 1 of 20)	intron (NR_146785, intron 1 of 20)	6877	NR_146785	8899	Hs.159014	NM_003913	ENSG00000112739	PRPF4B	PR4H|PRP4|PRP4H|PRP4K|dJ1013A10.1	pre-mRNA processing factor 4B	protein-coding
3367	chr6	134288505	134289174	+	12	NA	intron (NM_001143676, intron 1 of 13)	intron (NM_001143676, intron 1 of 13)	29219	NM_001143676	6446	Hs.510078	NM_005627	ENSG00000118515	SGK1	SGK	serum/glucocorticoid regulated kinase 1	protein-coding
2180	chr2	39000604	39000985	+	12	NA	intron (NM_005633, intron 17 of 22)	L2b|LINE|L2	-40450	NR_028386	375196	Hs.659035	NR_028386	ENSG00000269210	LOC375196	-	uncharacterized LOC375196	ncRNA
1538	chr3	35933000	35933333	+	12	NA	Intergenic	Intergenic	188690	NR_029824	406916		NR_029824	ENSG00000207625	MIR128-2	MIR128B|MIRN128-2|MIRN128B|mir-128-2|mir-128b	microRNA 128-2	ncRNA
1655-2	chr2	163551987	163552320	+	12	NA	Intergenic	Intergenic	183855	NM_001321825	55137	Hs.593650	NM_018086	ENSG00000182263	FIGN	-	fidgetin, microtubule severing factor	protein-coding
2390	chr12	74426053	74426425	+	12	NA	Intergenic	Intergenic	-111596	NM_001136262	552889	Hs.744849	NM_001136262	ENSG00000253719	ATXN7L3B	lnc-SCA7	ataxin 7 like 3B	protein-coding
1537	chr1	168236930	168237212	+	12	NA	intron (NM_199344, intron 6 of 7)	intron (NM_199344, intron 6 of 7)	10359	NR_026844	84832	Hs.537067	NR_026844	ENSG00000214262	ANKRD36BP1	ANKRD26L1|ANKRD36BL1	ankyrin repeat domain 36B pseudogene 1	pseudo
1666	chr2	64985365	64985748	+	12	NA	Intergenic	MLT1H2|LTR|ERVL-MaLR	-2923	NM_001348406	6509	Hs.654352	NM_003038	ENSG00000115902	SLC1A4	ASCT1|SATT|SPATCCM	solute carrier family 1 member 4	protein-coding
2131-3	chr14	58907895	58908280	+	12	NA	intron (NR_110547, intron 2 of 5)	L1PB4|LINE|L1	79799	NR_110547	102723742	Hs.232734	NR_110547	ENSG00000258583	LINC01500	-	long intergenic non-protein coding RNA 1500	ncRNA
2131-2	chr13	25248969	25249343	+	12	NA	3' UTR (NM_004685, exon 14 of 14)	3' UTR (NM_004685, exon 14 of 14)	38332	NM_004685	9107	Hs.643702	NM_004685	ENSG00000139505	MTMR6	-	myotubularin related protein 6	protein-coding
2076	chr1	183533745	183534048	+	12	NA	intron (NM_001331007, intron 11 of 23)	intron (NM_001331007, intron 11 of 23)	56708	NM_000433	4688	Hs.587558	NM_000433	ENSG00000116701	NCF2	NCF-2|NOXA2|P67-PHOX|P67PHOX	neutrophil cytosolic factor 2	protein-coding
1784-2	chr7	105178253	105178540	+	12	NA	intron (NM_182692, intron 3 of 15)	intron (NM_182692, intron 3 of 15)	90681	NM_001350745	6733	Hs.285197	NM_182691	ENSG00000135250	SRPK2	SFRSK2	SRSF protein kinase 2	protein-coding
1233	chr15	52050436	52050664	+	12	NA	intron (NM_002748, intron 3 of 5)	intron (NM_002748, intron 3 of 5)	31331	NM_002748	5597	Hs.411847	NM_002748	ENSG00000069956	MAPK6	ERK3|HsT17250|PRKM6|p97MAPK	mitogen-activated protein kinase 6	protein-coding
1633	chr1	219747322	219747641	+	12	NA	Intergenic	LTR79|LTR|ERVL	-134336	NM_001355457	643136	Hs.647764	NM_001085394	ENSG00000215817	ZC3H11B	ZC3HDC11B	zinc finger CCCH-type containing 11B	protein-coding
2990	chr4	114093193	114093629	+	12	NA	Intergenic	Intergenic	-113764	NM_001354210	79642	Hs.22895	NM_024590	ENSG00000180801	ARSJ	ASJ	arylsulfatase family member J	protein-coding
2341	chr3	138786702	138787189	+	12	NA	intron (NM_006219, intron 2 of 23)	intron (NM_006219, intron 2 of 23)	47983	NM_006219	5291	Hs.239818	NM_006219	ENSG00000051382	PIK3CB	P110BETA|PI3K|PI3KBETA|PIK3C1	phosphatidylinositol-4,5-bisphosphate 3-kinase catalytic subunit beta	protein-coding
1206-2	chr3	64595528	64595788	+	12	NA	intron (NM_001318781, intron 26 of 38)	intron (NM_001318781, intron 26 of 38)	34312	NR_110151	101929335	Hs.476604	NR_110150	ENSG00000241158	ADAMTS9-AS1	-	ADAMTS9 antisense RNA 1	ncRNA
1531	chr7	92761401	92761721	+	12	NA	intron (NM_001259, intron 3 of 7)	intron (NM_001259, intron 3 of 7)	72398	NM_001259	1021	Hs.119882	NM_001259	ENSG00000105810	CDK6	MCPH12|PLSTIRE	cyclin dependent kinase 6	protein-coding
1909	chr8	137042487	137042863	+	12	NA	Intergenic	Intergenic	370913	NR_125428	101927915	Hs.695851	NR_125428		LOC101927915	-	uncharacterized LOC101927915	ncRNA
1389-2	chr2	179536522	179536784	+	12	NA	intron (NR_104234, intron 4 of 12)	intron (NR_104234, intron 4 of 12)	25935	NM_001113398	151126	Hs.655005	NM_152520	ENSG00000144331	ZNF385B	ZNF533	zinc finger protein 385B	protein-coding
1676-2	chr8	116243710	116244090	+	12	NA	intron (NR_046215, intron 4 of 13)	intron (NR_046215, intron 4 of 13)	81159	NR_046215	100859921	Hs.552281	NR_046215	ENSG00000249917	LINC00536	-	long intergenic non-protein coding RNA 536	ncRNA
1574	chr4	88600228	88600466	+	12	NA	intron (NM_001271602, intron 2 of 24)	Tigger17|DNA|TcMar-Tigger	7867	NM_014606	8916	Hs.35804	NM_014606	ENSG00000138641	HERC3	-	HECT and RLD domain containing E3 ubiquitin protein ligase 3	protein-coding
1846	chr3	78881302	78881729	+	12	NA	intron (NM_002941, intron 4 of 30)	intron (NM_002941, intron 4 of 30)	137944	NM_133631	6091	Hs.744218	NM_002941	ENSG00000169855	ROBO1	DUTT1|SAX3	roundabout guidance receptor 1	protein-coding
1790	chr2	203685091	203685456	+	12	NA	Intergenic	Intergenic	-21202	NM_001243078	940	Hs.443123	NM_006139	ENSG00000178562	CD28	Tp44	CD28 molecule	protein-coding
2022	chr4	181662383	181662813	+	12	NA	Intergenic	Intergenic	167375	NR_147188	105377573	Hs.333288	NR_147188	ENSG00000251336	TEMN3-AS1	-	TENM3 antisense transcript 1	ncRNA
1823	chr2	162232579	162232968	+	12	NA	intron (NM_004460, intron 2 of 25)	(ATTTT)n|Simple_repeat|Simple_repeat	10672	NM_001291807	2191	Hs.654370	NM_004460	ENSG00000078098	FAP	DPPIV|FAPA|FAPalpha|SIMP	fibroblast activation protein alpha	protein-coding
4404	chr12	14923585	14924328	+	12	NA	intron (NM_152321, intron 3 of 6)	L1MA6|LINE|L1	5169	NM_001300784	121506	Hs.162143	NM_152321	ENSG00000139055	ERP27	C12orf46|PDIA8	endoplasmic reticulum protein 27	protein-coding
1821-2	chr6	98986077	98986417	+	12	NA	Intergenic	Intergenic	-38241	NM_012160	26235	Hs.536850	NM_012160	ENSG00000112234	FBXL4	FBL4|FBL5|MTDPS13	F-box and leucine rich repeat protein 4	protein-coding
1759	chr3	48077810	48078092	+	12	NA	intron (NM_002375, intron 1 of 18)	L1MB7|LINE|L1	10897	NM_030885	4134	Hs.517949	NM_002375	ENSG00000047849	MAP4	-	microtubule associated protein 4	protein-coding
1749	chr2	162106161	162106445	+	12	NA	Intergenic	L1MB8|LINE|L1	-8138	NR_110255	101929532	Hs.639883	NR_110255	ENSG00000236841	LOC101929532	-	uncharacterized LOC101929532	ncRNA
2333	chr1	63134563	63135004	+	12	NA	Intergenic	Intergenic	-122312	NR_146606	105378769	Hs.435002	NR_146605	ENSG00000229537	LINC01739	-	long intergenic non-protein coding RNA 1739	ncRNA
1305	chr9	76852155	76852385	+	12	NA	intron (NM_001308048, intron 2 of 17)	intron (NM_001308048, intron 2 of 17)	53817	NM_001308048	158471	Hs.262857	NM_015225	ENSG00000106772	PRUNE2	BMCC1|BNIPXL|C9orf65|KIAA0367	prune homolog 2 with BCH domain	protein-coding
1958	chr14	58587183	58587531	+	12	NA	Intergenic	MLT1N2|LTR|ERVL-MaLR	-46711	NR_046093	51339	Hs.48950	NM_016651	ENSG00000165617	DACT1	DAPPER|DAPPER1|DPR1|FRODO|HDPR1|TBS2|THYEX3	dishevelled binding antagonist of beta catenin 1	protein-coding
1312-2	chr9	76893507	76893827	+	11	NA	intron (NM_001308048, intron 1 of 17)	intron (NM_001308048, intron 1 of 17)	12420	NM_001308048	158471	Hs.262857	NM_015225	ENSG00000106772	PRUNE2	BMCC1|BNIPXL|C9orf65|KIAA0367	prune homolog 2 with BCH domain	protein-coding
2214	chr5	156473275	156473777	+	11	NA	intron (NM_001128209, intron 2 of 7)	MER44B|DNA|TcMar-Tigger	146362	NM_172244	6444	Hs.387207	NM_000337	ENSG00000170624	SGCD	35DAG|CMD1L|DAGD|LGMDR6|SG-delta|SGCDP|SGD	sarcoglycan delta	protein-coding
1989	chr7	83438937	83439340	+	11	NA	intron (NM_001178129, intron 4 of 16)	intron (NM_001178129, intron 4 of 16)	202293	NM_001178129	9723	Hs.440730	NM_012431	ENSG00000170381	SEMA3E	M-SEMAH|M-SemaK|SEMAH|coll-5	semaphorin 3E	protein-coding
1441	chr2	102185435	102185814	+	11	NA	Intergenic	Intergenic	-1349	NM_001351447	8808	Hs.659863	NM_003854	ENSG00000115598	IL1RL2	IL-1Rrp2|IL-36R|IL1R-rp2|IL1RRP2	interleukin 1 receptor like 2	protein-coding
2256	chr4	122898470	122898853	+	11	NA	TTS (NM_002006)	TTS (NM_002006)	23936	NM_007083	11162	Hs.558459	NM_007083	ENSG00000170917	NUDT6	ASFGF2|FGF-AS|FGF2AS|GFG-1|GFG1	nudix hydrolase 6	protein-coding
2528	chr17	67431434	67431913	+	11	NA	intron (NM_181671, intron 1 of 9)	intron (NM_181671, intron 1 of 9)	-39816	NR_037517	100500895		NR_037517	ENSG00000207688	MIR548AA2	-	microRNA 548aa-2	ncRNA
1460	chr16	55539080	55539396	+	11	NA	intron (NM_017839, intron 8 of 13)	intron (NM_017839, intron 8 of 13)	-27446	NM_032330	84290	Hs.660027	NM_032330	ENSG00000256812	CAPNS2	CSS2	calpain small subunit 2	protein-coding
1772	chr8	126332055	126332388	+	11	NA	Intergenic	Intergenic	6726	NR_125421	101927657	Hs.552133	NR_125421	ENSG00000244791	LOC101927657	-	uncharacterized LOC101927657	ncRNA
2082	chr2	182924175	182924596	+	11	NA	3' UTR (NM_205842, exon 32 of 32)	3' UTR (NM_205842, exon 32 of 32)	-57748	NM_001463	2487	Hs.128453	NM_001463	ENSG00000162998	FRZB	FRE|FRITZ|FRP-3|FRZB-1|FRZB-PEN|FRZB1|FZRB|OS1|SFRP3|SRFP3|hFIZ	frizzled related protein	protein-coding
2275	chr3	149603237	149603559	+	11	NA	intron (NM_001348362, intron 5 of 9)	intron (NM_001348362, intron 5 of 9)	54627	NM_001168280	25937	Hs.477921	NM_015472	ENSG00000018408	WWTR1	TAZ	WW domain containing transcription regulator 1	protein-coding
1585	chr3	31962923	31963195	+	11	NA	intron (NM_001174060, intron 1 of 10)	L1MC4|LINE|L1	-18691	NM_001137674	344787	Hs.585139	NM_001137674	ENSG00000197385	ZNF860	-	zinc finger protein 860	protein-coding
1761	chr14	66600478	66600843	+	11	NA	intron (NM_001024218, intron 1 of 21)	Tigger17a|DNA|TcMar-Tigger	93253	NM_020806	10243	Hs.208765	NM_020806	ENSG00000171723	GPHN	GEPH|GPH|GPHRYN|HKPX1|MOCODC	gephyrin	protein-coding
1548-3	chr2	234165536	234165929	+	11	NA	Intergenic	Intergenic	115030	NM_006944	6694	Hs.444488	NM_006944	ENSG00000072080	SPP2	SPP-24|SPP24	secreted phosphoprotein 2	protein-coding
1500	chr3	87305607	87305873	+	11	NA	Intergenic	Intergenic	-29156	NM_000306	5449	Hs.591654	NM_000306	ENSG00000064835	POU1F1	CPHD1|GHF-1|PIT1|POU1F1a|Pit-1	POU class 1 homeobox 1	protein-coding
2156	chr1	174053845	174054342	+	11	NA	Intergenic	L1MA4|LINE|L1	-61021	NM_001300852	149041	Hs.30258	NM_172071	ENSG00000135870	RC3H1	RNF198|ROQUIN	ring finger and CCCH-type domains 1	protein-coding
1961	chr1	219686151	219686557	+	11	NA	Intergenic	Intergenic	-73209	NM_001355457	643136	Hs.647764	NM_001085394	ENSG00000215817	ZC3H11B	ZC3HDC11B	zinc finger CCCH-type containing 11B	protein-coding
2055	chr8	63963897	63964212	+	11	NA	intron (NR_125826, intron 4 of 4)	MIR1_Amn|SINE|MIR	194624	NR_038875	286184	Hs.586402	NR_038875	ENSG00000253734	LINC01289	-	long intergenic non-protein coding RNA 1289	ncRNA
1409-2	chr14	60806068	60806308	+	11	NA	intron (NM_001177963, intron 3 of 6)	L2b|LINE|L2	71427	NM_002431	4331	Hs.509523	NM_002431	ENSG00000020426	MNAT1	CAP35|MAT1|RNF66|TFB3	MNAT1 component of CDK activating kinase	protein-coding
1157-3	chr4	75683966	75684201	+	11	NA	Intergenic	Intergenic	-10600	NM_203505	9908	Hs.303676	NM_012297	ENSG00000138757	G3BP2	-	G3BP stress granule assembly factor 2	protein-coding
1245-2	chr9	127603342	127603550	+	11	NA	Intergenic	MER41D|LTR|ERV1	-8831	NM_003165	6812	Hs.288229	NM_003165	ENSG00000136854	STXBP1	MUNC18-1|NSEC1|P67|RBSEC1|UNC18	syntaxin binding protein 1	protein-coding
2772	chr5	40958551	40959099	+	11	NA	intron (NM_000587, intron 11 of 17)	L2a|LINE|L2	49328	NM_000587	730	Hs.78065	NM_000587	ENSG00000112936	C7	-	complement C7	protein-coding
2086	chr2	234587395	234587834	+	11	NA	Intergenic	Eulor2B|DNA?|DNA?	-90533	NM_001282431	10123	Hs.111554	NM_005737	ENSG00000188042	ARL4C	ARL7|LAK	ADP ribosylation factor like GTPase 4C	protein-coding
1414-3	chr15	35194408	35194699	+	11	NA	Intergenic	Intergenic	-42773	NR_003144	723972	Hs.631698	NR_003144	ENSG00000259516	ANP32AP1	-	acidic nuclear phosphoprotein 32 family member A pseudogene 1	pseudo
1919-2	chr12	25518370	25518735	+	11	NA	intron (NM_152590, intron 7 of 8)	intron (NM_152590, intron 7 of 8)	34731	NM_001256266	160492	Hs.44647	NM_152590	ENSG00000152936	LMNTD1	IFLTD1|LMNARS1|PAS1C1	lamin tail domain containing 1	protein-coding
1564	chr13	74461058	74461433	+	11	NA	Intergenic	Intergenic	42072	NR_047005	100874151	Hs.564552	NR_047005	ENSG00000226240	LINC00381	-	long intergenic non-protein coding RNA 381	ncRNA
1073-4	chr9	132094548	132094728	+	11	NA	Intergenic	L1MB7|LINE|L1	-14771	NM_004269	9442	Hs.374262	NM_004269	ENSG00000160563	MED27	CRAP34|CRSP34|CRSP8|MED3|TRAP37	mediator complex subunit 27	protein-coding
1432-2	chr4	70277122	70277458	+	11	NA	Intergenic	Intergenic	34674	NM_005212	1448	Hs.54415	NM_005212	ENSG00000171209	CSN3	CNS10|CSN10|CSNK|KCA	casein kappa	protein-coding
2868	chr2	144708574	144709060	+	11	NA	intron (NR_033870, intron 1 of 4)	intron (NR_033870, intron 1 of 4)	40850	NR_033870	401014	Hs.742290	NR_033870	ENSG00000226674	TEX41	DKFZp686O1327|LINC00953	testis expressed 41	ncRNA
2048	chr6	34943629	34943988	+	11	NA	intron (NM_015245, intron 1 of 23)	L1MC2|LINE|L1	54553	NM_015245	23294	Hs.656492	NM_015245	ENSG00000064999	ANKS1A	ANKS1	ankyrin repeat and sterile alpha motif domain containing 1A	protein-coding
2602	chr8	75976376	75976868	+	11	NA	Intergenic	Intergenic	-430032	NR_105006	101926978	Hs.615028	NR_105006	ENSG00000254300	LINC01111	-	long intergenic non-protein coding RNA 1111	ncRNA
2711	chr9	27176933	27177408	+	11	NA	intron (NM_001290077, intron 6 of 21)	L1MA9|LINE|L1	68029	NM_001290078	7010	Hs.89640	NM_000459	ENSG00000120156	TEK	CD202B|GLC3E|TIE-2|TIE2|VMCM|VMCM1	TEK receptor tyrosine kinase	protein-coding
3395	chr5	84129977	84130620	+	11	NA	intron (NM_001278642, intron 4 of 9)	L2c|LINE|L2	254569	NM_001278642	10085	Hs.482730	NM_005711	ENSG00000164176	EDIL3	DEL1	EGF like repeats and discoidin domains 3	protein-coding
1497	chr12	64679638	64679954	+	11	NA	intron (NR_040718, intron 1 of 3)	intron (NR_040718, intron 1 of 3)	-57191	NR_037515	100500856		NR_037515	ENSG00000266016	MIR548Z	-	microRNA 548z	ncRNA
1878-2	chr10	91759592	91759947	+	11	NA	Intergenic	L1ME3Cz|LINE|L1	38427	NR_108070	100507633	Hs.291528	NR_108070	ENSG00000228701	TNKS2-AS1	-	TNKS2 antisense RNA 1 (head to head)	ncRNA
1132-3	chr11	76605228	76605449	+	11	NA	Intergenic	Intergenic	64600	NR_163259	2615	Hs.151641	NM_005512	ENSG00000137507	LRRC32	D11S833E|GARP	leucine rich repeat containing 32	protein-coding
1556-3	chr3	113712147	113712356	+	11	NA	Intergenic	L1ME1|LINE|L1	-15605	NR_111981	205717	Hs.632570	NM_001009899	ENSG00000176542	USF3	KIAA2018	upstream transcription factor family member 3	protein-coding
1037	chr6	20569196	20569399	+	11	NA	intron (NM_017774, intron 4 of 15)	intron (NM_017774, intron 4 of 15)	34840	NM_017774	54901	Hs.657604	NM_017774	ENSG00000145996	CDKAL1	-	CDK5 regulatory subunit associated protein 1 like 1	protein-coding
1730	chr21	16308223	16308596	+	11	NA	intron (NR_027790, intron 4 of 7)	intron (NR_027790, intron 4 of 7)	-23641	NR_145757	109617014		NR_145757	ENSG00000201025	SNORD74B	-	small nucleolar RNA, C/D box 74B	snoRNA
1301-2	chr14	31895396	31895683	+	11	NA	Intergenic	Intergenic	-49314	NR_146544	105370439		NR_146544	ENSG00000258474	LINC02313	-	long intergenic non-protein coding RNA 2313	ncRNA
1191-2	chr3	188242857	188243106	+	11	NA	intron (NM_005578, intron 2 of 10)	intron (NM_005578, intron 2 of 10)	17576	NM_001167671	4026	Hs.720220	NM_005578	ENSG00000145012	LPP	-	LIM domain containing preferred translocation partner in lipoma	protein-coding
1544-2	chr8	128127828	128128129	+	11	NA	Intergenic	Intergenic	-22138	NR_031613	100302281		NR_031613	ENSG00000221261	MIR1208	MIRN1208|hsa-mir-1208	microRNA 1208	ncRNA
2121	chr8	92478661	92479016	+	11	NA	Intergenic	L1MB7|LINE|L1	176656	NR_125827	102724710	Hs.125714	NR_125827	ENSG00000253634	LOC102724710	-	uncharacterized LOC102724710	ncRNA
1529	chr6	45327350	45327623	+	11	NA	promoter-TSS (NM_001024630)	promoter-TSS (NM_001024630)	-831	NM_001015051	860	Hs.535845	NM_004348	ENSG00000124813	RUNX2	AML3|CBF-alpha-1|CBFA1|CCD|CCD1|CLCD|OSF-2|OSF2|PEA2aA|PEBP2aA	RUNX family transcription factor 2	protein-coding
1216	chr2	143489241	143489470	+	11	NA	intron (NM_018460, intron 9 of 13)	intron (NM_018460, intron 9 of 13)	359936	NM_018460	55843	Hs.171011	NM_018460	ENSG00000075884	ARHGAP15	BM046	Rho GTPase activating protein 15	protein-coding
1693-2	chr8	72021254	72021626	+	11	NA	3' UTR (NM_007332, exon 27 of 27)	3' UTR (NM_007332, exon 27 of 27)	54144	NM_007332	8989	Hs.716816	NM_007332	ENSG00000104321	TRPA1	ANKTM1|FEPS|FEPS1	transient receptor potential cation channel subfamily A member 1	protein-coding
2685	chr8	129551848	129552559	+	11	NA	intron (NR_130917, intron 1 of 3)	intron (NR_130917, intron 1 of 3)	22815	NR_130920	137196	Hs.679457	NR_130917	ENSG00000229140	CCDC26	RAM	CCDC26 long non-coding RNA	ncRNA
2115	chr17	51144683	51145043	+	11	NA	Intergenic	Intergenic	-8673	NR_037149	654364	Hs.463456	NM_001018136	ENSG00000011052	NME1-NME2	NM23-LV|NMELV	NME1-NME2 readthrough	protein-coding
1085-6	chr5	34674392	34674637	+	11	NA	intron (NM_001145520, intron 1 of 17)	intron (NM_001145520, intron 1 of 17)	-9993	NM_001145525	26064	Hs.431400	NM_015577	ENSG00000039560	RAI14	NORPEG|RAI13	retinoic acid induced 14	protein-coding
1994	chr15	78302655	78303078	+	11	NA	Intergenic	Intergenic	-3257	NM_025234	80349	Hs.513055	NM_025234	ENSG00000140395	WDR61	REC14|SKI8	WD repeat domain 61	protein-coding
2589	chr3	84108419	84109202	+	11	NA	Intergenic	Intergenic	760765	NR_033860	440970	Hs.411049	NR_033860	ENSG00000242641	LINC00971	-	long intergenic non-protein coding RNA 971	ncRNA
1757	chr2	215998592	215999013	+	11	NA	intron (NM_018000, intron 1 of 4)	L2c|LINE|L2	14749	NM_018000	55686	Hs.620391	NM_018000	ENSG00000118242	MREG	DSU|WDT2	melanoregulin	protein-coding
1929-2	chr13	33328712	33329096	+	11	NA	intron (NM_001243476, intron 5 of 17)	intron (NM_001243476, intron 5 of 17)	6362	NR_146541	105370154		NR_146541		LINC02344	-	long intergenic non-protein coding RNA 2344	ncRNA
1278	chr1	245288867	245289165	+	11	NA	intron (NM_018012, intron 2 of 14)	intron (NM_018012, intron 2 of 14)	-54499	NR_151721	111216275	Hs.663694	NR_151721	ENSG00000232192	KIF26B-AS1	-	KIF26B antisense RNA 1	ncRNA
2259	chr2	50952951	50953533	+	11	NA	intron (NM_004801, intron 2 of 21)	MIRb|SINE|MIR	78890	NM_001330079	9378	Hs.637685	NM_004801	ENSG00000179915	NRXN1	Hs.22998|PTHSL2|SCZD17	neurexin 1	protein-coding
1712-2	chr18	66369767	66370079	+	11	NA	Intergenic	Intergenic	234167	NM_021153	28513	Hs.42771	NM_021153	ENSG00000071991	CDH19	CDH7|CDH7L2	cadherin 19	protein-coding
1168	chr5	37435404	37435619	+	11	NA	intron (NM_001345998, intron 5 of 17)	Tigger19b|DNA|TcMar-Tigger	56193	NM_018034	55100	Hs.213690	NM_018034	ENSG00000082068	WDR70	-	WD repeat domain 70	protein-coding
1318	chr2	17781603	17781901	+	11	NA	exon (NM_001130009, exon 14 of 14)	exon (NM_001130009, exon 14 of 14)	27614	NM_001130009	348654	Hs.467793	NM_182625	ENSG00000178295	GEN1	Gen	GEN1 Holliday junction 5' flap endonuclease	protein-coding
1861-2	chr6	116167643	116167946	+	11	NA	intron (NM_152729, intron 6 of 11)	intron (NM_152729, intron 6 of 11)	-41662	NM_000493	1300	Hs.520339	NM_000493	ENSG00000123500	COL10A1	-	collagen type X alpha 1 chain	protein-coding
2179	chr15	78272943	78273373	+	11	NA	exon (NM_001130183, exon 3 of 7)	exon (NM_001130183, exon 3 of 7)	6940	NM_001130183	55466	Hs.513053	NM_018602	ENSG00000140403	DNAJA4	MST104|MSTP104|PRO1472	DnaJ heat shock protein family (Hsp40) member A4	protein-coding
2397	chr11	100607675	100608264	+	11	NA	Intergenic	L1PA11|LINE|L1	-79319	NM_152432	143872	Hs.44004	NM_032021	ENSG00000165895	ARHGAP42	AD031|GRAF3|TMEM133	Rho GTPase activating protein 42	protein-coding
2766	chr3	111749614	111750195	+	11	NA	intron (NM_001185106, intron 4 of 4)	intron (NM_001185106, intron 4 of 4)	17408	NM_001134437	90102	Hs.603252	NM_145753	ENSG00000144824	PHLDB2	LL5b|LL5beta	pleckstrin homology like domain family B member 2	protein-coding
2531	chr8	125757914	125758404	+	11	NA	Intergenic	Intergenic	193038	NR_038447	100130231	Hs.729642	NR_038446	ENSG00000245164	LINC00861	-	long intergenic non-protein coding RNA 861	ncRNA
3095	chr2	57443896	57444577	+	11	NA	Intergenic	ERVL-B4-int|LTR|ERVL	-463415	NM_001288838	7444	Hs.715298	NM_006296	ENSG00000028116	VRK2	-	VRK serine/threonine kinase 2	protein-coding
1450	chr7	48251795	48252053	+	11	NA	intron (NM_152701, intron 15 of 61)	L1M4c|LINE|L1	80466	NM_152701	154664	Hs.226568	NM_152701	ENSG00000179869	ABCA13	-	ATP binding cassette subfamily A member 13	protein-coding
2991	chr8	90770265	90770824	+	11	NA	Intergenic	MIRb|SINE|MIR	-21231	NM_022351	64168	Hs.719466	NM_022351	ENSG00000123119	NECAB1	EFCBP1|STIP-1	N-terminal EF-hand calcium binding protein 1	protein-coding
1419-3	chr11	102725153	102725455	+	11	NA	promoter-TSS (NM_002424)	promoter-TSS (NM_002424)	-350	NM_002424	4317	Hs.161839	NM_002424	ENSG00000118113	MMP8	CLG1|HNC|MMP-8|PMNL-CL	matrix metallopeptidase 8	protein-coding
1816	chr7	47786771	47787180	+	11	NA	intron (NM_138295, intron 56 of 56)	intron (NM_138295, intron 56 of 56)	-8316	NR_161268	80099	Hs.287647	NM_025031		C7orf69	-	chromosome 7 open reading frame 69	ncRNA
3220	chr21	8997052	8997714	+	11	NA	Intergenic	Intergenic	9766	NR_162105	113218501		NR_162105		MIR10396A	-	microRNA 10396a	ncRNA
1388-2	chr2	44581107	44581388	+	11	NA	intron (NM_024766, intron 3 of 10)	intron (NM_024766, intron 3 of 10)	219300	NM_024766	79823	Hs.468349	NM_024766	ENSG00000143919	CAMKMT	C2orf34|CLNMT|CaM KMT|Cam|KMT	calmodulin-lysine N-methyltransferase	protein-coding
1615-2	chr6	37691390	37691726	+	11	NA	intron (NM_153487, intron 1 of 16)	HAL1b|LINE|L1	6325	NM_153487	266727	Hs.437993	NM_153487	ENSG00000112139	MDGA1	GPIM|MAMDC3	MAM domain containing glycosylphosphatidylinositol anchor 1	protein-coding
1888	chr13	51047846	51048239	+	11	NA	intron (NR_003923, intron 3 of 16)	Tigger17a|DNA|TcMar-Tigger	18115	NR_003923	2974	Hs.411573	NM_004129	ENSG00000123201	GUCY1B2	GC-SB2	guanylate cyclase 1 soluble subunit beta 2 (pseudogene)	pseudo
1699	chr13	33261552	33261951	+	11	NA	intron (NM_001243476, intron 5 of 17)	intron (NM_001243476, intron 5 of 17)	-15803	NR_046693	100874241	Hs.662433	NR_046693	ENSG00000236581	STARD13-AS	STARD13-AS2	STARD13 antisense RNA	ncRNA
1594	chr21	30718315	30718685	+	11	NA	TTS (NM_001164435)	TTS (NM_001164435)	277	NM_001164435	100288323	Hs.580877	NM_001164435	ENSG00000231068	KRTAP21-3	-	keratin associated protein 21-3	protein-coding
1084	chr1	246588424	246588615	+	11	NA	intron (NM_001139459, intron 1 of 8)	intron (NM_001139459, intron 1 of 8)	22063	NM_152609	163882	Hs.368353	NM_152609	ENSG00000162852	CNST	C1orf71|PPP1R64	consortin, connexin sorting protein	protein-coding
2026	chr2	52797427	52797865	+	11	NA	Intergenic	ERV3-16A3_I-int|LTR|ERVL	-95031	NR_039630	100616431		NR_039630	ENSG00000264975	MIR4431	-	microRNA 4431	ncRNA
2881	chr4	183355288	183355877	+	11	NA	Intergenic	Intergenic	-33156	NM_001185149	100132463	Hs.727475	NM_001185149	ENSG00000185758	CLDN24	CLDN21	claudin 24	protein-coding
1778	chr2	12287088	12287568	+	11	NA	intron (NR_110196, intron 3 of 5)	intron (NR_110196, intron 3 of 5)	88198	NR_037452	100500884		NR_037452	ENSG00000264089	MIR3681	-	microRNA 3681	ncRNA
2120	chr15	29880425	29880890	+	11	NA	intron (NM_001355012, intron 2 of 28)	L1MA10|LINE|L1	-58189	NM_003257	7082	Hs.743990	NM_003257	ENSG00000104067	TJP1	ZO-1	tight junction protein 1	protein-coding
1040	chr2	121568381	121568616	+	11	NA	intron (NM_015282, intron 2 of 38)	intron (NM_015282, intron 2 of 38)	37618	NR_023343	100151683	Hs.689638	NR_023343	ENSG00000264229	RNU4ATAC	MOPD1|RFMN|RNU4ATAC1|TALS|U4ATAC	RNA, U4atac small nuclear (U12-dependent splicing)	snRNA
1556-2	chr3	78907434	78907704	+	11	NA	intron (NM_002941, intron 4 of 30)	MER91A|DNA|hAT-Tip100	111890	NM_133631	6091	Hs.744218	NM_002941	ENSG00000169855	ROBO1	DUTT1|SAX3	roundabout guidance receptor 1	protein-coding
1244-3	chr11	125022520	125022893	+	11	NA	intron (NM_025004, intron 13 of 15)	intron (NM_025004, intron 13 of 15)	-40599	NM_198277	219855	Hs.352661	NM_198277	ENSG00000134955	SLC37A2	pp11662	solute carrier family 37 member 2	protein-coding
1560	chr11	67161573	67161907	+	11	NA	intron (NR_027473, intron 2 of 20)	Charlie1|DNA|hAT-Charlie	42477	NM_012308	22992	Hs.124147	NM_012308	ENSG00000173120	KDM2A	CXXC8|FBL11|FBL7|FBXL11|JHDM1A|LILINA	lysine demethylase 2A	protein-coding
1784	chr1	91450324	91450592	+	11	NA	Intergenic	Intergenic	-45621	NM_001017975	164045	Hs.454818	NM_001017975	ENSG00000162669	HFM1	MER3|POF9|SEC63D1|Si-11|Si-11-6|helicase	helicase for meiosis 1	protein-coding
1507-2	chr8	79880265	79880576	+	11	NA	Intergenic	Intergenic	-8683	NR_110954	101927040	Hs.350876	NR_110954	ENSG00000249328	LOC101927040	-	uncharacterized LOC101927040	ncRNA
1872	chr12	80625044	80625433	+	11	NA	intron (NM_001145026, intron 33 of 44)	intron (NM_001145026, intron 33 of 44)	-82396	NM_002469	4618	Hs.35937	NM_002469	ENSG00000111046	MYF6	CNM3|MRF4|bHLHc4|myf-6	myogenic factor 6	protein-coding
1498	chr10	61316889	61317318	+	11	NA	Intergenic	Intergenic	-135536	NR_120643	101928781	Hs.568856	NR_120643		TMEM26-AS1	-	TMEM26 antisense RNA 1	ncRNA
1794	chr2	181483897	181484317	+	11	NA	intron (NM_000885, intron 9 of 27)	L2a|LINE|L2	26721	NM_000885	3676	Hs.72981	NM_000885	ENSG00000115232	ITGA4	CD49D|IA4	integrin subunit alpha 4	protein-coding
1632	chr5	161499778	161500104	+	11	NA	intron (NM_000813, intron 4 of 9)	intron (NM_000813, intron 4 of 9)	48183	NM_021911	2561	Hs.303527	NM_000813	ENSG00000145864	GABRB2	ICEE2	gamma-aminobutyric acid type A receptor beta2 subunit	protein-coding
2257	chr3	31968644	31969231	+	11	NA	intron (NM_001174060, intron 1 of 10)	intron (NM_001174060, intron 1 of 10)	-12813	NM_001137674	344787	Hs.585139	NM_001137674	ENSG00000197385	ZNF860	-	zinc finger protein 860	protein-coding
1898	chr1	207173371	207173794	+	11	NA	Intergenic	Intergenic	69349	NM_000715	722	Hs.1012	NM_000715	ENSG00000123838	C4BPA	C4BP|PRP	complement component 4 binding protein alpha	protein-coding
2078	chr8	24156304	24156733	+	11	NA	Intergenic	Intergenic	-137522	NM_021777	10863	Hs.174030	NM_014265	ENSG00000042980	ADAM28	ADAM 28|MDC-L|MDCL|eMDC II|eMDCII	ADAM metallopeptidase domain 28	protein-coding
1882-2	chr8	104517203	104517513	+	11	NA	intron (NM_001135703, intron 1 of 5)	intron (NM_001135703, intron 1 of 5)	-32893	NR_030330	693127		NR_030330	ENSG00000208032	MIR548A3	MIRN548A3	microRNA 548a-3	ncRNA
1449-3	chr14	67006055	67006366	+	11	NA	intron (NM_001024218, intron 8 of 21)	intron (NM_001024218, intron 8 of 21)	-183230	NM_173526	161142	Hs.412818	NM_173526	ENSG00000172717	FAM71D	C14orf54	family with sequence similarity 71 member D	protein-coding
1978-2	chr22	25673653	25674043	+	11	NA	intron (NM_001362778, intron 6 of 19)	Charlie13b|DNA|hAT-Charlie	-68340	NM_001318245	84700	Hs.417959	NM_032608	ENSG00000133454	MYO18B	KFS4	myosin XVIIIB	protein-coding
1848	chr3	30140406	30140720	+	11	NA	Intergenic	Intergenic	-206407	NR_046556	100873977	Hs.581453	NR_046556	ENSG00000235593	RBMS3-AS1	-	RBMS3 antisense RNA 1	ncRNA
1744-2	chr14	63174594	63175182	+	11	NA	Intergenic	Intergenic	-29555	NM_020663	57381	Hs.656339	NM_020663	ENSG00000126785	RHOJ	ARHJ|RASL7B|TC10B|TCL	ras homolog family member J	protein-coding
2017	chr3	69936244	69936581	+	11	NA	promoter-TSS (NM_000248)	promoter-TSS (NM_000248)	-180	NM_198178	4286	Hs.166017	NM_000248	ENSG00000187098	MITF	CMM8|COMMAD|MI|WS2|WS2A|bHLHe32	melanocyte inducing transcription factor	protein-coding
1568	chr9	129946696	129947018	+	11	NA	intron (NM_001363755, intron 6 of 15)	intron (NM_001363755, intron 6 of 15)	77252	NR_106914	102466750		NR_106914	ENSG00000276124	MIR6855	hsa-mir-6855	microRNA 6855	ncRNA
1525	chr13	44720014	44720404	+	11	NA	Intergenic	Intergenic	79840	NR_149082	106144541	Hs.578031	NR_149082		LINC00407	-	long intergenic non-protein coding RNA 407	ncRNA
1980	chr16	31291348	31291773	+	11	NA	intron (NM_001145808, intron 12 of 29)	L1MA4|LINE|L1	31585	NM_001145808	3684	Hs.172631	NM_000632	ENSG00000169896	ITGAM	CD11B|CR3A|MAC-1|MAC1A|MO1A|SLEB6	integrin subunit alpha M	protein-coding
1411	chr11	100908778	100909136	+	11	NA	intron (NM_001367945, intron 6 of 25)	L1PB4|LINE|L1	-25317	NR_145747	109616988		NR_145747		SNORD13I	-	small nucleolar RNA, C/D box 13I	snoRNA
2199	chr5	126044237	126044692	+	11	NA	Intergenic	Intergenic	-135113	NR_105042	102546228	Hs.582529	NR_105042	ENSG00000248107	LINC02039	-	long intergenic non-protein coding RNA 2039	ncRNA
1605-2	chr9	123798268	123798566	+	11	NA	intron (NM_001352968, intron 2 of 18)	intron (NM_001352968, intron 2 of 18)	131709	NM_024820	57706	Hs.744995	NM_020946	ENSG00000119522	DENND1A	FAM31A|KIAA1608	DENN domain containing 1A	protein-coding
1962	chr7	84025269	84025598	+	11	NA	intron (NM_006080, intron 6 of 16)	intron (NM_006080, intron 6 of 16)	169356	NM_006080	10371	Hs.252451	NM_006080	ENSG00000075213	SEMA3A	COLL1|HH16|Hsema-I|Hsema-III|SEMA1|SEMAD|SEMAIII|SEMAL|SemD|coll-1	semaphorin 3A	protein-coding
1443	chr1	167776257	167776519	+	11	NA	intron (NM_003953, intron 5 of 5)	intron (NM_003953, intron 5 of 5)	54406	NM_003953	9019	Hs.493919	NM_003953	ENSG00000197965	MPZL1	MPZL1b|PZR|PZR1b|PZRa|PZRb	myelin protein zero like 1	protein-coding
985-2	chr4	54059607	54059780	+	11	NA	intron (NM_012110, intron 1 of 5)	intron (NM_012110, intron 1 of 5)	4912	NM_012110	26511	Hs.335393	NM_012110	ENSG00000109220	CHIC2	BTL	cysteine rich hydrophobic domain 2	protein-coding
2795	chr2	25517658	25518113	+	11	NA	intron (NM_033147, intron 9 of 19)	L1MB2|LINE|L1	132337	NM_001256308	1838	Hs.307720	NM_021907	ENSG00000138101	DTNB	-	dystrobrevin beta	protein-coding
1260	chr1	171844536	171844787	+	11	NA	intron (NM_001278252, intron 1 of 14)	intron (NM_001278252, intron 1 of 14)	3163	NM_001278252	26052	Hs.654775	NM_015569	ENSG00000197959	DNM3	Dyna III	dynamin 3	protein-coding
1333-3	chr8	134892454	134892733	+	11	NA	Intergenic	L1MB7|LINE|L1	42658	NR_125427	101927845	Hs.559609	NR_125427	ENSG00000251218	LOC101927845	-	uncharacterized LOC101927845	ncRNA
1648	chr17	59892686	59893050	+	11	NA	promoter-TSS (NM_001272060)	promoter-TSS (NM_001272060)	75	NM_016261	51174	Hs.463638	NM_016261	ENSG00000108423	TUBD1	TUBD	tubulin delta 1	protein-coding
1373	chr3	43888367	43888755	+	11	NA	Intergenic	L1MA2|LINE|L1	-196967	NM_001346469	55129	Hs.656657	NM_018075	ENSG00000160746	ANO10	SCAR10|TMEM16K	anoctamin 10	protein-coding
1150	chr6	16903705	16903930	+	11	NA	Intergenic	Intergenic	-142327	NM_001128164	6310	Hs.434961	NM_000332	ENSG00000124788	ATXN1	ATX1|D6S504E|SCA1	ataxin 1	protein-coding
1120	chr7	16446583	16446846	+	11	NA	Intergenic	Intergenic	19024	NM_015464	25928	Hs.648106	NM_015464	ENSG00000171243	SOSTDC1	CDA019|DAND7|ECTODIN|USAG1	sclerostin domain containing 1	protein-coding
1732	chr2	63875176	63875450	+	11	NA	intron (NM_001001521, intron 3 of 9)	intron (NM_001001521, intron 3 of 9)	33433	NM_006759	7360	Hs.516217	NM_006759	ENSG00000169764	UGP2	UDPG|UDPGP|UDPGP2|UGP1|UGPP1|UGPP2|pHC379	UDP-glucose pyrophosphorylase 2	protein-coding
1617	chr4	153074825	153075169	+	11	NA	Intergenic	MER103C|DNA|hAT-Charlie	-77337	NM_001351056	23321	Hs.435711	NM_015271	ENSG00000109654	TRIM2	CMT2R|RNF86	tripartite motif containing 2	protein-coding
1978	chr3	190444645	190444975	+	11	NA	intron (NM_207316, intron 2 of 4)	L4_A_Mam|LINE|RTE-X	5066	NM_207316	131920	Hs.335321	NM_207316	ENSG00000198398	TMEM207	UNQ846	transmembrane protein 207	protein-coding
1283-2	chr11	111793827	111794124	+	11	NA	intron (NM_001352420, intron 14 of 15)	intron (NM_001352420, intron 14 of 15)	-27586	NM_181700	5519	Hs.269128	NM_002716	ENSG00000137713	PPP2R1B	PP2A-Abeta|PR65B	protein phosphatase 2 scaffold subunit Abeta	protein-coding
1478	chr4	149499658	149500047	+	10	NA	intron (NM_001363507, intron 12 of 13)	intron (NM_001363507, intron 12 of 13)	315991	NM_001363509	285423	Hs.591689	NM_001363507	ENSG00000234828	IQCM	-	IQ motif containing M	protein-coding
1295	chr1	84365587	84365837	+	10	NA	intron (NR_003927, intron 5 of 6)	Tigger15a|DNA|TcMar-Tigger	19089	NR_003927	391051	Hs.647646	NR_003927		UOX	UOXP|URICASE	urate oxidase (pseudogene)	pseudo
1379	chr2	141321456	141321712	+	10	NA	intron (NM_018557, intron 3 of 90)	MLT1K|LTR|ERVL-MaLR	-734899	NR_106979	102465692		NR_106979	ENSG00000283506	MIR7157	hsa-mir-7157	microRNA 7157	ncRNA
1295-2	chr3	136110557	136110847	+	10	NA	intron (NM_181897, intron 12 of 12)	MER58B|DNA|hAT-Charlie	83766	NM_001145417	55167	Hs.18631	NM_018133	ENSG00000174579	MSL2	MSL-2|MSL2L1|RNF184	MSL complex subunit 2	protein-coding
1476	chr20	45812396	45812614	+	10	NA	promoter-TSS (NR_104037)	promoter-TSS (NR_104037)	-71	NM_001281741	11065	Hs.93002	NM_007019	ENSG00000175063	UBE2C	UBCH10|dJ447F3.2	ubiquitin conjugating enzyme E2 C	protein-coding
1101	chr8	88243694	88243910	+	10	NA	intron (NM_005941, intron 1 of 9)	intron (NM_005941, intron 1 of 9)	83681	NM_005941	4325	Hs.492187	NM_005941	ENSG00000156103	MMP16	C8orf57|MMP-X2|MT-MMP2|MT-MMP3|MT3-MMP	matrix metallopeptidase 16	protein-coding
1658	chr2	55889187	55889492	+	10	NA	intron (NM_001039349, intron 4 of 10)	intron (NM_001039349, intron 4 of 10)	34443	NM_001039349	2202	Hs.76224	NM_004105	ENSG00000115380	EFEMP1	DHRD|DRAD|FBLN3|FBNL|FIBL-3|MLVT|MTLV|S1-5	EGF containing fibulin extracellular matrix protein 1	protein-coding
1823-2	chr10	115777732	115778055	+	10	NA	intron (NM_207303, intron 27 of 28)	intron (NM_207303, intron 27 of 28)	416896	NR_145811	109623470		NR_145811		SNORD158	-	small nucleolar RNA, C/D box 158	snoRNA
969-4	chr9	9527909	9528130	+	10	NA	intron (NM_002839, intron 8 of 45)	L1ME1|LINE|L1	-271373	NR_135135	105375972	Hs.738242	NR_135135	ENSG00000230920	LOC105375972	-	uncharacterized LOC105375972	ncRNA
847-4	chr6	52284771	52284913	+	10	NA	promoter-TSS (NM_001366371)	promoter-TSS (NM_001366371)	-100	NM_001366370	4172	Hs.179565	NM_002388	ENSG00000112118	MCM3	HCC5|P1-MCM3|P1.h|RLFB	minichromosome maintenance complex component 3	protein-coding
1093-2	chr11	94329661	94329856	+	10	NA	Intergenic	MLT1A0-int|LTR|ERVL-MaLR	24121	NM_001199206	390243	Hs.553758	NM_001080486	ENSG00000183560	IZUMO1R	FOLR4|Folbp3|JUNO	IZUMO1 receptor, JUNO	protein-coding
1035-3	chrUn_KI270529v1	508	771	+	10	NA	NA	ALR/Alpha|Satellite|centr	NA	NA
922-3	chr14_GL000225v1_random	131676	131796	+	10	NA	NA	BSR/Beta|Satellite|Satellite	NA	NA
2128	chr5	83815622	83816135	+	10	NA	Intergenic	Intergenic	-95023	NM_001884	1404	Hs.2799	NM_001884	ENSG00000145681	HAPLN1	CRT1|CRTL1	hyaluronan and proteoglycan link protein 1	protein-coding
1535	chr5	79845646	79846019	+	10	NA	Intergenic	Intergenic	-90747	NR_131226	105616916	Hs.590325	NR_131226	ENSG00000250888	LINC01455	MDONA|TCONS_00009433	long intergenic non-protein coding RNA 1455	ncRNA
1074-2	chr4	169039324	169039588	+	10	NA	Intergenic	Intergenic	-29201	NM_032783	84869	Hs.659311	NM_032783	ENSG00000145439	CBR4	SDR45C1	carbonyl reductase 4	protein-coding
2693	chr2	216119041	216119568	+	10	NA	intron (NM_021141, intron 5 of 20)	L2b|LINE|L2	9956	NM_021141	7520	Hs.388739	NM_021141	ENSG00000079246	XRCC5	KARP-1|KARP1|KU80|KUB2|Ku86|NFIV	X-ray repair cross complementing 5	protein-coding
1001	chr1	95023365	95023540	+	10	NA	intron (NM_144988, intron 3 of 3)	intron (NM_144988, intron 3 of 3)	-38144	NR_132786	101928098	Hs.730090	NR_132786	ENSG00000230427	LOC101928098	-	uncharacterized LOC101928098	ncRNA
2022-3	chr11	100815985	100816352	+	10	NA	intron (NM_152432, intron 3 of 23)	L1MB2|LINE|L1	-118106	NR_145747	109616988		NR_145747		SNORD13I	-	small nucleolar RNA, C/D box 13I	snoRNA
1146-2	chr8	96648232	96648456	+	10	NA	intron (NM_016134, intron 1 of 7)	intron (NM_016134, intron 1 of 7)	3102	NM_016134	10404	Hs.156178	NM_016134	ENSG00000104324	CPQ	LDP|PGCP	carboxypeptidase Q	protein-coding
945	chr6	10434900	10435033	+	10	NA	promoter-TSS (NR_027793)	promoter-TSS (NR_027793)	-144	NR_027793	221718	Hs.44714	NM_152738		LINC00518	C6orf218	long intergenic non-protein coding RNA 518	ncRNA
1219-2	chr8	129491675	129491903	+	10	NA	intron (NR_130917, intron 1 of 3)	intron (NR_130917, intron 1 of 3)	-7647	NR_037457	100500839		NR_037457	ENSG00000263763	MIR3686	-	microRNA 3686	ncRNA
1653	chr2	201467692	201467993	+	10	NA	intron (NM_018571, intron 3 of 11)	L3|LINE|CR1	16102	NM_018571	55437	Hs.652338	NM_018571	ENSG00000082146	STRADB	ALS2CR2|CALS-21|ILPIP|ILPIPA|PAPK|PRO1038	STE20 related adaptor beta	protein-coding
1096-3	chr9	10282177	10282441	+	10	NA	intron (NM_002839, intron 3 of 45)	intron (NM_002839, intron 3 of 45)	330693	NM_002839	5789	Hs.446083	NM_002839	ENSG00000153707	PTPRD	HPTP|HPTPD|HPTPDELTA|PTPD|RPTPDELTA	protein tyrosine phosphatase receptor type D	protein-coding
1309	chr2	61117612	61117895	+	10	NA	intron (NM_001129993, intron 19 of 21)	intron (NM_001129993, intron 19 of 21)	27222	NR_036496	339803	Hs.252433	NR_036496	ENSG00000212978	LOC339803	-	uncharacterized LOC339803	ncRNA
1277	chr2	50956931	50957226	+	10	NA	intron (NM_004801, intron 2 of 21)	intron (NM_004801, intron 2 of 21)	75054	NM_001330079	9378	Hs.637685	NM_004801	ENSG00000179915	NRXN1	Hs.22998|PTHSL2|SCZD17	neurexin 1	protein-coding
1754	chr5	147531047	147531334	+	10	NA	Intergenic	Intergenic	-21122	NM_001197294	1809	Hs.519659	NM_001387	ENSG00000113657	DPYSL3	CRMP-4|CRMP4|DRP-3|DRP3|LCRMP|ULIP|ULIP-1	dihydropyrimidinase like 3	protein-coding
1739	chr7	107370760	107371184	+	10	NA	intron (NM_181733, intron 8 of 20)	intron (NM_181733, intron 8 of 20)	-99085	NM_005295	2845	Hs.657277	NM_005295	ENSG00000172209	GPR22	-	G protein-coupled receptor 22	protein-coding
1385	chr6	4567184	4567433	+	10	NA	Intergenic	L4_A_Mam|LINE|RTE-X	-43257	NR_122107	497048	Hs.591355	NM_001011540	ENSG00000205444	KU-MEL-3	-	uncharacterized LOC497048	ncRNA
1581-3	chr15	95210546	95210909	+	10	NA	Intergenic	Intergenic	116373	NR_034095	400456	Hs.536404	NR_034095	ENSG00000248441	LINC01197	-	long intergenic non-protein coding RNA 1197	ncRNA
1878	chr4	25509781	25510101	+	10	NA	Intergenic	Charlie5|DNA|hAT-Charlie	59405	NR_134641	101929161	Hs.125638	NR_134641		LOC101929161	-	uncharacterized LOC101929161	ncRNA
1064-4	chr11	79120035	79120258	+	10	NA	intron (NM_001098816, intron 4 of 33)	intron (NM_001098816, intron 4 of 33)	281963	NR_030598	100126333		NR_030598	ENSG00000211997	MIR708	MIRN708|hsa-mir-708	microRNA 708	ncRNA
1619	chr2	168061478	168061731	+	10	NA	intron (NM_013233, intron 14 of 17)	intron (NM_013233, intron 14 of 17)	-120460	NR_131227	105616981	Hs.512811	NR_131227		LOC105616981	-	uncharacterized LOC105616981	ncRNA
1512	chr6	16559162	16559498	+	10	NA	intron (NM_000332, intron 5 of 8)	L1ME4b|LINE|L1	200854	NR_152114	6310	Hs.434961	NM_000332	ENSG00000124788	ATXN1	ATX1|D6S504E|SCA1	ataxin 1	protein-coding
1712	chr12	26789824	26790083	+	10	NA	intron (NM_002223, intron 2 of 56)	intron (NM_002223, intron 2 of 56)	43241	NM_002223	3709	Hs.512235	NM_002223	ENSG00000123104	ITPR2	ANHD|CFAP48|INSP3R2|IP3R2	inositol 1,4,5-trisphosphate receptor type 2	protein-coding
1499-2	chr8	9605996	9606427	+	10	NA	intron (NM_003747, intron 2 of 26)	L1ME2|LINE|L1	50299	NM_003747	8658	Hs.370267	NM_003747	ENSG00000173273	TNKS	ARTD5|PARP-5a|PARP5A|PARPL|TIN1|TINF1|TNKS1|pART5	tankyrase	protein-coding
1988	chr10	61262662	61263194	+	10	NA	Intergenic	L1M6|LINE|L1	-189711	NR_120643	101928781	Hs.568856	NR_120643		TMEM26-AS1	-	TMEM26 antisense RNA 1	ncRNA
1882	chr3	171781873	171782236	+	10	NA	intron (NM_002662, intron 1 of 26)	L1ME2z|LINE|L1	28429	NM_002662	5337	Hs.382865	NM_002662	ENSG00000075651	PLD1	CVDD	phospholipase D1	protein-coding
1223	chr3	62938570	62938871	+	10	NA	Intergenic	MLT1C|LTR|ERVL-MaLR	-63304	NM_003716	8618	Hs.654933	NM_003716	ENSG00000163618	CADPS	CADPS1|CAPS|CAPS1|UNC-31	calcium dependent secretion activator	protein-coding
1960	chr2	241392186	241392683	+	10	NA	intron (NM_014808, intron 2 of 26)	intron (NM_014808, intron 2 of 26)	36149	NM_001282983	9855	Hs.726316	NM_014808	ENSG00000006607	FARP2	FIR|FRG|PLEKHC3	FERM, ARH/RhoGEF and pleckstrin domain protein 2	protein-coding
2381	chr14	51024118	51024718	+	10	NA	intron (NM_015163, intron 2 of 9)	intron (NM_015163, intron 2 of 9)	71286	NM_015163	114088	Hs.654750	NM_015163	ENSG00000100505	TRIM9	RNF91|SPRING	tripartite motif containing 9	protein-coding
1389	chr2	165959436	165959681	+	10	NA	intron (NR_110598, intron 1 of 3)	L1MA4|LINE|L1	2140	NR_110598	102724058	Hs.570269	NR_110598	ENSG00000236107	LOC102724058	-	uncharacterized LOC102724058	ncRNA
1691	chr19	30049157	30049535	+	10	NA	Intergenic	Intergenic	107107	NR_045557	8725	Hs.466391	NM_003796	ENSG00000105176	URI1	C19orf2|NNX3|PPP1R19|RMP|URI	URI1 prefoldin like chaperone	protein-coding
1791-2	chr8	123670963	123671383	+	10	NA	Intergenic	Intergenic	-17372	NM_001081675	340359	Hs.450252	NM_001081675	ENSG00000175946	KLHL38	C8ORFK36	kelch like family member 38	protein-coding
1371	chr2	191165917	191166212	+	10	NA	Intergenic	Intergenic	-14468	NM_001243835	6775	Hs.80642	NM_003151	ENSG00000138378	STAT4	SLEB11	signal transducer and activator of transcription 4	protein-coding
1678	chr8	111027406	111027724	+	10	NA	promoter-TSS (NR_125417)	promoter-TSS (NR_125417)	-132	NR_125416	101927459	Hs.575543	NR_125416	ENSG00000253877	LINC01608	-	long intergenic non-protein coding RNA 1608	ncRNA
2809	chr3	153140477	153141069	+	10	NA	Intergenic	Helitron3Na_Mam|RC|Helitron	-21453	NM_002886	5912	Hs.98643	NM_002886	ENSG00000181467	RAP2B	-	RAP2B, member of RAS oncogene family	protein-coding
1524	chr3	162936763	162937122	+	10	NA	Intergenic	L2a|LINE|L2	366359	NR_033945	647107	Hs.408584	NR_033945	ENSG00000241369	LINC01192	CT64	long intergenic non-protein coding RNA 1192	ncRNA
1188-5	chr11	2992193	2992472	+	10	NA	promoter-TSS (NM_005969)	promoter-TSS (NM_005969)	-3	NM_001369380	4676	Hs.731784	NM_005969	ENSG00000205531	NAP1L4	NAP1L4b|NAP2|NAP2L|hNAP2	nucleosome assembly protein 1 like 4	protein-coding
2347	chr1	172902758	172903280	+	10	NA	Intergenic	Intergenic	147944	NM_005092	8995	Hs.248197	NM_005092	ENSG00000120337	TNFSF18	AITRL|GITRL|TL6|TNLG2A|hGITRL	TNF superfamily member 18	protein-coding
1372	chr1	219276291	219276570	+	10	NA	Intergenic	Intergenic	101461	NM_001300772	127018	Hs.657617	NM_138794	ENSG00000143353	LYPLAL1	Q96AV0	lysophospholipase like 1	protein-coding
1369	chr17	69743908	69744247	+	10	NA	intron (NR_109972, intron 3 of 4)	L1MA2|LINE|L1	150090	NR_109971	101928122	Hs.579342	NR_109971	ENSG00000227517	LINC01483	-	long intergenic non-protein coding RNA 1483	ncRNA
1247	chr1	147143013	147143274	+	10	NA	Intergenic	L1M3|LINE|L1	-28797	NR_103466	644861	Hs.451804	NR_103466		NBPF13P	-	NBPF member 13, pseudogene	pseudo
1756-2	chr12	75658270	75658594	+	10	NA	Intergenic	MIRb|SINE|MIR	-146823	NM_007043	11103	Hs.645517	NM_007043	ENSG00000111615	KRR1	HRB2|RIP-1	KRR1 small subunit processome component homolog	protein-coding
1996	chr8	11994850	11995307	+	10	NA	intron (NM_001302695, intron 2 of 2)	intron (NM_001302695, intron 2 of 2)	5674	NM_001302695	613211	Hs.98232	NM_001033019	ENSG00000205882	DEFB134	-	defensin beta 134	protein-coding
928-4	chr8	75112703	75112875	+	10	NA	Intergenic	L1MA9|LINE|L1	112634	NM_001286778	83690	Hs.436542	NM_031461	ENSG00000121005	CRISPLD1	CRISP-10|CRISP10|LCRISP1	cysteine rich secretory protein LCCL domain containing 1	protein-coding
1566	chr13	48892390	48892671	+	10	NA	Intergenic	Intergenic	-83382	NM_001079673	22862	Hs.508010	NM_014923	ENSG00000102531	FNDC3A	FNDC3|HUGO|bA203I16.1|bA203I16.5	fibronectin type III domain containing 3A	protein-coding
1033-4	chr8	128994760	128995026	+	10	NA	Intergenic	L1P3|LINE|L1	-28892	NR_145483	106144608		NR_145483	ENSG00000229140	LINC00976	-	long intergenic non-protein coding RNA 976	ncRNA
1719	chr8	81815153	81815566	+	10	NA	exon (NM_022133, exon 6 of 9)	exon (NM_022133, exon 6 of 9)	26826	NR_145475	64089	Hs.492121	NM_022133	ENSG00000104497	SNX16	-	sorting nexin 16	protein-coding
872-7	chr8	54896805	54896972	+	10	NA	Intergenic	MER39|LTR|ERV1	-205140	NM_052898	114786	Hs.130197	NM_052898	ENSG00000206579	XKR4	XRG4	XK related 4	protein-coding
1702	chr4	156771241	156771679	+	10	NA	intron (NM_016205, intron 4 of 5)	UCON8|DNA|DNA	200339	NR_036641	56034	Hs.570855	NM_016205	ENSG00000145431	PDGFC	FALLOTEIN|SCDGF	platelet derived growth factor C	protein-coding
1225-3	chr7	117269516	117269808	+	10	NA	Intergenic	Intergenic	53396	NR_024047	7472	Hs.567356	NM_003391	ENSG00000105989	WNT2	INT1L1|IRP	Wnt family member 2	protein-coding
1452	chr15	96020086	96020402	+	10	NA	Intergenic	Intergenic	107597	NR_158193	105369212		NR_158193		LOC105369212	-	uncharacterized LOC105369212	ncRNA
2007	chr2	152352517	152353003	+	10	NA	intron (NM_052905, intron 1 of 25)	intron (NM_052905, intron 1 of 25)	17586	NM_052905	114793	Hs.654630	NM_052905	ENSG00000157827	FMNL2	FHOD2	formin like 2	protein-coding
1042	chr1	219972041	219972223	+	10	NA	exon (NM_004446, exon 30 of 32)	exon (NM_004446, exon 30 of 32)	-43481	NR_046437	55532	Hs.284450	NM_018713	ENSG00000196660	SLC30A10	HMDPC|HMNDYT1|ZNT10|ZNT8|ZRC1|ZnT-10	solute carrier family 30 member 10	protein-coding
1185-2	chr3	86793784	86794065	+	10	NA	Intergenic	Intergenic	197225	NM_001320493	389136	Hs.606507	NM_016206	ENSG00000206538	VGLL3	VGL-3|VGL3	vestigial like family member 3	protein-coding
1650	chr3	182525070	182525385	+	10	NA	Intergenic	UCON8|DNA|DNA	-18103	NR_134941	105374244	Hs.130176	NR_134941	ENSG00000244247	LINC01995	-	long intergenic non-protein coding RNA 1995	ncRNA
1065	chr4	89800277	89800514	+	10	NA	intron (NM_001146054, intron 4 of 5)	intron (NM_001146054, intron 4 of 5)	-36006	NR_045481	644248	Hs.553954	NR_045481	ENSG00000247775	SNCA-AS1	-	SNCA antisense RNA 1	ncRNA
1756	chr1	193819390	193819777	+	10	NA	Intergenic	MLT1L|LTR|ERVL-MaLR	514838	NR_125789	101929184	Hs.146728	NR_125789	ENSG00000232077	LINC01031	TCONS_00000361	long intergenic non-protein coding RNA 1031	ncRNA
2258	chr12	26809626	26810182	+	10	NA	intron (NM_002223, intron 1 of 56)	intron (NM_002223, intron 1 of 56)	23290	NM_002223	3709	Hs.512235	NM_002223	ENSG00000123104	ITPR2	ANHD|CFAP48|INSP3R2|IP3R2	inositol 1,4,5-trisphosphate receptor type 2	protein-coding
1552-2	chr8	94436298	94436652	+	10	NA	intron (NM_001205262, intron 3 of 3)	intron (NM_001205262, intron 3 of 3)	469	NM_001256141	100861412	Hs.30561	NM_001256141	ENSG00000265817	FSBP	-	fibrinogen silencer binding protein	protein-coding
1058	chr7	135100883	135101225	+	10	NA	intron (NM_001305630, intron 2 of 2)	intron (NM_001305630, intron 2 of 2)	-47018	NM_018295	55281	Hs.521213	NM_018295	ENSG00000146859	TMEM140	-	transmembrane protein 140	protein-coding
1155	chr1	224569367	224569590	+	10	NA	intron (NR_136293, intron 5 of 9)	L1ME3E|LINE|L1	-46839	NM_152495	149111	Hs.731723	NM_152495	ENSG00000143786	CNIH3	CNIH-3	cornichon family AMPA receptor auxiliary protein 3	protein-coding
2948	chr1	245841989	245842582	+	10	NA	intron (NM_022743, intron 10 of 11)	intron (NM_022743, intron 10 of 11)	575127	NM_022743	64754	Hs.567571	NM_022743	ENSG00000185420	SMYD3	KMT3E|ZMYND1|ZNFN3A1|bA74P14.1	SET and MYND domain containing 3	protein-coding
1247-4	chr12	67427282	67427688	+	10	NA	Intergenic	Intergenic	15074	NR_146500	102724433		NR_146500	ENSG00000256172	LINC02420	-	long intergenic non-protein coding RNA 2420	ncRNA
1906	chr1	171833290	171833983	+	10	NA	Intergenic	L1ME1|LINE|L1	-7862	NM_001350204	26052	Hs.654775	NM_015569	ENSG00000197959	DNM3	Dyna III	dynamin 3	protein-coding
1782	chr13	33446820	33447155	+	10	NA	intron (NM_001243476, intron 4 of 17)	intron (NM_001243476, intron 4 of 17)	-111721	NR_146541	105370154		NR_146541		LINC02344	-	long intergenic non-protein coding RNA 2344	ncRNA
1830	chr5	61151876	61152241	+	10	NA	intron (NM_174889, intron 3 of 3)	intron (NM_174889, intron 3 of 3)	-10258	NR_109908	101928630	Hs.575209	NR_109908		SMIM15-AS1	CTC-436P18.1	SMIM15 antisense RNA 1	ncRNA
2163	chr14	29668242	29668648	+	10	NA	intron (NM_001330069, intron 2 of 18)	intron (NM_001330069, intron 2 of 18)	258651	NM_001348390	5587	Hs.508999	NM_002742	ENSG00000184304	PRKD1	CHDED|PKC-MU|PKCM|PKD|PRKCM	protein kinase D1	protein-coding
1907	chr13	48631420	48631798	+	10	NA	Intergenic	Intergenic	-22320	NM_001308465	57105	Hs.253706	NM_020377	ENSG00000152207	CYSLTR2	CYSLT2|CYSLT2R|GPCR21|HG57|HPN321|KPG_011|PSEC0146|hGPCR21	cysteinyl leukotriene receptor 2	protein-coding
1027-3	chr9	120702142	120702349	+	10	NA	intron (NM_001080497, intron 1 of 5)	intron (NM_001080497, intron 1 of 5)	12225	NM_001080497	1955	Hs.744903	NM_001080497	ENSG00000106780	MEGF9	EGFL5	multiple EGF like domains 9	protein-coding
1355-2	chr5	137880346	137880698	+	10	NA	intron (NM_006790, intron 4 of 9)	intron (NM_006790, intron 4 of 9)	-8935	NM_001258449	27039	Hs.716884	NM_014386	ENSG00000078795	PKD2L2	TRPP5	polycystin 2 like 2, transient receptor potential cation channel	protein-coding
871-4	chr10	24947365	24947499	+	10	NA	intron (NM_020200, intron 1 of 8)	intron (NM_020200, intron 1 of 8)	5174	NM_020200	56952	Hs.405619	NM_020200	ENSG00000099256	PRTFDC1	HHGP	phosphoribosyl transferase domain containing 1	protein-coding
1883	chr2	49289461	49290119	+	10	NA	Intergenic	Intergenic	-135263	NM_000145	2492	Hs.1428	NM_000145	ENSG00000170820	FSHR	FSHR1|FSHRO|LGR1|ODG1	follicle stimulating hormone receptor	protein-coding
1207-3	chr14	58281127	58281358	+	10	NA	intron (NR_029435, intron 2 of 3)	intron (NR_029435, intron 2 of 3)	-6791	NR_146595	55451		NR_146595	ENSG00000279636	LINC00216	C14orf107|NCRNA00216|PRO1617	long intergenic non-protein coding RNA 216	ncRNA
1662	chr8	125289785	125290126	+	10	NA	intron (NM_001349486, intron 5 of 7)	intron (NM_001349486, intron 5 of 7)	-140403	NM_025195	10221	Hs.444947	NM_025195	ENSG00000173334	TRIB1	C8FW|GIG-2|GIG2|SKIP1|TRB-1|TRB1	tribbles pseudokinase 1	protein-coding
1207	chr2	121568035	121568268	+	10	NA	intron (NM_015282, intron 2 of 38)	intron (NM_015282, intron 2 of 38)	37271	NR_023343	100151683	Hs.689638	NR_023343	ENSG00000264229	RNU4ATAC	MOPD1|RFMN|RNU4ATAC1|TALS|U4ATAC	RNA, U4atac small nuclear (U12-dependent splicing)	snRNA
1178	chr3	173911702	173911907	+	10	NA	intron (NR_046664, intron 3 of 3)	intron (NR_046664, intron 3 of 3)	8992	NR_046664	100874010	Hs.624265	NR_046664	ENSG00000228213	NLGN1-AS1	-	NLGN1 antisense RNA 1	ncRNA
1920	chr2	209934008	209934411	+	10	NA	intron (NM_032504, intron 38 of 63)	intron (NM_032504, intron 38 of 63)	-68356	NM_001278288	6120	Hs.282260	NM_006916	ENSG00000197713	RPE	RPE2-1	ribulose-5-phosphate-3-epimerase	protein-coding
2106	chr6	80543023	80543565	+	10	NA	Intergenic	L2a|LINE|L2	436623	NM_183050	594	Hs.156414	NM_000056	ENSG00000083123	BCKDHB	BCKDE1B|BCKDH E1-beta|E1B	branched chain keto acid dehydrogenase E1 subunit beta	protein-coding
1392	chr2	151306636	151306934	+	10	NA	Intergenic	Intergenic	-17117	NM_004688	9111	Hs.54483	NM_004688	ENSG00000123609	NMI	-	N-myc and STAT interactor	protein-coding
1149	chr11	125111605	125111814	+	10	NA	promoter-TSS (NR_047588)	promoter-TSS (NR_047588)	-1	NR_047592	219854	Hs.7626	NM_001080546	ENSG00000150433	TMEM218	-	transmembrane protein 218	protein-coding
1588	chr2	234044200	234044630	+	10	NA	Intergenic	L1MB1|LINE|L1	-6287	NM_006944	6694	Hs.444488	NM_006944	ENSG00000072080	SPP2	SPP-24|SPP24	secreted phosphoprotein 2	protein-coding
1029	chr3	98954959	98955200	+	10	NA	Intergenic	Intergenic	-53384	NM_080927	131566	Hs.203691	NM_080927	ENSG00000057019	DCBLD2	CLCP1|ESDN	discoidin, CUB and LCCL domain containing 2	protein-coding
1416	chr2	164205434	164205752	+	10	NA	Intergenic	Intergenic	362902	NM_001303422	2888	Hs.411881	NM_004490	ENSG00000115290	GRB14	-	growth factor receptor bound protein 14	protein-coding
1432-3	chr8	109292427	109292725	+	10	NA	intron (NM_032869, intron 4 of 9)	intron (NM_032869, intron 4 of 9)	37357	NM_001128211	84955	Hs.380291	NM_032869	ENSG00000120526	NUDCD1	CML66|OVA66	NudC domain containing 1	protein-coding
2123	chr2	19541100	19541521	+	10	NA	Intergenic	Intergenic	-182687	NM_145260	130497	Hs.123933	NM_145260	ENSG00000143867	OSR1	ODD	odd-skipped related transcription factor 1	protein-coding
1483	chr9	4821754	4822124	+	10	NA	intron (NM_001286699, intron 1 of 6)	MSTD|LTR|ERVL-MaLR	-17830	NM_001286701	10171	Hs.194121	NM_005772	ENSG00000120158	RCL1	RNAC|RPCL1	RNA terminal phosphate cyclase like 1	protein-coding
1713	chr6	101380937	101381563	+	10	NA	Intergenic	Intergenic	-17735	NM_001166247	2898	Hs.98262	NM_021956	ENSG00000164418	GRIK2	EAA4|GLR6|GLUK6|GLUR6|GluK2|MRT6	glutamate ionotropic receptor kainate type subunit 2	protein-coding
1919-3	chr13	23558979	23559493	+	10	NA	Intergenic	Intergenic	-11134	NM_001204459	55504	Hs.149168	NM_018647	ENSG00000127863	TNFRSF19	TAJ|TAJ-alpha|TRADE|TROY	TNF receptor superfamily member 19	protein-coding
1386	chr4	125838992	125839293	+	10	NA	Intergenic	Intergenic	331883	NR_031746	100302267		NR_031746	ENSG00000283550	MIR2054	hsa-mir-2054	microRNA 2054	ncRNA
1322	chr5	137432429	137432661	+	10	NA	intron (NM_004598, intron 2 of 10)	L1MB3|LINE|L1	66781	NM_004598	6695	Hs.596136	NM_004598	ENSG00000152377	SPOCK1	SPOCK|TESTICAN|TIC1	SPARC (osteonectin), cwcv and kazal like domains proteoglycan 1	protein-coding
1236-2	chr8	105518435	105518704	+	10	NA	intron (NM_001362837, intron 3 of 7)	intron (NM_001362837, intron 3 of 7)	199026	NM_001362837	23414	Hs.431009	NM_012082	ENSG00000169946	ZFPM2	DIH3|FOG2|SRXY9|ZC2HC11B|ZNF89B|hFOG-2	zinc finger protein, FOG family member 2	protein-coding
1920-2	chr9	28808231	28808641	+	10	NA	intron (NM_001354574, intron 2 of 5)	intron (NM_001354574, intron 2 of 5)	55270	NR_030597	100126310		NR_030597	ENSG00000215966	MIR876	MIRN876|hsa-mir-876|mir-876	microRNA 876	ncRNA
1761-2	chr18	54562009	54562437	+	10	NA	Intergenic	Intergenic	-25536	NM_001307955	284254	Hs.376146	NM_173629	ENSG00000178690	DYNAP	C18orf26	dynactin associated protein	protein-coding
1905	chr18	58064350	58064818	+	10	NA	intron (NM_001144964, intron 1 of 30)	Charlie29a|DNA|hAT-Charlie	17358	NM_001144964	23327	Hs.185677	NM_015277	ENSG00000049759	NEDD4L	NEDD4-2|NEDD4.2|PVNH7|RSP5|hNEDD4-2	NEDD4 like E3 ubiquitin protein ligase	protein-coding
966-3	chr14	84237944	84238137	+	10	NA	Intergenic	Intergenic	-1033892	NR_145983	26843		NR_145983		SNORD3P3	RNU3P3|U3|U3.5|u3.7	small nucleolar RNA, C/D box 3 pseudogene 3	snoRNA
881	chr17	62995476	62995644	+	10	NA	intron (NM_025185, intron 1 of 25)	intron (NM_025185, intron 1 of 25)	29325	NM_025185	26115	Hs.410889	NM_015623	ENSG00000170921	TANC2	ROLSA|rols	tetratricopeptide repeat, ankyrin repeat and coiled-coil containing 2	protein-coding
1527	chr2	187093871	187094180	+	10	NA	Intergenic	L1MD|LINE|L1	-244855	NM_182521	151112	Hs.375054	NM_182521	ENSG00000163012	ZSWIM2	MEX|ZZZ2	zinc finger SWIM-type containing 2	protein-coding
1257-2	chr5	78566734	78567075	+	10	NA	intron (NM_005779, intron 2 of 4)	intron (NM_005779, intron 2 of 4)	81868	NM_005779	10184	Hs.79299	NM_005779	ENSG00000145685	LHFPL2	-	LHFPL tetraspan subfamily member 2	protein-coding
1163-4	chr8	112616110	112616346	+	10	NA	intron (NM_001363185, intron 20 of 66)	MIR|SINE|MIR	-27265	NR_031745	100302225		NR_031745	ENSG00000238399	MIR2053	hsa-mir-2053	microRNA 2053	ncRNA
1210-3	chr9	32399540	32399782	+	10	NA	intron (NM_001278352, intron 2 of 21)	L1ME3G|LINE|L1	15018	NM_002197	48	Hs.567229	NM_002197	ENSG00000122729	ACO1	ACONS|HEL60|IREB1|IREBP|IREBP1|IRP1	aconitase 1	protein-coding
2227-2	chr13	63433726	63434126	+	10	NA	Intergenic	LTR40a|LTR|ERVL	-105832	NR_126409	104355293	Hs.121439	NR_126409	ENSG00000227564	LINC00376	-	long intergenic non-protein coding RNA 376	ncRNA
1044-3	chr2	224922290	224922495	+	10	NA	intron (NM_001290263, intron 2 of 55)	intron (NM_001290263, intron 2 of 55)	24657	NM_001290263	55619	Hs.46578	NM_014689	ENSG00000135905	DOCK10	DRIP2|Nbla10300|ZIZ3	dedicator of cytokinesis 10	protein-coding
1832	chr4	141011807	141012299	+	10	NA	intron (NM_020724, intron 1 of 6)	intron (NM_020724, intron 1 of 6)	121416	NM_020724	57484	Hs.659104	NM_020724	ENSG00000170153	RNF150	-	ring finger protein 150	protein-coding
1408	chr5	120354174	120354499	+	10	NA	Intergenic	Arthur1|DNA|hAT-Tip100	-109942	NM_016644	51334	Hs.157461	NM_016644	ENSG00000184838	PRR16	DSC54|LARGEN	proline rich 16	protein-coding
2122	chr1	6784995	6785343	+	10	NA	promoter-TSS (NR_149049)	promoter-TSS (NR_149049)	-155	NM_001242701	23261	Hs.397705	NM_015215	ENSG00000171735	CAMTA1	CANPMR	calmodulin binding transcription activator 1	protein-coding
1085-3	chr2	206031236	206031433	+	10	NA	intron (NM_017759, intron 5 of 10)	intron (NM_017759, intron 5 of 10)	54840	NM_017759	54891	Hs.445036	NM_017759	ENSG00000114933	INO80D	-	INO80 complex subunit D	protein-coding
1162	chr7	140611690	140611912	+	10	NA	intron (NM_001318053, intron 1 of 13)	L1MB7|LINE|L1	-9259	NR_134477	27147	Hs.6385	NM_015689	ENSG00000146966	DENND2A	FAM31D|KIAA1277	DENN domain containing 2A	protein-coding
1227	chr1	205616607	205616912	+	10	NA	intron (NM_001973, intron 4 of 4)	intron (NM_001973, intron 4 of 4)	16113	NM_001973	2005	Hs.497520	NM_001973	ENSG00000158711	ELK4	SAP1	ETS transcription factor ELK4	protein-coding
1849	chr2	143607603	143608072	+	10	NA	intron (NM_018460, intron 11 of 13)	intron (NM_018460, intron 11 of 13)	-329230	NR_110237	101928386	Hs.668251	NR_110237	ENSG00000232377	LOC101928386	-	uncharacterized LOC101928386	ncRNA
1282	chr15	38894408	38894763	+	10	NA	Intergenic	Intergenic	197987	NR_160786
1039	chr2	24597185	24597427	+	10	NA	intron (NM_001362950, intron 3 of 23)	L2c|LINE|L2	12829	NM_147233	8648	Hs.596314	NM_003743	ENSG00000084676	NCOA1	F-SRC-1|KAT13A|RIP160|SRC1|bHLHe42|bHLHe74	nuclear receptor coactivator 1	protein-coding
1735	chr11	64185792	64186117	+	10	NA	promoter-TSS (NM_006819)	promoter-TSS (NM_006819)	-217	NM_006819	10963	Hs.337295	NM_006819	ENSG00000168439	STIP1	HEL-S-94n|HOP|IEF-SSP-3521|P60|STI1|STI1L	stress induced phosphoprotein 1	protein-coding
1262-4	chr11	32792072	32792345	+	10	NA	intron (NM_001008391, intron 1 of 17)	MER112|DNA|hAT-Charlie	2450	NM_001008391	493860	Hs.706808	NM_001008391	ENSG00000186714	CCDC73	NY-SAR-79	coiled-coil domain containing 73	protein-coding
1103	chr1	216184481	216184697	+	10	NA	intron (NM_206933, intron 20 of 71)	intron (NM_206933, intron 20 of 71)	112124	NR_125992	102723833	Hs.232072	NR_125992	ENSG00000233620	LOC102723833	-	uncharacterized LOC102723833	ncRNA
1889	chr12	55280964	55281368	+	10	NA	Intergenic	Intergenic	14066	NM_001005493	283365	Hs.554555	NM_001005493	ENSG00000188324	OR6C6	-	olfactory receptor family 6 subfamily C member 6	protein-coding
2301	chr2	52961047	52961635	+	10	NA	Intergenic	Intergenic	-258726	NR_039630	100616431		NR_039630	ENSG00000264975	MIR4431	-	microRNA 4431	ncRNA
860-5	chr6	144460830	144461014	+	10	NA	intron (NM_007124, intron 20 of 73)	intron (NM_007124, intron 20 of 73)	55267	NR_132778	106635530		NR_132778		SNORA98	-	small nucleolar RNA, H/ACA box 98	snoRNA
1340-2	chr17	64202946	64203243	+	10	NA	intron (NM_018469, intron 2 of 11)	intron (NM_018469, intron 2 of 11)	27640	NM_001288733	55852	Hs.175414	NM_018469	ENSG00000136478	TEX2	HT008|TMEM96	testis expressed 2	protein-coding
1680	chr3	94187744	94188092	+	10	NA	Intergenic	L1MC1|LINE|L1	124857	NM_022072	63899	Hs.436594	NM_022072	ENSG00000178694	NSUN3	MST077|MSTP077	NOP2/Sun RNA methyltransferase 3	protein-coding
1397-2	chr7	111931894	111932243	+	10	NA	intron (NM_001363540, intron 12 of 52)	intron (NM_001363540, intron 12 of 52)	123563	NR_103806	100506413	Hs.677513	NR_103806	ENSG00000225572	DOCK4-AS1	-	DOCK4 antisense RNA 1	ncRNA
859-2	chr11	7987190	7987341	+	10	NA	promoter-TSS (NM_003754)	promoter-TSS (NM_003754)	-72	NM_003754	8665	Hs.516023	NM_003754	ENSG00000175390	EIF3F	EIF3S5|MRT67|eIF3-p47	eukaryotic translation initiation factor 3 subunit F	protein-coding
1751	chr3	97942927	97943425	+	10	NA	3' UTR (NM_032778, exon 10 of 10)	3' UTR (NM_032778, exon 10 of 10)	29255	NM_153182	84864	Hs.570562	NM_032778	ENSG00000170854	RIOX2	JMJD10|MDIG|MINA|MINA53|NO52|ROX	ribosomal oxygenase 2	protein-coding
1308-3	chr6	53439609	53439899	+	10	NA	Intergenic	Intergenic	-90575	NM_001242831	60481	Hs.520189	NM_021814	ENSG00000012660	ELOVL5	HELO1|SCA38|dJ483K16.1	ELOVL fatty acid elongase 5	protein-coding
2718	chr17	58630929	58631721	+	10	NA	intron (NM_031272, intron 2 of 31)	AluSz6|SINE|Alu	60730	NM_198393	56155	Hs.390221	NM_031272	ENSG00000121101	TEX14	CT113|SPGF23	testis expressed 14, intercellular bridge forming factor	protein-coding
1801	chr2	209592153	209592529	+	10	NA	intron (NM_001039538, intron 3 of 14)	MER58A|DNA|hAT-Charlie	12662	NM_002374	4133	Hs.368281	NM_002374	ENSG00000078018	MAP2	MAP-2|MAP2A|MAP2B|MAP2C	microtubule associated protein 2	protein-coding
2396	chr8	121406027	121406533	+	10	NA	Intergenic	Intergenic	-233066	NR_002835	594842	Hs.668686	NR_002835		HAS2-AS1	HAS2-AS|HAS2AS|HASNT|NCRNA00077	HAS2 antisense RNA 1	ncRNA
1355-6	chr9	15851842	15852100	+	10	NA	intron (NM_001355547, intron 22 of 24)	L1MB5|LINE|L1	287993	NM_001355547	203238	Hs.17267	NM_173550	ENSG00000164989	CCDC171	C9orf93|bA536D16.1|bA778P13.1	coiled-coil domain containing 171	protein-coding
1119	chr4	104125303	104125563	+	10	NA	Intergenic	L1MA1|LINE|L1	-365532	NR_125926	101929468	Hs.480435	NR_125926	ENSG00000245384	CXXC4-AS1	-	CXXC4 antisense RNA 1	ncRNA
1765	chr7	16317427	16317782	+	10	NA	intron (NM_001101417, intron 2 of 8)	L1MA9|LINE|L1	103934	NR_160656	729920	Hs.636502	NM_001101417	ENSG00000214960	CRPPA	ISPD|LGMDR20|MDDGA7|MDDGC7|Nip|hISPD	CDP-L-ribitol pyrophosphorylase A	protein-coding
1227-2	chr2	161905709	161906070	+	10	NA	intron (NM_001354443, intron 15 of 25)	intron (NM_001354443, intron 15 of 25)	168326	NM_001935	1803	Hs.368912	NM_001935	ENSG00000197635	DPP4	ADABP|ADCP2|CD26|DPPIV|TP103	dipeptidyl peptidase 4	protein-coding
1098	chr2	177355879	177356086	+	10	NA	intron (NR_026966, intron 1 of 8)	LTR84b|LTR|ERVL	36709	NR_026966	100130691	Hs.707723	NM_182585	ENSG00000213963	LOC100130691	-	uncharacterized LOC100130691	ncRNA
1536-3	chr15	78257712	78258017	+	10	NA	Intergenic	Intergenic	-6281	NM_018602	55466	Hs.513053	NM_018602	ENSG00000140403	DNAJA4	MST104|MSTP104|PRO1472	DnaJ heat shock protein family (Hsp40) member A4	protein-coding
2022-2	chr10	18321320	18321756	+	10	NA	intron (NM_000724, intron 1 of 12)	L1MA1|LINE|L1	-19171	NM_201590	783	Hs.59093	NM_000724	ENSG00000165995	CACNB2	CACNLB2|CAVB2|MYSB	calcium voltage-gated channel auxiliary subunit beta 2	protein-coding
1000-2	chr7	112724290	112724473	+	10	NA	Intergenic	L1M4a1|LINE|L1	66012	NM_022484	64418	Hs.606345	NM_022484	ENSG00000146802	TMEM168	-	transmembrane protein 168	protein-coding
1205	chr10	75195208	75195443	+	10	NA	Intergenic	MamRep434|DNA|TcMar-Tigger	-14829	NM_001184823	7417	Hs.355927	NM_003375	ENSG00000165637	VDAC2	POR	voltage dependent anion channel 2	protein-coding
1268	chr3	171363409	171363645	+	10	NA	intron (NR_027767, intron 2 of 2)	intron (NR_027767, intron 2 of 2)	96878	NM_001161564	23043	Hs.34024	NM_015028	ENSG00000154310	TNIK	MRT54	TRAF2 and NCK interacting kinase	protein-coding
3006	chr1	104190663	104191352	+	10	NA	Intergenic	Intergenic	117984	NR_033990	100129138	Hs.514487	NR_033990	ENSG00000215869	LOC100129138	-	THAP domain containing 3 pseudogene	pseudo
1192	chr2	206453424	206453737	+	10	NA	intron (NM_003812, intron 2 of 25)	intron (NM_003812, intron 2 of 25)	10048	NM_003812	8745	Hs.370287	NM_003812	ENSG00000114948	ADAM23	MDC-3|MDC3	ADAM metallopeptidase domain 23	protein-coding
1151	chr9	6877842	6878173	+	10	NA	intron (NR_148680, intron 5 of 21)	intron (NR_148680, intron 5 of 21)	120657	NM_001304341	23081	Hs.709425	NM_015061	ENSG00000107077	KDM4C	GASC1|JHDM3C|JMJD2C|TDRD14C	lysine demethylase 4C	protein-coding
1044-2	chr1	172140646	172140854	+	10	NA	non-coding (NR_038397, exon 1 of 1)	non-coding (NR_038397, exon 1 of 1)	-1843	NR_029627	406996		NR_029627	ENSG00000283844	MIR214	MIRN214|miRNA214|mir-214	microRNA 214	ncRNA
1116-2	chr8	115056246	115056484	+	9	NA	Intergenic	Intergenic	611648	NM_001282902	7227	Hs.657018	NM_014112	ENSG00000104447	TRPS1	GC79|LGCR	transcriptional repressor GATA binding 1	protein-coding
1119-2	chr8	127224905	127225171	+	9	NA	Intergenic	Intergenic	-5770	NR_108049	100507056	Hs.343864	NR_108049		CCAT1	CARLO5|CARLo-5|onco-lncRNA-40	colon cancer associated transcript 1	ncRNA
1320	chr6	1088758	1089091	+	9	NA	intron (NR_027116, intron 1 of 3)	intron (NR_027116, intron 1 of 3)	12408	NR_027116	285768	Hs.209463	NR_027115		LINC01622	-	long intergenic non-protein coding RNA 1622	ncRNA
1414-2	chr2	58133375	58133685	+	9	NA	intron (NM_001130483, intron 9 of 13)	intron (NM_001130483, intron 9 of 13)	86818	NM_001130481	7444	Hs.715298	NM_006296	ENSG00000028116	VRK2	-	VRK serine/threonine kinase 2	protein-coding
1333	chr1	191662784	191663076	+	9	NA	Intergenic	Intergenic	-434432	NR_146892	105371660	Hs.127094	NR_146892	ENSG00000233882	LINC01680	-	long intergenic non-protein coding RNA 1680	ncRNA
1163-2	chr3	57628010	57628271	+	9	NA	3' UTR (NM_152678, exon 20 of 20)	3' UTR (NM_152678, exon 20 of 20)	30351	NR_132369	106144532	Hs.667207	NR_132369	ENSG00000272146	ARF4-AS1	-	ARF4 antisense RNA 1	ncRNA
1094-2	chr17	53628111	53628359	+	9	NA	Intergenic	L1MA8|LINE|L1	-194692	NM_032559	84643	Hs.226805	NM_032559	ENSG00000141200	KIF2B	-	kinesin family member 2B	protein-coding
1575	chr3	46517091	46517360	+	9	NA	3' UTR (NM_024512, exon 9 of 9)	3' UTR (NM_024512, exon 9 of 9)	19249	NM_031440	83597	Hs.196584	NM_031440	ENSG00000163825	RTP3	LTM1|TMEM7|Z3CXXC3	receptor transporter protein 3	protein-coding
1101-2	chr12	75870908	75871229	+	9	NA	Intergenic	Intergenic	160708	NM_007350	22822	Hs.602085	NM_007350	ENSG00000139289	PHLDA1	DT1P1B11|PHRIP|TDAG51	pleckstrin homology like domain family A member 1	protein-coding
1107	chr3	16872097	16872450	+	9	NA	Intergenic	Intergenic	-12682	NM_001144382	23228	Hs.202010	NM_015184	ENSG00000154822	PLCL2	PLCE2	phospholipase C like 2	protein-coding
1074-4	chr12	48219601	48219956	+	9	NA	Intergenic	Intergenic	-16486	NM_001004134	121275	Hs.446790	NM_001004134	ENSG00000172640	OR10AD1	OR10AD1P|OR12-1	olfactory receptor family 10 subfamily AD member 1	protein-coding
1035-2	chr15	37059156	37059384	+	9	NA	intron (NM_172316, intron 7 of 12)	intron (NM_172316, intron 7 of 12)	39426	NM_172315	4212	Hs.510989	NM_002399	ENSG00000134138	MEIS2	CPCMR|HsT18361|MRG1	Meis homeobox 2	protein-coding
1147	chr1	170807495	170807776	+	9	NA	Intergenic	Intergenic	-127836	NM_001163629	80133	Hs.591489	NM_025063	ENSG00000117501	MROH9	ARMC11|C1orf129	maestro heat like repeat family member 9	protein-coding
981-3	chr7	104971657	104971871	+	9	NA	Intergenic	UCON39|DNA|TcMar-Tigger	19401	NR_039981	100216546	Hs.369356	NR_039981		LINC01004	-	long intergenic non-protein coding RNA 1004	ncRNA
1419-2	chr9	72687348	72687693	+	9	NA	intron (NM_138691, intron 5 of 23)	intron (NM_138691, intron 5 of 23)	165719	NM_138691	117531	Hs.670211	NM_138691	ENSG00000165091	TMC1	DFNA36|DFNB11|DFNB7	transmembrane channel like 1	protein-coding
769-2	chr15	19787831	19787937	+	9	NA	Intergenic	ALR/Alpha|Satellite|centr	-494860	NR_038836	646096	Hs.448789	NR_038836	ENSG00000259156	CHEK2P2	-	checkpoint kinase 2 pseudogene 2	pseudo
1104-3	chr11	16356447	16356739	+	9	NA	promoter-TSS (NM_001367873)	promoter-TSS (NM_001367873)	-47	NM_001367873	55553	Hs.368226	NM_017508	ENSG00000110693	SOX6	HSSOX6|SOXD	SRY-box transcription factor 6	protein-coding
1263-2	chr3	37198212	37198465	+	9	NA	Intergenic	L4_B_Mam|LINE|RTE-X	-21978	NM_001348310	9209	Hs.740522	NM_006309	ENSG00000093167	LRRFIP2	HUFI-2	LRR binding FLII interacting protein 2	protein-coding
947-2	chr15	85099361	85099577	+	9	NA	intron (NM_001243137, intron 9 of 21)	intron (NM_001243137, intron 9 of 21)	117495	NM_173454	5151	Hs.9333	NM_002605	ENSG00000073417	PDE8A	HsT19550	phosphodiesterase 8A	protein-coding
1536-2	chr7	107946961	107947422	+	9	NA	intron (NM_002291, intron 24 of 33)	intron (NM_002291, intron 24 of 33)	55970	NM_002291	3912	Hs.650585	NM_002291	ENSG00000091136	LAMB1	CLM|LIS5	laminin subunit beta 1	protein-coding
1150-2	chr7	123599882	123600152	+	9	NA	intron (NR_111926, intron 1 of 7)	intron (NR_111926, intron 1 of 7)	1634	NM_001291304	4698	Hs.651219	NM_005000	ENSG00000128609	NDUFA5	B13|CI-13KD-B|CI-13kB|NUFM|UQOR13	NADH:ubiquinone oxidoreductase subunit A5	protein-coding
1234-3	chr21	8999048	8999337	+	9	NA	Intergenic	L3|LINE|CR1	11575	NR_162105	113218501		NR_162105		MIR10396A	-	microRNA 10396a	ncRNA
1004-2	chr1	218499078	218499352	+	9	NA	intron (NR_031644, intron 2 of 6)	intron (NR_031644, intron 2 of 6)	-10880	NR_146760	440714	Hs.146774	NR_146760	ENSG00000228208	C1orf143	-	chromosome 1 open reading frame 143 (putative)	ncRNA
1206	chr1	44721336	44721623	+	9	NA	TTS (NR_002753)	TTS (NR_002753)	422	NR_002753	26828		NR_002753	ENSG00000199377	RNU5F-1	RNU5F|U5F	RNA, U5F small nuclear 1	snRNA
1342	chr2	57544669	57545012	+	9	NA	Intergenic	Intergenic	-362811	NM_001288838	7444	Hs.715298	NM_006296	ENSG00000028116	VRK2	-	VRK serine/threonine kinase 2	protein-coding
1944	chr7	80825545	80825906	+	9	NA	intron (NM_006379, intron 4 of 17)	intron (NM_006379, intron 4 of 17)	93326	NM_006379	10512	Hs.269109	NM_006379	ENSG00000075223	SEMA3C	SEMAE|SemE	semaphorin 3C	protein-coding
1336-2	chr6	17389374	17389728	+	9	NA	Intergenic	MER44D|DNA|TcMar-Tigger	-3954	NM_001363533	10486	Hs.132902	NM_006366	ENSG00000112186	CAP2	-	cyclase associated actin cytoskeleton regulatory protein 2	protein-coding
1247-3	chr7	7693942	7694215	+	9	NA	intron (NM_002947, intron 2 of 7)	intron (NM_002947, intron 2 of 7)	24529	NM_002947	6119	Hs.487540	NM_002947	ENSG00000106399	RPA3	REPA3|RP-A p14	replication protein A3	protein-coding
1500-2	chr9	73132058	73132434	+	9	NA	Intergenic	Intergenic	-19619	NM_000700	301	Hs.494173	NM_000700	ENSG00000135046	ANXA1	ANX1|LPC1	annexin A1	protein-coding
862-3	chr2	210711121	210711293	+	9	NA	Intergenic	Intergenic	93636	NR_002763	29034	Hs.658398	NR_002763	ENSG00000280837	CPS1-IT1	CPS1-IT|CPS1IT|CPS1IT1|PRO0132	CPS1 intronic transcript 1	ncRNA
999	chr2	222584019	222584237	+	9	NA	intron (NR_130154, intron 17 of 17)	L1MC4|LINE|L1	71964	NR_130154	10056	Hs.471452	NM_005687	ENSG00000116120	FARSB	FARSLB|FRSB|HSPC173|NEDBLLA|PheHB|PheRS|RILDBC	phenylalanyl-tRNA synthetase subunit beta	protein-coding
2248	chr4	181968439	181968961	+	9	NA	Intergenic	L1MB1|LINE|L1	-138727	NR_147188	105377573	Hs.333288	NR_147188	ENSG00000251336	TEMN3-AS1	-	TENM3 antisense transcript 1	ncRNA
1655	chr2	144770800	144771315	+	9	NA	intron (NR_033870, intron 2 of 4)	intron (NR_033870, intron 2 of 4)	103090	NR_033870	401014	Hs.742290	NR_033870	ENSG00000226674	TEX41	DKFZp686O1327|LINC00953	testis expressed 41	ncRNA
1118	chr8	122237231	122237481	+	9	NA	Intergenic	LTR16C|LTR|ERVL	331288	NR_131202	105375734	Hs.628341	NR_131202		SMILR	-	smooth muscle induced lncRNA, enhancer of proliferation	ncRNA
1030	chr4	25927469	25927705	+	9	NA	intron (NM_001145432, intron 1 of 2)	intron (NM_001145432, intron 1 of 2)	13395	NM_001145432	389203	Hs.479386	NM_001145432	ENSG00000250317	SMIM20	C4orf52|MITRAC7|PNX	small integral membrane protein 20	protein-coding
886	chr1	228457897	228458077	+	9	NA	promoter-TSS (NM_033445)	promoter-TSS (NM_033445)	-120	NM_175055	128312	Hs.376691	NM_175055	ENSG00000196890	HIST3H2BB	H2Bb	histone cluster 3 H2B family member b	protein-coding
1130-7	chr12	50259619	50259967	+	9	NA	intron (NM_016357, intron 1 of 10)	intron (NM_016357, intron 1 of 10)	23727	NM_001113546	51474	Hs.525419	NM_016357	ENSG00000050405	LIMA1	EPLIN|LDLCQ8|SREBP3	LIM domain and actin binding 1	protein-coding
1526-2	chr13	41139406	41139885	+	9	NA	intron (NR_120423, intron 1 of 3)	L1ME2|LINE|L1	6717	NR_120423	101929140	Hs.663088	NR_120423	ENSG00000278390	LOC101929140	-	uncharacterized LOC101929140	ncRNA
1842	chr5	55672362	55673068	+	9	NA	intron (NM_001349385, intron 3 of 14)	intron (NM_001349385, intron 3 of 14)	20338	NM_001258286	153129	Hs.742101	NM_173514	ENSG00000177058	SLC38A9	URLC11	solute carrier family 38 member 9	protein-coding
1070-3	chr5	171155681	171156017	+	9	NA	intron (NM_022897, intron 14 of 27)	intron (NM_022897, intron 14 of 27)	-153399	NM_021025	30012	Hs.249125	NM_021025	ENSG00000164438	TLX3	HOX11L2|RNX	T cell leukemia homeobox 3	protein-coding
1290	chr1	195591915	195592293	+	9	NA	Intergenic	Intergenic	496611	NR_146895	105371673		NR_146895		LINC01724	-	long intergenic non-protein coding RNA 1724	ncRNA
1112-2	chr20	33720318	33720541	+	9	NA	promoter-TSS (NM_007238)	promoter-TSS (NM_007238)	-119	NM_007238	11264	Hs.654857	NM_007238	ENSG00000101417	PXMP4	PMP24	peroxisomal membrane protein 4	protein-coding
1539-2	chr4	72366030	72366350	+	9	NA	intron (NM_014243, intron 4 of 21)	intron (NM_014243, intron 4 of 21)	203031	NM_014243	9508	Hs.590919	NM_014243	ENSG00000156140	ADAMTS3	ADAMTS-4|HKLLS3	ADAM metallopeptidase with thrombospondin type 1 motif 3	protein-coding
1040-4	chr12	29771853	29772093	+	9	NA	intron (NM_175861, intron 1 of 17)	L2a|LINE|L2	11969	NM_001193451	83857	Hs.401954	NM_031920	ENSG00000133687	TMTC1	ARG99|OLF|TMTC1A	transmembrane O-mannosyltransferase targeting cadherins 1	protein-coding
1514	chr6	147642540	147642818	+	9	NA	Intergenic	Intergenic	133989	NM_001030060	389432	Hs.567973	NM_001030060	ENSG00000203727	SAMD5	dJ875H10.1	sterile alpha motif domain containing 5	protein-coding
781	chr1	192489994	192490103	+	9	NA	Intergenic	Intergenic	-85725	NM_002922	5996	Hs.75256	NM_002922	ENSG00000090104	RGS1	1R20|BL34|HEL-S-87|IER1|IR20	regulator of G protein signaling 1	protein-coding
1129	chr3	172285960	172286208	+	9	NA	intron (NM_001135095, intron 7 of 25)	intron (NM_001135095, intron 7 of 25)	162372	NM_198407	2693	Hs.130212	NM_004122	ENSG00000121853	GHSR	GHDP	growth hormone secretagogue receptor	protein-coding
2152	chr5	82749463	82749934	+	9	NA	Intergenic	Intergenic	-90457	NR_039773	100616297		NR_039773	ENSG00000283359	MIR3977	-	microRNA 3977	ncRNA
805-3	chr6	164416049	164416171	+	9	NA	Intergenic	Intergenic	405953	NR_131926	105378111		NR_131926		MEAT6	-	melanoma-associated transcript 6	ncRNA
1936	chr4	175450408	175450892	+	9	NA	Intergenic	PRIMA41-int|LTR|ERV1	337026	NM_001261448	2823	Hs.75819	NM_005277	ENSG00000150625	GPM6A	GPM6|M6A	glycoprotein M6A	protein-coding
1480	chr1	174116137	174116400	+	9	NA	Intergenic	Intergenic	43019	NR_121197	102724601	Hs.563791	NR_121197	ENSG00000227373	RABGAP1L-DT	-	RABGAP1L divergent transcript	ncRNA
1388	chr2	33437297	33437611	+	9	NA	intron (NM_170672, intron 1 of 18)	intron (NM_170672, intron 1 of 18)	1106	NM_170672	25780	Hs.143674	NM_015376	ENSG00000152689	RASGRP3	GRP3	RAS guanyl releasing protein 3	protein-coding
1415	chr5	73106447	73106745	+	9	NA	Intergenic	L1MB3|LINE|L1	-13979	NM_173490	134285	Hs.162246	NM_173490	ENSG00000157111	TMEM171	PRP2	transmembrane protein 171	protein-coding
1128-3	chr13	69474186	69474411	+	9	NA	Intergenic	Intergenic	251952	NR_125752	103689913	Hs.585628	NR_125752	ENSG00000235221	LINC00383	LINC00401	long intergenic non-protein coding RNA 383	ncRNA
1193	chr1	185776500	185776779	+	9	NA	intron (NM_031935, intron 1 of 106)	intron (NM_031935, intron 1 of 106)	42248	NM_031935	83872	Hs.58877	NM_031935	ENSG00000143341	HMCN1	ARMD1|FBLN6|FIBL-6|FIBL6	hemicentin 1	protein-coding
1334-3	chr12	80064170	80064520	+	9	NA	Intergenic	Intergenic	-35192	NM_001368062	283310	Hs.723594	NM_173591	ENSG00000165899	OTOGL	C12orf64|DFNB84B	otogelin like	protein-coding
1420	chr5	27192154	27192587	+	9	NA	Intergenic	L1PA15|LINE|L1	-153784	NM_016279	1007	Hs.272212	NM_016279	ENSG00000113100	CDH9	-	cadherin 9	protein-coding
1375	chr3	27590888	27591233	+	9	NA	Intergenic	Intergenic	-106676	NM_001321105	9497	Hs.250072	NM_003615	ENSG00000033867	SLC4A7	NBC2|NBC3|NBCN1|SBC2|SLC4A6	solute carrier family 4 member 7	protein-coding
794-3	chr5	143920926	143921078	+	9	NA	Intergenic	Intergenic	108841	NM_021182	57824	Hs.158320	NM_021182	ENSG00000158497	HMHB1	HB-1|HB-1Y|HLA-HB1	histocompatibility minor HB-1	protein-coding
897-4	chr19	11530537	11530728	+	9	NA	Intergenic	Intergenic	-1498	NM_001142464	51295	Hs.515146	NM_016581	ENSG00000130159	ECSIT	SITPEC	ECSIT signalling integrator	protein-coding
1535-2	chr8	17836634	17837039	+	9	NA	Intergenic	Intergenic	-35257	NM_001363061	57509	Hs.7946	NM_020749	ENSG00000129422	MTUS1	ATBP|ATIP|ATIP3|ICIS|MP44|MTSG1	microtubule associated scaffold protein 1	protein-coding
1123	chr1	169144826	169145089	+	9	NA	intron (NR_104229, intron 12 of 12)	intron (NR_104229, intron 12 of 12)	38267	NM_001677	481	Hs.291196	NM_001677	ENSG00000143153	ATP1B1	ATP1B	ATPase Na+/K+ transporting subunit beta 1	protein-coding
1027-4	chr10	101346213	101346418	+	9	NA	Intergenic	MIR|SINE|MIR	-7718	NM_001256856	8945	Hs.643802	NM_003939	ENSG00000166167	BTRC	BETA-TRCP|FBW1A|FBXW1|FBXW1A|FWD1|bTrCP|bTrCP1|betaTrCP	beta-transducin repeat containing E3 ubiquitin protein ligase	protein-coding
928-3	chr5	119019593	119019829	+	9	NA	intron (NR_134250, intron 2 of 2)	intron (NR_134250, intron 2 of 2)	17950	NR_134249	105379143	Hs.636285	NR_134249	ENSG00000249494	LOC105379143	-	uncharacterized LOC105379143	ncRNA
1676	chr8	78948439	78948777	+	9	NA	Intergenic	LTR16A|LTR|ERVL	111079	NR_157588	112935892		NR_157588		LINC02605	-	long intergenic non-protein coding RNA 2605	ncRNA
1746	chr2	18096975	18097477	+	9	NA	Intergenic	Intergenic	218559	NM_002252	3790	Hs.414489	NM_002252	ENSG00000170745	KCNS3	KV9.3	potassium voltage-gated channel modifier subfamily S member 3	protein-coding
890	chr1	145996585	145996784	+	9	NA	promoter-TSS (NM_001313972)	promoter-TSS (NM_001313972)	-105	NM_006472	10628	Hs.533977	NM_006472	ENSG00000265972	TXNIP	ARRDC6|EST01027|HHCPA78|THIF|VDUP1	thioredoxin interacting protein	protein-coding
1409-3	chr17	17472461	17472913	+	9	NA	Intergenic	Intergenic	-4313	NM_018019	55090	Hs.244595	NM_018019	ENSG00000141026	MED9	MED25	mediator complex subunit 9	protein-coding
1506	chr8	71605835	71606147	+	9	NA	Intergenic	Intergenic	-57897	NM_001370336	2138	Hs.444971	NM_000503	ENSG00000104313	EYA1	BOP|BOR|BOS1|OFC1	EYA transcriptional coactivator and phosphatase 1	protein-coding
984	chr2	107582575	107582844	+	9	NA	Intergenic	Intergenic	53290	NR_146968	105373537		NR_146968	ENSG00000224568	LINC01886	-	long intergenic non-protein coding RNA 1886	ncRNA
1076-2	chr20	11045809	11046075	+	9	NA	Intergenic	Intergenic	19398	NR_146878	728434	Hs.570365	NR_146878	ENSG00000125899	C20orf187	-	chromosome 20 open reading frame 187 (putative)	ncRNA
1309-3	chr12	92602541	92602785	+	9	NA	Intergenic	Intergenic	-100180	NM_001037671	338809	Hs.326303	NM_001037671	ENSG00000187510	C12orf74	-	chromosome 12 open reading frame 74	protein-coding
1433	chr6	20680629	20680986	+	9	NA	intron (NM_017774, intron 5 of 15)	intron (NM_017774, intron 5 of 15)	146350	NM_017774	54901	Hs.657604	NM_017774	ENSG00000145996	CDKAL1	-	CDK5 regulatory subunit associated protein 1 like 1	protein-coding
1365	chr10	4018125	4018461	+	9	NA	Intergenic	Intergenic	27133	NR_106726	102464829		NR_106726	ENSG00000274809	MIR6078	hsa-mir-6078	microRNA 6078	ncRNA
1182-2	chr21	16084740	16085097	+	9	NA	intron (NR_111005, intron 1 of 6)	intron (NR_111005, intron 1 of 6)	13804	NR_111005	388815	Hs.473394	NR_027790		MIR99AHG	C21orf34|C21orf35|LINC00478|MONC	mir-99a-let-7c cluster host gene	ncRNA
1242-2	chr11	111531177	111531483	+	9	NA	intron (NM_207430, intron 4 of 6)	L2c|LINE|L2	-8950	NM_001318799	143903	Hs.503831	NM_178834	ENSG00000204381	LAYN	-	layilin	protein-coding
1787	chr13	33372236	33372737	+	9	NA	intron (NM_001243476, intron 5 of 17)	intron (NM_001243476, intron 5 of 17)	-37220	NR_146541	105370154		NR_146541		LINC02344	-	long intergenic non-protein coding RNA 2344	ncRNA
1252-2	chr6	11425490	11425763	+	9	NA	Intergenic	Intergenic	-43278	NR_073131	4739	Hs.37982	NM_006403	ENSG00000111859	NEDD9	CAS-L|CAS2|CASL|CASS2|HEF1	neural precursor cell expressed, developmentally down-regulated 9	protein-coding
1352	chr2	189540469	189540756	+	9	NA	Intergenic	Intergenic	40199	NM_014585	30061	Hs.643005	NM_014585	ENSG00000138449	SLC40A1	FPN1|HFE4|IREG1|MST079|MSTP079|MTP1|SLC11A3	solute carrier family 40 member 1	protein-coding
2186	chr11	22454663	22455121	+	9	NA	intron (NR_120583, intron 3 of 3)	intron (NR_120583, intron 3 of 3)	37127	NR_120583	102723378	Hs.374255	NR_120583	ENSG00000255323	LINC01495	-	long intergenic non-protein coding RNA 1495	ncRNA
1291	chr10	91313014	91313459	+	9	NA	intron (NR_024467, intron 4 of 4)	intron (NR_024467, intron 4 of 4)	92573	NM_032373	84333	Hs.500512	NM_032373	ENSG00000180628	PCGF5	RNF159	polycomb group ring finger 5	protein-coding
1275-2	chr17	40417850	40418191	+	9	NA	promoter-TSS (NM_001067)	promoter-TSS (NM_001067)	-124	NM_001067	7153	Hs.156346	NM_001067	ENSG00000131747	TOP2A	TOP2|TP2A	DNA topoisomerase II alpha	protein-coding
1279	chr6	144093163	144093519	+	9	NA	Intergenic	Charlie1a|DNA|hAT-Charlie	2232	NM_031287	83443	Hs.110695	NM_031287	ENSG00000169976	SF3B5	SF3b10|Ysf3	splicing factor 3b subunit 5	protein-coding
1213	chr2	66305648	66306003	+	9	NA	Intergenic	Intergenic	52503	NR_039938	100616464		NR_039938	ENSG00000264525	MIR4778	-	microRNA 4778	ncRNA
830-2	chr6	135084634	135084816	+	9	NA	Intergenic	Intergenic	-29903	NM_001363686	10767	Hs.378532	NM_006620	ENSG00000112339	HBS1L	EF-1a|ERFS|HBS1|HSPC276|eRF3c	HBS1 like translational GTPase	protein-coding
1184	chr8	122238651	122239024	+	9	NA	Intergenic	MER44B|DNA|TcMar-Tigger	329807	NR_131202	105375734	Hs.628341	NR_131202		SMILR	-	smooth muscle induced lncRNA, enhancer of proliferation	ncRNA
910-3	chr18	62710612	62710849	+	9	NA	Intergenic	Intergenic	-4811	NM_194449	23239	Hs.465337	NM_194449	ENSG00000081913	PHLPP1	PHLPP|PLEKHE1|PPM3A|SCOP	PH domain and leucine rich repeat protein phosphatase 1	protein-coding
1085-4	chr3	81554273	81554662	+	9	NA	intron (NM_000158, intron 12 of 15)	intron (NM_000158, intron 12 of 15)	207178	NM_000158	2632	Hs.436062	NM_000158	ENSG00000114480	GBE1	APBD|GBE|GSD4	1,4-alpha-glucan branching enzyme 1	protein-coding
1738	chr11	122342052	122342404	+	9	NA	intron (NR_137179, intron 1 of 4)	MIR1_Amn|SINE|MIR	25760	NR_137192	399959	Hs.44098	NR_024430	ENSG00000255248	MIR100HG	AGD1|linc-NeD125|lncRNA-N2	mir-100-let-7a-2-mir-125b-1 cluster host gene	ncRNA
1348	chr14	46582795	46583082	+	9	NA	Intergenic	MER51-int|LTR|ERV1	68843	NM_080746	140801	Hs.308332	NM_080746	ENSG00000165496	RPL10L	RPL10_5_1358	ribosomal protein L10 like	protein-coding
1103-2	chr2	12928197	12928464	+	9	NA	Intergenic	Intergenic	78683	NR_038434	100506474	Hs.242196	NR_038434	ENSG00000225649	LOC100506474	-	uncharacterized LOC100506474	ncRNA
2068	chr12	12240835	12241239	+	9	NA	intron (NM_002336, intron 2 of 22).2	intron (NM_002336, intron 2 of 22).2	26007	NM_002336	4040	Hs.584775	NM_002336	ENSG00000070018	LRP6	ADCAD2|STHAG7	LDL receptor related protein 6	protein-coding
1231	chr20	16947488	16947832	+	9	NA	Intergenic	Intergenic	199307	NM_020157	56914	Hs.41119	NM_020157	ENSG00000125879	OTOR	FDP|MIAL1	otoraplin	protein-coding
1273	chr6	15604982	15605251	+	9	NA	intron (NR_036448, intron 7 of 9)	intron (NR_036448, intron 7 of 9)	57912	NR_036448	84062	Hs.571148	NM_032122	ENSG00000047579	DTNBP1	BLOC1S8|DBND|HPS7|My031|SDY	dystrobrevin binding protein 1	protein-coding
2069	chr1	187481492	187482049	+	9	NA	Intergenic	Intergenic	38142	NR_132374	106144535	Hs.568709	NR_132374		LINC01037	-	long intergenic non-protein coding RNA 1037	ncRNA
1093	chr7	102119434	102119686	+	9	NA	intron (NM_001913, intron 8 of 22)	intron (NM_001913, intron 8 of 22)	-165581	NM_020979	10603	Hs.489448	NM_020979	ENSG00000160999	SH2B2	APS	SH2B adaptor protein 2	protein-coding
1273-2	chr9	78785586	78785919	+	9	NA	Intergenic	Intergenic	359914	NR_109771	101927450	Hs.738041	NR_109771	ENSG00000260995	LOC101927450	-	uncharacterized LOC101927450	ncRNA
1929	chr1	229535166	229535604	+	9	NA	intron (NM_012089, intron 6 of 12)	L1MC1|LINE|L1	23322	NM_012089	23456	Hs.17614	NM_012089	ENSG00000135776	ABCB10	EST20237|M-ABC2|MTABC2	ATP binding cassette subfamily B member 10	protein-coding
1403	chr5	85000860	85001138	+	9	NA	Intergenic	Intergenic	-616119	NM_005711	10085	Hs.482730	NM_005711	ENSG00000164176	EDIL3	DEL1	EGF like repeats and discoidin domains 3	protein-coding
1157-2	chr2	227468280	227468562	+	9	NA	Intergenic	Intergenic	-3711	NR_049888	100847081		NR_049888	ENSG00000284092	MIR5703	mir-5703	microRNA 5703	ncRNA
1919	chr2	184326203	184326645	+	9	NA	Intergenic	L1MB1|LINE|L1	-52551	NR_039638	100616305		NR_039638	ENSG00000266808	MIR548AE1	-	microRNA 548ae-1	ncRNA
1141	chr8	79964792	79965037	+	9	NA	intron (NM_014018, intron 2 of 2)	intron (NM_014018, intron 2 of 2)	65345	NM_014018	28957	Hs.521124	NM_014018	ENSG00000147586	MRPS28	HSPC007|MRP-S28|MRP-S35|MRPS35	mitochondrial ribosomal protein S28	protein-coding
1407	chr2	150295588	150295955	+	9	NA	Intergenic	Intergenic	-38764	NR_146972	105373683		NR_146972	ENSG00000231420	LINC01817	-	long intergenic non-protein coding RNA 1817	ncRNA
1499-3	chr12	92802958	92803283	+	9	NA	intron (NM_003566, intron 18 of 28)	intron (NM_003566, intron 18 of 28)	66631	NM_001004330	440107	Hs.591013	NM_001004330	ENSG00000187510	PLEKHG7	-	pleckstrin homology and RhoGEF domain containing G7	protein-coding
1490	chr20	54228917	54229236	+	9	NA	Intergenic	MIRb|SINE|MIR	20989	NM_002623	5203	Hs.91161	NM_002623	ENSG00000101132	PFDN4	C1|PFD4	prefoldin subunit 4	protein-coding
1139	chr7	47783972	47784229	+	9	NA	intron (NM_138295, intron 56 of 56)	intron (NM_138295, intron 56 of 56)	-11191	NR_161268	80099	Hs.287647	NM_025031		C7orf69	-	chromosome 7 open reading frame 69	ncRNA
1187-2	chr18	42217496	42217806	+	9	NA	intron (NR_046174, intron 2 of 9)	HERV16-int|LTR|ERVL	30983	NR_046454	284260	Hs.652819	NR_046174	ENSG00000267586	LINC00907	-	long intergenic non-protein coding RNA 907	ncRNA
1163-3	chr3	171788723	171789061	+	9	NA	intron (NM_002662, intron 1 of 26)	intron (NM_002662, intron 1 of 26)	21591	NM_002662	5337	Hs.382865	NM_002662	ENSG00000075651	PLD1	CVDD	phospholipase D1	protein-coding
1302	chr4	158046355	158046667	+	9	NA	Intergenic	Intergenic	-124241	NR_147409	285505		NR_147407	ENSG00000248429	FAM198B-AS1	-	FAM198B antisense RNA 1	ncRNA
841-3	chr3	89238829	89238998	+	9	NA	intron (NM_182644, intron 3 of 6)	intron (NM_182644, intron 3 of 6)	131292	NM_182644	2042	Hs.123642	NM_005233	ENSG00000044524	EPHA3	EK4|ETK|ETK1|HEK|HEK4|TYRO4	EPH receptor A3	protein-coding
1861	chr2	162473671	162474172	+	9	NA	intron (NM_033272, intron 6 of 15)	L2c|LINE|L2	129553	NM_001330270	25801	Hs.377894	NM_012198	ENSG00000115271	GCA	GCL	grancalcin	protein-coding
1935	chr12	93102282	93102853	+	9	NA	intron (NR_040096, intron 3 of 4)	intron (NR_040096, intron 3 of 4)	-71799	NR_120492	102724933	Hs.663947	NR_120492	ENSG00000258171	LINC02412	-	long intergenic non-protein coding RNA 2412	ncRNA
1443-2	chr12	92137236	92137576	+	9	NA	intron (NR_132341, intron 1 of 4)	intron (NR_132341, intron 1 of 4)	4307	NR_046159	256021	Hs.651357	NM_001256373	ENSG00000257242	LINC01619	C12orf79	long intergenic non-protein coding RNA 1619	ncRNA
986	chr7	28953905	28954117	+	9	NA	3' UTR (NM_014817, exon 1 of 1)	3' UTR (NM_014817, exon 1 of 1)	4319	NM_014817	9865	Hs.744120	NM_014817	ENSG00000255690	TRIL	-	TLR4 interactor with leucine rich repeats	protein-coding
1089-3	chr7	96822616	96822963	+	9	NA	Intergenic	Intergenic	-112898	NM_006304	7979	Hs.489201	NM_006304	ENSG00000127922	SEM1	C7orf76|DSS1|ECD|SHFD1|SHFM1|SHSF1|Shfdg1	SEM1 26S proteasome complex subunit	protein-coding
1337-2	chr3	192422500	192422848	+	9	NA	intron (NM_004113, intron 2 of 5)	MIR|SINE|MIR	-13625	NM_021032	2257	Hs.390250	NM_004113	ENSG00000114279	FGF12	EIEE47|FGF12B|FHF1	fibroblast growth factor 12	protein-coding
752	chr2	52831324	52831480	+	9	NA	Intergenic	L1ME3A|LINE|L1	-128787	NR_039630	100616431		NR_039630	ENSG00000264975	MIR4431	-	microRNA 4431	ncRNA
1478-2	chr11	81787763	81788065	+	9	NA	Intergenic	Intergenic	102922	NR_036186	100422823		NR_036186	ENSG00000264110	MIR4300	-	microRNA 4300	ncRNA
995	chr4	76267948	76268167	+	9	NA	intron (NM_001242939, intron 3 of 6)	L1MB7|LINE|L1	16336	NM_001136570	100129583	Hs.720509	NM_001136570	ENSG00000189157	FAM47E	-	family with sequence similarity 47 member E	protein-coding
2563	chr3	52670749	52671373	+	9	NA	intron (NM_001366074, intron 5 of 30)	intron (NM_001366074, intron 5 of 30)	14538	NM_001350074	55193	Hs.189920	NM_018165	ENSG00000163939	PBRM1	BAF180|PB1	polybromo 1	protein-coding
1033-6	chr21	26375296	26375583	+	9	NA	Intergenic	Intergenic	-18196	NR_135516	100996571	Hs.570432	NR_135515	ENSG00000197934	CYYR1-AS1	-	cysteine and tyrosine rich 1 antisense RNA 1	ncRNA
1425	chr1	62875749	62876092	+	9	NA	Intergenic	Intergenic	91788	NM_032852	84938	Hs.7353	NM_032852	ENSG00000125703	ATG4C	APG4-C|APG4C|AUTL1|AUTL3	autophagy related 4C cysteine peptidase	protein-coding
869-6	chr13	83272117	83272366	+	9	NA	Intergenic	Intergenic	610152	NM_052910	114798	Hs.415478	NM_052910	ENSG00000178235	SLITRK1	LRRC12|TTM	SLIT and NTRK like family member 1	protein-coding
1447	chr6	98215011	98215418	+	9	NA	Intergenic	Intergenic	190683	NR_031579	100302164		NR_031579	ENSG00000238367	MIR2113	hsa-mir-2113	microRNA 2113	ncRNA
1583	chr1	95435597	95435971	+	9	NA	Intergenic	MER44C|DNA|TcMar-Tigger	-38953	NR_033966	440594	Hs.514123	NR_033966	ENSG00000233907	LINC01761	-	long intergenic non-protein coding RNA 1761	ncRNA
1262-2	chr5	53360790	53361100	+	9	NA	Intergenic	Intergenic	-119684	NM_013409	10468	Hs.9914	NM_006350	ENSG00000134363	FST	FS	follistatin	protein-coding
1711	chr4	144501220	144501707	+	9	NA	Intergenic	Tigger1|DNA|TcMar-Tigger	144556	NR_037595	646576	Hs.632595	NR_037595	ENSG00000248890	HHIP-AS1	-	HHIP antisense RNA 1	ncRNA
979-3	chr6	71394087	71394362	+	9	NA	Intergenic	Intergenic	9397	NR_029504	407029		NR_029504	ENSG00000207827	MIR30A	MIRN30A|mir-30a	microRNA 30a	ncRNA
1316	chr1	162404817	162405119	+	9	NA	intron (NM_053282, intron 1 of 3)	L1ME1|LINE|L1	7168	NM_053282	117157	Hs.350581	NM_053282	ENSG00000198574	SH2D1B	EAT2	SH2 domain containing 1B	protein-coding
1116	chr8	79231947	79232156	+	9	NA	Intergenic	L1PB4|LINE|L1	-100137	NR_162137	113219456		NR_162137		MIR12123	-	microRNA 12123	ncRNA
1330	chr1	240001259	240001596	+	9	NA	Intergenic	Kanga1a|DNA|TcMar-Tc2	-6097	NR_036695	645884	Hs.613280	NR_036695		RPS7P5	RPS7_2_183	ribosomal protein S7 pseudogene 5	pseudo
1106-3	chr17	49764224	49764458	+	9	NA	promoter-TSS (NM_030802)	promoter-TSS (NM_030802)	-210	NM_030802	81558	Hs.514308	NM_030802	ENSG00000121104	FAM117A	-	family with sequence similarity 117 member A	protein-coding
1076	chr11	110059784	110059977	+	9	NA	Intergenic	L2c|LINE|L2	-33512	NM_033390	85463	Hs.376289	NM_033390	ENSG00000149289	ZC3H12C	MCPIP3	zinc finger CCCH-type containing 12C	protein-coding
1603-2	chr19	34274944	34275283	+	9	NA	intron (NM_014686, intron 1 of 13)	intron (NM_014686, intron 1 of 13)	20559	NM_014686	9710	Hs.330073	NM_014686	ENSG00000166398	KIAA0355	-	KIAA0355	protein-coding
1548-2	chr2	172038542	172038942	+	9	NA	intron (NM_001322279, intron 1 of 9)	intron (NM_001322279, intron 1 of 9)	38789	NR_136273	254042	Hs.298250	NM_199227	ENSG00000172878	METAP1D	MAP 1D|MAP1D|MetAP 1D|Metap1l	methionyl aminopeptidase type 1D, mitochondrial	protein-coding
1294-2	chr6	101146533	101146887	+	9	NA	Intergenic	Intergenic	-252275	NM_001166247	2898	Hs.98262	NM_021956	ENSG00000164418	GRIK2	EAA4|GLR6|GLUK6|GLUR6|GluK2|MRT6	glutamate ionotropic receptor kainate type subunit 2	protein-coding
1758-2	chr9	26548778	26549132	+	9	NA	Intergenic	Intergenic	343847	NM_024828	79886	Hs.178357	NM_024828	ENSG00000120159	CAAP1	C9orf82|CAAP	caspase activity and apoptosis inhibitor 1	protein-coding
1051	chr2	209767418	209767701	+	9	NA	Intergenic	Intergenic	-4273	NM_182587	285175	Hs.396201	NM_032504	ENSG00000144406	UNC80	C2orf21|UNC-80	unc-80 homolog, NALCN channel complex subunit	protein-coding
887	chr2	216074893	216075123	+	9	NA	intron (NM_018441, intron 1 of 7)	AluJr4|SINE|Alu	6801	NM_018441	55825	Hs.281680	NM_018441	ENSG00000115425	PECR	DCRRP|HPDHASE|HSA250303|PVIARL|SDR29C1|TERP	peroxisomal trans-2-enoyl-CoA reductase	protein-coding
1106-2	chr3	148136942	148137171	+	9	NA	Intergenic	Intergenic	58897	NR_134937	100507461	Hs.112623	NR_134937	ENSG00000241131	LINC02032	-	long intergenic non-protein coding RNA 2032	ncRNA
1086	chr2	211498549	211498771	+	9	NA	intron (NM_001042599, intron 20 of 26)	intron (NM_001042599, intron 20 of 26)	881089	NR_002763	29034	Hs.658398	NR_002763	ENSG00000280837	CPS1-IT1	CPS1-IT|CPS1IT|CPS1IT1|PRO0132	CPS1 intronic transcript 1	ncRNA
829-2	chr1	203327440	203327545	+	9	NA	Intergenic	CpG	21973	NM_006763	7832	Hs.519162	NM_006763	ENSG00000159388	BTG2	APRO1|PC3|TIS21	BTG anti-proliferation factor 2	protein-coding
1843	chr10	11552085	11552515	+	9	NA	intron (NM_014688, intron 2 of 14)	intron (NM_014688, intron 2 of 14)	-20020	NM_001080491	9712	Hs.498661	NM_014688	ENSG00000148429	USP6NL	RNTRE|TRE2NL|USP6NL-IT1	USP6 N-terminal like	protein-coding
1217	chr1	192700923	192701234	+	9	NA	Intergenic	Intergenic	-15250	NR_039624	100616345		NR_039624	ENSG00000283795	MIR4426	-	microRNA 4426	ncRNA
913-2	chr3	88986888	88987113	+	9	NA	Intergenic	MLT1H|LTR|ERVL-MaLR	-120621	NM_005233	2042	Hs.123642	NM_005233	ENSG00000044524	EPHA3	EK4|ETK|ETK1|HEK|HEK4|TYRO4	EPH receptor A3	protein-coding
1069-3	chr7	116616465	116616704	+	9	NA	Intergenic	Intergenic	-1764	NR_120506	100996266	Hs.552122	NR_120506		LINC01510	-	long intergenic non-protein coding RNA 1510	ncRNA
1728	chr5	20230023	20230354	+	9	NA	intron (NM_001291956, intron 2 of 14)	intron (NM_001291956, intron 2 of 14)	-75363	NR_146519	102725105		NR_146519		CDH18-AS1	-	CDH18 antisense RNA 1	ncRNA
1244	chr3	73783926	73784183	+	9	NA	Intergenic	Intergenic	-25190	NR_146637	105377165		NR_146637		LINC02005	-	long intergenic non-protein coding RNA 2005	ncRNA
1987	chr7	81155772	81156214	+	9	NA	Intergenic	Intergenic	-233604	NM_001350120	10512	Hs.269109	NM_006379	ENSG00000075223	SEMA3C	SEMAE|SemE	semaphorin 3C	protein-coding
1289-3	chr15	57060741	57061096	+	9	NA	intron (NM_001322164, intron 3 of 19)	intron (NM_001322164, intron 3 of 19)	141473	NM_001322164	6938	Hs.511504	NM_003205	ENSG00000140262	TCF12	CRS3|HEB|HTF4|HsT17266|TCF-12|bHLHb20|p64	transcription factor 12	protein-coding
1184-2	chr8	124218554	124218798	+	9	NA	intron (NR_125420, intron 1 of 2)	intron (NR_125420, intron 1 of 2)	28722	NR_125420	101927588	Hs.617072	NR_125420	ENSG00000214803	LOC101927588	-	uncharacterized LOC101927588	ncRNA
1006-2	chr7	18815339	18815576	+	9	NA	intron (NM_058176, intron 16 of 22)	intron (NM_058176, intron 16 of 22)	302179	NR_149001	7291	Hs.66744	NM_000474	ENSG00000122691	TWIST1	ACS3|BPES2|BPES3|CRS|CRS1|CSO|SCS|SWCOS|TWIST|bHLHa38	twist family bHLH transcription factor 1	protein-coding
1264	chr2	40649185	40649552	+	9	NA	Intergenic	Intergenic	-136933	NM_001112802	6546	Hs.31961	NM_021097	ENSG00000183023	SLC8A1	NCX1	solute carrier family 8 member A1	protein-coding
895	chr1	172140312	172140477	+	9	NA	non-coding (NR_038397, exon 1 of 1)	non-coding (NR_038397, exon 1 of 1)	-1487	NR_029627	406996		NR_029627	ENSG00000283844	MIR214	MIRN214|miRNA214|mir-214	microRNA 214	ncRNA
1686	chr9	107635170	107635522	+	9	NA	Intergenic	Intergenic	-145577	NM_004235	9314	Hs.376206	NM_004235	ENSG00000136826	KLF4	EZF|GKLF	Kruppel like factor 4	protein-coding
1666-2	chr12	95312643	95313012	+	9	NA	Intergenic	Intergenic	2904	NR_037456	100500802		NR_037456	ENSG00000265917	MIR3685	-	microRNA 3685	ncRNA
1004-3	chr2	151818015	151818221	+	9	NA	intron (NM_177985, intron 1 of 5)	intron (NM_177985, intron 1 of 5)	10303	NM_001037174	26225	Hs.470233	NM_012097	ENSG00000162980	ARL5A	ARFLP5|ARL5	ADP ribosylation factor like GTPase 5A	protein-coding
1058-2	chr9	70590280	70590523	+	9	NA	intron (NM_001366143, intron 21 of 25)	intron (NM_001366143, intron 21 of 25)	-175744	NM_001206	687	Hs.150557	NM_001206	ENSG00000119138	KLF9	BTEB|BTEB1	Kruppel like factor 9	protein-coding
847-3	chr3	102163411	102163624	+	9	NA	promoter-TSS (NR_135549)	promoter-TSS (NR_135549)	-188	NR_135549	101929411	Hs.506540	NR_135549		LOC101929411	-	uncharacterized LOC101929411	ncRNA
1261	chr12	92124693	92125033	+	9	NA	intron (NR_132341, intron 1 of 4)	intron (NR_132341, intron 1 of 4)	16850	NR_046159	256021	Hs.651357	NM_001256373	ENSG00000257242	LINC01619	C12orf79	long intergenic non-protein coding RNA 1619	ncRNA
1669	chr8	85055925	85056315	+	9	NA	Intergenic	Intergenic	-51118	NM_001349639	85444	Hs.193115	NM_033402	ENSG00000133739	LRRCC1	CLERC|CLERK|SAP2|VFL1	leucine rich repeat and coiled-coil centrosomal protein 1	protein-coding
1078	chr4	178632463	178632756	+	9	NA	Intergenic	Intergenic	-724673	NR_108093	101928656	Hs.508131	NR_108092	ENSG00000251504	LINC01099	-	long intergenic non-protein coding RNA 1099	ncRNA
1355-5	chr7	121604581	121604936	+	9	NA	Intergenic	Intergenic	-208390	NM_001040020	10447	Hs.434053	NM_014888	ENSG00000196937	FAM3C	GS3786|ILEI	family with sequence similarity 3 member C	protein-coding
1474-2	chr3	149603628	149604004	+	9	NA	intron (NM_001348362, intron 5 of 9)	intron (NM_001348362, intron 5 of 9)	54209	NM_001168280	25937	Hs.477921	NM_015472	ENSG00000018408	WWTR1	TAZ	WW domain containing transcription regulator 1	protein-coding
1953	chr1	178337102	178337458	+	9	NA	intron (NM_170692, intron 3 of 17)	intron (NM_170692, intron 3 of 17)	-4171	NM_004841	9462	Hs.496139	NM_004841	ENSG00000075391	RASAL2	NGAP	RAS protein activator like 2	protein-coding
1639	chr3	99922002	99922405	+	9	NA	intron (NM_001042459, intron 4 of 4)	intron (NM_001042459, intron 4 of 4)	42195	NR_037486	100500859		NR_037486	ENSG00000264897	MIR3921	-	microRNA 3921	ncRNA
966-2	chr3	103847718	103847914	+	9	NA	Intergenic	LTR40a|LTR|ERVL	-323700	NR_039611	100616336		NR_039611	ENSG00000265328	MIR548AB	-	microRNA 548ab	ncRNA
1644-2	chr8	92475907	92476373	+	9	NA	Intergenic	Intergenic	179354	NR_125827	102724710	Hs.125714	NR_125827	ENSG00000253634	LOC102724710	-	uncharacterized LOC102724710	ncRNA
1351	chr6	140061929	140062293	+	9	NA	intron (NR_121623, intron 1 of 1)	intron (NR_121623, intron 1 of 1)	-70850	NR_121624	103352541	Hs.582647	NR_121624		LOC103352541	-	uncharacterized LOC103352541	ncRNA
1285-2	chr4	100984879	100985180	+	9	NA	Intergenic	L1MC5|LINE|L1	255843	NR_107033	102465868		NR_107033	ENSG00000273882	MIR8066	hsa-mir-8066	microRNA 8066	ncRNA
968-5	chr12	83579672	83579882	+	9	NA	Intergenic	Intergenic	892622	NM_001320322	160335	Hs.577775	NM_152588	ENSG00000179104	TMTC2	IBDBP1	transmembrane O-mannosyltransferase targeting cadherins 2	protein-coding
1304-2	chr20	37020637	37020966	+	9	NA	intron (NM_002895, intron 17 of 21)	intron (NM_002895, intron 17 of 21)	-68958	NM_015474	25939	Hs.580681	NM_015474	ENSG00000101347	SAMHD1	CHBL2|DCIP|HDDC1|MOP-5|SBBI88|hSAMHD1	SAM and HD domain containing deoxynucleoside triphosphate triphosphohydrolase 1	protein-coding
1454	chr3	146550835	146551215	+	9	NA	Intergenic	Intergenic	-6418	NM_021105	5359	Hs.130759	NM_021105	ENSG00000188313	PLSCR1	MMTRA1B	phospholipid scramblase 1	protein-coding
1259	chr1	173269458	173269802	+	9	NA	intron (NR_037845, intron 2 of 2)	Tigger7|DNA|TcMar-Tigger	-62299	NM_003326	7292	Hs.181097	NM_003326	ENSG00000117586	TNFSF4	CD134L|CD252|GP34|OX-40L|OX4OL|TNLG2B|TXGP1	TNF superfamily member 4	protein-coding
1603	chr12	87511392	87511663	+	9	NA	Intergenic	Intergenic	180788	NR_135020	105369879	Hs.552351	NR_135020		LOC105369879	-	uncharacterized LOC105369879	ncRNA
1789	chr2	183487275	183487653	+	9	NA	Intergenic	Intergenic	363021	NM_138285	129401	Hs.180591	NM_138285	ENSG00000163002	NUP35	MP-44|MP44|NP44|NUP53	nucleoporin 35	protein-coding
993	chr8	88276599	88276862	+	9	NA	intron (NM_005941, intron 1 of 9)	intron (NM_005941, intron 1 of 9)	50753	NM_005941	4325	Hs.492187	NM_005941	ENSG00000156103	MMP16	C8orf57|MMP-X2|MT-MMP2|MT-MMP3|MT3-MMP	matrix metallopeptidase 16	protein-coding
1318-2	chr7	97307648	97307912	+	9	NA	Intergenic	L2a|LINE|L2	191187	NM_020186	57001	Hs.592269	NM_020186	ENSG00000196636	SDHAF3	ACN9|DC11|LYRM10|Sdh7	succinate dehydrogenase complex assembly factor 3	protein-coding
1325-2	chr13	65959356	65959649	+	9	NA	Intergenic	Intergenic	6927	NR_039692	100616302		NR_039692	ENSG00000263581	MIR548X2	-	microRNA 548x-2	ncRNA
1288	chr7	113606869	113607124	+	9	NA	Intergenic	Intergenic	312013	NM_002711	5506	Hs.458309	NM_002711	ENSG00000154415	PPP1R3A	GM|PP1G|PPP1R3	protein phosphatase 1 regulatory subunit 3A	protein-coding
1313	chr10	75021409	75021638	+	9	NA	promoter-TSS (NR_145812)	promoter-TSS (NR_145812)	-210	NR_145812	109623471		NR_145812		SNORD172	-	small nucleolar RNA, C/D box 172	snoRNA
794-4	chr8	70311525	70311651	+	9	NA	intron (NM_001321703, intron 1 of 22)	intron (NM_001321703, intron 1 of 22)	91802	NM_001321713	10499	Hs.446678	NM_006540	ENSG00000140396	NCOA2	GRIP1|KAT13C|NCoA-2|SRC2|TIF2|bHLHe75	nuclear receptor coactivator 2	protein-coding
948-2	chr2	142064965	142065145	+	9	NA	intron (NM_018557, intron 1 of 90)	intron (NM_018557, intron 1 of 90)	66646	NM_018557	53353	Hs.656461	NM_018557	ENSG00000168702	LRP1B	LRP-1B|LRP-DIT|LRPDIT	LDL receptor related protein 1B	protein-coding
2915	chr7	17546355	17547017	+	9	NA	intron (NR_110013, intron 1 of 3)	intron (NR_110013, intron 1 of 3)	12223	NR_110013	101927630	Hs.583400	NR_110013	ENSG00000236039	LOC101927630	-	uncharacterized LOC101927630	ncRNA
1207-2	chr13	97414328	97414672	+	9	NA	Intergenic	L2c|LINE|L2	-19669	NM_021033	5911	Hs.508480	NM_021033	ENSG00000125249	RAP2A	K-REV|KREV|RAP2|RbBP-30	RAP2A, member of RAS oncogene family	protein-coding
1069-2	chr2	224958610	224958850	+	9	NA	intron (NM_014689, intron 1 of 55)	intron (NM_014689, intron 1 of 55)	-11681	NM_001290263	55619	Hs.46578	NM_014689	ENSG00000135905	DOCK10	DRIP2|Nbla10300|ZIZ3	dedicator of cytokinesis 10	protein-coding
1019-3	chr11	16546796	16546981	+	9	NA	intron (NM_001367872, intron 3 of 16)	L1MA4A|LINE|L1	-70500	NM_033326	55553	Hs.368226	NM_017508	ENSG00000110693	SOX6	HSSOX6|SOXD	SRY-box transcription factor 6	protein-coding
1794-2	chr3	178785984	178786381	+	9	NA	intron (NR_126560, intron 2 of 7)	intron (NR_126560, intron 2 of 7)	74223	NR_126560	104797538	Hs.478363	NR_126560		KCNMB2-AS1	-	KCNMB2 antisense RNA 1	ncRNA
1169-2	chr6	108002703	108003021	+	9	NA	Intergenic	Intergenic	-44654	NM_007214	11231	Hs.26904	NM_007214	ENSG00000025796	SEC63	DNAJC23|ERdj2|PCLD2|PRO2507|SEC63L	SEC63 homolog, protein translocation regulator	protein-coding
1617-2	chr10	62037331	62037693	+	9	NA	intron (NM_032199, intron 4 of 9)	intron (NM_032199, intron 4 of 9)	-11845	NM_001244638	84159	Hs.535297	NM_032199	ENSG00000150347	ARID5B	DESRT|MRF-2|MRF2	AT-rich interaction domain 5B	protein-coding
882-2	chr3	69945035	69945204	+	9	NA	intron (NM_198178, intron 4 of 8)	intron (NM_198178, intron 4 of 8)	8519	NM_000248	4286	Hs.166017	NM_000248	ENSG00000187098	MITF	CMM8|COMMAD|MI|WS2|WS2A|bHLHe32	melanocyte inducing transcription factor	protein-coding
1162-2	chr17	4230359	4230682	+	9	NA	intron (NR_047571, intron 2 of 23)	intron (NR_047571, intron 2 of 23)	33327	NM_001257999	51479	Hs.696087	NM_016376	ENSG00000185722	ANKFY1	ANKHZN|BTBD23|ZFYVE14	ankyrin repeat and FYVE domain containing 1	protein-coding
2267	chr5	107286744	107287369	+	9	NA	Intergenic	MIR3|SINE|MIR	-276042	NR_104671	102467213	Hs.570923	NR_104671	ENSG00000251027	LINC01950	-	long intergenic non-protein coding RNA 1950	ncRNA
1191	chr1	89980592	89980911	+	9	NA	Intergenic	Intergenic	14215	NR_002830	492303	Hs.550796	NR_002830		GEMIN8P4	-	gem nuclear organelle associated protein 8 pseudogene 4	pseudo
1385-2	chr8	89611828	89612200	+	9	NA	Intergenic	Intergenic	145697	NR_125822	101929709	Hs.651324	NR_125822	ENSG00000251136	LOC101929709	-	uncharacterized LOC101929709	ncRNA
1193-2	chr1	193211633	193211931	+	9	NA	intron (NM_024529, intron 11 of 16)	MER44C|DNA|TcMar-Tigger	-25169	NM_003783	8707	Hs.518834	NM_003783	ENSG00000162630	B3GALT2	BETA3GALT2|GLCT2|beta3Gal-T2	beta-1,3-galactosyltransferase 2	protein-coding
1334-2	chr6	10316303	10316648	+	9	NA	Intergenic	Intergenic	-88027	NR_145448	109729173		NR_145448	ENSG00000285278	TFAP2A-AS2	HIPSTR	TFAP2A antisense RNA 2	ncRNA
2225	chr1	74065051	74065548	+	9	NA	intron (NM_001105659, intron 6 of 7)	L3|LINE|CR1	132877	NM_001105659	127255	Hs.644625	NM_145258	ENSG00000162620	LRRIQ3	LRRC44	leucine rich repeats and IQ motif containing 3	protein-coding
1723	chr16	22398002	22398415	+	9	NA	intron (NR_136333, intron 1 of 3)	intron (NR_136333, intron 1 of 3)	12439	NR_136333	105371130	Hs.639607	NR_136333		MFSD13B	-	major facilitator superfamily domain containing 13B (pseudogene)	pseudo
1420-3	chr19	49869499	49869810	+	9	NA	3' UTR (NM_001278160, exon 5 of 5)	3' UTR (NM_001278160, exon 5 of 5)	-2078	NM_007254	11284	Hs.78016	NM_007254	ENSG00000039650	PNKP	AOA4|EIEE10|MCSZ|PNK	polynucleotide kinase 3'-phosphatase	protein-coding
1563	chr2	186131057	186131459	+	9	NA	Intergenic	Intergenic	-44941	NR_110218	101927217	Hs.130011	NR_110218	ENSG00000237877	LINC01473	-	long intergenic non-protein coding RNA 1473	ncRNA
1252	chr5	128135260	128135633	+	9	NA	intron (NM_001046, intron 6 of 26)	intron (NM_001046, intron 6 of 26)	51680	NM_001256461	6558	Hs.162585	NM_001046	ENSG00000064651	SLC12A2	BSC|BSC2|NKCC1|PPP1R141	solute carrier family 12 member 2	protein-coding
786-2	chr2	190837603	190837771	+	9	NA	Intergenic	Intergenic	-43134	NM_001256310	2744	Hs.116448	NM_014905	ENSG00000115419	GLS	AAD20|CASGID|EIEE71|GAC|GAM|GDPAG|GLS1|KGA	glutaminase	protein-coding
1415-2	chr6	9456243	9456564	+	9	NA	Intergenic	Intergenic	804194	NR_004855	728655	Hs.214343	NR_004855		HULC	HCCAT1|LINC00078|NCRNA00078	hepatocellular carcinoma up-regulated long non-coding RNA	ncRNA
890-4	chr10	4476268	4476474	+	9	NA	Intergenic	Intergenic	69902	NR_108056	100507059	Hs.158438	NR_108054	ENSG00000224382	LINC00703	-	long intergenic non-protein coding RNA 703	ncRNA
2347-2	chr8	123693327	123693926	+	9	NA	intron (NM_001003954, intron 8 of 11)	intron (NM_001003954, intron 8 of 11)	-39825	NM_001081675	340359	Hs.450252	NM_001081675	ENSG00000175946	KLHL38	C8ORFK36	kelch like family member 38	protein-coding
1893-2	chr8	119906826	119907212	+	9	NA	intron (NM_001283012, intron 1 of 6)	intron (NM_001283012, intron 1 of 6)	33297	NM_022783	64798	Hs.112981	NM_022783	ENSG00000155792	DEPTOR	DEP.6|DEPDC6	DEP domain containing MTOR interacting protein	protein-coding
1049-3	chr17	26603726	26603942	+	9	NA	Intergenic	ALR/Alpha|Satellite|centr	485407	NR_135673	105371703	Hs.649918	NR_135673		LOC105371703	-	uncharacterized LOC105371703	ncRNA
1295-4	chr6	125042124	125042399	+	9	NA	intron (NM_152553, intron 3 of 8)	intron (NM_152553, intron 3 of 8)	58893	NM_152553	154214	Hs.12876	NM_152553	ENSG00000146373	RNF217	C6orf172|IBRDC1|OSTL|dJ84N20.1	ring finger protein 217	protein-coding
1697	chr1	78003569	78004155	+	9	NA	promoter-TSS (NM_001317103)	promoter-TSS (NM_001317103)	-966	NM_001317103	11080	Hs.13852	NM_007034	ENSG00000162616	DNAJB4	DNAJW|DjB4|HLJ1	DnaJ heat shock protein family (Hsp40) member B4	protein-coding
1335	chr4	124762942	124763246	+	9	NA	Intergenic	Intergenic	-50362	NM_020337	57182	Hs.480694	NM_020337	ENSG00000151458	ANKRD50	-	ankyrin repeat domain 50	protein-coding
1074	chr3	90295804	90296111	+	9	NA	Intergenic	ALR/Alpha|Satellite|centr	1188336	NM_182644	2042	Hs.123642	NM_005233	ENSG00000044524	EPHA3	EK4|ETK|ETK1|HEK|HEK4|TYRO4	EPH receptor A3	protein-coding
1312	chr8	70190267	70190582	+	9	NA	intron (NM_001321711, intron 4 of 21)	intron (NM_001321711, intron 4 of 21)	-119172	NM_024504	63978	Hs.736037	NM_024504	ENSG00000147596	PRDM14	PFM11	PR/SET domain 14	protein-coding
2842	chr3	15710989	15711730	+	9	NA	3' UTR (NM_001370753, exon 4 of 4)	3' UTR (NM_001370753, exon 4 of 4)	-13988	NR_036085	100422990		NR_036085	ENSG00000264354	MIR3134	-	microRNA 3134	ncRNA
1467	chr5	73966420	73966759	+	9	NA	Intergenic	Intergenic	153043	NM_001244364	64283	Hs.482521	NM_001080479	ENSG00000214944	ARHGEF28	RGNEF|RIP2|p190RHOGEF	Rho guanine nucleotide exchange factor 28	protein-coding
835-2	chr3	70068195	70068367	+	9	NA	Intergenic	Intergenic	68537	NR_110000	101927152	Hs.382046	NR_110000	ENSG00000240405	SAMMSON	LINC01212	survival associated mitochondrial melanoma specific oncogenic non-coding RNA	ncRNA
1214	chr6	56653024	56653299	+	9	NA	intron (NM_001144770, intron 7 of 94)	intron (NM_001144770, intron 7 of 94)	-10272	NM_001723	667	Hs.604915	NM_001723	ENSG00000151914	DST	BP240|BPA|BPAG1|CATX-15|CATX15|D6S1101|DMH|DT|EBSB2|HSAN6|MACF2	dystonin	protein-coding
1308-5	chr17	44496822	44497143	+	9	NA	intron (NM_001002909, intron 1 of 7)	MER125|DNA|DNA	6424	NM_001304939	23131	Hs.463129	NM_001002909	ENSG00000186566	GPATCH8	GPATC8|KIAA0553	G-patch domain containing 8	protein-coding
1404	chr4	87414825	87415143	+	9	NA	Intergenic	LTR81A|LTR|Gypsy	-7589	NM_024047	53343	Hs.149500	NM_024047	ENSG00000170502	NUDT9	NUDT10	nudix hydrolase 9	protein-coding
1917	chr6	9086317	9086799	+	9	NA	Intergenic	Intergenic	434349	NR_004855	728655	Hs.214343	NR_004855		HULC	HCCAT1|LINC00078|NCRNA00078	hepatocellular carcinoma up-regulated long non-coding RNA	ncRNA
1331-4	chr17	15959221	15959530	+	9	NA	intron (NM_000676, intron 1 of 1)	L1MC4|LINE|L1	14458	NM_000676	136	Hs.167046	NM_000676	ENSG00000170425	ADORA2B	ADORA2	adenosine A2b receptor	protein-coding
1081-2	chr9	37465632	37465854	+	9	NA	promoter-TSS (NM_014872)	promoter-TSS (NM_014872)	-293	NM_014872	9925	Hs.161276	NM_014872	ENSG00000168795	ZBTB5	-	zinc finger and BTB domain containing 5	protein-coding
1209	chr2	209560928	209561164	+	9	NA	intron (NM_001039538, intron 2 of 14)	intron (NM_001039538, intron 2 of 14)	-18290	NM_001363913	4133	Hs.368281	NM_002374	ENSG00000078018	MAP2	MAP-2|MAP2A|MAP2B|MAP2C	microtubule associated protein 2	protein-coding
969-2	chr6	149615995	149616195	+	9	NA	intron (NM_007044, intron 4 of 10)	L1MB3|LINE|L1	22479	NR_077247	645958	Hs.632614	NR_077247		RPS18P9	RPS18_6_767	ribosomal protein S18 pseudogene 9	pseudo
1422	chr1	185193761	185194170	+	9	NA	intron (NM_017673, intron 10 of 18)	L1MEc|LINE|L1	36798	NM_017673	54823	Hs.134183	NM_017673	ENSG00000116668	SWT1	C1orf26|HsSwt1	SWT1 RNA endoribonuclease homolog	protein-coding
1519	chr12	63075386	63075674	+	9	NA	Intergenic	LTR33|LTR|ERVL	77280	NM_000706	552	Hs.2131	NM_000706	ENSG00000166148	AVPR1A	AVPR V1a|AVPR1|V1aR	arginine vasopressin receptor 1A	protein-coding
1504	chr13	104008473	104008739	+	9	NA	Intergenic	Intergenic	583406	NR_126374	104326190	Hs.334381	NR_126374	ENSG00000234551	LINC01309	TCONS_l2_00007459	long intergenic non-protein coding RNA 1309	ncRNA
1287	chr7	83613258	83613520	+	9	NA	intron (NM_012431, intron 1 of 16)	intron (NM_012431, intron 1 of 16)	28042	NM_001178129	9723	Hs.440730	NM_012431	ENSG00000170381	SEMA3E	M-SEMAH|M-SemaK|SEMAH|coll-5	semaphorin 3E	protein-coding
1542	chr3	94405483	94406070	+	9	NA	Intergenic	Intergenic	342715	NM_022072	63899	Hs.436594	NM_022072	ENSG00000178694	NSUN3	MST077|MSTP077	NOP2/Sun RNA methyltransferase 3	protein-coding
992	chr5	93884401	93884587	+	9	NA	intron (NR_028080, intron 4 of 8)	L3b|LINE|CR1	-142894	NM_153216	134187	Hs.678995	NM_153216	ENSG00000248483	POU5F2	SPRM-1	POU domain class 5, transcription factor 2	protein-coding
1449	chr3	124879206	124879670	+	9	NA	intron (NM_001354766, intron 1 of 13)	intron (NM_001354766, intron 1 of 13)	7927	NM_002213	3693	Hs.13155	NM_002213	ENSG00000082781	ITGB5	-	integrin subunit beta 5	protein-coding
1395-2	chr10	55550300	55550594	+	9	NA	intron (NM_001354404, intron 2 of 34)	intron (NM_001354404, intron 2 of 34)	-48595	NM_001190478	100463289		NM_001190478	ENSG00000249860	MTRNR2L5	HN5	MT-RNR2 like 5	protein-coding
953	chr1	225671102	225671287	+	9	NA	Intergenic	Intergenic	-18071	NM_001008493	55740	Hs.497893	NM_018212	ENSG00000154380	ENAH	ENA|MENA|NDPP1	ENAH actin regulator	protein-coding
1110-2	chr3	149369112	149369470	+	9	NA	3' UTR (NM_014220, exon 5 of 5)	3' UTR (NM_014220, exon 5 of 5)	8358	NM_014220	4071	Hs.351316	NM_014220	ENSG00000169908	TM4SF1	H-L6|L6|M3S1|TAAL6	transmembrane 4 L six family member 1	protein-coding
1272	chr4	44531241	44531512	+	9	NA	Intergenic	L1PREC2|LINE|L1	-82567	NM_198353	386617	Hs.479644	NM_198353	ENSG00000183783	KCTD8	-	potassium channel tetramerization domain containing 8	protein-coding
1140	chr2	12669051	12669330	+	9	NA	Intergenic	Intergenic	-47682	NM_021643	28951	Hs.467751	NM_021643	ENSG00000071575	TRIB2	C5FW|GS3955|TRB2	tribbles pseudokinase 2	protein-coding
1051-3	chr17	81860778	81860981	+	9	NA	promoter-TSS (NM_000918)	promoter-TSS (NM_000918)	-344	NM_000918	5034	Hs.464336	NM_000918	ENSG00000185624	P4HB	CLCRP1|DSI|ERBA2L|GIT|P4Hbeta|PDI|PDIA1|PHDB|PO4DB|PO4HB|PROHB	prolyl 4-hydroxylase subunit beta	protein-coding
921-3	chr8	25458767	25458970	+	9	NA	promoter-TSS (NM_001317907)	promoter-TSS (NM_001317907)	-63	NM_001317907	157313	Hs.33366	NM_152562	ENSG00000184661	CDCA2	PPP1R81|Repo-Man	cell division cycle associated 2	protein-coding
988	chr4	28269600	28269791	+	9	NA	Intergenic	L1MA2|LINE|L1	-549887	NR_036237	100422937		NR_036237	ENSG00000283275	MIR4275	-	microRNA 4275	ncRNA
1064-3	chr11	62073285	62073546	+	9	NA	Intergenic	Intergenic	-50596	NM_020238	3619	Hs.142179	NM_020238	ENSG00000149503	INCENP	-	inner centromere protein	protein-coding
1080-2	chr1	169808108	169808338	+	9	NA	intron (NM_001320047, intron 9 of 24)	intron (NM_001320047, intron 9 of 24)	13183	NM_001320050	55732	Hs.443551	NM_018186	ENSG00000000460	C1orf112	-	chromosome 1 open reading frame 112	protein-coding
1481-3	chr12	121965284	121965699	+	9	NA	intron (NM_001178003, intron 15 of 17)	L1ME3G|LINE|L1	46899	NM_001178003	144406	Hs.709837	NM_144668	ENSG00000158023	WDR66	CFAP251|CaM-IP4|SPGF33	WD repeat domain 66	protein-coding
1213-2	chr2	213238938	213239192	+	9	NA	Intergenic	Intergenic	45144	NR_161186	100130451	Hs.608433	NR_144752		SPAG16-DT	-	SPAG16 divergent transcript	ncRNA
1209-3	chr7	15471402	15471627	+	9	NA	intron (NM_001004320, intron 3 of 12)	intron (NM_001004320, intron 3 of 12)	90501	NM_001004320	392636	Hs.670634	NM_001004320	ENSG00000187546	AGMO	TMEM195	alkylglycerol monooxygenase	protein-coding
937-3	chrX	110277841	110278034	+	9	NA	intron (NM_001171689, intron 3 of 7)	intron (NM_001171689, intron 3 of 7)	40148	NM_015365	9949	Hs.656243	NM_015365	ENSG00000101935	AMMECR1	AMMERC1|MFHIEN	Alport syndrome, mental retardation, midface hypoplasia and elliptocytosis chromosomal region gene 1	protein-coding
1225-4	chr9	109052485	109052767	+	8	NA	intron (NM_032012, intron 12 of 17)	intron (NM_032012, intron 12 of 17)	-6328	NR_029506	407036		NR_029506	ENSG00000207698	MIR32	MIRN32|hsa-mir-32|miR-32|miRNA32	microRNA 32	ncRNA
1973	chr8	60297648	60298210	+	8	NA	Intergenic	Intergenic	-16529	NM_001321838	767	Hs.654388	NM_004056	ENSG00000178538	CA8	CA-RP|CA-VIII|CALS|CAMRQ3|CARP	carbonic anhydrase 8	protein-coding
1605	chr6	80425204	80425593	+	8	NA	Intergenic	Intergenic	318727	NM_183050	594	Hs.156414	NM_000056	ENSG00000083123	BCKDHB	BCKDE1B|BCKDH E1-beta|E1B	branched chain keto acid dehydrogenase E1 subunit beta	protein-coding
1739-2	chr8	123687255	123687795	+	8	NA	intron (NM_001003954, intron 10 of 11)	intron (NM_001003954, intron 10 of 11)	-33724	NM_001081675	340359	Hs.450252	NM_001081675	ENSG00000175946	KLHL38	C8ORFK36	kelch like family member 38	protein-coding
1381	chr5	33303538	33303952	+	8	NA	Intergenic	Intergenic	74010	NR_147008	105374716	Hs.582475	NR_147008	ENSG00000251443	LINC02160	-	long intergenic non-protein coding RNA 2160	ncRNA
1160	chr3	25649280	25649682	+	8	NA	intron (NM_001330700, intron 1 of 35)	L1MB2|LINE|L1	14891	NM_001068	7155	Hs.475733	NM_001068	ENSG00000077097	TOP2B	TOPIIB|top2beta	DNA topoisomerase II beta	protein-coding
1803	chr5	88785762	88786303	+	8	NA	promoter-TSS (NM_001364353)	promoter-TSS (NM_001364353)	-521	NM_001364357	4208	Hs.649965	NM_002397	ENSG00000081189	MEF2C	C5DELq14.3|DEL5q14.3	myocyte enhancer factor 2C	protein-coding
1581-2	chr7	106358212	106358563	+	8	NA	Intergenic	ERVL-E-int|LTR|ERVL	-73404	NM_005746	10135	Hs.489615	NM_005746	ENSG00000105835	NAMPT	1110035O14Rik|PBEF|PBEF1|VF|VISFATIN	nicotinamide phosphoribosyltransferase	protein-coding
953-5	chr21	28637164	28637396	+	8	NA	Intergenic	Intergenic	97962	NR_026552	118421	Hs.438549	NR_026552	ENSG00000226935	LINC00161	C21orf100|Linc-USP16|NCRNA00161	long intergenic non-protein coding RNA 161	ncRNA
1797	chr7	16484707	16485173	+	8	NA	Intergenic	LTR16E2|LTR|ERVL	-19202	NM_015464	25928	Hs.648106	NM_015464	ENSG00000171243	SOSTDC1	CDA019|DAND7|ECTODIN|USAG1	sclerostin domain containing 1	protein-coding
1202-3	chrX	10507337	10507589	+	8	NA	intron (NM_001193281, intron 2 of 2)	intron (NM_001193281, intron 2 of 2)	60140	NM_001193278	4281	Hs.27695	NM_000381	ENSG00000101871	MID1	BBBG1|FXY|GBBB1|MIDIN|OGS1|OS|OSX|RNF59|TRIM18|XPRF|ZNFXY	midline 1	protein-coding
1277-2	chr4	113141875	113142238	+	8	NA	intron (NM_001354237, intron 1 of 46)	intron (NM_001354237, intron 1 of 46)	-10226	NR_107049	102465878		NR_107049	ENSG00000275810	MIR8082	hsa-mir-8082	microRNA 8082	ncRNA
1335-2	chr12	28788286	28788617	+	8	NA	Intergenic	L1MA3|LINE|L1	-360827	NM_001271783	55711	Hs.684482	NM_018099	ENSG00000064763	FAR2	HEL-S-81|MLSTD1|SDR10E2	fatty acyl-CoA reductase 2	protein-coding
1234-2	chr10	48378279	48378577	+	8	NA	intron (NM_001323302, intron 3 of 13)	LTR49-int|LTR|ERV1	-23184	NM_001278548	5599	Hs.138211	NM_002750	ENSG00000107643	MAPK8	JNK|JNK-46|JNK1|JNK1A2|JNK21B1/2|PRKM8|SAPK1|SAPK1c	mitogen-activated protein kinase 8	protein-coding
1448	chr6	8958883	8959246	+	8	NA	Intergenic	Intergenic	306855	NR_004855	728655	Hs.214343	NR_004855		HULC	HCCAT1|LINC00078|NCRNA00078	hepatocellular carcinoma up-regulated long non-coding RNA	ncRNA
898	chr2	196294147	196294387	+	8	NA	intron (NM_020760, intron 13 of 28)	intron (NM_020760, intron 13 of 28)	34243	NR_110226	101927482	Hs.191841	NR_110225		HECW2-AS1	-	HECW2 antisense RNA 1	ncRNA
1041	chr20	54015555	54015792	+	8	NA	intron (NM_001366297, intron 4 of 8)	intron (NM_001366297, intron 4 of 8)	43347	NM_001323347	8537	Hs.400556	NM_003657	ENSG00000064787	BCAS1	AIBC1|NABC1	breast carcinoma amplified sequence 1	protein-coding
1308	chr1	63450512	63450853	+	8	NA	intron (NM_001347147, intron 7 of 7)	intron (NM_001347147, intron 7 of 7)	72591	NM_001347147	23421	Hs.166539	NM_014288	ENSG00000142856	ITGB3BP	CENP-R|CENPR|HSU37139|NRIF3|TAP20	integrin subunit beta 3 binding protein	protein-coding
1398	chr5	114419923	114420423	+	8	NA	intron (NM_021614, intron 3 of 7)	intron (NM_021614, intron 3 of 7)	-13338	NM_170775	3781	Hs.98280	NM_021614	ENSG00000080709	KCNN2	KCa2.2|SK2|SKCA2|SKCa 2|hSK2	potassium calcium-activated channel subfamily N member 2	protein-coding
816-4	chr6	74654502	74654731	+	8	NA	intron (NR_110856, intron 2 of 3)	MER91A|DNA|hAT-Tip100	474166	NR_145788	109623475		NR_145788		SNORD156	-	small nucleolar RNA, C/D box 156	snoRNA
1198-2	chr1	198906546	198906865	+	8	NA	intron (NR_040073, intron 1 of 2)	intron (NR_040073, intron 1 of 2)	30724	NR_040073	100131234	Hs.711077	NR_040073		MIR181A1HG	-	MIR181A1 host gene	ncRNA
1312-3	chr13	47279985	47280363	+	8	NA	Intergenic	Intergenic	-383098	NM_000621	3356	Hs.72630	NM_000621	ENSG00000102468	HTR2A	5-HT2A|HTR2	5-hydroxytryptamine receptor 2A	protein-coding
1315-2	chr9	127252894	127253206	+	8	NA	Intergenic	Intergenic	-10612	NM_001286779	84253	Hs.29304	NM_032293	ENSG00000136895	GARNL3	bA356B19.1	GTPase activating Rap/RanGAP domain like 3	protein-coding
1469	chr11	43561821	43562157	+	8	NA	Intergenic	MIR|SINE|MIR	2333	NR_031577	100313777		NR_031577	ENSG00000211568	MIR670	hsa-mir-670	microRNA 670	ncRNA
1537-2	chr4	85209184	85209596	+	8	NA	Intergenic	Intergenic	241906	NR_152782	404201	Hs.46730	NM_205857	ENSG00000180769	WDFY3-AS2	C4orf12|FBI4|NCRNA00247	WDFY3 antisense RNA 2	ncRNA
1097	chr7	22856084	22856336	+	8	NA	promoter-TSS (NR_003075)	promoter-TSS (NR_003075)	-403	NR_003075	692210		NR_003075	ENSG00000221740	SNORD93	HBII-336	small nucleolar RNA, C/D box 93	snoRNA
867	chr1	81166011	81166225	+	8	NA	Intergenic	L1M1|LINE|L1	-140074	NM_001366003	23266	Hs.24212	NM_012302	ENSG00000117114	ADGRL2	CIRL2|CL2|LEC1|LPHH1|LPHN2	adhesion G protein-coupled receptor L2	protein-coding
880	chr4	113445950	113446188	+	8	NA	Intergenic	Intergenic	153230	NM_001354279	287	Hs.620557	NM_001148	ENSG00000145362	ANK2	ANK-2|LQT4|brank-2	ankyrin 2	protein-coding
846-2	chr12	14410102	14410407	+	8	NA	intron (NM_181352, intron 1 of 14)	Tigger7|DNA|TcMar-Tigger	24973	NM_181352	55729	Hs.504856	NM_018179	ENSG00000171681	ATF7IP	AM|ATF-IP|MCAF|MCAF1|p621	activating transcription factor 7 interacting protein	protein-coding
1698-3	chr11	28777107	28777593	+	8	NA	Intergenic	L1M7|LINE|L1	-299802	NR_107035	102466876		NR_107035	ENSG00000273912	MIR8068	hsa-mir-8068	microRNA 8068	ncRNA
1137	chr2	12363607	12363904	+	8	NA	intron (NR_110196, intron 4 of 5)	intron (NR_110196, intron 4 of 5)	164625	NR_037452	100500884		NR_037452	ENSG00000264089	MIR3681	-	microRNA 3681	ncRNA
943	chr12	110733275	110733471	+	8	NA	intron (NM_002710, intron 1 of 6)	intron (NM_002710, intron 1 of 6)	9518	NM_001244974	5501	Hs.79081	NM_002710	ENSG00000186298	PPP1CC	PP-1G|PP1C|PPP1G	protein phosphatase 1 catalytic subunit gamma	protein-coding
795-2	chr3	56557054	56557200	+	8	NA	promoter-TSS (NM_001353149)	promoter-TSS (NM_001353149)	-29	NR_148376	285331	Hs.476399	NM_001012506	ENSG00000180376	CCDC66	-	coiled-coil domain containing 66	protein-coding
1120-2	chr22	17673087	17673391	+	8	NA	intron (NR_073068, intron 2 of 4)	intron (NR_073068, intron 2 of 4)	17577	NR_073069	23786	Hs.631672	NM_015367	ENSG00000099968	BCL2L13	BCL-RAMBO|Bcl2-L-13|MIL1	BCL2 like 13	protein-coding
962	chr3	22460524	22460812	+	8	NA	Intergenic	L1MA9|LINE|L1	503529	NR_046876	100874221	Hs.160616	NR_046876	ENSG00000223351	ZNF385D-AS2	-	ZNF385D antisense RNA 2	ncRNA
905	chr2	166411437	166411695	+	8	NA	intron (NR_045628, intron 23 of 25)	MER44C|DNA|TcMar-Tigger	-35579	NM_002977	6335	Hs.439145	NM_002977	ENSG00000169432	SCN9A	ETHA|FEB3B|GEFSP7|HSAN2D|NE-NA|NENA|Nav1.7|PN1|SFNP	sodium voltage-gated channel alpha subunit 9	protein-coding
1266-2	chr3	19202422	19202711	+	8	NA	intron (NM_144633, intron 1 of 15)	BLACKJACK|DNA|hAT-Blackjack	54056	NM_144633	131096	Hs.475656	NM_144633	ENSG00000183960	KCNH8	ELK|ELK1|Kv12.1|elk3	potassium voltage-gated channel subfamily H member 8	protein-coding
1050-2	chr3	59245714	59245998	+	8	NA	Intergenic	LTR90A|LTR|LTR	-195824	NM_001351533	200844	Hs.368434	NM_198463	ENSG00000163689	C3orf67	-	chromosome 3 open reading frame 67	protein-coding
1171-2	chr7	111198286	111198590	+	8	NA	intron (NM_032549, intron 3 of 5)	MIRb|SINE|MIR	107311	NM_018334	54674	Hs.3781	NM_018334	ENSG00000173114	LRRN3	FIGLER5|NLRR-3|NLRR3	leucine rich repeat neuronal 3	protein-coding
1374-2	chr2	39492061	39492464	+	8	NA	intron (NR_037875, intron 3 of 5)	intron (NR_037875, intron 3 of 5)	54846	NR_037875	728730	Hs.655344	NR_037875	ENSG00000231312	MAP4K3-DT	-	MAP4K3 divergent transcript	ncRNA
952-5	chr6	21128639	21128906	+	8	NA	intron (NM_017774, intron 13 of 15)	L4_C_Mam|LINE|RTE-X	383120	NR_103790	100874531	Hs.112750	NR_103790	ENSG00000280989	LINC00581	linc-MBOAT1-4	long intergenic non-protein coding RNA 581	ncRNA
707-3	chr6	158415634	158415830	+	8	NA	intron (NM_020245, intron 2 of 13)	Tigger3b|DNA|TcMar-Tigger	92750	NR_145798	109623462		NR_145798		SNORA116	-	small nucleolar RNA, H/ACA box 116	snoRNA
1670	chr1	224879257	224879806	+	8	NA	Intergenic	Tigger7|DNA|TcMar-Tigger	-50123	NM_144989	127602	Hs.133977	NM_001373	ENSG00000185842	DNAH14	C1orf67|Dnahc14|HL-18|HL18	dynein axonemal heavy chain 14	protein-coding
1304	chr11	33168621	33168896	+	8	NA	intron (NR_034027, intron 1 of 3)	intron (NR_034027, intron 1 of 3)	7101	NR_034027	338739	Hs.423476	NR_034027	ENSG00000247151	CSTF3-DT	CSTF3-AS1	CSTF3 divergent transcript	ncRNA
1817	chr2	203887712	203888144	+	8	NA	Intergenic	Intergenic	20157	NM_001037631	1493	Hs.247824	NM_005214	ENSG00000163599	CTLA4	ALPS5|CD|CD152|CELIAC3|CTLA-4|GRD4|GSE|IDDM12	cytotoxic T-lymphocyte associated protein 4	protein-coding
1758	chr3	115788687	115789312	+	8	NA	Intergenic	Intergenic	116127	NR_145779	109623450		NR_145779		SNORD155	-	small nucleolar RNA, C/D box 155	snoRNA
2292	chr2	133371151	133371709	+	8	NA	intron (NM_207481, intron 3 of 17)	intron (NM_207481, intron 3 of 17)	105235	NR_110294	101928161	Hs.661917	NR_110294	ENSG00000226953	NCKAP5-AS2	-	NCKAP5 antisense RNA 2	ncRNA
911-5	chr9	78127547	78127792	+	8	NA	Intergenic	Intergenic	-95858	NM_002072	2776	Hs.269782	NM_002072	ENSG00000156052	GNAQ	CMC1|G-ALPHA-q|GAQ|SWS	G protein subunit alpha q	protein-coding
1152	chr1	119673583	119673939	+	8	NA	Intergenic	LTR85b|LTR|Gypsy?	-25495	NM_001080470	90874	Hs.381105	NM_001080470	ENSG00000143067	ZNF697	-	zinc finger protein 697	protein-coding
1559	chr1	230182628	230182963	+	8	NA	intron (NM_004481, intron 2 of 15)	L1MC1|LINE|L1	115557	NM_004481	2590	Hs.743964	NM_004481	ENSG00000143641	GALNT2	GalNAc-T2	polypeptide N-acetylgalactosaminyltransferase 2	protein-coding
1032	chr1	39189766	39190007	+	8	NA	intron (NM_012090, intron 1 of 92)	intron (NM_012090, intron 1 of 92)	105719	NM_012090	23499	Hs.472475	NM_012090	ENSG00000127603	MACF1	ABP620|ACF7|LIS9|MACF|OFC4	microtubule actin crosslinking factor 1	protein-coding
1677	chr3	20067179	20067582	+	8	NA	intron (NM_003884, intron 1 of 17)	intron (NM_003884, intron 1 of 17)	26934	NM_003884	8850	Hs.533055	NM_003884	ENSG00000114166	KAT2B	CAF|P/CAF|PCAF	lysine acetyltransferase 2B	protein-coding
958	chr1	225655445	225655655	+	8	NA	Intergenic	Intergenic	-2427	NM_001008493	55740	Hs.497893	NM_018212	ENSG00000154380	ENAH	ENA|MENA|NDPP1	ENAH actin regulator	protein-coding
1505-4	chr15	40481697	40482050	+	8	NA	Intergenic	L1MB2|LINE|L1	10912	NM_130468	113189	Hs.442449	NM_130468	ENSG00000169105	CHST14	ATCS|D4ST1|EDSMC1|HNK1ST	carbohydrate sulfotransferase 14	protein-coding
1866	chr2	36131646	36132061	+	8	NA	Intergenic	L2c|LINE|L2	223717	NR_037631	100288911	Hs.432924	NR_037631		CRIM1-DT	-	CRIM1 divergent transcript	ncRNA
1117	chr8	89541505	89541745	+	8	NA	Intergenic	L2c|LINE|L2	216086	NR_125822	101929709	Hs.651324	NR_125822	ENSG00000251136	LOC101929709	-	uncharacterized LOC101929709	ncRNA
883-2	chr4	120693779	120693972	+	8	NA	3' UTR (NM_018699, exon 16 of 16)	3' UTR (NM_018699, exon 16 of 16)	228991	NM_018699	11107	Hs.666782	NM_018699	ENSG00000138738	PRDM5	BCS2|PFM2	PR/SET domain 5	protein-coding
1637	chr2	28238118	28238486	+	8	NA	intron (NM_199193, intron 9 of 13)	intron (NM_199193, intron 9 of 13)	-31341	NR_120504	100505736	Hs.659540	NR_120504		LOC100505736	-	uncharacterized LOC100505736	ncRNA
904-2	chr2	231222343	231222577	+	8	NA	intron (NM_001352757, intron 5 of 19)	intron (NM_001352757, intron 5 of 19)	23829	NM_001352755	80210	Hs.162411	NM_025139	ENSG00000135931	ARMC9	ARM|JBTS30|KU-MEL-1|NS21	armadillo repeat containing 9	protein-coding
797-7	chr15	30963777	30963970	+	8	NA	intron (NM_017762, intron 6 of 15).3	intron (NM_017762, intron 6 of 15).3	27755	NM_017762	54893	Hs.30141	NM_017762	ENSG00000166912	MTMR10	-	myotubularin related protein 10	protein-coding
944-2	chr4	95732200	95732433	+	8	NA	Intergenic	Intergenic	-107777	NM_005390	5161	Hs.131361	NM_005390	ENSG00000163114	PDHA2	PDHAL	pyruvate dehydrogenase E1 alpha 2 subunit	protein-coding
1736	chr2	209681287	209681662	+	8	NA	intron (NM_001039538, intron 7 of 14)	intron (NM_001039538, intron 7 of 14)	-90358	NM_182587	285175	Hs.396201	NM_032504	ENSG00000144406	UNC80	C2orf21|UNC-80	unc-80 homolog, NALCN channel complex subunit	protein-coding
1274-2	chr14	77355945	77356253	+	8	NA	intron (NM_001346133, intron 1 of 5)	intron (NM_001346133, intron 1 of 5)	17810	NM_001346134	283578	Hs.26403	NM_213601	ENSG00000100580	TMED8	FAM15B	transmembrane p24 trafficking protein family member 8	protein-coding
711-2	chr4	89532369	89532542	+	8	NA	Intergenic	Intergenic	-224655	NM_198281	285513	Hs.100912	NM_198281	ENSG00000185477	GPRIN3	GRIN3	GPRIN family member 3	protein-coding
1462-3	chr6	5250504	5250809	+	8	NA	intron (NM_020408, intron 1 of 2)	intron (NM_020408, intron 1 of 2)	10294	NR_104417	57128	Hs.387755	NM_020408	ENSG00000214113	LYRM4	C6orf149|CGI-203|COXPD19|ISD11	LYR motif containing 4	protein-coding
1520-2	chr15	95247066	95247358	+	8	NA	Intergenic	MLT1H|LTR|ERVL-MaLR	79888	NR_034095	400456	Hs.536404	NR_034095	ENSG00000248441	LINC01197	-	long intergenic non-protein coding RNA 1197	ncRNA
1499	chr2	143615656	143615992	+	8	NA	intron (NM_018460, intron 11 of 13)	intron (NM_018460, intron 11 of 13)	-321243	NR_110237	101928386	Hs.668251	NR_110237	ENSG00000232377	LOC101928386	-	uncharacterized LOC101928386	ncRNA
1342-2	chr16	64892904	64893229	+	8	NA	Intergenic	Intergenic	228997	NM_001330576	1009	Hs.116471	NM_001797	ENSG00000140937	CDH11	CAD11|CDHOB|ESWS|OB|OSF-4	cadherin 11	protein-coding
1705-2	chr15	87575872	87576315	+	8	NA	promoter-TSS (NR_026869)	promoter-TSS (NR_026869)	-836	NR_026869	145978	Hs.350808	NM_152454	ENSG00000259527	LINC00052	NCRNA00052|TMEM83	long intergenic non-protein coding RNA 52	ncRNA
1108-2	chr3	153901184	153901461	+	8	NA	Intergenic	Intergenic	-138796	NR_146713	105374165	Hs.637991	NR_146713		LINC02006	-	long intergenic non-protein coding RNA 2006	ncRNA
769-3	chr15	60213702	60213872	+	8	NA	Intergenic	MIRb|SINE|MIR	184199	NM_001002858	302	Hs.511605	NM_004039	ENSG00000182718	ANXA2	ANX2|ANX2L4|CAL1H|HEL-S-270|LIP2|LPC2|LPC2D|P36|PAP-IV	annexin A2	protein-coding
989-2	chr2	161279388	161279691	+	8	NA	Intergenic	Intergenic	-24896	NR_110593	101929512	Hs.666488	NR_110593		LOC101929512	-	uncharacterized LOC101929512	ncRNA
1188-2	chr2	72613919	72614231	+	8	NA	intron (NR_135774, intron 6 of 19)	MER58B|DNA|hAT-Charlie	211958	NM_001321733	23233	Hs.303454	NM_015189	ENSG00000144036	EXOC6B	SEC15B|SEC15L2|SEMDJL3	exocyst complex component 6B	protein-coding
1607-2	chr1	246726849	246727239	+	8	NA	intron (NM_016002, intron 2 of 11)	intron (NM_016002, intron 2 of 11)	2635	NM_016002	51097	Hs.498397	NM_016002	ENSG00000143653	SCCPDH	CGI-49|NET11	saccharopine dehydrogenase (putative)	protein-coding
915-4	chr8	128125064	128125357	+	8	NA	Intergenic	Intergenic	-24906	NR_031613	100302281		NR_031613	ENSG00000221261	MIR1208	MIRN1208|hsa-mir-1208	microRNA 1208	ncRNA
1055-4	chr7	107595366	107595665	+	8	NA	non-coding (NR_163935, exon 5 of 8)	non-coding (NR_163935, exon 5 of 8)	15269	NR_027830	55973	Hs.303787	NM_018844	ENSG00000075790	BCAP29	BAP29	B cell receptor associated protein 29	protein-coding
1145-2	chr7	80826818	80827150	+	8	NA	intron (NM_006379, intron 4 of 17)	intron (NM_006379, intron 4 of 17)	92067	NM_006379	10512	Hs.269109	NM_006379	ENSG00000075223	SEMA3C	SEMAE|SemE	semaphorin 3C	protein-coding
1239-2	chr5	19018829	19019183	+	8	NA	Intergenic	Intergenic	867266	NM_001291957	1016	Hs.317632	NM_004934	ENSG00000145526	CDH18	CDH14|CDH14L|CDH24	cadherin 18	protein-coding
2090	chr8	110946518	110947119	+	8	NA	intron (NR_125417, intron 5 of 5)	MER57-int|LTR|ERV1	80615	NR_125417	101927459	Hs.575543	NR_125416	ENSG00000253877	LINC01608	-	long intergenic non-protein coding RNA 1608	ncRNA
1839	chr11	26088445	26089080	+	8	NA	Intergenic	Intergenic	-100361	NM_001313726	63982	Hs.91791	NM_031418	ENSG00000134343	ANO3	C11orf25|DYT23|DYT24|GENX-3947|TMEM16C	anoctamin 3	protein-coding
933-6	chr12	23826839	23827049	+	8	NA	intron (NM_152989, intron 6 of 17)	intron (NM_152989, intron 6 of 17)	122726	NM_006940	6660	Hs.434948	NM_006940	ENSG00000134532	SOX5	L-SOX5|L-SOX5B|L-SOX5F|LAMSHF	SRY-box transcription factor 5	protein-coding
1308-2	chr4	140717366	140717667	+	8	NA	intron (NM_015130, intron 1 of 20)	intron (NM_015130, intron 1 of 20)	38869	NM_015130	23158	Hs.480819	NM_015130	ENSG00000109436	TBC1D9	GRAMD9|MDR1	TBC1 domain family member 9	protein-coding
1296-2	chr12	75635579	75636043	+	8	NA	Intergenic	LTR107_Mam|LTR|LTR	-124202	NM_007043	11103	Hs.645517	NM_007043	ENSG00000111615	KRR1	HRB2|RIP-1	KRR1 small subunit processome component homolog	protein-coding
938-5	chr12	21501601	21501829	+	8	NA	promoter-TSS (NM_016072)	promoter-TSS (NM_016072)	-46	NM_032941	5965	Hs.235069	NM_002907	ENSG00000004700	RECQL	RECQL1|RecQ1	RecQ like helicase	protein-coding
1208	chr13	67169431	67169677	+	8	NA	intron (NM_001318372, intron 2 of 4)	intron (NM_001318372, intron 2 of 4)	60782	NM_020403	5101	Hs.654709	NM_020403	ENSG00000184226	PCDH9	-	protocadherin 9	protein-coding
1150-3	chr8	103574857	103575162	+	8	NA	intron (NM_001348497, intron 1 of 22)	intron (NM_001348497, intron 1 of 22)	-73099	NR_145698	105375690		NR_145697		LOC105375690	-	uncharacterized LOC105375690	ncRNA
911	chr1	116679103	116679354	+	8	NA	Intergenic	Intergenic	7482	NR_031564	100302117		NR_031564	ENSG00000211543	MIR320B1	MIR320B-1|MIRN320B1|hsa-mir-320b-1|mir-320b-1	microRNA 320b-1	ncRNA
2169-2	chr9	115373478	115373997	+	8	NA	intron (NR_163556, intron 4 of 7)	intron (NR_163556, intron 4 of 7)	231919	NR_163556	50514	Hs.148841	NM_017418	ENSG00000173077	DEC1	CTS9	deleted in esophageal cancer 1	ncRNA
739-5	chr5	4387454	4387632	+	8	NA	Intergenic	Intergenic	-385938	NR_104619	101929153	Hs.385526	NR_104619	ENSG00000249521	LINC02114	-	long intergenic non-protein coding RNA 2114	ncRNA
1102	chr18	45051220	45051575	+	8	NA	intron (NM_015559, intron 5 of 5)	intron (NM_015559, intron 5 of 5)	-81231	NR_036203	100422829		NR_036203	ENSG00000265957	MIR4319	-	microRNA 4319	ncRNA
724-4	chr11	57070061	57070207	+	8	NA	Intergenic	LTR40b|LTR|ERVL	32600	NR_036445	219525	Hs.554519	NR_036445	ENSG00000283307	OR5AK4P	PJCG3	olfactory receptor family 5 subfamily AK member 4 pseudogene	pseudo
1677-2	chr6	101806135	101806568	+	8	NA	intron (NM_001166247, intron 8 of 16)	L2b|LINE|L2	407366	NM_021956	2898	Hs.98262	NM_021956	ENSG00000164418	GRIK2	EAA4|GLR6|GLUK6|GLUR6|GluK2|MRT6	glutamate ionotropic receptor kainate type subunit 2	protein-coding
1097-3	chr20	15789182	15789521	+	8	NA	intron (NM_001351663, intron 8 of 17)	MARNA|DNA|TcMar-Mariner	133963	NR_130925	613266	Hs.309149	NR_130924		LOC613266	-	uncharacterized LOC613266	ncRNA
1046-3	chr8	74256876	74257183	+	8	NA	intron (NM_020647, intron 3 of 5)	intron (NM_020647, intron 3 of 5)	64332	NM_001363050	56704	Hs.657367	NM_020647	ENSG00000104369	JPH1	CMT2K|JP-1|JP1	junctophilin 1	protein-coding
2175	chr11	8408192	8408735	+	8	NA	intron (NM_001352399, intron 11 of 11)	MamRTE1|LINE|RTE-BovB	-139676	NM_001270428	4004	Hs.654426	NM_002315	ENSG00000166407	LMO1	RBTN1|RHOM1|TTG1	LIM domain only 1	protein-coding
804-4	chr14	68192120	68192309	+	8	NA	intron (NM_133509, intron 7 of 10)	intron (NM_133509, intron 7 of 10)	368622	NM_001321815	5890	Hs.172587	NM_002877	ENSG00000182185	RAD51B	R51H2|RAD51L1|REC2	RAD51 paralog B	protein-coding
1323	chr17	29870805	29871134	+	8	NA	intron (NM_001282129, intron 1 of 15)	intron (NM_001282129, intron 1 of 15)	-58934	NM_001145053	374786	Hs.662411	NM_198529	ENSG00000176927	EFCAB5	-	EF-hand calcium binding domain 5	protein-coding
980-3	chr12	78316800	78317026	+	8	NA	Intergenic	Intergenic	42833	NR_135021	105369860	Hs.156898	NR_135021	ENSG00000258220	LINC02424	-	long intergenic non-protein coding RNA 2424	ncRNA
1669-2	chr13	33633809	33634270	+	8	NA	intron (NM_001243476, intron 3 of 17)	intron (NM_001243476, intron 3 of 17)	42755	NM_001243476	90627	Hs.156551	NM_052851	ENSG00000133121	STARD13	ARHGAP37|DLC2|GT650|LINC00464	StAR related lipid transfer domain containing 13	protein-coding
1032-2	chr11	66638435	66638708	+	8	NA	promoter-TSS (NM_001198844)	promoter-TSS (NM_001198844)	-46	NM_001198843	5936	Hs.523822	NM_002896	ENSG00000173933	RBM4	LARK|RBM4A|ZCCHC21|ZCRB3A	RNA binding motif protein 4	protein-coding
910-2	chr6	13910922	13911168	+	8	NA	Intergenic	L1MB8|LINE|L1	-13401	NM_001165034	221687	Hs.111164	NM_152737	ENSG00000180537	RNF182	-	ring finger protein 182	protein-coding
965-2	chr4	31170710	31170964	+	8	NA	promoter-TSS (NR_125935)	promoter-TSS (NR_125935)	-307	NR_125935	102723778	Hs.210739	NR_125935	ENSG00000251182	LINC02497	-	long intergenic non-protein coding RNA 2497	ncRNA
844-2	chr11	16081796	16081983	+	8	NA	intron (NM_017508, intron 8 of 14)	intron (NM_017508, intron 8 of 14)	-112268	NR_106721	102464826		NR_106721	ENSG00000284094	MIR6073	hsa-mir-6073	microRNA 6073	ncRNA
1548	chr1	188888329	188888754	+	8	NA	Intergenic	MER44D|DNA|TcMar-Tigger	1444913	NR_132374	106144535	Hs.568709	NR_132374		LINC01037	-	long intergenic non-protein coding RNA 1037	ncRNA
2167	chr3	16487060	16487607	+	8	NA	intron (NM_015150, intron 2 of 9)	intron (NM_015150, intron 2 of 9)	26366	NM_015150	23180	Hs.98910	NM_015150	ENSG00000131378	RFTN1	MIG2|PIB10|PIG9|RAFTLIN	raftlin, lipid raft linker 1	protein-coding
1644	chr5	147345891	147346301	+	8	NA	intron (NM_001112724, intron 6 of 12)	Helitron3Na_Mam|RC|Helitron	107596	NM_001387	1809	Hs.519659	NM_001387	ENSG00000113657	DPYSL3	CRMP-4|CRMP4|DRP-3|DRP3|LCRMP|ULIP|ULIP-1	dihydropyrimidinase like 3	protein-coding
1191-3	chr10	101165801	101166071	+	8	NA	Intergenic	L1MB4|LINE|L1	-10386	NR_120620	101927396	Hs.551648	NR_120620	ENSG00000237579	LINC01514	-	long intergenic non-protein coding RNA 1514	ncRNA
1530	chr8	104031202	104031647	+	8	NA	intron (NR_145710, intron 24 of 29)	intron (NR_145710, intron 24 of 29)	-191911	NM_001282882	9699	Hs.655271	NM_014677	ENSG00000176406	RIMS2	OBOE|RAB3IP3|RIM2	regulating synaptic membrane exocytosis 2	protein-coding
728-5	chr7	95900339	95900511	+	8	NA	intron (NM_004411, intron 6 of 16)	intron (NM_004411, intron 6 of 16)	127919	NM_001135556	1780	Hs.440364	NM_004411	ENSG00000158560	DYNC1I1	DNCI1|DNCIC1	dynein cytoplasmic 1 intermediate chain 1	protein-coding
1893	chr3	69922559	69923011	+	8	NA	intron (NM_198159, intron 2 of 9)	intron (NM_198159, intron 2 of 9)	-13807	NM_198178	4286	Hs.166017	NM_000248	ENSG00000187098	MITF	CMM8|COMMAD|MI|WS2|WS2A|bHLHe32	melanocyte inducing transcription factor	protein-coding
841-6	chr8	129828235	129828424	+	8	NA	Intergenic	Intergenic	-41705	NM_031415	56169	Hs.133244	NM_031415	ENSG00000147697	GSDMC	MLZE	gasdermin C	protein-coding
1232	chr7	117623643	117623978	+	8	NA	intron (NM_000492, intron 21 of 26)	intron (NM_000492, intron 21 of 26)	-59134	NR_149084	111082987	Hs.583149	NR_149084	ENSG00000232661	CFTR-AS1	BGas	CFTR antisense RNA 1	ncRNA
1331	chr3	11382286	11382564	+	8	NA	intron (NM_001144912, intron 16 of 16)	intron (NM_001144912, intron 16 of 16)	110028	NM_001136031	10533	Hs.38032	NM_006395	ENSG00000197548	ATG7	APG7-LIKE|APG7L|GSA7	autophagy related 7	protein-coding
878-2	chr2	152507967	152508164	+	8	NA	intron (NM_052905, intron 1 of 25)	Tigger14a|DNA|TcMar-Tigger	172891	NM_052905	114793	Hs.654630	NM_052905	ENSG00000157827	FMNL2	FHOD2	formin like 2	protein-coding
882-5	chr7	94434088	94434380	+	8	NA	Intergenic	Intergenic	39673	NM_000089	1278	Hs.489142	NM_000089	ENSG00000164692	COL1A2	EDSARTH2|EDSCV|OI4	collagen type I alpha 2 chain	protein-coding
1771-2	chr8	93873715	93874104	+	8	NA	Intergenic	MER41B|LTR|ERV1	42210	NR_039602	100616169		NR_039602	ENSG00000284288	MIR378D2	mir-378d-2	microRNA 378d-2	ncRNA
1080	chr1	97384798	97385122	+	8	NA	intron (NM_000110, intron 14 of 22)	intron (NM_000110, intron 14 of 22)	289037	NR_046590	100873932	Hs.682651	NR_046590	ENSG00000232878	DPYD-AS1	-	DPYD antisense RNA 1	ncRNA
716-8	chr17	81683801	81683943	+	8	NA	promoter-TSS (NM_001040025)	promoter-TSS (NM_001040025)	52	NM_001329608	339231	Hs.658789	NM_001040025	ENSG00000214087	ARL16	-	ADP ribosylation factor like GTPase 16	protein-coding
1252-3	chr11	100636506	100636860	+	8	NA	Intergenic	Intergenic	-50605	NM_152432	143872	Hs.44004	NM_032021	ENSG00000165895	ARHGAP42	AD031|GRAF3|TMEM133	Rho GTPase activating protein 42	protein-coding
1238-2	chr6	122113625	122114090	+	8	NA	Intergenic	L1MA7|LINE|L1	-285694	NM_001135564	3298	Hs.158195	NM_004506	ENSG00000025156	HSF2	HSF 2|HSTF 2	heat shock transcription factor 2	protein-coding
1467-2	chr7	17898171	17898515	+	8	NA	intron (NM_001350862, intron 1 of 25)	intron (NM_001350862, intron 1 of 25)	42151	NM_001350870	23161	Hs.487648	NM_015132	ENSG00000071189	SNX13	RGS-PX1	sorting nexin 13	protein-coding
1174-3	chr12	63362113	63362500	+	8	NA	Intergenic	Intergenic	-209496	NM_000706	552	Hs.2131	NM_000706	ENSG00000166148	AVPR1A	AVPR V1a|AVPR1|V1aR	arginine vasopressin receptor 1A	protein-coding
1012-4	chr8	124220654	124220890	+	8	NA	intron (NR_125420, intron 1 of 2)	Charlie1a|DNA|hAT-Charlie	26626	NR_125420	101927588	Hs.617072	NR_125420	ENSG00000214803	LOC101927588	-	uncharacterized LOC101927588	ncRNA
1580-2	chr3	31219220	31219566	+	8	NA	Intergenic	Intergenic	-57606	NR_130459	100423038		NR_130459	ENSG00000265376	MIR466	hsa-mir-466	microRNA 466	ncRNA
1437	chr21	30250020	30250258	+	8	NA	Intergenic	Intergenic	32811	NM_001085455	643803	Hs.580883	NM_001085455	ENSG00000188694	KRTAP24-1	KAP24.1	keratin associated protein 24-1	protein-coding
1940	chr9	9468914	9469376	+	8	NA	intron (NM_002839, intron 8 of 45)	MER33|DNA|hAT-Charlie	-330247	NR_135135	105375972	Hs.738242	NR_135135	ENSG00000230920	LOC105375972	-	uncharacterized LOC105375972	ncRNA
888-2	chr6	141467274	141467462	+	8	NA	Intergenic	LTR25-int|LTR|ERV1	621431	NM_002511	4829	Hs.552106	NM_002511	ENSG00000135577	NMBR	BB1|BB1R|NMB-R	neuromedin B receptor	protein-coding
1355-3	chr6	17864161	17864512	+	8	NA	intron (NM_001105567, intron 4 of 36)	intron (NM_001105567, intron 4 of 36)	123299	NM_001105566	63971	Hs.94499	NM_022113	ENSG00000137177	KIF13A	RBKIN|bA500C11.2	kinesin family member 13A	protein-coding
1481	chr2	215531373	215531646	+	8	NA	Intergenic	Intergenic	77802	NR_110607	102724849	Hs.116161	NR_110607	ENSG00000225166	LOC102724849	-	uncharacterized LOC102724849	ncRNA
1355	chr1	170296586	170296946	+	8	NA	Intergenic	Tigger5b|DNA|TcMar-Tigger	-12558	NR_026957	284688	Hs.135668	NR_026957	ENSG00000224286	LINC01142	-	long intergenic non-protein coding RNA 1142	ncRNA
1127	chr2	190571644	190571940	+	8	NA	Intergenic	Intergenic	-37070	NM_001142645	100131211	Hs.659824	NM_001142645	ENSG00000189362	NEMP2	TMEM194B	nuclear envelope integral membrane protein 2	protein-coding
755-3	chr3	102527445	102527603	+	8	NA	Intergenic	Intergenic	92509	NM_175056	131368	Hs.352213	NM_175056	ENSG00000170044	ZPLD1	-	zona pellucida like domain containing 1	protein-coding
1175-2	chr5	81303543	81303825	+	8	NA	intron (NM_032280, intron 1 of 5)	Tigger3b|DNA|TcMar-Tigger	2097	NM_001131035	84240	Hs.15536	NM_032280	ENSG00000131732	ZCCHC9	PPP1R41	zinc finger CCHC-type containing 9	protein-coding
1432	chr2	107809230	107809492	+	8	NA	intron (NR_126370, intron 2 of 4)	intron (NR_126370, intron 2 of 4)	17408	NR_024439	729121	Hs.386155	NR_024439	ENSG00000230651	RGPD4-AS1	-	RGPD4 antisense RNA 1 (head to head)	ncRNA
1436	chr3	132770802	132771127	+	8	NA	intron (NR_002811, intron 3 of 10)	L1ME1|LINE|L1	-48505	NR_037804	100532724	Hs.511991	NR_037804	ENSG00000274810	NPHP3-ACAD11	NPHP3	NPHP3-ACAD11 readthrough (NMD candidate)	ncRNA
1372-2	chr5	120479066	120479387	+	8	NA	intron (NM_001308087, intron 1 of 1)	intron (NM_001308087, intron 1 of 1)	13595	NM_001308087	51334	Hs.157461	NM_016644	ENSG00000184838	PRR16	DSC54|LARGEN	proline rich 16	protein-coding
849-3	chr15	49903278	49903471	+	8	NA	intron (NR_073596, intron 20 of 27)	intron (NR_073596, intron 20 of 27)	210005	NR_073598	79895	Hs.511311	NM_024837	ENSG00000104043	ATP8B4	ATPIM	ATPase phospholipid transporting 8B4 (putative)	protein-coding
1292-2	chr9	74025683	74026065	+	8	NA	Intergenic	Intergenic	-345657	NR_121182	101927358	Hs.559523	NR_121182	ENSG00000227809	LOC101927358	-	uncharacterized LOC101927358	ncRNA
2198-2	chr5	160458901	160459463	+	8	NA	Intergenic	Intergenic	-9069	NR_132748	107075116	Hs.735831	NR_132748	ENSG00000253522	MIR3142HG	-	MIR3142 host gene	ncRNA
1026-3	chr7	19583650	19583911	+	8	NA	Intergenic	L1MA1|LINE|L1	121656	NR_036101	100422967		NR_036101	ENSG00000265932	MIR3146	mir-3146	microRNA 3146	ncRNA
1874	chr8	101758941	101759393	+	8	NA	intron (NM_001040625, intron 4 of 6)	intron (NM_001040625, intron 4 of 6)	31802	NM_032041	83988	Hs.492427	NM_032041	ENSG00000104490	NCALD	-	neurocalcin delta	protein-coding
1296	chr9	82010728	82011043	+	8	NA	Intergenic	Intergenic	22113	NM_001001670	389763	Hs.209545	NM_001001670	ENSG00000214929	SPATA31D1	FAM75D1	SPATA31 subfamily D member 1	protein-coding
1153	chr7	116218251	116218562	+	8	NA	intron (NM_015641, intron 1 of 6)	intron (NM_015641, intron 1 of 6)	-4547	NM_152829	26136	Hs.592286	NM_015641	ENSG00000135269	TES	TESS|TESS-2	testin LIM domain protein	protein-coding
1170-3	chr6	142304367	142304592	+	8	NA	intron (NM_198569, intron 1 of 24)	intron (NM_198569, intron 1 of 24)	2472	NM_198569	57211	Hs.743302	NM_020455	ENSG00000112414	ADGRG6	APG1|DREG|GPR126|LCCS9|PR126|PS1TP2|VIGR	adhesion G protein-coupled receptor G6	protein-coding
916-4	chr6	17993444	17993634	+	8	NA	Intergenic	Intergenic	-5904	NM_001105568	63971	Hs.94499	NM_022113	ENSG00000137177	KIF13A	RBKIN|bA500C11.2	kinesin family member 13A	protein-coding
985	chr3	171383405	171383685	+	8	NA	intron (NM_001161563, intron 1 of 31)	intron (NM_001161563, intron 1 of 31)	76860	NM_001161564	23043	Hs.34024	NM_015028	ENSG00000154310	TNIK	MRT54	TRAF2 and NCK interacting kinase	protein-coding
1620	chr6	142218396	142218823	+	8	NA	exon (NM_001286372, exon 6 of 6)	exon (NM_001286372, exon 6 of 6)	71346	NM_016485	51534	Hs.431367	NM_016485	ENSG00000009844	VTA1	C6orf55|DRG-1|DRG1|HSPC228|LIP5|My012|SBP1	vesicle trafficking 1	protein-coding
910	chr3	38327714	38327972	+	8	NA	Intergenic	LTR8B|LTR|ERV1	-18917	NM_001349179	9942	Hs.659985	NM_005108	ENSG00000093217	XYLB	-	xylulokinase	protein-coding
1674	chr20	44720853	44721328	+	8	NA	intron (NM_001323369, intron 2 of 2)	HAL1|LINE|L1	6246	NM_001323369	8839	Hs.592145	NM_003881	ENSG00000064205	CCN5	CT58|CTGF-L|WISP2	cellular communication network factor 5	protein-coding
1096	chr6	4804211	4804492	+	8	NA	intron (NM_001368127, intron 1 of 5)	intron (NM_001368127, intron 1 of 5)	27947	NM_001368127	9425	Hs.269092	NM_004824	ENSG00000153046	CDYL	CDYL1	chromodomain Y like	protein-coding
1052-4	chr12	118248039	118248273	+	8	NA	intron (NM_001346490, intron 3 of 21)	intron (NM_001346490, intron 3 of 21)	-57621	NM_001346494	51347	Hs.644420	NM_016281	ENSG00000135090	TAOK3	DPK|JIK|MAP3K18|hKFC-A	TAO kinase 3	protein-coding
1557-2	chr5	121366574	121366854	+	8	NA	Intergenic	Intergenic	44164	NR_104999	102467226		NR_104999		LOC102467226	-	uncharacterized LOC102467226	ncRNA
1887	chr3	89171598	89172020	+	8	NA	intron (NM_182644, intron 2 of 6)	intron (NM_182644, intron 2 of 6)	64188	NM_182644	2042	Hs.123642	NM_005233	ENSG00000044524	EPHA3	EK4|ETK|ETK1|HEK|HEK4|TYRO4	EPH receptor A3	protein-coding
1039-5	chr10	77165008	77165341	+	8	NA	intron (NM_001271519, intron 5 of 28)	intron (NM_001271519, intron 5 of 28)	24343	NR_120654	101929310	Hs.666457	NR_120654	ENSG00000225497	KCNMA1-AS2	-	KCNMA1 antisense RNA 2	ncRNA
766-2	chr4	36209899	36210079	+	8	NA	intron (NR_146894, intron 6 of 32)	intron (NR_146894, intron 6 of 32)	33950	NR_146893	116984	Hs.479451	NM_015230	ENSG00000047365	ARAP2	CENTD1|PARX	ArfGAP with RhoGAP domain, ankyrin repeat and PH domain 2	protein-coding
1137-3	chr6	16929906	16930194	+	8	NA	Intergenic	L2b|LINE|L2	-168560	NM_001128164	6310	Hs.434961	NM_000332	ENSG00000124788	ATXN1	ATX1|D6S504E|SCA1	ataxin 1	protein-coding
1584	chr1	219066666	219067064	+	8	NA	intron (NR_031644, intron 6 of 6)	intron (NR_031644, intron 6 of 6)	106923	NR_038845	643723	Hs.519774	NR_038845		LYPLAL1-DT	LYPLAL1-AS1	LYPLAL1 divergent transcript	ncRNA
1523-3	chr8	100282839	100283222	+	8	NA	intron (NM_001353837, intron 2 of 9)	intron (NM_001353837, intron 2 of 9)	19163	NM_001353837	25897	Hs.292882	NM_015435	ENSG00000034677	RNF19A	RNF19	ring finger protein 19A, RBR E3 ubiquitin protein ligase	protein-coding
1523-2	chr5	91042681	91043136	+	8	NA	intron (NR_003149, intron 85 of 89)	intron (NR_003149, intron 85 of 89)	271494	NR_103549	100505994	Hs.628363	NR_103548	ENSG00000248323	LUCAT1	SCAL1|SCAT5	lung cancer associated transcript 1	ncRNA
1130-5	chr11	29842099	29842365	+	8	NA	Intergenic	MIRc|SINE|MIR	140161	NR_132652	106456574	Hs.128812	NR_132652	ENSG00000261340	LINC01616	n341006	long intergenic non-protein coding RNA 1616	ncRNA
984-3	chr5	147208294	147208534	+	8	NA	TTS (NR_147191)	TTS (NR_147191)	26445	NR_147190	105378217	Hs.162649	NR_147190		STK32A-AS1	-	STK32A antisense RNA 1	ncRNA
1029-2	chr13	94520066	94520352	+	8	NA	intron (NM_001322186, intron 1 of 9)	intron (NM_001322186, intron 1 of 9)	29197	NM_001322183	1638	Hs.301865	NM_001922	ENSG00000080166	DCT	TRP-2|TYRP2	dopachrome tautomerase	protein-coding
1461	chr7	91835775	91836200	+	8	NA	Intergenic	Intergenic	44715	NM_001301134	7978	Hs.532216	NM_006980	ENSG00000127989	MTERF1	MTERF	mitochondrial transcription termination factor 1	protein-coding
1093-3	chr14	55512335	55512665	+	8	NA	Intergenic	L2a|LINE|L2	67592	NR_027123	100129075	Hs.633724	NR_027123	ENSG00000186615	KTN1-AS1	C14orf33|MYCLo-3	KTN1 antisense RNA 1	ncRNA
1405	chr2	181258574	181258993	+	8	NA	intron (NR_130784, intron 2 of 4)	intron (NR_130784, intron 2 of 4)	46869	NR_039637	100616213		NR_039637	ENSG00000266705	MIR4437	mir-4437	microRNA 4437	ncRNA
1012	chr1	152244532	152244804	+	8	NA	Intergenic	Intergenic	-20472	NM_001009931	388697	Hs.490162	NM_001009931	ENSG00000197915	HRNR	FLG3|S100A16|S100a18	hornerin	protein-coding
1572	chr4	78545326	78545633	+	8	NA	Intergenic	Intergenic	-6291	NM_005139	306	Hs.480042	NM_005139	ENSG00000138772	ANXA3	ANX3	annexin A3	protein-coding
1009	chr16	11547623	11547880	+	8	NA	TTS (NR_024320)	TTS (NR_024320)	-20504	NM_001370704	400499	Hs.459937	NM_001370704	ENSG00000188897	LOC400499	-	putative uncharacterized protein LOC400499	protein-coding
1098-2	chr6	109305086	109305408	+	8	NA	intron (NR_152435, intron 29 of 45)	MamGypLTR2c|LTR|Gypsy	76492	NM_001346500	8763	Hs.520313	NM_006016	ENSG00000135535	CD164	DFNA66|MGC-24|MGC-24v|MUC-24|endolyn	CD164 molecule	protein-coding
954-2	chr10	33271111	33271359	+	8	NA	intron (NM_001244973, intron 2 of 16)	intron (NM_001244973, intron 2 of 16)	63432	NM_003873	8829	Hs.131704	NM_003873	ENSG00000099250	NRP1	BDCA4|CD304|NP1|NRP|VEGF165R	neuropilin 1	protein-coding
1910	chr3	157290879	157291280	+	8	NA	intron (NM_001167911, intron 10 of 12)	intron (NM_001167911, intron 10 of 12)	-130319	NM_001308185	57018	Hs.4859	NM_020307	ENSG00000163660	CCNL1	ANIA6A|BM-001|PRO1073|ania-6a	cyclin L1	protein-coding
1138-2	chr2	188303788	188304123	+	8	NA	intron (NR_045563, intron 2 of 12)	intron (NR_045563, intron 2 of 12)	6463	NR_030287	693146		NR_030287	ENSG00000207951	MIR561	MIRN561|hsa-mir-561|mir-561	microRNA 561	ncRNA
886-2	chr8	136790082	136790323	+	8	NA	intron (NR_147196, intron 3 of 5)	L2a|LINE|L2	259404	NR_147196	107986980	Hs.549694	NR_147196	ENSG00000254101	LINC02055	-	long intergenic non-protein coding RNA 2055	ncRNA
1409	chr4	64462130	64462534	+	8	NA	Intergenic	L1PA11|LINE|L1	-52872	NM_001363796	253017	Hs.227752	NM_001010874	ENSG00000205678	TECRL	CPVT3|GPSN2L|SRD5A2L2|TERL	trans-2,3-enoyl-CoA reductase like	protein-coding
777-4	chr8	94404384	94404568	+	8	NA	intron (NM_012415, intron 5 of 14)	intron (NM_012415, intron 5 of 14)	32468	NM_001256141	100861412	Hs.30561	NM_001256141	ENSG00000265817	FSBP	-	fibrinogen silencer binding protein	protein-coding
996	chr2	54384401	54384714	+	8	NA	Intergenic	Intergenic	53673	NM_001100396	129852	Hs.732626	NM_173486	ENSG00000177994	C2orf73	-	chromosome 2 open reading frame 73	protein-coding
747-4	chr10	87800002	87800187	+	8	NA	intron (NM_001321967, intron 2 of 9)	MER4-int|LTR|ERV1	18137	NM_001321969	84896	Hs.435948	NM_032810	ENSG00000138138	ATAD1	AFDC1|FNP001|HKPX4|THORASE	ATPase family AAA domain containing 1	protein-coding
1665	chr5	77898159	77898667	+	8	NA	intron (NR_105012, intron 1 of 1)	L2c|LINE|L2	13757	NR_105012	101929154	Hs.252895	NR_105012		LOC101929154	-	uncharacterized LOC101929154	ncRNA
927-4	chr12	30614083	30614414	+	8	NA	Intergenic	Intergenic	62996	NM_001190995	10526	Hs.505136	NM_006390	ENSG00000133704	IPO8	RANBP8	importin 8	protein-coding
955-3	chr8	121950469	121950720	+	8	NA	Intergenic	Intergenic	-309154	NM_005328	3037	Hs.159226	NM_005328	ENSG00000170961	HAS2	-	hyaluronan synthase 2	protein-coding
1170	chr2	50413994	50414335	+	8	NA	intron (NM_001330093, intron 17 of 22)	L1MA1|LINE|L1	-66408	NM_138735	9378	Hs.637685	NM_004801	ENSG00000179915	NRXN1	Hs.22998|PTHSL2|SCZD17	neurexin 1	protein-coding
1536	chr1	58664983	58665404	+	8	NA	intron (NM_001085487, intron 17 of 19)	L2a|LINE|L2	34869	NM_001085487	114803	Hs.744921	NM_001085487	ENSG00000162601	MYSM1	2A-DUB|2ADUB|BMFS4	Myb like, SWIRM and MPN domains 1	protein-coding
1136	chr4	153072763	153073069	+	8	NA	Intergenic	L1ME3A|LINE|L1	-79418	NM_001351056	23321	Hs.435711	NM_015271	ENSG00000109654	TRIM2	CMT2R|RNF86	tripartite motif containing 2	protein-coding
1384	chr4	101114950	101115336	+	8	NA	intron (NM_001130691, intron 2 of 12)	intron (NM_001130691, intron 2 of 12)	125729	NR_107033	102465868		NR_107033	ENSG00000273882	MIR8066	hsa-mir-8066	microRNA 8066	ncRNA
1048-2	chr13	71879082	71879415	+	8	NA	Intergenic	Intergenic	-12044	NM_001366712	1602	Hs.129452	NM_004392	ENSG00000276644	DACH1	DACH	dachshund family transcription factor 1	protein-coding
1237	chr2	27909839	27910159	+	8	NA	intron (NM_199193, intron 3 of 13)	MIRb|SINE|MIR	-18885	NR_028308	100302650	Hs.729719	NR_028308		BABAM2-AS1	BRE-AS1	BABAM2 antisense RNA 1	ncRNA
1114	chr1	180974119	180974555	+	8	NA	3' UTR (NM_001286210, exon 6 of 6)	3' UTR (NM_001286210, exon 6 of 6)	-19450	NR_145481	103344928	Hs.665319	NR_145481	ENSG00000232586	KIAA1614-AS1	-	KIAA1614 antisense RNA 1	ncRNA
1019-4	chr11	89168524	89168795	+	8	NA	Intergenic	LTR33|LTR|ERVL	-9216	NM_000372	7299	Hs.503555	NM_000372	ENSG00000077498	TYR	ATN|CMM8|OCA1|OCA1A|OCAIA|SHEP3	tyrosinase	protein-coding
1179-2	chr20	40993879	40994181	+	8	NA	intron (NR_145525, intron 1 of 2)	L1MC5|LINE|L1	13317	NR_145525	100128988	Hs.636443	NR_145524		LOC100128988	-	uncharacterized LOC100128988	ncRNA
1514-2	chr9	3932464	3932864	+	8	NA	intron (NM_001042413, intron 5 of 10)	intron (NM_001042413, intron 5 of 10)	34018	NR_026663	84850	Hs.676113	NM_032764	ENSG00000237009	GLIS3-AS1	C9orf70	GLIS3 antisense RNA 1	ncRNA
955-2	chr3	188295115	188295392	+	8	NA	intron (NM_005578, intron 2 of 10)	intron (NM_005578, intron 2 of 10)	69848	NM_001167671	4026	Hs.720220	NM_005578	ENSG00000145012	LPP	-	LIM domain containing preferred translocation partner in lipoma	protein-coding
1263	chr2	7233126	7233503	+	8	NA	Intergenic	L2|LINE|L2	-155434	NR_110252	101929452		NR_110252	ENSG00000223884	LOC101929452	-	uncharacterized LOC101929452	ncRNA
1301	chr7	19290110	19290464	+	8	NA	Intergenic	Intergenic	-144866	NM_152898	222894	Hs.592168	NM_152898	ENSG00000146618	FERD3L	N-TWIST|NATO3|NTWIST|PTFB|bHLHa31	Fer3 like bHLH transcription factor	protein-coding
1236	chr8	86415993	86416337	+	8	NA	intron (NM_007013, intron 9 of 24)	L2c|LINE|L2	73618	NM_007013	11059	Hs.655189	NM_007013	ENSG00000123124	WWP1	AIP5|Tiul1|hSDRP1	WW domain containing E3 ubiquitin protein ligase 1	protein-coding
1100-3	chr6	18087705	18087979	+	8	NA	Intergenic	LTR78|LTR|ERV1	34835	NM_198586	378884	Hs.348351	NM_198586	ENSG00000187566	NHLRC1	EPM2A|EPM2B|MALIN|bA204B7.2	NHL repeat containing E3 ubiquitin protein ligase 1	protein-coding
1122	chr17	54870730	54871005	+	8	NA	Intergenic	Intergenic	-29824	NM_001321176	10040	Hs.153504	NM_005486	ENSG00000141198	TOM1L1	SRCASM	target of myb1 like 1 membrane trafficking protein	protein-coding
1271	chr8	47631122	47631441	+	8	NA	intron (NM_001080394, intron 10 of 19)	intron (NM_001080394, intron 10 of 19)	-22807	NM_001352959	23514	Hs.381058	NM_001080394	ENSG00000164808	SPIDR	KIAA0146	scaffold protein involved in DNA repair	protein-coding
872-3	chr3	11636376	11636615	+	8	NA	intron (NM_014667, intron 2 of 5)	intron (NM_014667, intron 2 of 5)	7420	NM_001128219	9686	Hs.740389	NM_014667	ENSG00000144560	VGLL4	VGL-4	vestigial like family member 4	protein-coding
1043-2	chr1	185775625	185775999	+	8	NA	intron (NM_031935, intron 1 of 106)	intron (NM_031935, intron 1 of 106)	41421	NM_031935	83872	Hs.58877	NM_031935	ENSG00000143341	HMCN1	ARMD1|FBLN6|FIBL-6|FIBL6	hemicentin 1	protein-coding
823-3	chr16	48462147	48462320	+	8	NA	Intergenic	MER44D|DNA|TcMar-Tigger	-76820	NM_003031	6477	Hs.706828	NM_003031	ENSG00000196470	SIAH1	SIAH1A	siah E3 ubiquitin protein ligase 1	protein-coding
690-6	chr17	70022306	70022481	+	8	NA	Intergenic	Intergenic	-28878	NR_104130	101928141	Hs.639899	NR_104129	ENSG00000267603	LINC01028	TCONS_00025127	long intergenic non-protein coding RNA 1028	ncRNA
2745	chr5	92561172	92561825	+	8	NA	Intergenic	Intergenic	1009845	NR_109825	441094	Hs.457407	NR_015369	ENSG00000237187	NR2F1-AS1	-	NR2F1 antisense RNA 1	ncRNA
1228-2	chr7	115500076	115500409	+	8	NA	Intergenic	Intergenic	81199	NR_145801	109623459		NR_145801	ENSG00000202377	SNORA25B	-	small nucleolar RNA, H/ACA box 25B	snoRNA
1242-3	chr13	86020475	86020840	+	8	NA	Intergenic	Intergenic	-221238	NM_032229	84189	Hs.525105	NM_032229	ENSG00000184564	SLITRK6	DFNMYP	SLIT and NTRK like family member 6	protein-coding
1072	chr2	214543459	214543748	+	8	NA	intron (NR_159945, intron 4 of 4)	intron (NR_159945, intron 4 of 4)	33421	NR_047698	100885780	Hs.665982	NR_047698	ENSG00000224257	VWC2L-IT1	-	VWC2L intronic transcript 1	ncRNA
2103	chr3	83438032	83438679	+	8	NA	Intergenic	L1M4a1|LINE|L1	1431220	NR_033860	440970	Hs.411049	NR_033860	ENSG00000242641	LINC00971	-	long intergenic non-protein coding RNA 971	ncRNA
1349	chr4	155241835	155242096	+	8	NA	Intergenic	L1MCa|LINE|L1	33329	NM_000910	4887	Hs.37125	NM_000910	ENSG00000185149	NPY2R	NPY2-R	neuropeptide Y receptor Y2	protein-coding
1123-3	chr3	43980804	43981079	+	8	NA	Intergenic	L1MB4|LINE|L1	-133271	NR_029700	406929		NR_029700	ENSG00000207954	MIR138-1	MIRN138-1|mir-138-1	microRNA 138-1	ncRNA
1254	chr1	219714090	219714427	+	8	NA	Intergenic	Intergenic	-101113	NM_001355457	643136	Hs.647764	NM_001085394	ENSG00000215817	ZC3H11B	ZC3HDC11B	zinc finger CCCH-type containing 11B	protein-coding
822	chr2	109549429	109549651	+	8	NA	intron (NM_001321508, intron 5 of 5)	intron (NM_001321508, intron 5 of 5)	64127	NM_001321514	151011	Hs.469615	NM_144710	ENSG00000186522	SEPTIN10	2010-09-01	septin 10	protein-coding
754-6	chr8	11810865	11811020	+	8	NA	intron (NM_001287742, intron 5 of 9)	(A)n|Simple_repeat|Simple_repeat	1798	NM_001287751	2222	Hs.593928	NM_004462	ENSG00000079459	FDFT1	DGPT|ERG9|SQS|SQSD|SS	farnesyl-diphosphate farnesyltransferase 1	protein-coding
928-5	chr11	9905989	9906242	+	8	NA	intron (NM_030962, intron 16 of 39)	intron (NM_030962, intron 16 of 39)	66973	NR_120539	101928008	Hs.585524	NR_120539	ENSG00000255476	LOC101928008	-	uncharacterized LOC101928008	ncRNA
1031-3	chr7	100586355	100586651	+	8	NA	promoter-TSS (NM_002319)	promoter-TSS (NM_002319)	175	NM_033506	26261	Hs.283764	NM_012172	ENSG00000106336	FBXO24	FBX24	F-box protein 24	protein-coding
1071	chr1	17293723	17293960	+	8	NA	Intergenic	L1ME3D|LINE|L1	-14356	NM_012387	23569	Hs.522969	NM_012387	ENSG00000159339	PADI4	PAD|PAD4|PADI5|PDI4|PDI5	peptidyl arginine deiminase 4	protein-coding
1113-2	chr14	46803638	46803872	+	8	NA	Intergenic	MLT1F1-int|LTR|ERVL-MaLR	-151974	NM_080746	140801	Hs.308332	NM_080746	ENSG00000165496	RPL10L	RPL10_5_1358	ribosomal protein L10 like	protein-coding
714	chr2	12957405	12957529	+	8	NA	Intergenic	L1MCc|LINE|L1	49546	NR_038434	100506474	Hs.242196	NR_038434	ENSG00000225649	LOC100506474	-	uncharacterized LOC100506474	ncRNA
710-4	chr7	32661063	32661203	+	8	NA	intron (NR_036680, intron 5 of 16)	intron (NR_036680, intron 5 of 16)	58035	NR_036680	100129460	Hs.633705	NR_036680		DPY19L1P1	-	DPY19L1 pseudogene 1	pseudo
1095	chr3	27757961	27758248	+	8	NA	Intergenic	Intergenic	-35389	NM_001278183	8320	Hs.591663	NM_005442	ENSG00000163508	EOMES	TBR2	eomesodermin	protein-coding
782-4	chr12	24822219	24822394	+	8	NA	intron (NM_001178091, intron 9 of 9)	intron (NM_001178091, intron 9 of 9)	79916	NM_001178094	586	Hs.438993	NM_005504	ENSG00000060982	BCAT1	BCATC|BCT1|ECA39|MECA39|PNAS121|PP18	branched chain amino acid transaminase 1	protein-coding
782-5	chr12	68971628	68971800	+	8	NA	Intergenic	Intergenic	-8474	NM_001874	1368	Hs.654387	NM_001874	ENSG00000135678	CPM	-	carboxypeptidase M	protein-coding
1061	chr8	79849403	79849583	+	8	NA	intron (NR_110954, intron 2 of 5)	intron (NR_110954, intron 2 of 5)	22244	NR_110954	101927040	Hs.350876	NR_110954	ENSG00000249328	LOC101927040	-	uncharacterized LOC101927040	ncRNA
938-3	chr7	93773615	93773901	+	8	NA	Intergenic	Intergenic	56830	NR_039796	100616206		NR_039796	ENSG00000265423	MIR4652	-	microRNA 4652	ncRNA
1418-2	chr4	94545297	94545574	+	8	NA	intron (NM_001011516, intron 3 of 9)	intron (NM_001011516, intron 3 of 9)	93493	NM_001011513	10611	Hs.480311	NM_006457	ENSG00000163110	PDLIM5	ENH|ENH1|L9|LIM	PDZ and LIM domain 5	protein-coding
1137-6	chr9	80699675	80699961	+	8	NA	Intergenic	Intergenic	724795	NR_121212	101927477	Hs.571630	NR_121212		LINC01507	XLOC_000303	long intergenic non-protein coding RNA 1507	ncRNA
1112	chr8	111486309	111486526	+	8	NA	Intergenic	L1MB8|LINE|L1	109778	NR_146282	105375706	Hs.566832	NR_146282	ENSG00000253434	LINC02237	-	long intergenic non-protein coding RNA 2237	ncRNA
1254-2	chr1	245216421	245216677	+	8	NA	intron (NR_151721, intron 2 of 4)	intron (NR_151721, intron 2 of 4)	17968	NR_151721	111216275	Hs.663694	NR_151721	ENSG00000232192	KIF26B-AS1	-	KIF26B antisense RNA 1	ncRNA
1257	chr1	155548700	155549126	+	8	NA	intron (NM_018489, intron 1 of 27)	MER2|DNA|TcMar-Tigger	-13129	NR_147963	645676	Hs.568693	NR_027023	ENSG00000235919	ASH1L-AS1	-	ASH1L antisense RNA 1	ncRNA
651-7	chr22_KI270739v1_random	45059	45155	+	8	NA	NA	ALR/Alpha|Satellite|centr	NA	NA
1159	chr4	57074741	57075062	+	8	NA	intron (NM_001553, intron 1 of 4)	intron (NM_001553, intron 1 of 4)	-34861	NR_034081	255130	Hs.691061	NR_034081	ENSG00000245067	IGFBP7-AS1	-	IGFBP7 antisense RNA 1	ncRNA
824-4	chr9	95010592	95010775	+	8	NA	intron (NM_032823, intron 11 of 14)	intron (NM_032823, intron 11 of 14)	-54667	NR_106729	102466518		NR_106729	ENSG00000274115	MIR6081	hsa-mir-6081	microRNA 6081	ncRNA
1366-2	chr5	120502594	120502957	+	8	NA	intron (NM_016644, intron 2 of 2)	intron (NM_016644, intron 2 of 2)	-28689	NM_001308088	51334	Hs.157461	NM_016644	ENSG00000184838	PRR16	DSC54|LARGEN	proline rich 16	protein-coding
1698	chr3	149638425	149638952	+	8	NA	intron (NM_001348362, intron 5 of 9)	intron (NM_001348362, intron 5 of 9)	19337	NM_001168280	25937	Hs.477921	NM_015472	ENSG00000018408	WWTR1	TAZ	WW domain containing transcription regulator 1	protein-coding
1023-3	chr10	55184130	55184395	+	8	NA	intron (NM_001354404, intron 2 of 34)	BLACKJACK|DNA|hAT-Blackjack	-382971	NM_001142767	65217	Hs.280209	NM_033056	ENSG00000150275	PCDH15	CDHR15|DFNB23|USH1F	protocadherin related 15	protein-coding
1115-2	chr10	29949498	29949737	+	8	NA	Intergenic	Intergenic	109969	NM_001350001	57608	Hs.533953	NM_020848	ENSG00000165757	JCAD	KIAA1462	junctional cadherin 5 associated	protein-coding
883	chr1	77228967	77229169	+	8	NA	Intergenic	Intergenic	-9638	NM_005482	10026	Hs.178305	NM_005482	ENSG00000142892	PIGK	GPI8	phosphatidylinositol glycan anchor biosynthesis class K	protein-coding
944-5	chr13	94556013	94556270	+	8	NA	Intergenic	Intergenic	-6735	NM_001322186	1638	Hs.301865	NM_001922	ENSG00000080166	DCT	TRP-2|TYRP2	dopachrome tautomerase	protein-coding
804	chr2	40984669	40984872	+	8	NA	Intergenic	L1M1|LINE|L1	-472335	NM_001112802	6546	Hs.31961	NM_021097	ENSG00000183023	SLC8A1	NCX1	solute carrier family 8 member A1	protein-coding
1255	chr8	23729071	23729430	+	8	NA	Intergenic	Intergenic	-22652	NM_001136271	137814	Hs.532654	NM_001136271	ENSG00000180053	NKX2-6	CSX2|CTHM|NKX2F|NKX4-2	NK2 homeobox 6	protein-coding
2047	chr15	36478548	36478986	+	8	NA	Intergenic	Intergenic	-100859	NM_001321757	84529	Hs.48348	NM_032499	ENSG00000186073	C15orf41	HH114	chromosome 15 open reading frame 41	protein-coding
1325	chr1	178238798	178239078	+	8	NA	intron (NM_170692, intron 1 of 17)	intron (NM_170692, intron 1 of 17)	-102513	NM_004841	9462	Hs.496139	NM_004841	ENSG00000075391	RASAL2	NGAP	RAS protein activator like 2	protein-coding
818-4	chr12	85657415	85657623	+	8	NA	Intergenic	Intergenic	178890	NM_005447	9182	Hs.527881	NM_005447	ENSG00000198774	RASSF9	P-CIP1|PAMCI|PCIP1	Ras association domain family member 9	protein-coding
1212	chr1	107665119	107665461	+	8	NA	intron (NM_006113, intron 19 of 26)	Zaphod3|DNA|hAT-Tip100	23209	NM_001079874	10451	Hs.267659	NM_006113	ENSG00000134215	VAV3	-	vav guanine nucleotide exchange factor 3	protein-coding
1611	chr14	58298140	58298536	+	8	NA	promoter-TSS (NR_029434)	promoter-TSS (NR_029434)	-166	NM_023000	5926	Hs.161000	NM_002892	ENSG00000032219	ARID4A	RBBP-1|RBBP1|RBP-1|RBP1	AT-rich interaction domain 4A	protein-coding
1108-3	chr16	19833259	19833569	+	8	NA	intron (NR_130968, intron 8 of 8)	intron (NR_130968, intron 8 of 8)	51434	NM_016235	51704	Hs.148685	NM_016235	ENSG00000167191	GPRC5B	RAIG-2|RAIG2	G protein-coupled receptor class C group 5 member B	protein-coding
1198	chr1	75841504	75841774	+	8	NA	intron (NM_002440, intron 7 of 19)	L2c|LINE|L2	44757	NM_002440	4438	Hs.216639	NM_002440	ENSG00000057468	MSH4	-	mutS homolog 4	protein-coding
759	chr1	112819015	112819170	+	8	NA	Intergenic	MIRc|SINE|MIR	31551	NR_103746	100996702	Hs.632431	NR_103746	ENSG00000215866	LINC01356	-	long intergenic non-protein coding RNA 1356	ncRNA
1431-2	chr8	90253853	90254219	+	8	NA	intron (NR_051989, intron 2 of 3)	L1MEf|LINE|L1	32548	NR_051989	100874052	Hs.571514	NR_051989	ENSG00000253394	LINC00534	-	long intergenic non-protein coding RNA 534	ncRNA
1932	chr14	60803787	60804272	+	8	NA	intron (NM_001177963, intron 3 of 6)	intron (NM_001177963, intron 3 of 6)	69268	NM_002431	4331	Hs.509523	NM_002431	ENSG00000020426	MNAT1	CAP35|MAT1|RNF66|TFB3	MNAT1 component of CDK activating kinase	protein-coding
1073	chr3	39039045	39039335	+	8	NA	intron (NM_001349253, intron 1 of 29)	ERVL-E-int|LTR|ERVL	12754	NM_001349253	11280	Hs.591657	NM_014139	ENSG00000168356	SCN11A	FEPS3|HSAN7|NAV1.9|NaN|PN5|SCN12A|SNS-2	sodium voltage-gated channel alpha subunit 11	protein-coding
1100-5	chr12	75585394	75585663	+	8	NA	Intergenic	MER44C|DNA|TcMar-Tigger	-73919	NM_007043	11103	Hs.645517	NM_007043	ENSG00000111615	KRR1	HRB2|RIP-1	KRR1 small subunit processome component homolog	protein-coding
1507-3	chr10	52419295	52419596	+	8	NA	Intergenic	Intergenic	35827	NR_120642	101928687	Hs.380362	NR_120641	ENSG00000231131	LNCAROD	A-ROD|LINC01468|lnc-MBL2-4	lncRNA activating regulator of DKK1	ncRNA
1439	chr5	102937891	102938373	+	8	NA	intron (NR_157231, intron 8 of 14)	intron (NR_157231, intron 8 of 14)	72309	NR_033440	5066	Hs.369430	NM_000919	ENSG00000145730	PAM	PAL|PHM	peptidylglycine alpha-amidating monooxygenase	protein-coding
845-3	chr12	103930047	103930304	+	8	NA	promoter-TSS (NR_027249)	promoter-TSS (NR_027249)	36	NR_027249	253724	Hs.506549	NR_027249	ENSG00000214198	TTC41P	GNN|GNNP	tetratricopeptide repeat domain 41, pseudogene	pseudo
1219-3	chr13	73428349	73428598	+	8	NA	Intergenic	Intergenic	-135771	NR_047009	100874155	Hs.672679	NR_047009		LINC00392	-	long intergenic non-protein coding RNA 392	ncRNA
1680-2	chr18	30465261	30465662	+	8	NA	Intergenic	Tigger1|DNA|TcMar-Tigger	166551	NR_031684	100302131		NR_031684	ENSG00000283218	MIR302F	MIRN302F|hsa-mir-302f	microRNA 302f	ncRNA
1507	chr6	131173682	131174035	+	8	NA	intron (NM_016377, intron 5 of 7)	intron (NM_016377, intron 5 of 7)	38391	NM_016377	9465	Hs.486483	NM_004842	ENSG00000118507	AKAP7	AKAP15|AKAP18	A-kinase anchoring protein 7	protein-coding
1171	chr1	167763659	167764000	+	8	NA	intron (NM_024569, intron 1 of 4)	intron (NM_024569, intron 1 of 4)	41847	NM_003953	9019	Hs.493919	NM_003953	ENSG00000197965	MPZL1	MPZL1b|PZR|PZR1b|PZRa|PZRb	myelin protein zero like 1	protein-coding
1100-2	chr3	99747930	99748350	+	8	NA	intron (NM_001850, intron 3 of 4)	MIRc|SINE|MIR	-69722	NM_032359	84319	Hs.581320	NM_032359	ENSG00000184220	CMSS1	C3orf26	cms1 ribosomal small subunit homolog	protein-coding
693	chr3	57883557	57883727	+	8	NA	intron (NM_001304420, intron 12 of 21)	L1MEh|LINE|L1	-6272	NM_001311179	7871	Hs.476432	NM_007159	ENSG00000163681	SLMAP	SLAP	sarcolemma associated protein	protein-coding
990-4	chr18	7102154	7102441	+	8	NA	intron (NM_005559, intron 1 of 62)	intron (NM_005559, intron 1 of 62)	15500	NM_005559	284217	Hs.270364	NM_005559	ENSG00000101680	LAMA1	LAMA|PTBHS|S-LAM-alpha	laminin subunit alpha 1	protein-coding
2078-2	chr10	33201012	33201548	+	8	NA	intron (NM_001024629, intron 10 of 10)	intron (NM_001024629, intron 10 of 10)	-84473	NR_160030	101929447		NR_160030		IATPR	TCONS_00018476|linc-ITGB1	ITGB1 adjacent tumor promoting lncRNA	ncRNA
1379-4	chr8	107876337	107876620	+	8	NA	Intergenic	L2a|LINE|L2	205461	NM_001317942	340419	Hs.444834	NM_178565	ENSG00000147655	RSPO2	CRISTIN2|HHRRD|TETAMS2	R-spondin 2	protein-coding
1276	chr2	45851583	45851911	+	8	NA	intron (NM_005400, intron 2 of 14)	intron (NM_005400, intron 2 of 14)	200072	NM_005400	5581	Hs.580351	NM_005400	ENSG00000171132	PRKCE	PKCE|nPKC-epsilon	protein kinase C epsilon	protein-coding
1732-3	chr5	52374298	52374612	+	8	NA	Intergenic	Intergenic	366424	NR_147166	105378960	Hs.639310	NR_147166	ENSG00000248789	LINC02118	-	long intergenic non-protein coding RNA 2118	ncRNA
1222	chr3	89179550	89179867	+	8	NA	intron (NM_182644, intron 2 of 6)	intron (NM_182644, intron 2 of 6)	72087	NM_182644	2042	Hs.123642	NM_005233	ENSG00000044524	EPHA3	EK4|ETK|ETK1|HEK|HEK4|TYRO4	EPH receptor A3	protein-coding
1213-3	chr4	118989351	118989734	+	8	NA	intron (NM_001128934, intron 1 of 4)	intron (NM_001128934, intron 1 of 4)	100688	NM_133477	171024	Hs.655519	NM_133477	ENSG00000172403	SYNPO2	-	synaptopodin 2	protein-coding
709-8	chr18	32040602	32040740	+	8	NA	intron (NM_017831, intron 2 of 5)	intron (NM_017831, intron 2 of 5)	21846	NM_017831	54941	Hs.633703	NM_017831	ENSG00000101695	RNF125	TNORS|TRAC-1|TRAC1	ring finger protein 125	protein-coding
1698-2	chr9	7710658	7711071	+	8	NA	Intergenic	MIRb|SINE|MIR	88914	NM_033428	90871	Hs.7517	NM_033428	ENSG00000137038	DMAC1	C9orf123|TMEM261	distal membrane arm assembly complex 1	protein-coding
1780	chr8	115485450	115485803	+	8	NA	intron (NM_001282902, intron 4 of 5)	intron (NM_001282902, intron 4 of 5)	182387	NM_001282902	7227	Hs.657018	NM_014112	ENSG00000104447	TRPS1	GC79|LGCR	transcriptional repressor GATA binding 1	protein-coding
1238	chr1	110379299	110379535	+	8	NA	intron (NM_004696, intron 5 of 8)	intron (NM_004696, intron 5 of 8)	11609	NM_001201546	9122	Hs.351306	NM_004696	ENSG00000168679	SLC16A4	MCT4|MCT5	solute carrier family 16 member 4	protein-coding
1418-3	chr17	22161338	22161669	+	8	NA	Intergenic	Intergenic	-41492	NR_144546	23666	Hs.499916	NR_144546	ENSG00000263563	UBBP4	-	ubiquitin B pseudogene 4	pseudo
973	chr11	107545205	107545437	+	8	NA	intron (NM_138775, intron 7 of 11)	intron (NM_138775, intron 7 of 11)	20414	NM_001301010	91801	Hs.503763	NM_138775	ENSG00000137760	ALKBH8	ABH8|TRM9|TRMT9|TRMT9A	alkB homolog 8, tRNA methyltransferase	protein-coding
1472	chr17	14033037	14033364	+	8	NA	intron (NR_049718, intron 2 of 2)	intron (NR_049718, intron 2 of 2)	8702	NR_003261	94158	Hs.633073	NR_003261		CDRT15P1	CDRT15P	CMT1A duplicated region transcript 15 pseudogene 1	pseudo
861	chr6	157535934	157536152	+	8	NA	intron (NM_024630, intron 1 of 8)	intron (NM_024630, intron 1 of 8)	6911	NR_037463	100500899		NR_037463	ENSG00000266617	MIR3692	-	microRNA 3692	ncRNA
1143	chr11	3982468	3982771	+	8	NA	intron (NM_001277962, intron 2 of 12)	MIRb|SINE|MIR	-112066	NM_001318064	6240	Hs.445705	NM_001033	ENSG00000167325	RRM1	R1|RIR1|RR1	ribonucleotide reductase catalytic subunit M1	protein-coding
1007-3	chr7	113730365	113730591	+	8	NA	Intergenic	Tigger2|DNA|TcMar-Tigger	188531	NM_002711	5506	Hs.458309	NM_002711	ENSG00000154415	PPP1R3A	GM|PP1G|PPP1R3	protein phosphatase 1 regulatory subunit 3A	protein-coding
900-3	chr12	26790169	26790382	+	8	NA	intron (NM_002223, intron 1 of 56)	intron (NM_002223, intron 1 of 56)	42919	NM_002223	3709	Hs.512235	NM_002223	ENSG00000123104	ITPR2	ANHD|CFAP48|INSP3R2|IP3R2	inositol 1,4,5-trisphosphate receptor type 2	protein-coding
2350	chr2	157056045	157056697	+	8	NA	Intergenic	Intergenic	-201334	NM_001329868	11227	Hs.269027	NM_014568	ENSG00000136542	GALNT5	GALNAC-T5|GALNACT5	polypeptide N-acetylgalactosaminyltransferase 5	protein-coding
1791	chr7	104903756	104904172	+	8	NA	intron (NR_027374, intron 3 of 3)	L1P4|LINE|L1	22681	NR_027374	723809	Hs.124316	NR_027374	ENSG00000225329	LHFPL3-AS2	-	LHFPL3 antisense RNA 2	ncRNA
832-7	chrX	31483433	31483693	+	8	NA	intron (NM_000109, intron 57 of 78)	intron (NM_000109, intron 57 of 78)	24735	NM_004014	1756	Hs.495912	NM_000109	ENSG00000198947	DMD	BMD|CMD3B|DXS142|DXS164|DXS206|DXS230|DXS239|DXS268|DXS269|DXS270|DXS272|MRX85	dystrophin	protein-coding
1083-2	chr6	53023514	53023849	+	8	NA	intron (NM_014920, intron 5 of 13)	intron (NM_014920, intron 5 of 13)	28061	NR_001445	125050		NR_001445	ENSG00000202198	RN7SK	7SK	RNA component of 7SK nuclear ribonucleoprotein	snRNA
1088-2	chr4	102174695	102174935	+	8	NA	Intergenic	MLT1F2|LTR|ERVL-MaLR	149497	NM_001135148	64116	Hs.288034	NM_022154	ENSG00000138821	SLC39A8	BIGM103|CDG2N|LZT-Hs6|PP3105|ZIP8	solute carrier family 39 member 8	protein-coding
1012-5	chr15	58862288	58862529	+	8	NA	TTS (NM_001040453)	TTS (NM_001040453)	71271	NM_024755	79811	Hs.512932	NM_017968	ENSG00000137776	SLTM	Met	SAFB like transcription modulator	protein-coding
927-3	chr8	93880261	93880549	+	8	NA	Intergenic	Intergenic	35714	NR_039602	100616169		NR_039602	ENSG00000284288	MIR378D2	mir-378d-2	microRNA 378d-2	ncRNA
1046	chr2	240051892	240052167	+	8	NA	Intergenic	L1MC4|LINE|L1	-5957	NM_173351	150681	Hs.626616	NM_173351	ENSG00000178586	OR6B3	OR6B3P|OR6B3Q	olfactory receptor family 6 subfamily B member 3	protein-coding
913	chr1	170929357	170929557	+	8	NA	Intergenic	Intergenic	-6014	NM_001163629	80133	Hs.591489	NM_025063	ENSG00000117501	MROH9	ARMC11|C1orf129	maestro heat like repeat family member 9	protein-coding
1731	chr6	3823076	3823457	+	8	NA	Intergenic	Intergenic	-26107	NM_012135	26240	Hs.140944	NM_012135	ENSG00000145945	FAM50B	D6S2654E|X5L	family with sequence similarity 50 member B	protein-coding
2149	chr6	8814487	8815162	+	8	NA	Intergenic	MLT1I|LTR|ERVL-MaLR	162615	NR_004855	728655	Hs.214343	NR_004855		HULC	HCCAT1|LINC00078|NCRNA00078	hepatocellular carcinoma up-regulated long non-coding RNA	ncRNA
1230	chr3	154539002	154539312	+	8	NA	Intergenic	Intergenic	-108967	NM_001038705	344758	Hs.376338	NM_001038705	ENSG00000174948	GPR149	IEDA|PGR10|R35	G protein-coupled receptor 149	protein-coding
1044	chr1	103333118	103333462	+	8	NA	Intergenic	Intergenic	192221	NM_001286997	101928436	Hs.558999	NM_001286997		LOC101928436	-	uncharacterized LOC101928436	protein-coding
949-2	chr7	127938700	127938961	+	8	NA	intron (NM_014390, intron 15 of 23)	intron (NM_014390, intron 15 of 23)	-58679	NR_027330	27099	Hs.657377	NM_014411	ENSG00000279078	SND1-IT1	C7orf54|NAG8|NSG-X	SND1 intronic transcript 1	ncRNA
1086-6	chr15	94026653	94026920	+	8	NA	intron (NR_120320, intron 2 of 8)	intron (NR_120320, intron 2 of 8)	81152	NR_120320	101927112	Hs.134687	NR_120320	ENSG00000259724	LINC01581	-	long intergenic non-protein coding RNA 1581	ncRNA
1209-2	chr4	2329965	2330255	+	8	NA	TTS (NM_001172657)	TTS (NM_001172657)	34704	NM_001172660	57732	Hs.292056	NM_020972	ENSG00000159733	ZFYVE28	LST2|LYST2	zinc finger FYVE-type containing 28	protein-coding
1400-2	chr7	117485265	117485640	+	8	NA	intron (NM_000492, intron 1 of 26)	intron (NM_000492, intron 1 of 26)	5489	NM_000492	1080	Hs.489786	NM_000492	ENSG00000001626	CFTR	ABC35|ABCC7|CF|CFTR/MRP|MRP7|TNR-CFTR|dJ760C5.1	CF transmembrane conductance regulator	protein-coding
1779	chr4	67438149	67438600	+	8	NA	Intergenic	L1MC3|LINE|L1	-16374	NR_110747	101927237	Hs.435644	NR_110747	ENSG00000250075	LOC101927237	-	uncharacterized LOC101927237	ncRNA
871-3	chr8	99577940	99578130	+	8	NA	intron (NM_017890, intron 33 of 61)	intron (NM_017890, intron 33 of 61)	-41174	NR_030596	100126309		NR_030596	ENSG00000216069	MIR875	MIRN875|hsa-mir-875	microRNA 875	ncRNA
997-3	chr8	51996004	51996317	+	8	NA	Intergenic	Intergenic	-96974	NM_001286782	115294	Hs.671268	NM_052937	ENSG00000168300	PCMTD1	-	protein-L-isoaspartate (D-aspartate) O-methyltransferase domain containing 1	protein-coding
962-2	chr4	71992672	71992893	+	8	NA	Intergenic	MER90a|LTR|ERV1	-39022	NM_004885	10886	Hs.99231	NM_004885	ENSG00000056291	NPFFR2	GPR74|HLWAR77|NPFF2|NPGPR	neuropeptide FF receptor 2	protein-coding
1338	chr8	121145466	121145894	+	8	NA	Intergenic	Intergenic	-333634	NM_021021	6641	Hs.46701	NM_021021	ENSG00000172164	SNTB1	59-DAP|A1B|BSYN2|DAPA1B|SNT2|SNT2B1|TIP-43	syntrophin beta 1	protein-coding
1394	chr1	61287040	61287341	+	8	NA	intron (NM_001134673, intron 3 of 10)	L2a|LINE|L2	-33672	NR_104180	645030	Hs.632410	NR_104180	ENSG00000237853	NFIA-AS1	-	NFIA antisense RNA 1	ncRNA
929-3	chr16	64250968	64251186	+	8	NA	Intergenic	Intergenic	870986	NM_001330576	1009	Hs.116471	NM_001797	ENSG00000140937	CDH11	CAD11|CDHOB|ESWS|OB|OSF-4	cadherin 11	protein-coding
1204	chr2	144937065	144937380	+	8	NA	intron (NR_033870, intron 3 of 4)	intron (NR_033870, intron 3 of 4)	269255	NR_033870	401014	Hs.742290	NR_033870	ENSG00000226674	TEX41	DKFZp686O1327|LINC00953	testis expressed 41	ncRNA
709	chr2	177166486	177166666	+	8	NA	Intergenic	Intergenic	45835	NR_157853	105373759		NR_157853		LOC105373759	-	uncharacterized LOC105373759	ncRNA
872	chr1	162304812	162305024	+	8	NA	intron (NM_014697, intron 4 of 9)	intron (NM_014697, intron 4 of 9)	-37628	NR_030283	693141		NR_030283	ENSG00000207729	MIR556	MIRN556|hsa-mir-556|mir-556	microRNA 556	ncRNA
1492	chr1	246139772	246140140	+	8	NA	intron (NM_022743, intron 5 of 11)	intron (NM_022743, intron 5 of 11)	277456	NM_022743	64754	Hs.567571	NM_022743	ENSG00000185420	SMYD3	KMT3E|ZMYND1|ZNFN3A1|bA74P14.1	SET and MYND domain containing 3	protein-coding
953-3	chr7	133054608	133054829	+	8	NA	intron (NR_133671, intron 2 of 10)	L1MB8|LINE|L1	-19803	NR_037427	100500804		NR_037427	ENSG00000284135	MIR3654	-	microRNA 3654	ncRNA
1317	chr1	216409993	216410352	+	8	NA	intron (NM_206933, intron 3 of 71)	L1PREC2|LINE|L1	13224	NM_007123	7399	Hs.655974	NM_007123	ENSG00000042781	USH2A	RP39|US2|USH2|dJ1111A8.1	usherin	protein-coding
1632-4	chr18	13268778	13269163	+	8	NA	intron (NM_181482, intron 1 of 5)	intron (NM_181482, intron 1 of 5)	-9135	NM_181481	753	Hs.697787	NM_004338	ENSG00000168675	LDLRAD4	C18orf1	low density lipoprotein receptor class A domain containing 4	protein-coding
1383	chr7	83941396	83941717	+	8	NA	Intergenic	MamRTE1|LINE|RTE-BovB	253233	NM_006080	10371	Hs.252451	NM_006080	ENSG00000075213	SEMA3A	COLL1|HH16|Hsema-I|Hsema-III|SEMA1|SEMAD|SEMAIII|SEMAL|SemD|coll-1	semaphorin 3A	protein-coding
1289-4	chr16	55540122	55540537	+	8	NA	intron (NM_017839, intron 8 of 13)	intron (NM_017839, intron 8 of 13)	-26355	NM_032330	84290	Hs.660027	NM_032330	ENSG00000256812	CAPNS2	CSS2	calpain small subunit 2	protein-coding
2228-2	chr9	28922093	28922589	+	8	NA	intron (NM_001354574, intron 2 of 5)	intron (NM_001354574, intron 2 of 5)	-33386	NR_030618	100126316		NR_030618	ENSG00000215939	MIR873	MIRN873|hsa-mir-873|mir-873	microRNA 873	ncRNA
958-2	chr5	65955772	65956103	+	8	NA	intron (NM_001253697, intron 1 of 25)	Tigger7|DNA|TcMar-Tigger	-10364	NR_028474	100303749	Hs.608060	NR_028474		LOC100303749	-	LSM3 homolog, U6 small nuclear RNA associated (S. cerevisiae) pseudogene	pseudo
1336	chr2	101524884	101525294	+	8	NA	Intergenic	MSTD|LTR|ERVL-MaLR	-49977	NM_001367510	731220	Hs.662488	NM_207403	ENSG00000196460	RFX8	-	RFX family member 8, lacking RFX DNA binding domain	protein-coding
715-2	chr6	10386336	10386546	+	7	NA	Intergenic	Intergenic	-18061	NR_145448	109729173		NR_145448	ENSG00000285278	TFAP2A-AS2	HIPSTR	TFAP2A antisense RNA 2	ncRNA
899	chr7	94697387	94697742	+	7	NA	Intergenic	Intergenic	41194	NM_001172438	23089	Hs.147492	NM_015068	ENSG00000242265	PEG10	EDR|HB-1|MEF3L|Mar2|Mart2|RGAG3|RTL2|SIRH1	paternally expressed 10	protein-coding
1158	chr3	41276443	41276796	+	7	NA	intron (NR_136342, intron 33 of 34)	intron (NR_136342, intron 33 of 34)	77114	NM_001098210	1499	Hs.476018	NM_001904	ENSG00000168036	CTNNB1	CTNNB|EVR7|MRD19|NEDSDV|armadillo	catenin beta 1	protein-coding
1034-2	chr8	88322835	88323092	+	7	NA	intron (NM_005941, intron 1 of 9)	intron (NM_005941, intron 1 of 9)	4520	NM_005941	4325	Hs.492187	NM_005941	ENSG00000156103	MMP16	C8orf57|MMP-X2|MT-MMP2|MT-MMP3|MT3-MMP	matrix metallopeptidase 16	protein-coding
1043-3	chr2	107289984	107290255	+	7	NA	intron (NR_049853, intron 2 of 3)	intron (NR_049853, intron 2 of 3)	59406	NR_049853	100847045		NR_049853	ENSG00000283146	MIR548AU	-	microRNA 548au	ncRNA
652-6	chr8	57452651	57452807	+	7	NA	Intergenic	L1MC5a|LINE|L1	108942	NR_125818	101929488	Hs.407557	NR_125818	ENSG00000253871	LOC101929488	-	uncharacterized LOC101929488	ncRNA
709-6	chr6	16726900	16727086	+	7	NA	intron (NM_000332, intron 3 of 8)	intron (NM_000332, intron 3 of 8)	33191	NR_152114	6310	Hs.434961	NM_000332	ENSG00000124788	ATXN1	ATX1|D6S504E|SCA1	ataxin 1	protein-coding
1742	chr11	10886722	10887222	+	7	NA	Intergenic	MLT1I|LTR|ERVL-MaLR	28755	NR_034137	729013	Hs.726427	NR_034137	ENSG00000247271	ZBED5-AS1	-	ZBED5 antisense RNA 1	ncRNA
1530-2	chr13	59086008	59086544	+	7	NA	Intergenic	Intergenic	-853159	NR_132367	106144531	Hs.736640	NR_132367	ENSG00000232954	LINC00374	-	long intergenic non-protein coding RNA 374	ncRNA
1308-4	chr9	109872388	109872814	+	7	NA	intron (NM_053016, intron 2 of 6)	intron (NM_053016, intron 2 of 6)	92403	NM_007203	445815	Hs.591908	NM_007203	ENSG00000157654	PALM2-AKAP2	AKAP-2|AKAP-KL|AKAP2|AKAPKL|MISP2|PALM2|PRKA2	PALM2-AKAP2 fusion	protein-coding
1048	chr3	154022651	154023011	+	7	NA	Intergenic	Intergenic	-98172	NM_001251962	26084	Hs.240845	NM_015595	ENSG00000114790	ARHGEF26	CSGEF|HMFN1864|SGEF	Rho guanine nucleotide exchange factor 26	protein-coding
1051-2	chr12	80355747	80356024	+	7	NA	exon (NM_173591, exon 46 of 58)	exon (NM_173591, exon 46 of 58)	-88350	NM_001145026	374462	Hs.539284	NM_001145026	ENSG00000139304	PTPRQ	DFNA73|DFNB84|DFNB84A|PTPGMC1|R-PTP-Q	protein tyrosine phosphatase receptor type Q	protein-coding
869-5	chr13	29457480	29457727	+	7	NA	intron (NM_015233, intron 2 of 8)	L1ME2|LINE|L1	28943	NM_015233	23281	Hs.22287	NM_015233	ENSG00000132938	MTUS2	CAZIP|ICIS|KIAA0774|TIP150	microtubule associated scaffold protein 2	protein-coding
825	chr3	20847872	20848101	+	7	NA	Intergenic	MER2|DNA|TcMar-Tigger	505518	NR_110814	101927829	Hs.639381	NR_110814	ENSG00000231304	LOC101927829	-	uncharacterized LOC101927829	ncRNA
776	chr1	198894021	198894246	+	7	NA	intron (NR_040073, intron 2 of 2)	intron (NR_040073, intron 2 of 2)	-34980	NR_029626	406995		NR_029626	ENSG00000207759	MIR181A1	MIR213|MIRN181A1|MIRN213|hsa-mir-181a-1|mir-181a-1|mir-213	microRNA 181a-1	ncRNA
1085-2	chr2	161443601	161443937	+	7	NA	Intergenic	MIR|SINE|MIR	27472	NM_006593	10716	Hs.210862	NM_006593	ENSG00000136535	TBR1	IDDAS|TBR-1|TES-56	T-box brain transcription factor 1	protein-coding
816-2	chr2	121573909	121574148	+	7	NA	intron (NM_015282, intron 2 of 38)	L1MA8|LINE|L1	43148	NR_023343	100151683	Hs.689638	NR_023343	ENSG00000264229	RNU4ATAC	MOPD1|RFMN|RNU4ATAC1|TALS|U4ATAC	RNA, U4atac small nuclear (U12-dependent splicing)	snRNA
909-3	chr12	22412668	22412920	+	7	NA	Intergenic	Intergenic	-78080	NM_003034	6489	Hs.408614	NM_003034	ENSG00000111728	ST8SIA1	GD3S|SIAT8|SIAT8-A|SIAT8A|ST8SiaI	ST8 alpha-N-acetyl-neuraminide alpha-2,8-sialyltransferase 1	protein-coding
869-2	chr5	31123579	31123827	+	7	NA	Intergenic	Intergenic	-69983	NM_004932	1004	Hs.124776	NM_004932	ENSG00000113361	CDH6	CAD6|KCAD	cadherin 6	protein-coding
814-5	chr9	81030104	81030319	+	7	NA	Intergenic	Intergenic	659324	NM_001303103	7088	Hs.197320	NM_005077	ENSG00000196781	TLE1	ESG|ESG1|GRG1	TLE family member 1, transcriptional corepressor	protein-coding
813-3	chr9	71925997	71926189	+	7	NA	intron (NM_001365055, intron 2 of 4)	intron (NM_001365055, intron 2 of 4)	14454	NR_157408	138241	Hs.534190	NM_182505	ENSG00000155621	C9orf85	-	chromosome 9 open reading frame 85	protein-coding
753-3	chr7	77570348	77570508	+	7	NA	intron (NM_001131009, intron 1 of 16)	intron (NM_001131009, intron 1 of 16)	32385	NM_001131009	5782	Hs.61812	NM_002835	ENSG00000127947	PTPN12	PTP-PEST|PTPG1	protein tyrosine phosphatase non-receptor type 12	protein-coding
1338-2	chr8	125120481	125120932	+	7	NA	intron (NM_001349486, intron 3 of 7)	intron (NM_001349486, intron 3 of 7)	28846	NM_173685	286053	Hs.388297	NM_173685	ENSG00000156831	NSMCE2	C8orf36|MMS21|NSE2|ZMIZ7	NSE2 (MMS21) homolog, SMC5-SMC6 complex SUMO ligase	protein-coding
766-5	chr7	148499974	148500162	+	7	NA	Intergenic	Intergenic	-90698	NM_145304	202865	Hs.352212	NM_145304	ENSG00000170279	C7orf33	-	chromosome 7 open reading frame 33	protein-coding
636-10	chr17	40054384	40054517	+	7	NA	promoter-TSS (NM_001330211)	promoter-TSS (NM_001330211)	-42	NR_052017	9862	Hs.462983	NM_014815	ENSG00000008838	MED24	ARC100|CRSP100|CRSP4|DRIP100|MED5|THRAP4|TRAP100	mediator complex subunit 24	protein-coding
751-2	chr3	62028327	62028577	+	7	NA	intron (NM_002841, intron 4 of 29)	intron (NM_002841, intron 4 of 29)	290495	NR_038281	100506994	Hs.656620	NR_038281	ENSG00000241472	PTPRG-AS1	-	PTPRG antisense RNA 1	ncRNA
842-3	chr5	51040305	51040525	+	7	NA	Intergenic	Intergenic	-70228	NR_104653	100287592	Hs.519298	NR_104653	ENSG00000251573	LINC02106	-	long intergenic non-protein coding RNA 2106	ncRNA
793-4	chr22	23786783	23786983	+	7	NA	promoter-TSS (NM_001007468)	promoter-TSS (NM_001007468)	-83	NM_001362877	6598	Hs.534350	NM_003073	ENSG00000099956	SMARCB1	BAF47|CSS3|INI1|MRD15|PPP1R144|RDT|RTPS1|SNF5|SNF5L1|SWNTS1|Sfh1p|Snr1|hSNFS	SWI/SNF related, matrix associated, actin dependent regulator of chromatin, subfamily b, member 1	protein-coding
1400	chr2	226185916	226186213	+	7	NA	Intergenic	Intergenic	43270	NR_046102	646736	Hs.712836	NR_046102		LOC646736	-	uncharacterized LOC646736	ncRNA
1014-2	chr8	89546486	89546770	+	7	NA	Intergenic	Intergenic	211083	NR_125822	101929709	Hs.651324	NR_125822	ENSG00000251136	LOC101929709	-	uncharacterized LOC101929709	ncRNA
1340	chr1	172638809	172639226	+	7	NA	Intergenic	Intergenic	-19991	NM_001302746	356	Hs.2007	NM_000639	ENSG00000117560	FASLG	ALPS1B|APT1LG1|APTL|CD178|CD95-L|CD95L|FASL|TNFSF6|TNLG1A	Fas ligand	protein-coding
764-4	chr5	27412453	27412625	+	7	NA	Intergenic	Intergenic	-59753	NR_038848	643401	Hs.533212	NR_038848	ENSG00000250337	PURPL	LINC01021	p53 upregulated regulator of p53 levels	ncRNA
1016-3	chr8	121617189	121617461	+	7	NA	intron (NM_005328, intron 2 of 3)	intron (NM_005328, intron 2 of 3)	-22021	NR_002835	594842	Hs.668686	NR_002835		HAS2-AS1	HAS2-AS|HAS2AS|HASNT|NCRNA00077	HAS2 antisense RNA 1	ncRNA
1389-4	chr20	14221059	14221556	+	7	NA	intron (NM_001351663, intron 3 of 17)	MIRb|SINE|MIR	116305	NM_198391	23767	Hs.41296	NM_013281	ENSG00000125848	FLRT3	HH21	fibronectin leucine rich transmembrane protein 3	protein-coding
1115	chr6	144416752	144417042	+	7	NA	intron (NM_007124, intron 2 of 73)	L2b|LINE|L2	11242	NR_132778	106635530		NR_132778		SNORA98	-	small nucleolar RNA, H/ACA box 98	snoRNA
730-4	chr8	77309381	77309598	+	7	NA	Intergenic	Intergenic	-141208	NR_125830	102724874	Hs.571511	NR_125830		LOC102724874	-	uncharacterized LOC102724874	ncRNA
1265	chr2	157508645	157509006	+	7	NA	Intergenic	Intergenic	-64736	NM_004288	9595	Hs.270	NM_004288	ENSG00000115165	CYTIP	B3-1|CASP|CYBR|CYTHIP|HE|PSCDBP	cytohesin 1 interacting protein	protein-coding
788	chr2	189208278	189208466	+	7	NA	Intergenic	Intergenic	-28611	NM_000393	1290	Hs.445827	NM_000393	ENSG00000204262	COL5A2	EDSC|EDSCL2	collagen type V alpha 2 chain	protein-coding
706-5	chr6	115932582	115932751	+	7	NA	3' UTR (NM_002031, exon 8 of 8)	3' UTR (NM_002031, exon 8 of 8)	-106065	NR_027338	728402	Hs.729953	NR_027338		TPI1P3	-	triosephosphate isomerase 1 pseudogene 3	pseudo
846	chr8	29754143	29754385	+	7	NA	intron (NR_125815, intron 1 of 3)	intron (NR_125815, intron 1 of 3)	5955	NR_125816	101929450	Hs.512440	NR_125814	ENSG00000253490	LINC02099	-	long intergenic non-protein coding RNA 2099	ncRNA
1690	chr10	60978537	60979094	+	7	NA	intron (NM_001350906, intron 2 of 12)	intron (NM_001350906, intron 2 of 12)	22182	NM_001350908	9886	Hs.737374	NM_014836	ENSG00000072422	RHOBTB1	-	Rho related BTB domain containing 1	protein-coding
1240-2	chr6	17447939	17448224	+	7	NA	intron (NM_001363534, intron 3 of 11)	intron (NM_001363534, intron 3 of 11)	54486	NM_006366	10486	Hs.132902	NM_006366	ENSG00000112186	CAP2	-	cyclase associated actin cytoskeleton regulatory protein 2	protein-coding
1008-3	chr8	80116899	80117223	+	7	NA	intron (NM_001025253, intron 1 of 7)	L1MB8|LINE|L1	-36230	NM_001287142	7163	Hs.368433	NM_005079	ENSG00000076554	TPD52	D52|N8L|PC-1|PrLZ|hD52	tumor protein D52	protein-coding
1061-3	chr13	59880505	59880782	+	7	NA	intron (NM_001258369, intron 20 of 26)	intron (NM_001258369, intron 20 of 26)	-132075	NR_046539	100874195	Hs.664101	NR_046539	ENSG00000227528	DIAPH3-AS1	-	DIAPH3 antisense RNA 1	ncRNA
816-7	chr6	129270031	129270260	+	7	NA	intron (NM_000426, intron 16 of 64)	intron (NM_000426, intron 16 of 64)	387004	NM_000426	3908	Hs.200841	NM_000426	ENSG00000196569	LAMA2	LAMM|MDC1A	laminin subunit alpha 2	protein-coding
1228-4	chr9	125461521	125461791	+	7	NA	intron (NM_001006619, intron 9 of 10)	intron (NM_001006619, intron 9 of 10)	199830	NM_001354300	26130	Hs.42376	NM_015635	ENSG00000165219	GAPVD1	GAPEX5|GAPex-5|RAP6	GTPase activating protein and VPS9 domains 1	protein-coding
1329	chr4	141028163	141028603	+	7	NA	intron (NM_020724, intron 1 of 6)	intron (NM_020724, intron 1 of 6)	105086	NM_020724	57484	Hs.659104	NM_020724	ENSG00000170153	RNF150	-	ring finger protein 150	protein-coding
602-6	chr6	88377160	88377331	+	7	NA	Intergenic	Intergenic	162124	NR_110867	101928936	Hs.533080	NR_110867		LOC101928936	-	uncharacterized LOC101928936	ncRNA
845-4	chr17	61810059	61810354	+	7	NA	intron (NM_032043, intron 6 of 19)	intron (NM_032043, intron 6 of 19)	53353	NM_032043	83990	Hs.128903	NM_032043	ENSG00000136492	BRIP1	BACH1|FANCJ|OF	BRCA1 interacting protein C-terminal helicase 1	protein-coding
847-2	chr2	216177928	216178165	+	7	NA	intron (NM_021141, intron 16 of 20)	intron (NM_021141, intron 16 of 20)	-38843	NR_037701	150967	Hs.56876	NM_001199924	ENSG00000260804	LINC01963	PKI55	long intergenic non-protein coding RNA 1963	ncRNA
652-8	chr13	73344309	73344473	+	7	NA	Intergenic	Intergenic	-219853	NR_047009	100874155	Hs.672679	NR_047009		LINC00392	-	long intergenic non-protein coding RNA 392	ncRNA
1453-2	chr16	48676808	48677181	+	7	NA	Intergenic	Tigger1|DNA|TcMar-Tigger	-66814	NM_153029	9683	Hs.511839	NM_153029	ENSG00000102921	N4BP1	-	NEDD4 binding protein 1	protein-coding
1137-5	chr9	70263423	70263712	+	7	NA	intron (NM_015110, intron 1 of 24)	intron (NM_015110, intron 1 of 24)	4589	NM_015110	23137	Hs.534189	NM_015110	ENSG00000198887	SMC5	SMC5L1	structural maintenance of chromosomes 5	protein-coding
1310	chr10	59595625	59596035	+	7	NA	Intergenic	Intergenic	114061	NM_001323979	220963	Hs.499709	NM_194298	ENSG00000165449	SLC16A9	C10orf36|MCT9	solute carrier family 16 member 9	protein-coding
806-5	chr10	116973459	116973727	+	7	NA	intron (NM_001258298, intron 1 of 15)	L2a|LINE|L2	31594	NM_018330	57698	Hs.501140	NM_018330	ENSG00000187164	SHTN1	KIAA1598|shootin-1	shootin 1	protein-coding
815-6	chr14	31763271	31763484	+	7	NA	intron (NM_001201574, intron 1 of 5)	intron (NM_001201574, intron 1 of 5)	48808	NM_001201574	80224	Hs.288981	NM_025152	ENSG00000151413	NUBPL	C14orf127|IND1|MC1DN21|huInd1	nucleotide binding protein like	protein-coding
806-2	chr2	52312581	52312866	+	7	NA	intron (NR_135237, intron 7 of 10)	intron (NR_135237, intron 7 of 10)	-57925	NR_135239	105374596		NR_135239	ENSG00000225444	LINC01867	-	long intergenic non-protein coding RNA 1867	ncRNA
1160-2	chr10	114691493	114691917	+	7	NA	intron (NM_001322886, intron 1 of 20)	intron (NM_001322886, intron 1 of 20)	-6702	NM_001322882	3983	Hs.438236	NM_002313	ENSG00000099204	ABLIM1	ABLIM|LIMAB1|LIMATIN|abLIM-1	actin binding LIM protein 1	protein-coding
1455	chr8	93794586	93795133	+	7	NA	intron (NR_024522, intron 16 of 28)	intron (NR_024522, intron 16 of 28)	39965	NR_024522	91147	Hs.116240	NM_153704	ENSG00000164953	TMEM67	JBTS6|MECKELIN|MKS3|NPHP11|TNEM67	transmembrane protein 67	protein-coding
662-3	chr4	84879803	84879935	+	7	NA	intron (NM_014991, intron 3 of 67)	L1M5|LINE|L1	-85747	NR_152773	404201	Hs.46730	NM_205857	ENSG00000180769	WDFY3-AS2	C4orf12|FBI4|NCRNA00247	WDFY3 antisense RNA 2	ncRNA
1173	chr3	78822743	78823066	+	7	NA	intron (NM_002941, intron 4 of 30)	intron (NM_002941, intron 4 of 30)	196555	NM_133631	6091	Hs.744218	NM_002941	ENSG00000169855	ROBO1	DUTT1|SAX3	roundabout guidance receptor 1	protein-coding
876-4	chr2	180622152	180622407	+	7	NA	Intergenic	L1MEg1|LINE|L1	-69825	NR_104323	101669767		NR_104319	ENSG00000281131	SCHLAP1	LINC00913|PCAT11|PCAT114	SWI/SNF complex antagonist associated with prostate cancer 1	ncRNA
1007-4	chr18	62460981	62461234	+	7	NA	Intergenic	Intergenic	-61918	NR_126534	54877	Hs.114191	NM_017742	ENSG00000141664	ZCCHC2	C18orf49	zinc finger CCHC-type containing 2	protein-coding
1137-4	chr7	89023158	89023496	+	7	NA	intron (NM_181646, intron 1 of 3)	intron (NM_181646, intron 1 of 3)	-227590	NM_152706	219557	Hs.112877	NM_152706	ENSG00000164645	TEX47	C7orf62	testis expressed 47	protein-coding
1518	chr3	15654969	15655406	+	7	NA	intron (NM_001370752, intron 4 of 4)	intron (NM_001370752, intron 4 of 4)	42184	NR_036085	100422990		NR_036085	ENSG00000264354	MIR3134	-	microRNA 3134	ncRNA
770	chr5	84693412	84693665	+	7	NA	Intergenic	Intergenic	-308658	NM_005711	10085	Hs.482730	NM_005711	ENSG00000164176	EDIL3	DEL1	EGF like repeats and discoidin domains 3	protein-coding
1330-4	chr17	68455949	68456415	+	7	NA	intron (NM_017983, intron 1 of 12)	intron (NM_017983, intron 1 of 12)	1314	NM_017983	55062	Hs.463964	NM_017983	ENSG00000070540	WIPI1	ATG18|ATG18A|WIPI49	WD repeat domain, phosphoinositide interacting 1	protein-coding
1333-2	chr5	121834044	121834525	+	7	NA	Intergenic	MER91A|DNA|hAT-Tip100	-17598	NM_177478	94033	Hs.105324	NM_177478	ENSG00000181867	FTMT	MTF	ferritin mitochondrial	protein-coding
685	chr1	44942159	44942351	+	7	NA	intron (NM_001166588, intron 3 of 9)	intron (NM_001166588, intron 3 of 9)	44340	NM_020365	8891	Hs.533549	NM_020365	ENSG00000070785	EIF2B3	EIF-2B|EIF2Bgamma	eukaryotic translation initiation factor 2B subunit gamma	protein-coding
601-4	chr3	104132827	104132982	+	7	NA	Intergenic	Intergenic	-608788	NR_039611	100616336		NR_039611	ENSG00000265328	MIR548AB	-	microRNA 548ab	ncRNA
1100	chr2	161780223	161780457	+	7	NA	intron (NM_001354453, intron 2 of 24)	Cheshire|DNA|hAT-Charlie	155924	NM_001354444	57282	Hs.333958	NM_022058	ENSG00000144290	SLC4A10	NBCn2|NCBE	solute carrier family 4 member 10	protein-coding
800-2	chr2	163266894	163267201	+	7	NA	Intergenic	L1ME1|LINE|L1	-428280	NM_173162	90134	Hs.657413	NM_033272	ENSG00000184611	KCNH7	ERG3|HERG3|Kv11.3	potassium voltage-gated channel subfamily H member 7	protein-coding
1449-2	chr13	76380577	76381130	+	7	NA	Intergenic	Intergenic	-445721	NR_047491	100861545	Hs.638962	NR_047491	ENSG00000261206	LINC00561	-	long intergenic non-protein coding RNA 561	ncRNA
1508	chr1	151984358	151984793	+	7	NA	intron (NM_002966, intron 2 of 2)	intron (NM_002966, intron 2 of 2)	9284	NM_002966	6281	Hs.143873	NM_002966	ENSG00000197747	S100A10	42C|ANX2L|ANX2LG|CAL1L|CLP11|Ca[1]|GP11|P11|p10	S100 calcium binding protein A10	protein-coding
2233	chr2	167289135	167289951	+	7	NA	Intergenic	Intergenic	102171	NM_001199144	129446	Hs.73680	NM_152381	ENSG00000163092	XIRP2	CMYA3	xin actin binding repeat containing 2	protein-coding
604-3	chr8	98483343	98483450	+	7	NA	intron (NM_006281, intron 10 of 10)	intron (NM_006281, intron 10 of 10)	56438	NM_020697	3788	Hs.388045	NM_020697	ENSG00000156486	KCNS2	KV9.2	potassium voltage-gated channel modifier subfamily S member 2	protein-coding
781-2	chr1	222047466	222047693	+	7	NA	Intergenic	LTR78|LTR|ERV1	-69059	NR_149057	105372950	Hs.185118	NR_149057	ENSG00000238042	LINC02257	-	long intergenic non-protein coding RNA 2257	ncRNA
1153-2	chr20	54093756	54094013	+	7	NA	Intergenic	Intergenic	-23119	NM_001316361	8537	Hs.400556	NM_003657	ENSG00000064787	BCAS1	AIBC1|NABC1	breast carcinoma amplified sequence 1	protein-coding
1618	chr7	11742464	11742923	+	7	NA	intron (NM_015204, intron 1 of 26)	intron (NM_015204, intron 1 of 26)	89505	NM_015204	221981	Hs.120855	NM_015204	ENSG00000005108	THSD7A	-	thrombospondin type 1 domain containing 7A	protein-coding
1030-2	chr5	60903319	60903621	+	7	NA	3' UTR (NM_001007234, exon 6 of 6)	3' UTR (NM_001007234, exon 6 of 6)	41600	NM_001007234	1161	Hs.435237	NM_000082	ENSG00000049167	ERCC8	CKN1|CSA|UVSS2	ERCC excision repair 8, CSA ubiquitin ligase complex subunit	protein-coding
1363	chr6	69863810	69864169	+	7	NA	Intergenic	Intergenic	-2567	NM_001858	1310	Hs.444842	NM_001858	ENSG00000082293	COL19A1	COL9A1L|D6S228E	collagen type XIX alpha 1 chain	protein-coding
986-2	chr7	88628696	88628958	+	7	NA	Intergenic	Intergenic	-130873	NM_181646	219578	Hs.684410	NM_181646	ENSG00000182348	ZNF804B	-	zinc finger protein 804B	protein-coding
1505-2	chr8	129001882	129002303	+	7	NA	Intergenic	Intergenic	-36091	NR_145483	106144608		NR_145483	ENSG00000229140	LINC00976	-	long intergenic non-protein coding RNA 976	ncRNA
1155-2	chr7	20407734	20408154	+	7	NA	intron (NM_002214, intron 12 of 13)	intron (NM_002214, intron 12 of 13)	-76182	NR_110120	101927811	Hs.285724	NR_110119	ENSG00000271133	LOC101927811	-	uncharacterized LOC101927811	ncRNA
733-4	chr8	11802473	11802648	+	7	NA	promoter-TSS (NM_004462)	promoter-TSS (NM_004462)	-51	NM_001287745	2222	Hs.593928	NM_004462	ENSG00000079459	FDFT1	DGPT|ERG9|SQS|SQSD|SS	farnesyl-diphosphate farnesyltransferase 1	protein-coding
932	chr7	103127047	103127351	+	7	NA	intron (NM_001122838, intron 2 of 4)	HAL1|LINE|L1	15204	NR_026660	100129424	Hs.720729	NR_026660		RPL19P12	RPL19_4_829	ribosomal protein L19 pseudogene 12	pseudo
774-6	chr10	17010712	17010924	+	7	NA	intron (NM_001081, intron 28 of 66)	intron (NM_001081, intron 28 of 66)	118999	NM_001081	8029	Hs.166206	NM_001081	ENSG00000107611	CUBN	IFCR|MGA1|gp280	cubilin	protein-coding
1470-2	chr5	60496214	60496558	+	7	NA	promoter-TSS (NM_001364599)	promoter-TSS (NM_001364599)	-100	NM_001364599	5144	Hs.117545	NM_006203	ENSG00000113448	PDE4D	ACRDYS2|DPDE3|HSPDE4D|PDE43|PDE4DN2|STRK1	phosphodiesterase 4D	protein-coding
1016-4	chrX	18810461	18810719	+	7	NA	intron (NM_152226, intron 14 of 17)	L1MB7|LINE|L1	-79706	NR_029379	100132163	Hs.607628	NR_029379		PHKA2-AS1	-	PHKA2 antisense RNA 1	ncRNA
920	chr1	200296214	200296486	+	7	NA	Intergenic	Intergenic	77442	NR_040064	554279	Hs.434694	NR_040064	ENSG00000203721	LINC00862	C1orf98|SMIM16	long intergenic non-protein coding RNA 862	ncRNA
1075-2	chr4	63020693	63020990	+	7	NA	Intergenic	MLT1C|LTR|ERVL-MaLR	-859076	NR_110595	101927186	Hs.723269	NR_110595		ADGRL3-AS1	LPHN3-AS1	adhesion G protein-coupled receptor L3 antisense RNA 1	ncRNA
883-3	chr7	81285148	81285401	+	7	NA	Intergenic	L1PA16|LINE|L1	276545	NR_136264	105369146	Hs.730390	NR_136264		LOC105369146	-	uncharacterized LOC105369146	ncRNA
882	chr1	199044246	199044517	+	7	NA	intron (NR_126351, intron 2 of 2)	intron (NR_126351, intron 2 of 2)	-25417	NR_110525	102800316	Hs.568480	NR_110525		LINC01222	TCONS_00000112	long intergenic non-protein coding RNA 1222	ncRNA
1374	chr2	33506063	33506425	+	7	NA	intron (NM_001349975, intron 3 of 19)	intron (NM_001349975, intron 3 of 19)	-7631	NM_015376	25780	Hs.143674	NM_015376	ENSG00000152689	RASGRP3	GRP3	RAS guanyl releasing protein 3	protein-coding
1766	chr2	6932506	6933155	+	7	NA	promoter-TSS (NM_001349183)	promoter-TSS (NM_001349183)	-254	NM_001349183	9781	Hs.22146	NM_014746	ENSG00000151692	RNF144A	RNF144|UBCE7IP4|hUIP4	ring finger protein 144A	protein-coding
730-2	chr4	132015449	132015640	+	7	NA	Intergenic	Intergenic	250706	NR_125883	101927305	Hs.507924	NR_125883		SNHG27	-	small nucleolar RNA host gene 27	ncRNA
733-5	chr8	47498343	47498620	+	7	NA	intron (NM_001352958, intron 10 of 21)	intron (NM_001352958, intron 10 of 21)	-155607	NM_001352959	23514	Hs.381058	NM_001080394	ENSG00000164808	SPIDR	KIAA0146	scaffold protein involved in DNA repair	protein-coding
1188-6	chr18	48740784	48741173	+	7	NA	intron (NM_014772, intron 7 of 11)	MIR|SINE|MIR	70378	NR_039897	100616366		NR_039897	ENSG00000266276	MIR4743	-	microRNA 4743	ncRNA
728-6	chr8	106183271	106183531	+	7	NA	Intergenic	Intergenic	-86777	NM_001198533	55074	Hs.127286	NM_018002	ENSG00000164830	OXR1	Nbla00307|TLDC3	oxidation resistance 1	protein-coding
720-3	chr6	17877277	17877486	+	7	NA	intron (NM_001105567, intron 3 of 36)	intron (NM_001105567, intron 3 of 36)	110254	NM_001105566	63971	Hs.94499	NM_022113	ENSG00000137177	KIF13A	RBKIN|bA500C11.2	kinesin family member 13A	protein-coding
631-3	chr7	82775061	82775223	+	7	NA	intron (NM_033026, intron 22 of 24)	L1MC1|LINE|L1	-331186	NM_001366867	781	Hs.282151	NM_000722	ENSG00000153956	CACNA2D1	CACNA2|CACNL2A|CCHL2A|LINC01112|lncRNA-N3	calcium voltage-gated channel auxiliary subunit alpha2delta 1	protein-coding
1260-2	chr11	29485648	29485995	+	7	NA	Intergenic	Intergenic	-108592	NR_149107	105376606	Hs.577275	NR_149106	ENSG00000255117	LINC02546	-	long intergenic non-protein coding RNA 2546	ncRNA
878-5	chr8	84825237	84825462	+	7	NA	intron (NM_001287244, intron 3 of 7)	L1PA16|LINE|L1	119422	NM_001287244	138046	Hs.121663	NM_173848	ENSG00000184672	RALYL	HNRPCL3	RALY RNA binding protein like	protein-coding
953-4	chr10	91315787	91316033	+	7	NA	intron (NR_024467, intron 4 of 4)	intron (NR_024467, intron 4 of 4)	-93325	NM_001348365	143279	Hs.596096	NM_173497	ENSG00000165338	HECTD2	-	HECT domain E3 ubiquitin protein ligase 2	protein-coding
680-3	chr6	5786366	5786543	+	7	NA	Intergenic	L1MB5|LINE|L1	-91182	NR_110842	101927950	Hs.571136	NR_110842	ENSG00000270174	LOC101927950	-	uncharacterized LOC101927950	ncRNA
915-2	chr6	137147769	137148041	+	7	NA	intron (NM_181309, intron 4 of 5)	intron (NM_181309, intron 4 of 5)	25739	NM_181309	116379	Hs.126891	NM_052962	ENSG00000164485	IL22RA2	CRF2-10|CRF2-S1|CRF2X|IL-22BP|IL-22R-alpha-2|IL-22RA2|ZCYTOR16	interleukin 22 receptor subunit alpha 2	protein-coding
613-4	chr2	239195636	239195768	+	7	NA	promoter-TSS (NR_026664)	promoter-TSS (NR_026664)	-245	NR_026664	85009	Hs.744565	NM_032923		MGC16025	-	uncharacterized LOC85009	ncRNA
959-4	chr9	124743618	124743932	+	7	NA	intron (NM_001278546, intron 1 of 9)	intron (NM_001278546, intron 1 of 9)	27536	NM_033334	2649	Hs.20131	NM_001489	ENSG00000148200	NR6A1	CT150|GCNF|GCNF1|NR61|RTR|hGCNF|hRTR	nuclear receptor subfamily 6 group A member 1	protein-coding
1039-3	chr2	224086564	224086876	+	7	NA	Intergenic	Intergenic	-47401	NM_001136528	5270	Hs.38449	NM_006216	ENSG00000135919	SERPINE2	GDN|GDNPF|PI-7|PI7|PN-1|PN1|PNI	serpin family E member 2	protein-coding
783-3	chr6	18742514	18742803	+	7	NA	Intergenic	Intergenic	170874	NR_030312	693125		NR_030312	ENSG00000207775	MIR548A1	MIRN548A1	microRNA 548a-1	ncRNA
917-2	chr8	67037713	67037949	+	7	NA	Intergenic	Intergenic	-9277	NM_001013626	286187	Hs.583933	NM_001013626	ENSG00000178125	PPP1R42	LRRC67|TLLR|TLRR|dtr	protein phosphatase 1 regulatory subunit 42	protein-coding
632-6	chr18	6546466	6546600	+	7	NA	intron (NR_120518, intron 2 of 5)	intron (NR_120518, intron 2 of 5)	35117	NR_120518	100130480	Hs.646267	NM_001243517	ENSG00000265944	LINC01387	C18orf64	long intergenic non-protein coding RNA 1387	ncRNA
773	chr1	147167340	147167627	+	7	NA	intron (NR_103870, intron 2 of 5)	intron (NR_103870, intron 2 of 5)	4987	NM_005399	5565	Hs.50732	NM_005399	ENSG00000131791	PRKAB2	-	protein kinase AMP-activated non-catalytic subunit beta 2	protein-coding
889	chr1	184030391	184030612	+	7	NA	intron (NM_001303421, intron 1 of 11)	intron (NM_001303421, intron 1 of 11)	7227	NM_001303421	23127	Hs.387995	NM_015101	ENSG00000198756	COLGALT2	C1orf17|ColGalT 2|GLT25D2	collagen beta(1-O)galactosyltransferase 2	protein-coding
936	chr4	124940453	124940688	+	7	NA	Intergenic	Intergenic	-227838	NM_020337	57182	Hs.480694	NM_020337	ENSG00000151458	ANKRD50	-	ankyrin repeat domain 50	protein-coding
690	chr1	216136044	216136250	+	7	NA	intron (NM_206933, intron 21 of 71)	intron (NM_206933, intron 21 of 71)	63682	NR_125992	102723833	Hs.232072	NR_125992	ENSG00000233620	LOC102723833	-	uncharacterized LOC102723833	ncRNA
659-5	chr8	86726661	86726794	+	7	NA	intron (NM_019098, intron 2 of 17)	intron (NM_019098, intron 2 of 17)	16948	NM_019098	54714	Hs.154433	NM_019098	ENSG00000170289	CNGB3	ACHM1	cyclic nucleotide gated channel beta 3	protein-coding
876-6	chr5	168409988	168410188	+	7	NA	intron (NM_001161661, intron 8 of 22)	MIRb|SINE|MIR	-76383	NM_002887	5917	Hs.654907	NM_002887	ENSG00000113643	RARS	ArgRS|DALRD1|HLD9	arginyl-tRNA synthetase	protein-coding
920-2	chr6	2754557	2754827	+	7	NA	intron (NM_001347872, intron 1 of 12)	intron (NM_001347872, intron 1 of 12)	-3770	NM_001012418	340156	Hs.127830	NM_001012418	ENSG00000145949	MYLK4	SgK085	myosin light chain kinase family member 4	protein-coding
1142-3	chr5	95591713	95591957	+	7	NA	intron (NM_198150, intron 6 of 7)	intron (NM_198150, intron 6 of 7)	-28252	NM_199243	285601	Hs.143315	NM_199243	ENSG00000178015	GPR150	PGR11	G protein-coupled receptor 150	protein-coding
1010-2	chr4	133156352	133156614	+	7	NA	intron (NM_032961, intron 3 of 4)	intron (NM_032961, intron 3 of 4)	7189	NM_032961	57575	Hs.192859	NM_020815	ENSG00000138650	PCDH10	OL-PCDH|PCDH19	protocadherin 10	protein-coding
727-2	chr5	77662671	77662879	+	7	NA	Intergenic	Intergenic	-24078	NM_032109	23440	Hs.202247	NM_032109	ENSG00000171540	OTP	-	orthopedia homeobox	protein-coding
932-2	chr8	125420476	125420749	+	7	NA	Intergenic	Intergenic	-9746	NM_025195	10221	Hs.444947	NM_025195	ENSG00000173334	TRIB1	C8FW|GIG-2|GIG2|SKIP1|TRB-1|TRB1	tribbles pseudokinase 1	protein-coding
698-3	chr8	75009229	75009416	+	7	NA	intron (NM_001286778, intron 1 of 13)	intron (NM_001286778, intron 1 of 13)	9167	NM_001286778	83690	Hs.436542	NM_031461	ENSG00000121005	CRISPLD1	CRISP-10|CRISP10|LCRISP1	cysteine rich secretory protein LCCL domain containing 1	protein-coding
880-2	chr5	58414113	58414416	+	7	NA	Intergenic	Intergenic	45822	NM_006622	10769	Hs.398157	NM_006622	ENSG00000145632	PLK2	SNK|hPlk2|hSNK	polo like kinase 2	protein-coding
1010	chr2	164115774	164116084	+	7	NA	Intergenic	UCON31|Unknown|Unknown	-379921	NM_018086	55137	Hs.593650	NM_018086	ENSG00000182263	FIGN	-	fidgetin, microtubule severing factor	protein-coding
679-6	chr8	121632232	121632415	+	7	NA	intron (NM_005328, intron 1 of 3)	MER94B|DNA|hAT-Blackjack	-7023	NR_002835	594842	Hs.668686	NR_002835		HAS2-AS1	HAS2-AS|HAS2AS|HASNT|NCRNA00077	HAS2 antisense RNA 1	ncRNA
1004-8	chr11	57072676	57073022	+	7	NA	Intergenic	Intergenic	35315	NR_036445	219525	Hs.554519	NR_036445	ENSG00000283307	OR5AK4P	PJCG3	olfactory receptor family 5 subfamily AK member 4 pseudogene	pseudo
1244-2	chr3	194906310	194906663	+	7	NA	Intergenic	MER99|DNA|hAT?	-137777	NR_146990	105374293		NR_146990	ENSG00000230401	LINC01972	-	long intergenic non-protein coding RNA 1972	ncRNA
1007	chr2	55364279	55364541	+	7	NA	intron (NM_001254943, intron 5 of 33)	MIR1_Amn|SINE|MIR	55446	NM_001254943	55704	Hs.292925	NM_018084	ENSG00000115355	CCDC88A	APE|GIRDIN|GIV|GRDN|HkRP1|KIAA1212|PEHO|PEHOL	coiled-coil domain containing 88A	protein-coding
1121-2	chr9	20804503	20804814	+	7	NA	intron (NM_017794, intron 13 of 45)	intron (NM_017794, intron 13 of 45)	17731	NR_145762	109616992		NR_145762	ENSG00000202189	SNORA30B	-	small nucleolar RNA, H/ACA box 30B	snoRNA
816-9	chr11	35061506	35061714	+	7	NA	Intergenic	L1ME3|LINE|L1	76422	NR_120528	100507144	Hs.673491	NR_120528	ENSG00000255521	LOC100507144	-	uncharacterized LOC100507144	ncRNA
1069-4	chr8	120404268	120404586	+	7	NA	intron (NM_014078, intron 6 of 6)	intron (NM_014078, intron 6 of 6)	40723	NM_014078	28998	Hs.333823	NM_014078	ENSG00000172172	MRPL13	L13|L13A|L13mt|RPL13|RPML13	mitochondrial ribosomal protein L13	protein-coding
953-2	chr5	118354696	118354990	+	7	NA	intron (NR_104610, intron 9 of 9)	MIR|SINE|MIR	72269	NR_104609	100505811	Hs.369776	NR_104609	ENSG00000250427	LINC02148	HNCAT21	long intergenic non-protein coding RNA 2148	ncRNA
1061-2	chr8	105536463	105536805	+	7	NA	intron (NM_001362837, intron 3 of 7)	intron (NM_001362837, intron 3 of 7)	217091	NM_001362837	23414	Hs.431009	NM_012082	ENSG00000169946	ZFPM2	DIH3|FOG2|SRXY9|ZC2HC11B|ZNF89B|hFOG-2	zinc finger protein, FOG family member 2	protein-coding
784-7	chr21	36654533	36654843	+	7	NA	Intergenic	Intergenic	-44427	NM_005069	6493	Hs.146186	NM_005069	ENSG00000159263	SIM2	HMC13F06|HMC29C01|SIM|bHLHe15	SIM bHLH transcription factor 2	protein-coding
1936-2	chr12	77406375	77406894	+	7	NA	Intergenic	Intergenic	-341065	NM_203394	144455	Hs.416375	NM_203394	ENSG00000165891	E2F7	-	E2F transcription factor 7	protein-coding
1505	chr6	53026640	53027058	+	7	NA	intron (NM_014920, intron 5 of 13)	intron (NM_014920, intron 5 of 13)	31229	NR_001445	125050		NR_001445	ENSG00000202198	RN7SK	7SK	RNA component of 7SK nuclear ribonucleoprotein	snRNA
862-4	chr4	38889275	38889496	+	7	NA	intron (NM_001350635, intron 2 of 8)	intron (NM_001350635, intron 2 of 8)	21353	NR_030300	693159		NR_030300	ENSG00000207944	MIR574	MIR574-3p|MIRN574|hsa-mir-574|mir-574	microRNA 574	ncRNA
1538-2	chr6	10375345	10375736	+	7	NA	Intergenic	Intergenic	-28962	NR_145448	109729173		NR_145448	ENSG00000285278	TFAP2A-AS2	HIPSTR	TFAP2A antisense RNA 2	ncRNA
984-2	chr5	126965058	126965358	+	7	NA	intron (NM_178450, intron 1 of 4)	MIRb|SINE|MIR	65350	NM_178450	115123	Hs.132441	NM_178450	ENSG00000173926	MARCH3	MARCH-III|RNF173	membrane associated ring-CH-type finger 3	protein-coding
903-3	chr9	12065205	12065433	+	7	NA	Intergenic	Intergenic	-628066	NM_000550	7306	Hs.270279	NM_000550	ENSG00000107165	TYRP1	CAS2|CATB|GP75|OCA3|TRP|TRP1|TYRP|b-PROTEIN	tyrosinase related protein 1	protein-coding
681-2	chr1	246215139	246215325	+	7	NA	intron (NM_022743, intron 5 of 11)	intron (NM_022743, intron 5 of 11)	202180	NM_022743	64754	Hs.567571	NM_022743	ENSG00000185420	SMYD3	KMT3E|ZMYND1|ZNFN3A1|bA74P14.1	SET and MYND domain containing 3	protein-coding
1331-2	chr4	64682927	64683296	+	7	NA	Intergenic	MIR|SINE|MIR	-273651	NM_001363796	253017	Hs.227752	NM_001010874	ENSG00000205678	TECRL	CPVT3|GPSN2L|SRD5A2L2|TERL	trans-2,3-enoyl-CoA reductase like	protein-coding
983-2	chr7	112930803	112931059	+	7	NA	intron (NM_152556, intron 1 of 4)	intron (NM_152556, intron 1 of 4)	8944	NM_152556	154743	Hs.489734	NM_152556	ENSG00000164603	BMT2	C7orf60|SAMTOR	base methyltransferase of 25S rRNA 2 homolog	protein-coding
686-3	chr10	4725977	4726151	+	7	NA	Intergenic	Intergenic	-47994	NR_024475	100216001	Hs.634869	NR_024475	ENSG00000231298	MANCR	LINC00704	mitotically associated long non coding RNA	ncRNA
762-2	chr2	152349548	152349721	+	7	NA	intron (NM_052905, intron 1 of 25)	OldhAT1|DNA|hAT-Ac	14460	NM_052905	114793	Hs.654630	NM_052905	ENSG00000157827	FMNL2	FHOD2	formin like 2	protein-coding
1012-3	chr7	83882552	83882891	+	7	NA	Intergenic	Intergenic	-233582	NM_012431	9723	Hs.440730	NM_012431	ENSG00000170381	SEMA3E	M-SEMAH|M-SemaK|SEMAH|coll-5	semaphorin 3E	protein-coding
645-7	chr6	109051330	109051473	+	7	NA	intron (NM_014454, intron 1 of 9)	intron (NM_014454, intron 1 of 9)	-41846	NM_001199933	27244	Hs.591336	NM_014454	ENSG00000080546	SESN1	PA26|SEST1	sestrin 1	protein-coding
1474-3	chr14	69789182	69789559	+	7	NA	intron (NM_003049, intron 1 of 4)	L1MB7|LINE|L1	7871	NM_003049	6554	Hs.952	NM_003049	ENSG00000100652	SLC10A1	NTCP	solute carrier family 10 member 1	protein-coding
1844	chr8	93904358	93904866	+	7	NA	Intergenic	Intergenic	11507	NR_039602	100616169		NR_039602	ENSG00000284288	MIR378D2	mir-378d-2	microRNA 378d-2	ncRNA
993-2	chr8	97835434	97835678	+	7	NA	intron (NM_018407, intron 6 of 6)	MER119|DNA|hAT-Charlie	-33508	NM_030583	4147	Hs.189445	NM_002380	ENSG00000132561	MATN2	-	matrilin 2	protein-coding
919-2	chr4	13441568	13441823	+	7	NA	intron (NM_001017979, intron 4 of 6)	intron (NM_001017979, intron 4 of 6)	42645	NM_001017979	9364	Hs.656060	NM_004249	ENSG00000157869	RAB28	CORD18	RAB28, member RAS oncogene family	protein-coding
788-3	chr6	113065638	113065863	+	7	NA	Intergenic	Intergenic	367697	NR_149098	105377957	Hs.25088	NR_149098	ENSG00000232316	LINC02518	-	long intergenic non-protein coding RNA 2518	ncRNA
876-3	chr2	13558595	13558950	+	7	NA	Intergenic	MSTA|LTR|ERVL-MaLR	-551759	NR_038434	100506474	Hs.242196	NR_038434	ENSG00000225649	LOC100506474	-	uncharacterized LOC100506474	ncRNA
639-7	chr7	126887624	126887729	+	7	NA	intron (NM_001371085, intron 6 of 10)	intron (NM_001371085, intron 6 of 10)	170508	NR_030323	693177		NR_030323	ENSG00000207692	MIR592	MIRN592|hsa-mir-592|mir-592	microRNA 592	ncRNA
1214-2	chr7	46764160	46764491	+	7	NA	Intergenic	MER89|LTR|ERV1	-67203	NR_134575	730338	Hs.640207	NR_134575	ENSG00000233539	LOC730338	-	uncharacterized LOC730338	ncRNA
582-3	chr3	157248575	157248728	+	7	NA	Intergenic	L4_A_Mam|LINE|RTE-X	-87891	NM_001308185	57018	Hs.4859	NM_020307	ENSG00000163660	CCNL1	ANIA6A|BM-001|PRO1073|ania-6a	cyclin L1	protein-coding
1240-4	chr15	65305169	65305558	+	7	NA	TTS (NR_002757)	TTS (NR_002757)	686	NR_002757	26832		NR_002757	ENSG00000200156	RNU5B-1	RNU5B|RNU5B-1P|U5B1	RNA, U5B small nuclear 1	snRNA
655-3	chr1	195188891	195189085	+	7	NA	Intergenic	Intergenic	899727	NR_146895	105371673		NR_146895		LINC01724	-	long intergenic non-protein coding RNA 1724	ncRNA
1083-4	chr8	13302424	13302842	+	7	NA	intron (NM_001348082, intron 5 of 16)	intron (NM_001348082, intron 5 of 16)	-25849	NM_001348083	10395	Hs.134296	NM_006094	ENSG00000164741	DLC1	ARHGAP7|HP|STARD12|p122-RhoGAP	DLC1 Rho GTPase activating protein	protein-coding
1064-2	chr10	93832113	93832399	+	7	NA	Intergenic	Intergenic	-61722	NR_144336	159371	Hs.632085	NM_153226	ENSG00000176273	SLC35G1	C10orf60|POST|TMEM20	solute carrier family 35 member G1	protein-coding
951-2	chr2	166959562	166959799	+	7	NA	intron (NM_152381, intron 2 of 10)	intron (NM_152381, intron 2 of 10)	71193	NM_152381	129446	Hs.73680	NM_152381	ENSG00000163092	XIRP2	CMYA3	xin actin binding repeat containing 2	protein-coding
606-7	chr11	86696139	86696294	+	7	NA	Intergenic	Intergenic	-23580	NM_001351934	10873	Hs.199743	NM_006680	ENSG00000151376	ME3	NADP-ME	malic enzyme 3	protein-coding
948-3	chr6	21188973	21189248	+	7	NA	intron (NM_017774, intron 13 of 15)	intron (NM_017774, intron 13 of 15)	322782	NR_103790	100874531	Hs.112750	NR_103790	ENSG00000280989	LINC00581	linc-MBOAT1-4	long intergenic non-protein coding RNA 581	ncRNA
1063-2	chr3	87161591	87161813	+	7	NA	Intergenic	Intergenic	64575	NR_039958	100616161		NR_039958	ENSG00000264119	MIR4795	-	microRNA 4795	ncRNA
1168-2	chr5	78004936	78005345	+	7	NA	intron (NM_003664, intron 26 of 26)	intron (NM_003664, intron 26 of 26)	46893	NR_105013	101929154	Hs.252895	NR_105012		LOC101929154	-	uncharacterized LOC101929154	ncRNA
745-2	chr5	106393341	106393584	+	7	NA	Intergenic	Intergenic	617552	NR_104671	102467213	Hs.570923	NR_104671	ENSG00000251027	LINC01950	-	long intergenic non-protein coding RNA 1950	ncRNA
1288-3	chr12	65082407	65082732	+	7	NA	intron (NM_007191, intron 2 of 9)	intron (NM_007191, intron 2 of 9)	38736	NM_007191	11197	Hs.284122	NM_007191	ENSG00000156076	WIF1	WIF-1	WNT inhibitory factor 1	protein-coding
1187	chr5	127871874	127872204	+	7	NA	intron (NM_001317938, intron 5 of 6)	intron (NM_001317938, intron 5 of 6)	168650	NM_001317938	728586	Hs.582532	NM_001317938	ENSG00000230561	CCDC192	LINC01183	coiled-coil domain containing 192	protein-coding
1256	chr7	15247804	15248183	+	7	NA	intron (NM_001004320, intron 12 of 12)	L2c|LINE|L2	-273135	NM_001350717	1607	Hs.567255	NM_004080	ENSG00000136267	DGKB	DAGK2|DGK|DGK-BETA	diacylglycerol kinase beta	protein-coding
740	chr1	76433675	76433871	+	7	NA	intron (NM_001349109, intron 3 of 3)	intron (NM_001349109, intron 3 of 3)	345494	NR_149059	110806286		NR_149059	ENSG00000237552	LINC02567	-	long intergenic non-protein coding RNA 2567	ncRNA
1609	chr1	167522103	167522790	+	7	NA	Intergenic	L1MB7|LINE|L1	-3836	NM_198053	919	Hs.156445	NM_000734	ENSG00000198821	CD247	CD3-ZETA|CD3H|CD3Q|CD3Z|IMD25|T3Z|TCRZ	CD247 molecule	protein-coding
619-3	chr2	184114084	184114260	+	7	NA	Intergenic	Tigger6b|DNA|TcMar-Tigger	-264803	NR_039638	100616305		NR_039638	ENSG00000266808	MIR548AE1	-	microRNA 548ae-1	ncRNA
732-5	chr14	95534743	95534986	+	7	NA	promoter-TSS (NR_001459)	promoter-TSS (NR_001459)	8	NR_001459	283596	Hs.448753	NR_001459		SNHG10	C14orf62|LINC00063|NCRNA00063	small nucleolar RNA host gene 10	ncRNA
1610	chr3	116141656	116142062	+	7	NA	intron (NM_001318915, intron 1 of 8)	LTR16|LTR|ERVL	-218165	NR_109998	101926903	Hs.26479	NR_109998	ENSG00000240922	LSAMP-AS1	-	LSAMP antisense RNA 1	ncRNA
643-4	chr2	189210353	189210526	+	7	NA	Intergenic	Intergenic	-30678	NM_000393	1290	Hs.445827	NM_000393	ENSG00000204262	COL5A2	EDSC|EDSCL2	collagen type V alpha 2 chain	protein-coding
777-5	chr12	84817421	84817613	+	7	NA	Intergenic	Kanga1a|DNA|TcMar-Tc2	95282	NM_182767	55117	Hs.44424	NM_018057	ENSG00000072041	SLC6A15	NTT73|SBAT1|V7-3|hv7-3	solute carrier family 6 member 15	protein-coding
930-3	chr8	115313208	115313516	+	7	NA	Intergenic	Intergenic	354651	NM_001282902	7227	Hs.657018	NM_014112	ENSG00000104447	TRPS1	GC79|LGCR	transcriptional repressor GATA binding 1	protein-coding
1158-2	chr18	64851883	64852176	+	7	NA	Intergenic	MLT2A2|LTR|ERVL	-591974	NR_033983	400654	Hs.434235	NR_033983	ENSG00000266952	LINC01538	-	long intergenic non-protein coding RNA 1538	ncRNA
1181	chr2	37376775	37377087	+	7	NA	Intergenic	Intergenic	32301	NM_012413	25797	Hs.79033	NM_012413	ENSG00000115828	QPCT	GCT|QC|sQC	glutaminyl-peptide cyclotransferase	protein-coding
1633-2	chr7	116698467	116698955	+	7	NA	intron (NM_001324402, intron 1 of 19)	intron (NM_001324402, intron 1 of 19)	26515	NM_001324402	4233	Hs.132966	NM_000245	ENSG00000105976	MET	AUTS9|DFNB97|HGFR|RCCP2|c-Met	MET proto-oncogene, receptor tyrosine kinase	protein-coding
1073-2	chr6	15675711	15676061	+	7	NA	Intergenic	Intergenic	-12828	NM_183040	84062	Hs.571148	NM_032122	ENSG00000047579	DTNBP1	BLOC1S8|DBND|HPS7|My031|SDY	dystrobrevin binding protein 1	protein-coding
1090	chr12	119822106	119822476	+	7	NA	intron (NM_007174, intron 9 of 46)	intron (NM_007174, intron 9 of 46)	55029	NM_001206999	11113	Hs.119594	NM_007174	ENSG00000122966	CIT	CITK|CRIK|MCPH17|STK21	citron rho-interacting serine/threonine kinase	protein-coding
1199	chr5	93199252	93199583	+	7	NA	Intergenic	L1MD1|LINE|L1	371926	NR_109825	441094	Hs.457407	NR_015369	ENSG00000237187	NR2F1-AS1	-	NR2F1 antisense RNA 1	ncRNA
1903	chr8	57087832	57088309	+	7	NA	Intergenic	L1MA3|LINE|L1	-94203	NM_017813	54928	Hs.438689	NM_017813	ENSG00000104331	IMPAD1	GPAPP|IMP 3|IMP-3|IMPA3	inositol monophosphatase domain containing 1	protein-coding
791-3	chr11	77542408	77542627	+	7	NA	Intergenic	Intergenic	-28572	NR_130930	646029	Hs.609654	NM_001039908		LOC646029	-	uncharacterized LOC646029	ncRNA
1148	chr14	21269492	21269795	+	7	NA	promoter-TSS (NM_001077443)	promoter-TSS (NM_001077443)	-164	NM_004500	3183	Hs.508848	NM_004500	ENSG00000092199	HNRNPC	C1|C2|HNRNP|HNRPC|SNRPC	heterogeneous nuclear ribonucleoprotein C (C1/C2)	protein-coding
1811	chr5	7902136	7902646	+	7	NA	Intergenic	Intergenic	33243	NR_157172	4552	Hs.481551	NM_002454	ENSG00000124275	MTRR	MSR|cblE	5-methyltetrahydrofolate-homocysteine methyltransferase reductase	protein-coding
1008-5	chr12	110578450	110578693	+	7	NA	intron (NR_138550, intron 1 of 4)	intron (NR_138550, intron 1 of 4)	4747	NM_139283	160760	Hs.13854	NM_139283	ENSG00000196850	PPTC7	TA-PP2C|TAPP2C	PTC7 protein phosphatase homolog	protein-coding
613-10	chr9	123927875	123928046	+	7	NA	intron (NM_001352968, intron 1 of 18)	intron (NM_001352968, intron 1 of 18)	2166	NM_024820	57706	Hs.744995	NM_020946	ENSG00000119522	DENND1A	FAM31A|KIAA1608	DENN domain containing 1A	protein-coding
734-4	chr11	58573552	58573781	+	7	NA	intron (NM_001143995, intron 1 of 8)	intron (NM_001143995, intron 1 of 8)	2251	NM_004811	9404	Hs.125474	NM_004811	ENSG00000110031	LPXN	LDPL	leupaxin	protein-coding
1447-2	chr6	134448024	134448372	+	7	NA	intron (NR_125852, intron 3 of 4)	L1MB7|LINE|L1	9808	NR_038218	154092	Hs.223718	NR_038216		LINC01010	-	long intergenic non-protein coding RNA 1010	ncRNA
622-8	chr10	61217975	61218128	+	7	NA	Intergenic	Intergenic	201776	NR_108052	100507058	Hs.145227	NR_108052	ENSG00000227244	LINC00845	-	long intergenic non-protein coding RNA 845	ncRNA
641-6	chr11	103285779	103285968	+	7	NA	intron (NM_001377, intron 73 of 88)	MER31B|LTR|ERV1	176447	NM_001080463	79659	Hs.503721	NM_001377	ENSG00000187240	DYNC2H1	ATD3|DHC1b|DHC2|DNCH2|DYH1B|SRPS2B|SRTD3|hdhc11	dynein cytoplasmic 2 heavy chain 1	protein-coding
842-2	chr3	194827572	194827770	+	7	NA	Intergenic	Charlie23a|DNA|hAT-Charlie	-58962	NR_146990	105374293		NR_146990	ENSG00000230401	LINC01972	-	long intergenic non-protein coding RNA 1972	ncRNA
900	chr2	152462775	152463003	+	7	NA	intron (NM_052905, intron 1 of 25)	intron (NM_052905, intron 1 of 25)	127715	NM_052905	114793	Hs.654630	NM_052905	ENSG00000157827	FMNL2	FHOD2	formin like 2	protein-coding
857-2	chr7	131426146	131426396	+	7	NA	intron (NM_001321316, intron 8 of 17)	intron (NM_001321316, intron 8 of 17)	98395	NM_001321316	4289	Hs.44693	NM_013255	ENSG00000128585	MKLN1	TWA2	muskelin 1	protein-coding
659	chr2	239701007	239701175	+	7	NA	Intergenic	Charlie1a|DNA|hAT-Charlie	-61769	NR_037808	150935	Hs.555582	NR_037808		LOC150935	-	uncharacterized LOC150935	ncRNA
941-3	chr12	29076277	29076505	+	7	NA	Intergenic	Intergenic	-72887	NM_001271783	55711	Hs.684482	NM_018099	ENSG00000064763	FAR2	HEL-S-81|MLSTD1|SDR10E2	fatty acyl-CoA reductase 2	protein-coding
996-2	chr5	59063129	59063428	+	7	NA	intron (NM_006203, intron 5 of 14)	intron (NM_006203, intron 5 of 14)	-23802	NM_001197222	5144	Hs.117545	NM_006203	ENSG00000113448	PDE4D	ACRDYS2|DPDE3|HSPDE4D|PDE43|PDE4DN2|STRK1	phosphodiesterase 4D	protein-coding
651-3	chr5	100840607	100840750	+	7	NA	intron (NM_005668, intron 4 of 4)	intron (NM_005668, intron 4 of 4)	-24113	NR_031686	100302288		NR_031686	ENSG00000221263	MIR548P	MIRN548P|hsa-mir-548p	microRNA 548p	ncRNA
734-7	chr22	40727198	40727386	+	7	NA	Intergenic	Intergenic	48114	NM_005297	2847	Hs.248122	NM_005297	ENSG00000128285	MCHR1	GPR24|MCH-1R|MCH1R|SLC-1|SLC1	melanin concentrating hormone receptor 1	protein-coding
986-3	chr15	35495152	35495476	+	7	NA	intron (NM_080650, intron 3 of 8)	MLT1B|LTR|ERVL-MaLR	50851	NM_080650	89978	Hs.107196	NM_080650	ENSG00000134146	DPH6	ATPBD4	diphthamine biosynthesis 6	protein-coding
1278-3	chr21	36010830	36011114	+	7	NA	Intergenic	L1MA7|LINE|L1	5652	NR_110419	100996609	Hs.742062	NR_110419		LINC01436	-	long intergenic non-protein coding RNA 1436	ncRNA
1294	chr4	89382387	89382881	+	7	NA	Intergenic	Intergenic	-74834	NM_198281	285513	Hs.100912	NM_198281	ENSG00000185477	GPRIN3	GRIN3	GPRIN family member 3	protein-coding
1289	chr3	108450476	108450866	+	7	NA	intron (NM_014981, intron 22 of 41)	L1MA9|LINE|L1	78651	NM_014981	22989	Hs.731060	NM_014981	ENSG00000144821	MYH15	-	myosin heavy chain 15	protein-coding
1016	chr1	75901448	75901765	+	7	NA	intron (NM_002440, intron 19 of 19)	L1MA4|LINE|L1	30798	NR_026546	127247	Hs.125423	NM_080868	ENSG00000154007	ASB17	Asb-17	ankyrin repeat and SOCS box containing 17	protein-coding
815-2	chr4	95672820	95673060	+	7	NA	Intergenic	Intergenic	-123967	NM_003728	8633	Hs.388565	NM_003728	ENSG00000182168	UNC5C	UNC5H3	unc-5 netrin receptor C	protein-coding
608-2	chr2	200406024	200406164	+	7	NA	intron (NM_001100423, intron 3 of 12)	L2a|LINE|L2	97144	NM_001282744	26010	Hs.120323	NM_015535	ENSG00000196141	SPATS2L	DNAPTP6|SGNP	spermatogenesis associated serine rich 2 like	protein-coding
1211-3	chr16	9518115	9518527	+	7	NA	Intergenic	Intergenic	-62816	NR_126349	104266959	Hs.578888	NR_126349	ENSG00000261075	LINC01195	-	long intergenic non-protein coding RNA 1195	ncRNA
532-13	chr20	27518614	27518700	+	7	NA	Intergenic	ALR/Alpha|Satellite|centr	1084008	NR_132315	100289097	Hs.529357	NR_132315	ENSG00000282826	FRG1CP	-	FSHD region gene 1 family member C, pseudogene	pseudo
1479	chr1	168733291	168733687	+	7	NA	Intergenic	L1MB8|LINE|L1	-4283	NM_001937	1805	Hs.80552	NM_001937	ENSG00000143196	DPT	TRAMP	dermatopontin	protein-coding
978-2	chr7	84140354	84140710	+	7	NA	intron (NM_006080, intron 1 of 16)	intron (NM_006080, intron 1 of 16)	54257	NM_006080	10371	Hs.252451	NM_006080	ENSG00000075213	SEMA3A	COLL1|HH16|Hsema-I|Hsema-III|SEMA1|SEMAD|SEMAIII|SEMAL|SemD|coll-1	semaphorin 3A	protein-coding
1139-3	chr11	25576306	25576662	+	7	NA	Intergenic	L1MC3|LINE|L1	-612639	NM_001313726	63982	Hs.91791	NM_031418	ENSG00000134343	ANO3	C11orf25|DYT23|DYT24|GENX-3947|TMEM16C	anoctamin 3	protein-coding
761-10	chr14	81157447	81157692	+	7	NA	Intergenic	Intergenic	45265	NR_003021	677845	Hs.693251	NR_003021	ENSG00000221303	SNORA79	ACA65|SNORA79A	small nucleolar RNA, H/ACA box 79	snoRNA
777-6	chr17	63295384	63295633	+	7	NA	intron (NM_025185, intron 8 of 25)	intron (NM_025185, intron 8 of 25)	144759	NM_001330421	1534	Hs.355264	NM_001915	ENSG00000008283	CYB561	CYB561A1|FRRS2|ORTHYP2	cytochrome b561	protein-coding
1145-4	chr13	48585575	48585881	+	7	NA	Intergenic	Intergenic	-4827	NR_051983	100129597	Hs.175225	NR_051983	ENSG00000233610	LINC00462	-	long intergenic non-protein coding RNA 462	ncRNA
923-3	chr16	55284353	55284613	+	7	NA	Intergenic	Intergenic	-40076	NM_024335	79190	Hs.369907	NM_024335	ENSG00000159387	IRX6	IRX-3|IRX7|IRXB3	iroquois homeobox 6	protein-coding
1035	chr1	215605134	215605456	+	7	NA	intron (NM_001319294, intron 13 of 17)	intron (NM_001319294, intron 13 of 17)	37991	NM_001319295	51133	Hs.335139	NM_016121	ENSG00000136636	KCTD3	NY-REN-45	potassium channel tetramerization domain containing 3	protein-coding
913-3	chr11	78344771	78344987	+	7	NA	intron (NM_080491, intron 1 of 9)	intron (NM_080491, intron 1 of 9)	-2999	NM_012296	9846	Hs.429434	NM_012296	ENSG00000033327	GAB2	-	GRB2 associated binding protein 2	protein-coding
677	chr1	198669147	198669284	+	7	NA	intron (NM_002838, intron 2 of 32)	intron (NM_002838, intron 2 of 32)	30175	NM_001267798	5788	Hs.654514	NM_002838	ENSG00000081237	PTPRC	B220|CD45|CD45R|GP180|L-CA|LCA|LY5|T200	protein tyrosine phosphatase receptor type C	protein-coding
773-7	chr22	40044530	40044723	+	7	NA	promoter-TSS (NM_001024843)	promoter-TSS (NM_001024843)	-96	NR_163486	114841040	Hs.474880	NR_163486		LOC114841040	-	uncharacterized LOC114841040	ncRNA
1622	chr5	138929515	138929930	+	7	NA	intron (NM_001323995, intron 11 of 14)	intron (NM_001323995, intron 11 of 14)	54322	NM_001324012	1495	Hs.445981	NM_001903	ENSG00000044115	CTNNA1	CAP102|MDPT2	catenin alpha 1	protein-coding
1108	chr2	39581931	39582225	+	7	NA	intron (NR_037875, intron 5 of 5)	L1MA4|LINE|L1	-83420	NM_001167959	130733	Hs.40808	NM_152390	ENSG00000152154	TMEM178A	TMEM178	transmembrane protein 178A	protein-coding
1927-2	chr8	75224551	75225144	+	7	NA	intron (NR_103849, intron 1 of 1)	intron (NR_103849, intron 1 of 1)	53634	NR_103850	101805492	Hs.571424	NR_103848		CASC9	ESCCAL-1|ESSCAL1|LINC00981|linc-JPH1	cancer susceptibility 9	ncRNA
786	chr2	62794879	62795121	+	7	NA	intron (NM_001142615, intron 5 of 22)	intron (NM_001142615, intron 5 of 22)	88103	NM_001354217	23301	Hs.271667	NM_015252	ENSG00000115504	EHBP1	HPC12|NACSIN	EH domain binding protein 1	protein-coding
1033-2	chr3	104952659	104953002	+	7	NA	Intergenic	Intergenic	-413883	NM_001243283	214	Hs.591293	NM_001627	ENSG00000170017	ALCAM	CD166|MEMD	activated leukocyte cell adhesion molecule	protein-coding
1278-2	chr12	74402445	74402798	+	7	NA	Intergenic	Intergenic	-109990	NR_038300	100507377	Hs.455715	NR_038300	ENSG00000251138	LOC100507377	-	uncharacterized LOC100507377	ncRNA
1581	chr6	55825728	55826124	+	7	NA	intron (NM_001329754, intron 1 of 5)	intron (NM_001329754, intron 1 of 5)	49664	NM_001329754	653	Hs.296648	NM_021073	ENSG00000112175	BMP5	-	bone morphogenetic protein 5	protein-coding
1458	chr3	84109637	84110174	+	7	NA	Intergenic	LTR33|LTR|ERVL	759670	NR_033860	440970	Hs.411049	NR_033860	ENSG00000242641	LINC00971	-	long intergenic non-protein coding RNA 971	ncRNA
676-3	chr8	101192261	101192419	+	7	NA	Intergenic	L3|LINE|CR1	13333	NM_016096	51123	Hs.374485	NM_016096	ENSG00000120963	ZNF706	HSPC038|PNAS-106|PNAS-113	zinc finger protein 706	protein-coding
883-5	chr9	20835645	20835959	+	7	NA	intron (NM_017794, intron 17 of 45)	intron (NM_017794, intron 17 of 45)	48875	NR_145762	109616992		NR_145762	ENSG00000202189	SNORA30B	-	small nucleolar RNA, H/ACA box 30B	snoRNA
987-2	chr10	67668589	67668868	+	7	NA	intron (NM_013266, intron 1 of 17)	MER44B|DNA|TcMar-Tigger	-3043	NM_001127384	29119	Hs.21375	NM_013266	ENSG00000183230	CTNNA3	ARVD13|VR22	catenin alpha 3	protein-coding
897-2	chr13	110028049	110028296	+	7	NA	Intergenic	Tigger5|DNA|TcMar-Tigger	-25113	NR_126387	104355146	Hs.508690	NR_126387	ENSG00000231428	LINC00396	-	long intergenic non-protein coding RNA 396	ncRNA
1192-2	chr4	95505191	95505522	+	7	NA	intron (NM_003728, intron 1 of 15)	intron (NM_003728, intron 1 of 15)	43617	NM_003728	8633	Hs.388565	NM_003728	ENSG00000182168	UNC5C	UNC5H3	unc-5 netrin receptor C	protein-coding
2225-2	chr12	22117373	22118110	+	7	NA	Intergenic	Intergenic	71523	NM_018686	55907	Hs.311346	NM_018686	ENSG00000111726	CMAS	CSS	cytidine monophosphate N-acetylneuraminic acid synthetase	protein-coding
1043-4	chr5	27854715	27855042	+	7	NA	Intergenic	Intergenic	382586	NR_038848	643401	Hs.533212	NR_038848	ENSG00000250337	PURPL	LINC01021	p53 upregulated regulator of p53 levels	ncRNA
800-3	chr2	234246106	234246338	+	7	NA	Intergenic	Intergenic	195520	NM_006944	6694	Hs.444488	NM_006944	ENSG00000072080	SPP2	SPP-24|SPP24	secreted phosphoprotein 2	protein-coding
956-3	chr12	87871029	87871279	+	7	NA	Intergenic	Intergenic	-86443	NR_033410	400058	Hs.572212	NR_033410		MKRN9P	MKRN5|MKRN9|MKRNP6|RNF65|ZNF127L3	makorin ring finger protein 9, pseudogene	pseudo
787-6	chr7	83599210	83599467	+	7	NA	intron (NM_012431, intron 1 of 16)	intron (NM_012431, intron 1 of 16)	42093	NM_001178129	9723	Hs.440730	NM_012431	ENSG00000170381	SEMA3E	M-SEMAH|M-SemaK|SEMAH|coll-5	semaphorin 3E	protein-coding
646-3	chr4	14333674	14333813	+	7	NA	Intergenic	Intergenic	221775	NR_033931	152742	Hs.135435	NR_033931	ENSG00000248698	LINC01085	-	long intergenic non-protein coding RNA 1085	ncRNA
1069-5	chr15	49441844	49442130	+	7	NA	intron (NM_002009, intron 2 of 3)	L2c|LINE|L2	18745	NM_002009	2252	Hs.567268	NM_002009	ENSG00000140285	FGF7	HBGF-7|KGF	fibroblast growth factor 7	protein-coding
895-2	chr6	1821894	1822139	+	7	NA	intron (NM_001253846, intron 7 of 10)	intron (NM_001253846, intron 7 of 10)	212101	NM_001453	2296	Hs.348883	NM_001453	ENSG00000054598	FOXC1	ARA|ASGD3|FKHL7|FREAC-3|FREAC3|IGDA|IHG1|IRID1|RIEG3	forkhead box C1	protein-coding
1458-2	chr11	36012498	36012826	+	7	NA	intron (NM_001304264, intron 1 of 5)	MER44C|DNA|TcMar-Tigger	2564	NR_039769	100616311		NR_039769	ENSG00000263389	MIR3973	-	microRNA 3973	ncRNA
805-5	chr13	72403544	72403823	+	7	NA	Intergenic	Intergenic	323946	NM_001071775	440145	Hs.28465	NM_001071775	ENSG00000204899	MZT1	C13orf37|MOZART1	mitotic spindle organizing protein 1	protein-coding
611-4	chr4	71443943	71444090	+	7	NA	intron (NM_003759, intron 5 of 22)	intron (NM_003759, intron 5 of 22)	104963	NM_003759	8671	Hs.5462	NM_003759	ENSG00000080493	SLC4A4	HNBC1|KNBC|NBC1|NBC2|NBCe1-A|SLC4A5|hhNMC|kNBC1|pNBC	solute carrier family 4 member 4	protein-coding
793-2	chr6	15062592	15062850	+	7	NA	Intergenic	MER46C|DNA|TcMar-Tigger	-183348	NM_004973	3720	Hs.269059	NM_004973	ENSG00000008083	JARID2	JMJ	jumonji and AT-rich interaction domain containing 2	protein-coding
841-2	chr2	197360963	197361209	+	7	NA	Intergenic	Intergenic	-50306	NM_001367496	91526	Hs.432706	NM_153697	ENSG00000065413	ANKRD44	PP6-ARS-B	ankyrin repeat domain 44	protein-coding
911-6	chr13	49086742	49087079	+	7	NA	intron (NM_001079673, intron 3 of 25)	intron (NM_001079673, intron 3 of 25)	-23407	NM_014923	22862	Hs.508010	NM_014923	ENSG00000102531	FNDC3A	FNDC3|HUGO|bA203I16.1|bA203I16.5	fibronectin type III domain containing 3A	protein-coding
833-2	chr7	133252836	133253079	+	7	NA	promoter-TSS (NM_001037126)	promoter-TSS (NM_001037126)	-110	NM_001037126	60412	Hs.321273	NM_021807	ENSG00000131558	EXOC4	SEC8|SEC8L1|Sec8p	exocyst complex component 4	protein-coding
849-2	chr12	65229523	65229779	+	7	NA	intron (NM_014319, intron 4 of 12)	L1MA5|LINE|L1	-49032	NM_001193460	253827	Hs.339024	NM_198080	ENSG00000174099	MSRB3	DFNB74	methionine sulfoxide reductase B3	protein-coding
1421-2	chr10	52451771	52452150	+	7	NA	intron (NR_120641, intron 3 of 3)	intron (NR_120641, intron 3 of 3)	3312	NR_120642	101928687	Hs.380362	NR_120641	ENSG00000231131	LNCAROD	A-ROD|LINC01468|lnc-MBL2-4	lncRNA activating regulator of DKK1	ncRNA
1907-2	chr17	73044040	73044554	+	7	NA	intron (NM_001352692, intron 3 of 9)	L1ME2|LINE|L1	48391	NM_001352692	201266	Hs.221127	NM_139177	ENSG00000133195	SLC39A11	C17orf26|ZIP-11|ZIP11	solute carrier family 39 member 11	protein-coding
892	chr2	66673282	66673610	+	7	NA	intron (NR_110156, intron 2 of 5)	MLT1J|LTR|ERVL-MaLR	29781	NR_110264	101927577	Hs.380543	NR_110264	ENSG00000237179	LINC01797	-	long intergenic non-protein coding RNA 1797	ncRNA
825-3	chr13	34862432	34862637	+	7	NA	Intergenic	Intergenic	-79753	NM_015678	26960	Hs.491172	NM_015678	ENSG00000172915	NBEA	BCL8B|LYST2	neurobeachin	protein-coding
1188-3	chr2	212500388	212500675	+	7	NA	intron (NM_001042599, intron 1 of 26)	intron (NM_001042599, intron 1 of 26)	38097	NM_001042599	2066	Hs.390729	NM_005235	ENSG00000178568	ERBB4	ALS19|HER4|p180erbB4	erb-b2 receptor tyrosine kinase 4	protein-coding
728-7	chr8	123103735	123103921	+	7	NA	intron (NM_001363149, intron 7 of 21)	intron (NM_001363149, intron 7 of 21)	30579	NM_001363149	93594	Hs.492716	NM_145647	ENSG00000156787	TBC1D31	Gm85|WDR67	TBC1 domain family member 31	protein-coding
1132	chr4	176525528	176525854	+	7	NA	Intergenic	Intergenic	205725	NM_021928	60559	Hs.42194	NM_021928	ENSG00000129128	SPCS3	PRO3567|SPC22/23|SPC3|YLR066W	signal peptidase complex subunit 3	protein-coding
729-5	chr18	6328353	6328512	+	7	NA	intron (NM_001365765, intron 1 of 18)	UCON66|Unknown|Unknown	30598	NR_158611	91133	Hs.128279	NM_173464	ENSG00000154655	L3MBTL4	HsT1031	L3MBTL histone methyl-lysine binding protein 4	protein-coding
637-7	chr12	83180190	83180310	+	7	NA	Intergenic	MER103C|DNA|hAT-Charlie	493095	NM_001320322	160335	Hs.577775	NM_152588	ENSG00000179104	TMTC2	IBDBP1	transmembrane O-mannosyltransferase targeting cadherins 2	protein-coding
1137-2	chr6	15257864	15258142	+	7	NA	intron (NM_001267040, intron 1 of 17)	intron (NM_001267040, intron 1 of 17)	9148	NM_001267040	3720	Hs.269059	NM_004973	ENSG00000008083	JARID2	JMJ	jumonji and AT-rich interaction domain containing 2	protein-coding
967-5	chr7	122038968	122039223	+	7	NA	intron (NM_001206839, intron 18 of 28)	intron (NM_001206839, intron 18 of 28)	105154	NM_005763	10157	Hs.156738	NM_005763	ENSG00000008311	AASS	LKR/SDH|LKRSDH|LORSDH	aminoadipate-semialdehyde synthase	protein-coding
1431	chr4	92234438	92234797	+	7	NA	Intergenic	L1ME5|LINE|L1	42685	NR_125920	101929194	Hs.626389	NR_125920		LNCPRESS2	-	lncRNA p53 regulated and ESC associated 2	ncRNA
737-5	chr2	176213506	176213690	+	7	NA	Intergenic	Intergenic	-24640	NR_033979	401022	Hs.98661	NR_033979	ENSG00000224189	HAGLR	HOXD-AS1|MIR7704HG|Mdgt	HOXD antisense growth-associated long non-coding RNA	ncRNA
1274	chr7	106611440	106611825	+	7	NA	Intergenic	Intergenic	49526	NM_175884	168455	Hs.29692	NM_175884	ENSG00000253276	CCDC71L	C7orf74	coiled-coil domain containing 71 like	protein-coding
1856	chr5	142806729	142807224	+	7	NA	intron (NM_001349547, intron 1 of 21)	intron (NM_001349547, intron 1 of 21)	35749	NM_001349547	23092	Hs.654668	NM_015071	ENSG00000145819	ARHGAP26	GRAF|GRAF1|OPHN1L|OPHN1L1	Rho GTPase activating protein 26	protein-coding
1174-2	chr8	97144299	97144561	+	7	NA	TTS (NM_016134)	TTS (NM_016134)	133498	NM_033512	85453	Hs.173094	NM_033512	ENSG00000180543	TSPYL5	-	TSPY like 5	protein-coding
816-5	chr6	82330112	82330323	+	7	NA	Intergenic	MLT1C|LTR|ERVL-MaLR	-32989	NM_006670	7162	Hs.71947	NM_006670	ENSG00000146242	TPBG	5T4|5T4AG|M6P1|WAIF1	trophoblast glycoprotein	protein-coding
1160-3	chr13	110280354	110280595	+	7	NA	intron (NM_001845, intron 1 of 51)	intron (NM_001845, intron 1 of 51)	26683	NM_001303110	1282	Hs.17441	NM_001845	ENSG00000187498	COL4A1	BSVD|BSVD1|RATOR	collagen type IV alpha 1 chain	protein-coding
878-3	chr6	141220713	141220935	+	7	NA	Intergenic	THE1D-int|LTR|ERVL-MaLR	537010	NR_039675	100616180		NR_039675	ENSG00000264390	MIR4465	-	microRNA 4465	ncRNA
598-2	chr5	36503587	36503707	+	7	NA	Intergenic	MIR|SINE|MIR	-102708	NM_001289940	6507	Hs.481918	NM_004172	ENSG00000079215	SLC1A3	EA6|EAAT1|GLAST|GLAST1	solute carrier family 1 member 3	protein-coding
1343	chr3	49411996	49412354	+	7	NA	promoter-TSS (NM_001313941)	promoter-TSS (NM_001313941)	-31	NM_022171	6988	Hs.517962	NM_022171	ENSG00000145022	TCTA	-	T cell leukemia translocation altered	protein-coding
940-2	chr7	47300914	47301191	+	7	NA	intron (NM_022748, intron 23 of 30)	Charlie26a|DNA|hAT-Charlie	163751	NR_145813	109623468		NR_145813		SNORD151	-	small nucleolar RNA, C/D box 151	snoRNA
644	chr2	37507158	37507310	+	7	NA	Intergenic	Intergenic	162604	NM_012413	25797	Hs.79033	NM_012413	ENSG00000115828	QPCT	GCT|QC|sQC	glutaminyl-peptide cyclotransferase	protein-coding
1201	chr3	29454373	29454675	+	7	NA	intron (NM_001003792, intron 2 of 13)	intron (NM_001003792, intron 2 of 13)	173212	NM_001177712	27303	Hs.221436	NM_014483	ENSG00000144642	RBMS3	-	RNA binding motif single stranded interacting protein 3	protein-coding
871-2	chr3	16866640	16866872	+	7	NA	Intergenic	Intergenic	-18199	NM_001144382	23228	Hs.202010	NM_015184	ENSG00000154822	PLCL2	PLCE2	phospholipase C like 2	protein-coding
903-4	chr12	110744407	110744618	+	7	NA	Intergenic	L2a|LINE|L2	-1621	NM_002710	5501	Hs.79081	NM_002710	ENSG00000186298	PPP1CC	PP-1G|PP1C|PPP1G	protein phosphatase 1 catalytic subunit gamma	protein-coding
678-3	chr9	22142084	22142279	+	7	NA	Intergenic	Intergenic	-132868	NM_078487	1030	Hs.72901	NM_004936	ENSG00000147883	CDKN2B	CDK4I|INK4B|MTS2|P15|TP15|p15INK4b	cyclin dependent kinase inhibitor 2B	protein-coding
1145-3	chr7	80907262	80907581	+	7	NA	intron (NM_001350121, intron 2 of 18)	intron (NM_001350121, intron 2 of 18)	11630	NM_006379	10512	Hs.269109	NM_006379	ENSG00000075223	SEMA3C	SEMAE|SemE	semaphorin 3C	protein-coding
796-3	chr8	128666032	128666271	+	7	NA	Intergenic	Intergenic	-101472	NR_121673	101927774	Hs.628730	NR_121672		LINC00824	LINC01263	long intergenic non-protein coding RNA 824	ncRNA
1235	chr2	145792719	145793014	+	7	NA	Intergenic	LTR88c|LTR|Gypsy?	-794191	NR_026904	728773	Hs.334462	NR_026904		PABPC1P2	PABP2|PABP4|PABPCP2|PABPCP4	poly(A) binding protein cytoplasmic 1 pseudogene 2	pseudo
1303	chr2	132999481	132999790	+	7	NA	intron (NM_207481, intron 6 of 17)	intron (NM_207481, intron 6 of 17)	84078	NR_135572	101928185	Hs.680114	NR_135572	ENSG00000233729	NCKAP5-AS1	-	NCKAP5 antisense RNA 1	ncRNA
898-3	chr22	32103844	32104117	+	7	NA	intron (NM_000343, intron 13 of 14)	LTR87|LTR|ERVL?	-17997	NR_040114	23782	Hs.581098	NR_040114	ENSG00000234479	AP1B1P1	ADTB1L1|dJ127L4.2	AP1B1 pseudogene 1	pseudo
1013-2	chr3	185831185	185831510	+	7	NA	Intergenic	L1ME3Cz|LINE|L1	-6305	NM_001291869	10644	Hs.35354	NM_006548	ENSG00000073792	IGF2BP2	IMP-2|IMP2|VICKZ2	insulin like growth factor 2 mRNA binding protein 2	protein-coding
1072-3	chr10	110077031	110077278	+	7	NA	intron (NM_001121, intron 1 of 13)	intron (NM_001121, intron 1 of 13)	-68773	NR_038943	100505933	Hs.604103	NR_038943		ADD3-AS1	-	ADD3 antisense RNA 1	ncRNA
767-7	chr10	107546345	107546603	+	7	NA	Intergenic	Tigger7|DNA|TcMar-Tigger	-381768	NM_001206571	114815	Hs.591915	NM_052918	ENSG00000108018	SORCS1	hSorCS	sortilin related VPS10 domain containing receptor 1	protein-coding
921-2	chr5	36657785	36658046	+	7	NA	intron (NM_004172, intron 3 of 9)	L3|LINE|CR1	51309	NM_004172	6507	Hs.481918	NM_004172	ENSG00000079215	SLC1A3	EA6|EAAT1|GLAST|GLAST1	solute carrier family 1 member 3	protein-coding
1114-2	chr4	85681226	85681704	+	7	NA	intron (NM_001025616, intron 2 of 9)	intron (NM_001025616, intron 2 of 9)	-41003	NR_039656	100616349		NR_039656	ENSG00000266421	MIR4451	mir-4451	microRNA 4451	ncRNA
1075-4	chr12	32201044	32201443	+	7	NA	intron (NR_148725, intron 1 of 9)	intron (NR_148725, intron 1 of 9)	94396	NM_001354187	636	Hs.505202	NM_001714	ENSG00000151746	BICD1	BICD|bic-D 1	BICD cargo adaptor 1	protein-coding
639-6	chr6	71404780	71404932	+	7	NA	Intergenic	Intergenic	-1235	NR_029504	407029		NR_029504	ENSG00000207827	MIR30A	MIRN30A|mir-30a	microRNA 30a	ncRNA
942	chr9	17882781	17883142	+	7	NA	Intergenic	L1MB7|LINE|L1	303895	NM_003026	6456	Hs.75149	NM_003026	ENSG00000107295	SH3GL2	CNSA2|EEN-B1|SH3D2A|SH3P4	SH3 domain containing GRB2 like 2, endophilin A1	protein-coding
878-4	chr7	95716839	95717116	+	7	NA	Intergenic	L1MDa|LINE|L1	-55529	NM_001135557	1780	Hs.440364	NM_004411	ENSG00000158560	DYNC1I1	DNCI1|DNCIC1	dynein cytoplasmic 1 intermediate chain 1	protein-coding
850-3	chr6	134363403	134363723	+	7	NA	Intergenic	Intergenic	-45505	NM_001143676	6446	Hs.510078	NM_005627	ENSG00000118515	SGK1	SGK	serum/glucocorticoid regulated kinase 1	protein-coding
1133	chr7	110484300	110484649	+	7	NA	Intergenic	Intergenic	-524261	NR_003024	442720	Hs.530096	NR_003024	ENSG00000237064	EIF3IP1	RG208K23	eukaryotic translation initiation factor 3 subunit I pseudogene 1	pseudo
810	chr1	196861485	196861711	+	7	NA	Intergenic	MER44B|DNA|TcMar-Tigger	-26454	NM_001201550	10877	Hs.710100	NM_006684	ENSG00000134365	CFHR4	CFHL4|FHR-4|FHR4	complement factor H related 4	protein-coding
750-3	chr12	66154821	66155062	+	7	NA	intron (NM_016056, intron 1 of 6)	intron (NM_016056, intron 1 of 6)	15131	NM_001282609	51643	Hs.505934	NM_016056	ENSG00000155957	TMBIM4	CGI-119|GAAP|LFG4|S1R|ZPRO	transmembrane BAX inhibitor motif containing 4	protein-coding
1100-4	chr11	12801977	12802344	+	7	NA	intron (NM_021961, intron 3 of 12)	intron (NM_021961, intron 3 of 12)	127739	NM_021961	7003	Hs.655331	NM_021961	ENSG00000187079	TEAD1	AA|NTEF-1|REF1|TCF-13|TCF13|TEAD-1|TEF-1	TEA domain transcription factor 1	protein-coding
733-6	chr18	35571231	35571424	+	7	NA	Intergenic	Intergenic	-20410	NR_039771	100616257		NR_039771	ENSG00000283514	MIR3975	-	microRNA 3975	ncRNA
1373-2	chr15	84737048	84737422	+	7	NA	Intergenic	Intergenic	-11357	NM_014630	9640	Hs.79347	NM_014630	ENSG00000166716	ZNF592	CAMOS|SCAR5	zinc finger protein 592	protein-coding
1085-5	chr3	85455544	85455836	+	7	NA	intron (NM_001167674, intron 1 of 9)	intron (NM_001167674, intron 1 of 9)	-49369	NM_001256505	253559	Hs.164578	NM_153184	ENSG00000175161	CADM2	IGSF4D|NECL3|Necl-3|SynCAM 2|synCAM2	cell adhesion molecule 2	protein-coding
1030-4	chr15	99603808	99604172	+	7	NA	intron (NM_001352615, intron 3 of 12)	L1MEc|LINE|L1	-28988	NM_001130928	4205	Hs.268675	NM_005587	ENSG00000068305	MEF2A	ADCAD1|RSRFC4|RSRFC9|mef2	myocyte enhancer factor 2A	protein-coding
1632-2	chr9	716002	716528	+	7	NA	intron (NM_001354331, intron 3 of 10)	MIR|SINE|MIR	9588	NM_153186	23189	Hs.306764	NM_015158	ENSG00000107104	KANK1	ANKRD15|CPSQ2|KANK	KN motif and ankyrin repeat domains 1	protein-coding
632-4	chr10	127157978	127158135	+	7	NA	intron (NM_001039762, intron 4 of 5)	intron (NM_001039762, intron 4 of 5)	38535	NM_001039762	642938	Hs.613882	NM_001039762	ENSG00000188916	INSYN2A	C10orf141|FAM196A|INSYN2	inhibitory synaptic factor 2A	protein-coding
899-2	chr13	82880085	82880378	+	7	NA	Intergenic	Intergenic	1002162	NM_052910	114798	Hs.415478	NM_052910	ENSG00000178235	SLITRK1	LRRC12|TTM	SLIT and NTRK like family member 1	protein-coding
1055-2	chr2	165269997	165270267	+	7	NA	intron (NM_001040143, intron 2 of 27)	intron (NM_001040143, intron 2 of 27)	-23923	NM_021007	6326	Hs.93485	NM_021007	ENSG00000136531	SCN2A	BFIC3|BFIS3|BFNIS|EIEE11|HBA|HBSCI|HBSCII|NAC2|Na(v)1.2|Nav1.2|SCN2A1|SCN2A2	sodium voltage-gated channel alpha subunit 2	protein-coding
866	chr1	185973751	185974046	+	7	NA	intron (NM_031935, intron 15 of 106)	intron (NM_031935, intron 15 of 106)	239507	NM_031935	83872	Hs.58877	NM_031935	ENSG00000143341	HMCN1	ARMD1|FBLN6|FIBL-6|FIBL6	hemicentin 1	protein-coding
1025-2	chr1	178239134	178239421	+	7	NA	intron (NM_170692, intron 1 of 17)	intron (NM_170692, intron 1 of 17)	-102174	NM_004841	9462	Hs.496139	NM_004841	ENSG00000075391	RASAL2	NGAP	RAS protein activator like 2	protein-coding
681	chr1	173554643	173554807	+	7	NA	intron (NM_178527, intron 11 of 27)	intron (NM_178527, intron 11 of 27)	48347	NM_178527	284525	Hs.494981	NM_178527	ENSG00000162753	SLC9C2	SLC9A11	solute carrier family 9 member C2 (putative)	protein-coding
1957	chr8	104021838	104022366	+	7	NA	intron (NR_145710, intron 24 of 29)	LTR8B|LTR|ERV1	-201233	NM_001282882	9699	Hs.655271	NM_014677	ENSG00000176406	RIMS2	OBOE|RAB3IP3|RIM2	regulating synaptic membrane exocytosis 2	protein-coding
1607	chr1	72459440	72459793	+	7	NA	Intergenic	Intergenic	-177077	NM_173808	257194	Hs.146542	NM_173808	ENSG00000172260	NEGR1	DMML2433|IGLON4|KILON|Ntra	neuronal growth regulator 1	protein-coding
1683	chr4	114535607	114536155	+	7	NA	Intergenic	Intergenic	-62521	NM_001322113	7368	Hs.144197	NM_003360	ENSG00000174607	UGT8	CGT|UGT4	UDP glycosyltransferase 8	protein-coding
1457	chr5	100175385	100175764	+	7	NA	Intergenic	MLT1G|LTR|ERVL-MaLR	212680	NR_027503	100133050	Hs.534796	NR_027503		LOC100133050	-	glucuronidase beta pseudogene	pseudo
1022	chrX	124328959	124329340	+	7	NA	Intergenic	Intergenic	-3511	NM_001355534	100132015		NM_001355534	ENSG00000282419	TEX13D	-	TEX13 family member D	protein-coding
1026	chr2	177909986	177910248	+	7	NA	intron (NM_001077197, intron 3 of 20)	intron (NM_001077197, intron 3 of 20)	12720	NM_001077358	50940	Hs.570273	NM_016953	ENSG00000128655	PDE11A	PPNAD2	phosphodiesterase 11A	protein-coding
779-5	chr7	141102183	141102376	+	7	NA	intron (NM_001195278, intron 1 of 3)	intron (NM_001195278, intron 1 of 3)	28215	NM_001195278	100507421	Hs.283851	NM_001195278	ENSG00000261115	TMEM178B	-	transmembrane protein 178B	protein-coding
906	chr3	150248533	150248815	+	7	NA	Intergenic	Intergenic	9974	NR_110167	101927992	Hs.534682	NR_110167	ENSG00000244541	LINC01213	-	long intergenic non-protein coding RNA 1213	ncRNA
1215-2	chr11	66616166	66616602	+	7	NA	promoter-TSS (NM_001198845)	promoter-TSS (NM_001198845)	-198	NM_001198846	100526737	Hs.523822	NM_001198845	ENSG00000248643	RBM14-RBM4	COAZ|PSP2|RBM14|SIP	RBM14-RBM4 readthrough	protein-coding
696-2	chr6	16639693	16639887	+	7	NA	intron (NM_000332, intron 4 of 8)	intron (NM_000332, intron 4 of 8)	120394	NR_152114	6310	Hs.434961	NM_000332	ENSG00000124788	ATXN1	ATX1|D6S504E|SCA1	ataxin 1	protein-coding
2031	chr1	103177256	103177887	+	7	NA	Intergenic	Intergenic	-69049	NM_001854	1301	Hs.523446	NM_001854	ENSG00000060718	COL11A1	CO11A1|COLL6|STL2	collagen type XI alpha 1 chain	protein-coding
767-5	chr3	40044589	40044829	+	7	NA	intron (NM_001284425, intron 3 of 15)	intron (NM_001284425, intron 3 of 15)	-55302	NM_001284426	25924	Hs.594535	NM_015460	ENSG00000170011	MYRIP	SLAC2-C|SLAC2C	myosin VIIA and Rab interacting protein	protein-coding
1025	chr1	169964288	169964622	+	7	NA	intron (NM_014970, intron 17 of 19)	L3|LINE|CR1	-70496	NM_181093	57147	Hs.435560	NM_020423	ENSG00000000457	SCYL3	PACE-1|PACE1	SCY1 like pseudokinase 3	protein-coding
1771	chr5	102965559	102965985	+	7	NA	intron (NM_001364589, intron 14 of 23)	intron (NM_001364589, intron 14 of 23)	99949	NR_033440	5066	Hs.369430	NM_000919	ENSG00000145730	PAM	PAL|PHM	peptidylglycine alpha-amidating monooxygenase	protein-coding
990	chr4	157898929	157899197	+	7	NA	Intergenic	Intergenic	-271689	NR_147409	285505		NR_147407	ENSG00000248429	FAM198B-AS1	-	FAM198B antisense RNA 1	ncRNA
1280	chr1	51523835	51524337	+	7	NA	Intergenic	Intergenic	-4820	NM_001981	2060	Hs.83722	NM_001981	ENSG00000085832	EPS15	AF-1P|AF1P|MLLT5	epidermal growth factor receptor pathway substrate 15	protein-coding
890-2	chr3	149593568	149593810	+	7	NA	intron (NM_001348362, intron 5 of 9)	intron (NM_001348362, intron 5 of 9)	64336	NM_001168280	25937	Hs.477921	NM_015472	ENSG00000018408	WWTR1	TAZ	WW domain containing transcription regulator 1	protein-coding
977-2	chr8	122032440	122032745	+	7	NA	Intergenic	Intergenic	-391152	NM_005328	3037	Hs.159226	NM_005328	ENSG00000170961	HAS2	-	hyaluronan synthase 2	protein-coding
821-2	chr15	68268387	68268676	+	7	NA	Intergenic	L1M5|LINE|L1	-9214	NM_015322	10116	Hs.362733	NM_015322	ENSG00000169018	FEM1B	F1A-ALPHA|F1AA|FEM1-beta	fem-1 homolog B	protein-coding
1210	chr1	161498714	161499067	+	7	NA	Intergenic	L2a|LINE|L2	-6567	NM_001136219	2212	Hs.352642	NM_021642	ENSG00000143226	FCGR2A	CD32|CD32A|CDw32|FCG2|FCGR2|FCGR2A1|FcGR|IGFR2	Fc fragment of IgG receptor IIa	protein-coding
1086-3	chr5	143877316	143877626	+	7	NA	Intergenic	Intergenic	65310	NM_021182	57824	Hs.158320	NM_021182	ENSG00000158497	HMHB1	HB-1|HB-1Y|HLA-HB1	histocompatibility minor HB-1	protein-coding
674-3	chr7	116213039	116213188	+	7	NA	intron (NM_015641, intron 1 of 6)	intron (NM_015641, intron 1 of 6)	2574	NM_015641	26136	Hs.592286	NM_015641	ENSG00000135269	TES	TESS|TESS-2	testin LIM domain protein	protein-coding
952-4	chr4	169398324	169398515	+	7	NA	intron (NM_001199400, intron 32 of 32)	L4_A_Mam|LINE|RTE-X	-127463	NM_020870	57630	Hs.301804	NM_020870	ENSG00000154447	SH3RF1	POSH|RNF142|SH3MD2	SH3 domain containing ring finger 1	protein-coding
739-3	chr2	48482469	48482691	+	7	NA	intron (NR_024188, intron 13 of 21)	LTR47B4|LTR|ERVL	41811	NM_001193475	129285	Hs.654619	NM_152994	ENSG00000162869	PPP1R21	CCDC128|KLRAQ1	protein phosphatase 1 regulatory subunit 21	protein-coding
957	chr2	224347128	224347423	+	7	NA	Intergenic	Intergenic	54719	NM_024785	79843	Hs.147585	NM_024785	ENSG00000124019	FAM124B	-	family with sequence similarity 124 member B	protein-coding
2037	chr4	82918171	82918837	+	7	NA	exon (NM_024672, exon 5 of 5)	exon (NM_024672, exon 5 of 5)	-17588	NR_034076	100499177	Hs.728916	NR_034075	ENSG00000251022	THAP9-AS1	-	THAP9 antisense RNA 1	ncRNA
1015	chr1	35936046	35936374	+	7	NA	intron (NM_177422, intron 1 of 16)	intron (NM_177422, intron 1 of 16)	5105	NM_024852	192669	Hs.657659	NM_024852	ENSG00000126070	AGO3	EIF2C3	argonaute RISC catalytic component 3	protein-coding
1113	chr4	181870296	181870608	+	7	NA	Intergenic	L1ME2|LINE|L1	-40479	NR_147188	105377573	Hs.333288	NR_147188	ENSG00000251336	TEMN3-AS1	-	TENM3 antisense transcript 1	ncRNA
1033	chr1	63638478	63638715	+	7	NA	intron (NM_001172818, intron 6 of 10)	intron (NM_001172818, intron 6 of 10)	15380	NM_001172818	5236	Hs.1869	NM_002633	ENSG00000079739	PGM1	CDG1T|GSD14	phosphoglucomutase 1	protein-coding
744-2	chr2	212995725	212995930	+	7	NA	Intergenic	Intergenic	-69491	NR_039936	100616472		NR_039936	ENSG00000283637	MIR4776-2	mir-4776-2	microRNA 4776-2	ncRNA
677-8	chr12	110102417	110102552	+	7	NA	Intergenic	MLT1L|LTR|ERVL-MaLR	-21873	NR_144952	28981	Hs.528382	NM_014055	ENSG00000122970	IFT81	CDV-1|CDV-1R|CDV1|CDV1R|DV1|SRTD19	intraflagellar transport 81	protein-coding
1470	chr3	713094	713684	+	7	NA	intron (NR_110118, intron 1 of 3)	intron (NR_110118, intron 1 of 3)	121284	NR_110118	101927215	Hs.650700	NR_110118	ENSG00000224957	LINC01266	-	long intergenic non-protein coding RNA 1266	ncRNA
1492-2	chr3	174857343	174857812	+	7	NA	Intergenic	Intergenic	-1757	NM_207015	254827	Hs.565848	NM_207015	ENSG00000177694	NAALADL2	-	N-acetylated alpha-linked acidic dipeptidase like 2	protein-coding
761	chr1	90762376	90762596	+	7	NA	Intergenic	Intergenic	-45184	NM_020063	343472	Hs.451956	NM_020063	ENSG00000143032	BARHL2	-	BarH like homeobox 2	protein-coding
1043-7	chr18	6120920	6121257	+	7	NA	intron (NM_001365769, intron 14 of 16)	intron (NM_001365769, intron 14 of 16)	-135656	NR_110765	101927150		NR_110765		L3MBTL4-AS1	-	L3MBTL4 antisense RNA 1	ncRNA
842-5	chr9	35924397	35924631	+	7	NA	Intergenic	Intergenic	15024	NM_001348107	158376	Hs.302677	NM_001348107	ENSG00000235387	SPAAR	LINC00961|SPAR	small regulatory polypeptide of amino acid response	protein-coding
1028-2	chr11	74371577	74371919	+	7	NA	exon (NM_173582, exon 3 of 14)	exon (NM_173582, exon 3 of 14)	26685	NM_173582	283209	Hs.26612	NM_173582	ENSG00000165434	PGM2L1	BM32A|PMMLP	phosphoglucomutase 2 like 1	protein-coding
1059	chr8	85884368	85884698	+	7	NA	Intergenic	Intergenic	-56591	NR_003594	100288527	Hs.535056	NR_003594		REXO1L2P	-	REXO1 like 2, pseudogene	pseudo
848-2	chr10	107733283	107733511	+	7	NA	Intergenic	Intergenic	335896	NR_125760	103695365	Hs.648991	NR_125760	ENSG00000229981	LINC01435	TCONS_00018040	long intergenic non-protein coding RNA 1435	ncRNA
557-4	chr3	159733625	159733785	+	7	NA	intron (NM_001197108, intron 1 of 6)	intron (NM_001197108, intron 1 of 6)	34907	NR_121669	100874433	Hs.601476	NR_121669		IQCJ-SCHIP1-AS1	uaz98	IQCJ-SCHIP1 readthrough antisense RNA 1	ncRNA
797-2	chr2	54194988	54195216	+	7	NA	intron (NM_138448, intron 3 of 3)	intron (NM_138448, intron 3 of 3)	61127	NM_001003937	388951	Hs.620508	NM_001003937	ENSG00000178021	TSPYL6	-	TSPY like 6	protein-coding
1141-3	chr12	92365820	92366149	+	7	NA	Intergenic	Intergenic	-55547	NR_027932	574028	Hs.730377	NM_001025233	ENSG00000257127	CLLU1	-	chronic lymphocytic leukemia up-regulated 1	ncRNA
969	chr4	113596475	113596720	+	7	NA	intron (NM_001221, intron 4 of 18)	Tigger1|DNA|TcMar-Tigger	165141	NM_001321581	817	Hs.144114	NM_001221	ENSG00000145349	CAMK2D	CAMKD	calcium/calmodulin dependent protein kinase II delta	protein-coding
1016-2	chr4	84032376	84032645	+	7	NA	intron (NR_125909, intron 7 of 8)	intron (NR_125909, intron 7 of 8)	266659	NR_125909	101928978	Hs.647977	NR_125909	ENSG00000250546	LOC101928978	-	uncharacterized LOC101928978	ncRNA
790-3	chr8	117646498	117646713	+	7	NA	Intergenic	MLT1I|LTR|ERVL-MaLR	125892	NM_080651	90390	Hs.492612	NM_080651	ENSG00000164758	MED30	MED30S|THRAP6|TRAP25	mediator complex subunit 30	protein-coding
1379-3	chr7	26337411	26337725	+	7	NA	intron (NM_001318199, intron 1 of 6)	L1MB2|LINE|L1	-23316	NM_001199837	29887	Hs.741316	NM_013322	ENSG00000086300	SNX10	OPTB8	sorting nexin 10	protein-coding
1474	chr3	29012076	29012479	+	7	NA	Intergenic	Intergenic	268662	NR_109804	100873979	Hs.99391	NR_109804		RBMS3-AS3	-	RBMS3 antisense RNA 3	ncRNA
816-3	chr2	168180918	168181205	+	7	NA	intron (NM_013233, intron 2 of 17)	intron (NM_013233, intron 2 of 17)	66534	NM_013233	27347	Hs.276271	NM_013233	ENSG00000198648	STK39	DCHT|PASK|SPAK	serine/threonine kinase 39	protein-coding
1632-3	chr10	92816035	92816651	+	7	NA	Intergenic	Intergenic	-10488	NM_001013848	54536	Hs.655657	NM_019053	ENSG00000138190	EXOC6	EXOC6A|SEC15|SEC15L|SEC15L1|SEC15L3|Sec15p	exocyst complex component 6	protein-coding
966	chr1	192559561	192559829	+	7	NA	Intergenic	Tigger1|DNA|TcMar-Tigger	-16078	NM_002922	5996	Hs.75256	NM_002922	ENSG00000090104	RGS1	1R20|BL34|HEL-S-87|IER1|IR20	regulator of G protein signaling 1	protein-coding
1546	chr1	235919349	235920077	+	7	NA	Intergenic	L1MB5|LINE|L1	-36000	NR_102436	1130	Hs.532411	NM_000081	ENSG00000143669	LYST	CHS|CHS1	lysosomal trafficking regulator	protein-coding
697-4	chr9	72925527	72925767	+	7	NA	intron (NM_000689, intron 5 of 12)	intron (NM_000689, intron 5 of 12)	27406	NM_000689	216	Hs.76392	NM_000689	ENSG00000165092	ALDH1A1	ALDC|ALDH-E1|ALDH1|ALDH11|HEL-9|HEL-S-53e|HEL12|PUMB1|RALDH1	aldehyde dehydrogenase 1 family member A1	protein-coding
863	chr2	158778253	158778517	+	7	NA	Intergenic	Intergenic	-16932	NM_001017920	92196	Hs.59761	NM_001017920	ENSG00000163331	DAPL1	-	death associated protein like 1	protein-coding
1234	chr7	84800808	84801244	+	7	NA	Intergenic	Intergenic	268550	NR_110079	101927378	Hs.539042	NR_110079	ENSG00000235139	LOC101927378	-	uncharacterized LOC101927378	ncRNA
790-5	chr20	47274565	47274787	+	7	NA	intron (NM_001281774, intron 12 of 23)	intron (NM_001281774, intron 12 of 23)	-43826	NR_024594	100131496	Hs.662547	NR_024594	ENSG00000267882	LOC100131496	-	uncharacterized LOC100131496	ncRNA
789-2	chr3	165465653	165465910	+	7	NA	intron (NR_125764, intron 3 of 5)	intron (NR_125764, intron 3 of 5)	258821	NR_125764	103695433	Hs.570689	NR_125764		LINC01322	-	long intergenic non-protein coding RNA 1322	ncRNA
800-5	chr5	84437676	84437941	+	7	NA	Intergenic	Tigger1|DNA|TcMar-Tigger	-52928	NM_005711	10085	Hs.482730	NM_005711	ENSG00000164176	EDIL3	DEL1	EGF like repeats and discoidin domains 3	protein-coding
1083	chr1	193771650	193771969	+	7	NA	Intergenic	Intergenic	467064	NR_125789	101929184	Hs.146728	NR_125789	ENSG00000232077	LINC01031	TCONS_00000361	long intergenic non-protein coding RNA 1031	ncRNA
979	chr1	28393269	28393577	+	7	NA	intron (NM_001350160, intron 2 of 14)	Tigger3b|DNA|TcMar-Tigger	23683	NM_001350161	65979	Hs.225641	NM_023923	ENSG00000204138	PHACTR4	PPP1R124	phosphatase and actin regulator 4	protein-coding
1376	chr12	86118168	86118551	+	7	NA	intron (NM_001351286, intron 4 of 7)	intron (NM_001351286, intron 4 of 7)	138032	NM_001351288	25834	Hs.589093	NM_013244	ENSG00000182050	MGAT4C	GNTIVH|HGNT-IV-H	MGAT4 family member C	protein-coding
1170-4	chr7	94701537	94701829	+	7	NA	Intergenic	Intergenic	45313	NM_001172438	23089	Hs.147492	NM_015068	ENSG00000242265	PEG10	EDR|HB-1|MEF3L|Mar2|Mart2|RGAG3|RTL2|SIRH1	paternally expressed 10	protein-coding
1626	chr3	8371068	8371525	+	7	NA	intron (NR_033378, intron 3 of 3)	L2b|LINE|L2	130362	NR_033378	100288428	Hs.651576	NR_033378	ENSG00000227110	LMCD1-AS1	-	LMCD1 antisense RNA 1	ncRNA
606-2	chr2	145654296	145654466	+	7	NA	Intergenic	Intergenic	-932676	NR_026904	728773	Hs.334462	NR_026904		PABPC1P2	PABP2|PABP4|PABPCP2|PABPCP4	poly(A) binding protein cytoplasmic 1 pseudogene 2	pseudo
1173-2	chr6	3956241	3956503	+	7	NA	Intergenic	Intergenic	-64928	NR_146784	8899	Hs.159014	NM_003913	ENSG00000112739	PRPF4B	PR4H|PRP4|PRP4H|PRP4K|dJ1013A10.1	pre-mRNA processing factor 4B	protein-coding
1240-3	chr8	129633280	129633702	+	7	NA	intron (NR_130917, intron 1 of 3)	intron (NR_130917, intron 1 of 3)	46748	NR_130917	137196	Hs.679457	NR_130917	ENSG00000229140	CCDC26	RAM	CCDC26 long non-coding RNA	ncRNA
601-8	chrUn_KI270317v1	37066	37180	+	7	NA	NA	ALR/Alpha|Satellite|centr	NA	NA
765-3	chr6	75791943	75792136	+	7	NA	intron (NM_001368139, intron 2 of 9)	MIRc|SINE|MIR	42800	NM_004999	4646	Hs.149387	NM_004999	ENSG00000196586	MYO6	DFNA22|DFNB37	myosin VI	protein-coding
1268-2	chr13	71368279	71368628	+	7	NA	Intergenic	Intergenic	353312	NR_047699	100885781	Hs.372660	NR_047699	ENSG00000226846	LINC00348	-	long intergenic non-protein coding RNA 348	ncRNA
1194-2	chr13	97244361	97244757	+	7	NA	intron (NM_144778, intron 1 of 8)	intron (NM_144778, intron 1 of 8)	22226	NM_144778	10150	Hs.657347	NM_144778	ENSG00000139793	MBNL2	MBLL|MBLL39|PRO2032	muscleblind like splicing regulator 2	protein-coding
948-4	chr6	105053434	105053695	+	7	NA	intron (NM_001004317, intron 3 of 3)	L1MEf|LINE|L1	82782	NM_147147	11149	Hs.221660	NM_007073	ENSG00000112276	BVES	CARICK|HBVES|LGMD2X|LGMDR25|POP1|POPDC1	blood vessel epicardial substance	protein-coding
1011	chr8	106124542	106124841	+	7	NA	Intergenic	L2a|LINE|L2	-64188	NR_125797	102723356	Hs.571413	NR_125796		ZFPM2-AS1	SCAT3	ZFPM2 antisense RNA 1	ncRNA
1004-6	chr4	30939254	30939503	+	7	NA	intron (NM_001173523, intron 2 of 2)	UCON55|DNA|TcMar-Tigger	219009	NM_032457	5099	Hs.479439	NM_002589	ENSG00000169851	PCDH7	BH-Pcdh|BHPCDH|PPP1R120	protocadherin 7	protein-coding
752-3	chr3	171354818	171354997	+	7	NA	intron (NR_027767, intron 2 of 2)	intron (NR_027767, intron 2 of 2)	105498	NM_001161564	23043	Hs.34024	NM_015028	ENSG00000154310	TNIK	MRT54	TRAF2 and NCK interacting kinase	protein-coding
780-5	chr21	27250446	27250654	+	7	NA	Intergenic	Intergenic	-283462	NM_007038	11096	Hs.58324	NM_007038	ENSG00000154736	ADAMTS5	ADAM-TS 11|ADAM-TS 5|ADAM-TS5|ADAMTS-11|ADAMTS-5|ADAMTS11|ADMP-2	ADAM metallopeptidase with thrombospondin type 1 motif 5	protein-coding
1185	chr1	11927845	11928234	+	7	NA	Intergenic	Intergenic	-1612	NM_138346	90231	Hs.520094	NM_138346	ENSG00000116685	KIAA2013	-	KIAA2013	protein-coding
665-9	chr20	51939123	51939321	+	7	NA	Intergenic	Intergenic	-76309	NR_110016	101927678	Hs.683840	NR_110016	ENSG00000227964	LINC01429	-	long intergenic non-protein coding RNA 1429	ncRNA
884	chr1	92798160	92798388	+	7	NA	Intergenic	Intergenic	-5864	NM_005665	7813	Hs.594434	NM_005665	ENSG00000067208	EVI5	EVI-5|NB4S	ecotropic viral integration site 5	protein-coding
764-5	chr11	60128409	60128614	+	7	NA	Intergenic	LTR29|LTR|ERV1	39847	NM_001256916	2206	Hs.386748	NM_000139	ENSG00000149534	MS4A2	APY|ATOPY|FCER1B|FCERI|IGEL|IGER|IGHER|MS4A1	membrane spanning 4-domains A2	protein-coding
801-3	chr4	116813383	116813576	+	7	NA	Intergenic	L1MC1|LINE|L1	272097	NM_152402	133022	Hs.570737	NM_152402	ENSG00000174599	TRAM1L1	-	translocation associated membrane protein 1 like 1	protein-coding
1424	chr7	79495682	79496105	+	7	NA	Intergenic	L1MA8|LINE|L1	41933	NR_038344	100505881	Hs.31474	NR_038343	ENSG00000234456	MAGI2-AS3	-	MAGI2 antisense RNA 3	ncRNA
1317-2	chr7	80359460	80359862	+	7	NA	Intergenic	Intergenic	14778	NR_110075	101927269	Hs.583232	NR_110075		LOC101927269	-	uncharacterized LOC101927269	ncRNA
937-2	chr20	31764618	31764922	+	7	NA	intron (NM_012112, intron 4 of 17)	intron (NM_012112, intron 4 of 17)	25480	NM_012112	22974	Hs.244580	NM_012112	ENSG00000088325	TPX2	C20orf1|C20orf2|DIL-2|DIL2|FLS353|GD:C20orf1|HCA519|HCTP4|REPP86|p100	TPX2 microtubule nucleation factor	protein-coding
1539	chr3	106049804	106050254	+	7	NA	Intergenic	Tigger1|DNA|TcMar-Tigger	-180628	NR_135810	868	Hs.430589	NM_170662	ENSG00000114423	CBLB	Cbl-b|Nbla00127|RNF56	Cbl proto-oncogene B	protein-coding
934	chr10	64206439	64206693	+	7	NA	Intergenic	Intergenic	-618962	NR_001446	305	Hs.591361	NR_001446		ANXA2P3	ANX2L3|ANX2P3|LIP2|LPC2C	annexin A2 pseudogene 3	pseudo
1060-2	chr21	27839456	27839711	+	7	NA	Intergenic	Intergenic	117204	NR_024357	54088	Hs.570434	NR_024357	ENSG00000225298	LINC00113	C21orf23|NCRNA00113	long intergenic non-protein coding RNA 113	ncRNA
938	chr2	55770416	55770631	+	7	NA	Intergenic	Intergenic	-76679	NM_033109	87178	Hs.388733	NM_033109	ENSG00000138035	PNPT1	COXPD13|DFNB70|OLD35|PNPASE|old-35	polyribonucleotide nucleotidyltransferase 1	protein-coding
923-2	chr2	164878553	164878933	+	7	NA	Intergenic	Intergenic	-36667	NM_001278460	22837	Hs.470457	NM_014900	ENSG00000082438	COBLL1	COBLR1	cordon-bleu WH2 repeat protein like 1	protein-coding
867-2	chr1	197234505	197234781	+	7	NA	intron (NM_001257965, intron 1 of 14)	ERV3-16A3_I-int|LTR|ERVL	33139	NM_001257965	23418	Hs.126135	NM_012076	ENSG00000134376	CRB1	LCA8|RP12	crumbs cell polarity complex component 1	protein-coding
787	chr3	131007321	131007562	+	7	NA	intron (NM_001001486, intron 27 of 27)	intron (NM_001001486, intron 27 of 27)	19413	NM_014065	28990	Hs.100878	NM_014065	ENSG00000034533	ASTE1	HT001	asteroid homolog 1	protein-coding
1693	chr1	97145285	97145805	+	7	NA	intron (NM_000110, intron 20 of 22)	intron (NM_000110, intron 20 of 22)	49622	NR_046590	100873932	Hs.682651	NR_046590	ENSG00000232878	DPYD-AS1	-	DPYD antisense RNA 1	ncRNA
756-3	chr3	31105103	31105301	+	7	NA	Intergenic	Intergenic	56585	NR_130459	100423038		NR_130459	ENSG00000265376	MIR466	hsa-mir-466	microRNA 466	ncRNA
991-3	chr3	165464875	165465100	+	7	NA	intron (NR_125764, intron 3 of 5)	intron (NR_125764, intron 3 of 5)	258027	NR_125764	103695433	Hs.570689	NR_125764		LINC01322	-	long intergenic non-protein coding RNA 1322	ncRNA
1623	chr7	40298355	40298725	+	7	NA	intron (NM_024728, intron 8 of 14)	intron (NM_024728, intron 8 of 14)	163564	NM_001193311	79783	Hs.586313	NM_024728	ENSG00000175600	SUGCT	C7orf10|DERP13|GA3|ORF19	succinyl-CoA:glutarate-CoA transferase	protein-coding
679-5	chr8	121464512	121464671	+	7	NA	Intergenic	L1PA16|LINE|L1	-174755	NR_002835	594842	Hs.668686	NR_002835		HAS2-AS1	HAS2-AS|HAS2AS|HASNT|NCRNA00077	HAS2 antisense RNA 1	ncRNA
1336-3	chr9	87280476	87280918	+	7	NA	Intergenic	Intergenic	132053	NR_161226	401535	Hs.657740	NR_161226		C9orf170	-	chromosome 9 open reading frame 170	ncRNA
1903-2	chr21	35922557	35922947	+	7	NA	Intergenic	Intergenic	36307	NR_144547	54036	Hs.228809	NR_144547		PPP1R2P2	-	protein phosphatase 1 regulatory inhibitor subunit 2 pseudogene 2	pseudo
849	chr2	160112089	160112359	+	7	NA	intron (NM_001282355, intron 10 of 12)	intron (NM_001282355, intron 10 of 12)	-49609	NM_007366	22925	Hs.410477	NM_007366	ENSG00000153246	PLA2R1	CLEC13C|PLA2-R|PLA2G1R|PLA2IR|PLA2R	phospholipase A2 receptor 1	protein-coding
770-2	chr6	71479888	71480126	+	7	NA	Intergenic	Intergenic	58980	NR_121615	102724000	Hs.145785	NR_121615		LINC01626	-	long intergenic non-protein coding RNA 1626	ncRNA
1223-4	chr8	8493023	8493446	+	7	NA	Intergenic	Intergenic	-106795	NR_163138	157285	Hs.583863	NM_001080826	ENSG00000275342	PRAG1	NACK|PEAK2|PRAGMIN|SGK223	PEAK1 related, kinase-activating pseudokinase 1	protein-coding
706-9	chr21	29441654	29441877	+	7	NA	Intergenic	Intergenic	-54282	NR_146594	54147	Hs.124532	NR_146594	ENSG00000234293	BACH1-IT3	C21orf8|NCRNA00097	BACH1 intronic transcript 3	ncRNA
819-5	chr17	75182956	75183218	+	7	NA	promoter-TSS (NM_006937)	promoter-TSS (NM_006937)	-128	NM_006937	6613	Hs.380973	NM_006937	ENSG00000188612	SUMO2	HSMT3|SMT3B|SMT3H2|SUMO3|Smt3A	small ubiquitin like modifier 2	protein-coding
1147-3	chr4	71595574	71595937	+	7	NA	Intergenic	Intergenic	188324	NM_000583	2638	Hs.418497	NM_000583	ENSG00000145321	GC	DBP|DBP-maf|DBP/GC|GRD3|Gc-MAF|GcMAF|HEL-S-51|VDB|VDBG|VDBP	GC vitamin D binding protein	protein-coding
712-3	chr13	96227558	96227769	+	7	NA	intron (NM_153456, intron 1 of 1)	intron (NM_153456, intron 1 of 1)	136824	NM_153456	266722	Hs.171001	NM_153456	ENSG00000185352	HS6ST3	HS6ST-3	heparan sulfate 6-O-sulfotransferase 3	protein-coding
672-9	chr12	22741015	22741190	+	7	NA	Intergenic	Intergenic	115931	NM_018638	55500	Hs.29464	NM_018638	ENSG00000139163	ETNK1	EKI|EKI 1|EKI1|Nbla10396	ethanolamine kinase 1	protein-coding
1004-4	chr3	4044381	4044714	+	7	NA	Intergenic	Intergenic	-243672	NR_149025	100130207	Hs.587205	NR_149025	ENSG00000144455	LOC100130207	-	uncharacterized LOC100130207	ncRNA
916-3	chr5	120614504	120614825	+	7	NA	intron (NM_001308088, intron 1 of 3)	intron (NM_001308088, intron 1 of 3)	83200	NM_001308088	51334	Hs.157461	NM_016644	ENSG00000184838	PRR16	DSC54|LARGEN	proline rich 16	protein-coding
1145	chr4	79983479	79983762	+	7	NA	intron (NM_001286781, intron 14 of 16)	intron (NM_001286781, intron 14 of 16)	89609	NM_058172	118429	Hs.162963	NM_058172	ENSG00000163297	ANTXR2	CMG-2|CMG2|HFS|ISH|JHF	ANTXR cell adhesion molecule 2	protein-coding
997-4	chr20	53769162	53769406	+	7	NA	Intergenic	Intergenic	106425	NR_002189	391257	Hs.449977	NR_002189		SUMO1P1	PIC1L|UBL2|UBL6	SUMO1 pseudogene 1	pseudo
856-8	chr10	33216773	33217053	+	7	NA	intron (NM_001244973, intron 8 of 16)	intron (NM_001244973, intron 8 of 16)	-100106	NR_160030	101929447		NR_160030		IATPR	TCONS_00018476|linc-ITGB1	ITGB1 adjacent tumor promoting lncRNA	ncRNA
829	chr1	94296062	94296267	+	7	NA	Intergenic	MER44B|DNA|TcMar-Tigger	-48418	NM_001328665	9411	Hs.483238	NM_004815	ENSG00000137962	ARHGAP29	PARG1	Rho GTPase activating protein 29	protein-coding
1580	chr1	185410023	185410368	+	7	NA	Intergenic	Intergenic	-75156	NR_038424	100288079	Hs.131220	NR_038424	ENSG00000261024	GS1-279B7.1	-	microtubule associated protein 1 light chain 3 beta pseudogene	pseudo
958-4	chr13	87981502	87981753	+	7	NA	Intergenic	Intergenic	-161240	NR_131919	105370306	Hs.560133	NR_131919	ENSG00000231019	LINC00373	-	long intergenic non-protein coding RNA 373	ncRNA
850-2	chr6	124603966	124604195	+	7	NA	intron (NM_001300738, intron 4 of 7)	intron (NM_001300738, intron 4 of 7)	321075	NM_001300740	154215	Hs.656604	NM_153355	ENSG00000188580	NKAIN2	FAM77B|NKAIP2|TCBA|TCBA1	sodium/potassium transporting ATPase interacting 2	protein-coding
1152-2	chr9	72471110	72471434	+	7	NA	Intergenic	Intergenic	-50529	NM_138691	117531	Hs.670211	NM_138691	ENSG00000165091	TMC1	DFNA36|DFNB11|DFNB7	transmembrane channel like 1	protein-coding
1003	chr3	8366346	8366612	+	7	NA	intron (NR_033378, intron 3 of 3)	intron (NR_033378, intron 3 of 3)	135179	NR_033378	100288428	Hs.651576	NR_033378	ENSG00000227110	LMCD1-AS1	-	LMCD1 antisense RNA 1	ncRNA
1392-2	chr5	92761664	92761999	+	7	NA	Intergenic	MIR|SINE|MIR	809512	NR_109825	441094	Hs.457407	NR_015369	ENSG00000237187	NR2F1-AS1	-	NR2F1 antisense RNA 1	ncRNA
725-5	chr9	105393515	105393739	+	7	NA	3' UTR (NM_001286730, exon 16 of 16)	3' UTR (NM_001286730, exon 16 of 16)	-54407	NM_001330739	83856	Hs.136901	NM_031919	ENSG00000106701	FSD1L	CCDC10|CSDUFD1|FSD1CL|FSD1NL|MIR1	fibronectin type III and SPRY domain containing 1 like	protein-coding
832	chr2	214651496	214651732	+	7	NA	Intergenic	Intergenic	141432	NR_047698	100885780	Hs.665982	NR_047698	ENSG00000224257	VWC2L-IT1	-	VWC2L intronic transcript 1	ncRNA
982-2	chr12	21346948	21347174	+	7	NA	intron (NM_134431, intron 2 of 15)	intron (NM_134431, intron 2 of 15)	-7899	NM_001329201	3375	Hs.46835	NM_000415	ENSG00000121351	IAPP	DAP|IAP	islet amyloid polypeptide	protein-coding
1174	chr5	147578306	147578595	+	7	NA	intron (NR_038902, intron 1 of 3)	intron (NR_038902, intron 1 of 3)	18456	NR_038902	153469	Hs.184323	NR_038902	ENSG00000280780	JAKMIP2-AS1	-	JAKMIP2 antisense RNA 1	ncRNA
1109-2	chr4	141890245	141890511	+	7	NA	Intergenic	Intergenic	253795	NR_037840	3600	Hs.168132	NM_000585	ENSG00000164136	IL15	IL-15	interleukin 15	protein-coding
1701	chr9	115241676	115242114	+	7	NA	intron (NR_163556, intron 2 of 7)	MIR|SINE|MIR	100077	NR_163556	50514	Hs.148841	NM_017418	ENSG00000173077	DEC1	CTS9	deleted in esophageal cancer 1	ncRNA
679-2	chr2	144161128	144161286	+	7	NA	intron (NM_001284234, intron 2 of 9)	intron (NM_001284234, intron 2 of 9)	50372	NM_001284233	79712	Hs.44780	NM_024659	ENSG00000121964	GTDC1	Hmat-Xa|mat-Xa	glycosyltransferase like domain containing 1	protein-coding
616	chr2	111699126	111699275	+	7	NA	Intergenic	L1ME4a|LINE|L1	71934	NR_039929	100616165		NR_039929	ENSG00000266063	MIR4771-2	-	microRNA 4771-2	ncRNA
1319	chr10	61301729	61302059	+	7	NA	Intergenic	Intergenic	-150745	NR_120643	101928781	Hs.568856	NR_120643		TMEM26-AS1	-	TMEM26 antisense RNA 1	ncRNA
1129-2	chr13	34826367	34826772	+	7	NA	Intergenic	Intergenic	-115718	NM_015678	26960	Hs.491172	NM_015678	ENSG00000172915	NBEA	BCL8B|LYST2	neurobeachin	protein-coding
1121	chr2	37375824	37376219	+	7	NA	Intergenic	Intergenic	31391	NM_012413	25797	Hs.79033	NM_012413	ENSG00000115828	QPCT	GCT|QC|sQC	glutaminyl-peptide cyclotransferase	protein-coding
1221	chr10	60526410	60526750	+	7	NA	intron (NM_001204403, intron 2 of 43)	intron (NM_001204403, intron 2 of 43)	46376	NM_001204404	288	Hs.499725	NM_001149	ENSG00000151150	ANK3	ANKYRIN-G|MRT37	ankyrin 3	protein-coding
1212-2	chr9	18058596	18058942	+	7	NA	Intergenic	Intergenic	-415384	NM_001040272	92949	Hs.741483	NM_052866	ENSG00000178031	ADAMTSL1	ADAMTSL-1|ADAMTSR1|C9orf94|PUNCTIN	ADAMTS like 1	protein-coding
731-5	chr10	68105884	68106043	+	7	NA	promoter-TSS (NM_001256267)	promoter-TSS (NM_001256267)	-44	NR_045662	84665	Hs.55205	NM_032578	ENSG00000138347	MYPN	CMD1DD|CMH22|MYOP|NEM11|RCM4	myopalladin	protein-coding
1039-2	chr2	88011102	88011375	+	7	NA	Intergenic	L1ME3B|LINE|L1	-25448	NM_001024457	400966	Hs.728970	NM_001024457	ENSG00000187627	RGPD1	RGP1|RGPD2|RanBP2L2	RANBP2 like and GRIP domain containing 1	protein-coding
1157	chr2	43758992	43759481	+	7	NA	intron (NM_172069, intron 27 of 29)	intron (NM_172069, intron 27 of 29)	-14803	NM_001348913	51626	Hs.371597	NM_015522	ENSG00000138036	DYNC2LI1	CGI-60|D2LIC|LIC3	dynein cytoplasmic 2 light intermediate chain 1	protein-coding
1098-3	chr8	75118240	75118613	+	7	NA	Intergenic	L1ME1|LINE|L1	118271	NM_001286778	83690	Hs.436542	NM_031461	ENSG00000121005	CRISPLD1	CRISP-10|CRISP10|LCRISP1	cysteine rich secretory protein LCCL domain containing 1	protein-coding
782	chr3	64878389	64878661	+	7	NA	intron (NR_038264, intron 4 of 5)	intron (NR_038264, intron 4 of 5)	-190525	NM_001318781	56999	Hs.656071	NM_182920	ENSG00000163638	ADAMTS9	-	ADAM metallopeptidase with thrombospondin type 1 motif 9	protein-coding
1156	chr11	66112783	66113028	+	7	NA	intron (NM_018026, intron 1 of 23)	L1ME2z|LINE|L1	42633	NM_018026	55690	Hs.644326	NM_018026	ENSG00000175115	PACS1	MRD17|SHMS	phosphofurin acidic cluster sorting protein 1	protein-coding
832-3	chr7	92177438	92177739	+	7	NA	intron (NR_122110, intron 2 of 2)	LTR79|LTR|ERVL	-12312	NM_001161528	401387	Hs.671729	NM_001045475	ENSG00000240720	LRRD1	-	leucine rich repeats and death domain containing 1	protein-coding
1020	chr4	30828294	30828655	+	7	NA	intron (NM_032457, intron 1 of 2)	Charlie26a|DNA|hAT-Charlie	108105	NM_032457	5099	Hs.479439	NM_002589	ENSG00000169851	PCDH7	BH-Pcdh|BHPCDH|PPP1R120	protocadherin 7	protein-coding
912	chr2	164644150	164644432	+	7	NA	Intergenic	Intergenic	-22809	NM_004490	2888	Hs.411881	NM_004490	ENSG00000115290	GRB14	-	growth factor receptor bound protein 14	protein-coding
813-2	chr8	104027511	104027741	+	7	NA	intron (NR_145710, intron 24 of 29)	MIRc|SINE|MIR	-195709	NM_001282882	9699	Hs.655271	NM_014677	ENSG00000176406	RIMS2	OBOE|RAB3IP3|RIM2	regulating synaptic membrane exocytosis 2	protein-coding
743-2	chr9	80707362	80707556	+	7	NA	Intergenic	MER77B|LTR|ERVL	732436	NR_121212	101927477	Hs.571630	NR_121212		LINC01507	XLOC_000303	long intergenic non-protein coding RNA 1507	ncRNA
806-3	chr2	233981663	233981899	+	7	NA	exon (NM_024080, exon 19 of 26)	exon (NM_024080, exon 19 of 26)	64408	NM_024080	79054	Hs.366053	NM_024080	ENSG00000144481	TRPM8	LTRPC6|LTrpC-6|TRPP8|trp-p8	transient receptor potential cation channel subfamily M member 8	protein-coding
865	chr1	210373632	210373895	+	7	NA	intron (NM_001122834, intron 3 of 11)	LTR82A|LTR|ERVL	44397	NM_001170580	55733	Hs.58650	NM_018194	ENSG00000054392	HHAT	MART2|SKI1|Skn	hedgehog acyltransferase	protein-coding
652-5	chr7	139396406	139396581	+	7	NA	intron (NM_016019, intron 2 of 9)	L3|LINE|CR1	31033	NR_033999	100129148	Hs.744449	NR_033999		LOC100129148	-	uncharacterized LOC100129148	ncRNA
1355-4	chr7	107327988	107328343	+	7	NA	intron (NM_181733, intron 10 of 20)	Tigger3a|DNA|TcMar-Tigger	-141892	NM_005295	2845	Hs.657277	NM_005295	ENSG00000172209	GPR22	-	G protein-coupled receptor 22	protein-coding
668-3	chr7	30806048	30806207	+	7	NA	intron (NR_037598, intron 7 of 19)	Tigger14a|DNA|TcMar-Tigger	34710	NM_032222	84182	Hs.660192	NM_032222	ENSG00000106125	MINDY4	AQP-1|AQP1|C7orf67|CHIP28|FAM188B	MINDY lysine 48 deubiquitinase 4	protein-coding
1248	chr3	89332193	89332593	+	7	NA	intron (NM_182644, intron 3 of 6)	intron (NM_182644, intron 3 of 6)	224772	NM_182644	2042	Hs.123642	NM_005233	ENSG00000044524	EPHA3	EK4|ETK|ETK1|HEK|HEK4|TYRO4	EPH receptor A3	protein-coding
885-4	chr11	72279021	72279235	+	7	NA	Intergenic	L1MB3|LINE|L1	-34952	NM_005169	401	Hs.731115	NM_005169	ENSG00000165462	PHOX2A	ARIX|CFEOM2|FEOM2|NCAM2|PMX2A	paired like homeobox 2A	protein-coding
1161	chr3	153458905	153459284	+	7	NA	intron (NR_146713, intron 5 of 6)	L1MA6|LINE|L1	-25401	NR_160966	152118	Hs.58586	NR_160966		C3orf79	-	chromosome 3 open reading frame 79	ncRNA
1544	chr6	55868854	55869203	+	7	NA	intron (NM_001329754, intron 1 of 5)	intron (NM_001329754, intron 1 of 5)	6562	NM_001329754	653	Hs.296648	NM_021073	ENSG00000112175	BMP5	-	bone morphogenetic protein 5	protein-coding
615-10	chr5	99398952	99399086	+	7	NA	Intergenic	Intergenic	-134971	NR_110562	102724855	Hs.519477	NR_110562		LINC02113	CTD-2151A2.1	long intergenic non-protein coding RNA 2113	ncRNA
1135	chr9	19985249	19985660	+	7	NA	Intergenic	L1ME1|LINE|L1	-198435	NM_020344	25769	Hs.283014	NM_020344	ENSG00000155886	SLC24A2	NCKX2	solute carrier family 24 member 2	protein-coding
985-3	chr7	93728297	93728601	+	7	NA	Intergenic	L2c|LINE|L2	11521	NR_039796	100616206		NR_039796	ENSG00000265423	MIR4652	-	microRNA 4652	ncRNA
701	chr7	84497872	84498048	+	7	NA	Intergenic	Intergenic	-34516	NR_110080	101927378	Hs.539042	NR_110079	ENSG00000235139	LOC101927378	-	uncharacterized LOC101927378	ncRNA
778-4	chr7	93177022	93177322	+	7	NA	Intergenic	L2|LINE|L2	-28787	NM_001303498	219285	Hs.489118	NM_152703	ENSG00000177409	SAMD9L	ATXPC|C7orf6|DRIF2|UEF1	sterile alpha motif domain containing 9 like	protein-coding
1052	chr4	32789176	32789470	+	7	NA	Intergenic	Intergenic	438285	NR_134672	101927363	Hs.559406	NR_134672	ENSG00000251329	LINC02353	-	long intergenic non-protein coding RNA 2353	ncRNA
727-4	chr11	33620733	33620937	+	7	NA	intron (NM_012194, intron 16 of 20)	intron (NM_012194, intron 16 of 20)	79905	NM_001166692	100131378	Hs.709466	NM_001166692	ENSG00000205177	C11orf91	-	chromosome 11 open reading frame 91	protein-coding
786-4	chr8	85179330	85179541	+	7	NA	intron (NM_001083588, intron 1 of 7)	intron (NM_001083588, intron 1 of 7)	2281	NM_001083588	1875	Hs.445758	NM_001951	ENSG00000133740	E2F5	E2F-5	E2F transcription factor 5	protein-coding
864-3	chr16	48654266	48654506	+	7	NA	Intergenic	L1MB2|LINE|L1	-44206	NM_153029	9683	Hs.511839	NM_153029	ENSG00000102921	N4BP1	-	NEDD4 binding protein 1	protein-coding
1123-4	chr3	156764818	156765152	+	7	NA	intron (NR_038387, intron 1 of 2)	intron (NR_038387, intron 1 of 2)	47036	NR_003284	647033	Hs.745109	NR_003284		PA2G4P4	PA2G4L1	proliferation-associated 2G4 pseudogene 4	pseudo
912-2	chr22	17903815	17904081	+	7	NA	intron (NM_001122731, intron 2 of 19)	intron (NM_001122731, intron 2 of 19)	2938	NM_001122731	57553	Hs.528024	NM_015241	ENSG00000243156	MICAL3	MICAL-3	microtubule associated monooxygenase, calponin and LIM domain containing 3	protein-coding
1027-5	chr11	41307398	41307650	+	7	NA	intron (NM_001258419, intron 1 of 6)	intron (NM_001258419, intron 1 of 6)	152112	NM_020929	57689	Hs.745123	NM_020929	ENSG00000148948	LRRC4C	NGL-1|NGL1	leucine rich repeat containing 4C	protein-coding
2198	chr4	95304644	95305339	+	7	NA	intron (NM_003728, intron 2 of 15)	intron (NM_003728, intron 2 of 15)	213500	NM_001256794	658	Hs.598475	NM_001203	ENSG00000138696	BMPR1B	ALK-6|ALK6|AMDD|BDA1D|BDA2|CDw293	bone morphogenetic protein receptor type 1B	protein-coding
994	chr4	26433634	26433895	+	7	NA	3' UTR (NM_203283, exon 11 of 11)	3' UTR (NM_203283, exon 11 of 11)	56720	NM_000730	886	Hs.129	NM_000730	ENSG00000163394	CCKAR	CCK-A|CCK1-R|CCK1R|CCKRA	cholecystokinin A receptor	protein-coding
639-10	chr11	109957693	109957856	+	7	NA	Intergenic	Intergenic	-135618	NM_033390	85463	Hs.376289	NM_033390	ENSG00000149289	ZC3H12C	MCPIP3	zinc finger CCCH-type containing 12C	protein-coding
984-4	chr9	21602888	21603201	+	7	NA	Intergenic	Intergenic	-43246	NR_152879	554202	Hs.458096	NR_027054		MIR31HG	LncHIFCAR|hsa-lnc-31	MIR31 host gene	ncRNA
1008	chr2	45498745	45499002	+	7	NA	intron (NM_018079, intron 14 of 20)	L1MA4|LINE|L1	112394	NM_018079	55133	Hs.14229	NM_018079	ENSG00000068784	SRBD1	-	S1 RNA binding domain 1	protein-coding
710-9	chr16	38276202	38276423	+	7	NA	Intergenic	ALR/Alpha|Satellite|centr	2529760	NR_033985	400533	Hs.499135	NR_033985	ENSG00000261122	LINC02167	-	long intergenic non-protein coding RNA 2167	ncRNA
1556	chr3	51836502	51837239	+	7	NA	Intergenic	LTR16C|LTR|ERVL	9987	NM_001207023	401067	Hs.729443	NM_001085479	ENSG00000229972	IQCF3	-	IQ motif containing F3	protein-coding
944	chr3	153338520	153338780	+	7	NA	Intergenic	Intergenic	-145845	NR_160966	152118	Hs.58586	NR_160966		C3orf79	-	chromosome 3 open reading frame 79	ncRNA
802	chr2	8754201	8754394	+	7	NA	intron (NM_001348732, intron 22 of 28)	intron (NM_001348732, intron 22 of 28)	72241	NM_002166	3398	Hs.180919	NM_002166	ENSG00000115738	ID2	GIG8|ID2A|ID2H|bHLHb26	inhibitor of DNA binding 2	protein-coding
1059-2	chr8	115576325	115576727	+	7	NA	intron (NM_001282902, intron 4 of 5)	MIRc|SINE|MIR	91487	NM_001282902	7227	Hs.657018	NM_014112	ENSG00000104447	TRPS1	GC79|LGCR	transcriptional repressor GATA binding 1	protein-coding
1147-2	chr2	143603113	143603351	+	7	NA	intron (NM_018460, intron 11 of 13)	intron (NM_018460, intron 11 of 13)	-333835	NR_110237	101928386	Hs.668251	NR_110237	ENSG00000232377	LOC101928386	-	uncharacterized LOC101928386	ncRNA
873-7	chr11	106483085	106483322	+	7	NA	Intergenic	Intergenic	231796	NR_120551	101928535	Hs.409078	NR_120551	ENSG00000254811	LOC101928535	-	uncharacterized LOC101928535	ncRNA
850	chr3	185089879	185090139	+	7	NA	intron (NM_001025266, intron 1 of 1)	intron (NM_001025266, intron 1 of 1)	63051	NM_001025266	285382	Hs.245793	NM_001025266	ENSG00000187068	C3orf70	-	chromosome 3 open reading frame 70	protein-coding
955-4	chrX	29699690	29700004	+	7	NA	intron (NM_014271, intron 6 of 10)	intron (NM_014271, intron 6 of 10)	125569	NR_049877	100847047		NR_049877	ENSG00000264090	MIR4666B	-	microRNA 4666b	ncRNA
768-4	chr7	82288462	82288649	+	7	NA	intron (NM_000722, intron 3 of 38)	intron (NM_000722, intron 3 of 38)	155222	NM_000722	781	Hs.282151	NM_000722	ENSG00000153956	CACNA2D1	CACNA2|CACNL2A|CCHL2A|LINC01112|lncRNA-N3	calcium voltage-gated channel auxiliary subunit alpha2delta 1	protein-coding
1052-3	chr8	48933830	48934169	+	7	NA	Intergenic	MIRb|SINE|MIR	-12570	NM_003068	6591	Hs.360174	NM_003068	ENSG00000019549	SNAI2	SLUG|SLUGH|SLUGH1|SNAIL2|WS2D	snail family transcriptional repressor 2	protein-coding
830-3	chr7	17140516	17140797	+	7	NA	Intergenic	Intergenic	-157996	NM_001621	196	Hs.171189	NM_001621	ENSG00000106546	AHR	RP85|bHLHe76	aryl hydrocarbon receptor	protein-coding
919	chr2	189298064	189298311	+	7	NA	Intergenic	LTR78B|LTR|ERV1	-118426	NM_000393	1290	Hs.445827	NM_000393	ENSG00000204262	COL5A2	EDSC|EDSCL2	collagen type V alpha 2 chain	protein-coding
1085	chr2	52934498	52934827	+	7	NA	Intergenic	Intergenic	-232047	NR_039630	100616431		NR_039630	ENSG00000264975	MIR4431	-	microRNA 4431	ncRNA
882-4	chr7	17462370	17462598	+	7	NA	TTS (NR_110013)	TTS (NR_110013)	87567	NR_110014	102659288	Hs.559488	NR_110014		KCCAT333	-	renal clear cell carcinoma-associated transcript 333	ncRNA
835-3	chr4	156476351	156476609	+	7	NA	Intergenic	L2a|LINE|L2	495319	NR_036641	56034	Hs.570855	NM_016205	ENSG00000145431	PDGFC	FALLOTEIN|SCDGF	platelet derived growth factor C	protein-coding
925	chr3	67647664	67647952	+	7	NA	intron (NM_001177599, intron 1 of 10)	MIRb|SINE|MIR	6806	NM_003848	8801	Hs.644919	NM_003848	ENSG00000172340	SUCLG2	G-SCS|GBETA|GTPSCS	succinate-CoA ligase GDP-forming beta subunit	protein-coding
1435	chr1	52072362	52072698	+	7	NA	intron (NM_001243767, intron 3 of 4)	L1MB3|LINE|L1	16235	NM_152265	91408	Hs.429839	NM_152265	ENSG00000134717	BTF3L4	-	basic transcription factor 3 like 4	protein-coding
731-4	chr8	115419672	115419880	+	7	NA	intron (NM_001282902, intron 4 of 5)	intron (NM_001282902, intron 4 of 5)	248237	NM_001282902	7227	Hs.657018	NM_014112	ENSG00000104447	TRPS1	GC79|LGCR	transcriptional repressor GATA binding 1	protein-coding
1178-2	chr8	120906805	120907093	+	7	NA	Intergenic	Intergenic	-94903	NM_021021	6641	Hs.46701	NM_021021	ENSG00000172164	SNTB1	59-DAP|A1B|BSYN2|DAPA1B|SNT2|SNT2B1|TIP-43	syntrophin beta 1	protein-coding
987	chr4	13980552	13980873	+	7	NA	Intergenic	Intergenic	-131256	NR_033931	152742	Hs.135435	NR_033931	ENSG00000248698	LINC01085	-	long intergenic non-protein coding RNA 1085	ncRNA
1627	chr2	106157404	106157812	+	7	NA	intron (NM_025076, intron 5 of 14)	L1MB7|LINE|L1	-18727	NM_001253876	80146	Hs.469561	NM_025076	ENSG00000115652	UXS1	SDR6E1|UGD	UDP-glucuronate decarboxylase 1	protein-coding
686-5	chr10	69864432	69864631	+	7	NA	intron (NM_001368898, intron 3 of 33)	intron (NM_001368898, intron 3 of 33)	62625	NM_001368897	1305	Hs.695934	NM_005203	ENSG00000197467	COL13A1	CMS19|COLXIIIA1	collagen type XIII alpha 1 chain	protein-coding
1096-2	chr6	16527754	16527995	+	7	NA	intron (NM_000332, intron 5 of 8)	intron (NM_000332, intron 5 of 8)	232310	NR_152114	6310	Hs.434961	NM_000332	ENSG00000124788	ATXN1	ATX1|D6S504E|SCA1	ataxin 1	protein-coding
1595	chr10	64173818	64174261	+	7	NA	Intergenic	Intergenic	-651489	NR_001446	305	Hs.591361	NR_001446		ANXA2P3	ANX2L3|ANX2P3|LIP2|LPC2C	annexin A2 pseudogene 3	pseudo
666-7	chr8	106300489	106300609	+	7	NA	intron (NM_018002, intron 1 of 15)	intron (NM_018002, intron 1 of 15)	30371	NM_018002	55074	Hs.127286	NM_018002	ENSG00000164830	OXR1	Nbla00307|TLDC3	oxidation resistance 1	protein-coding
1170-5	chr21	14712224	14712631	+	7	NA	Intergenic	Intergenic	-69320	NM_001256579	388813	Hs.334177	NM_001256579		LOC388813	-	uncharacterized protein ENSP00000383407-like	protein-coding
1201-2	chr13	28499572	28500019	+	7	NA	Intergenic	L1ME4a|LINE|L1	-4667	NM_001159920	2321	Hs.594454	NM_002019	ENSG00000102755	FLT1	FLT|FLT-1|VEGFR-1|VEGFR1	fms related tyrosine kinase 1	protein-coding
1023-4	chr14	56462003	56462244	+	7	NA	Intergenic	Intergenic	-52208	NR_135241	101927690	Hs.385477	NR_135241	ENSG00000258803	LOC101927690	-	uncharacterized LOC101927690	ncRNA
1477	chr6	155541984	155542356	+	7	NA	Intergenic	MamTip3|DNA|hAT-Tip100	27326	NR_134597	105378068	Hs.131541	NR_134596		LOC105378068	-	uncharacterized LOC105378068	ncRNA
497-3	chr3	66339076	66339210	+	6	NA	intron (NR_028475, intron 5 of 9)	L1MB4|LINE|L1	118140	NM_001350991	115286	Hs.379386	NM_173471	ENSG00000144741	SLC25A26	COXPD28|SAMC	solute carrier family 25 member 26	protein-coding
876-10	chr9	70682553	70682874	+	6	NA	intron (NM_001366143, intron 8 of 25)	intron (NM_001366143, intron 8 of 25)	127371	NR_029621	406987		NR_029621	ENSG00000207935	MIR204	MIRN204|RDICC|miRNA204|mir-204	microRNA 204	ncRNA
740-2	chr3	20073928	20074120	+	6	NA	intron (NM_003884, intron 2 of 17)	intron (NM_003884, intron 2 of 17)	33578	NM_003884	8850	Hs.533055	NM_003884	ENSG00000114166	KAT2B	CAF|P/CAF|PCAF	lysine acetyltransferase 2B	protein-coding
1130	chr1	77981563	77981928	+	6	NA	intron (NM_001317099, intron 1 of 3)	intron (NM_001317099, intron 1 of 3)	1561	NM_001317099	11080	Hs.13852	NM_007034	ENSG00000162616	DNAJB4	DNAJW|DjB4|HLJ1	DnaJ heat shock protein family (Hsp40) member B4	protein-coding
596-5	chr4	140718277	140718446	+	6	NA	intron (NM_015130, intron 1 of 20)	intron (NM_015130, intron 1 of 20)	38024	NM_015130	23158	Hs.480819	NM_015130	ENSG00000109436	TBC1D9	GRAMD9|MDR1	TBC1 domain family member 9	protein-coding
738-5	chr6	4585792	4586003	+	6	NA	Intergenic	Intergenic	-24668	NR_122107	497048	Hs.591355	NM_001011540	ENSG00000205444	KU-MEL-3	-	uncharacterized LOC497048	ncRNA
684-3	chr6	95692178	95692417	+	6	NA	Intergenic	Intergenic	114762	NM_024641	79694	Hs.734632	NM_024641	ENSG00000172469	MANEA	ENDO|hEndo	mannosidase endo-alpha	protein-coding
574-6	chr13	98083574	98083764	+	6	NA	Intergenic	Intergenic	-58920	NM_001286839	10160	Hs.403917	NM_005766	ENSG00000152767	FARP1	CDEP|FARP1-IT1|PLEKHC2|PPP1R75	FERM, ARH/RhoGEF and pleckstrin domain protein 1	protein-coding
1031-2	chr4	113756048	113756332	+	6	NA	intron (NM_001321592, intron 2 of 2)	intron (NM_001321592, intron 2 of 2)	5548	NM_001321581	817	Hs.144114	NM_001221	ENSG00000145349	CAMK2D	CAMKD	calcium/calmodulin dependent protein kinase II delta	protein-coding
1965	chr2	227373969	227374636	+	6	NA	intron (NM_024795, intron 1 of 3)	intron (NM_024795, intron 1 of 3)	5004	NM_024795	79853	Hs.156652	NM_024795	ENSG00000168955	TM4SF20	PRO994|SLI5|TCCE518	transmembrane 4 L six family member 20	protein-coding
782-2	chr7	112748404	112748693	+	6	NA	Intergenic	L1MEg|LINE|L1	41845	NM_022484	64418	Hs.606345	NM_022484	ENSG00000146802	TMEM168	-	transmembrane protein 168	protein-coding
753-2	chr4	16016714	16016917	+	6	NA	intron (NM_001371408, intron 8 of 24)	L1MC4|LINE|L1	-53640	NM_031950	83888	Hs.98785	NM_031950	ENSG00000137441	FGFBP2	HBP17RP|KSP37	fibroblast growth factor binding protein 2	protein-coding
704-2	chr6	5190605	5190795	+	6	NA	intron (NM_001164840, intron 2 of 2)	Tigger3|DNA|TcMar-Tigger	-42378	NR_037462	100500900		NR_037462	ENSG00000265083	MIR3691	mir-3691	microRNA 3691	ncRNA
931-3	chr7	116788001	116788270	+	6	NA	intron (NM_000245, intron 19 of 20)	L1ME1|LINE|L1	-74452	NM_006136	830	Hs.446123	NM_006136	ENSG00000198898	CAPZA2	CAPPA2|CAPZ	capping actin protein of muscle Z-line subunit alpha 2	protein-coding
1021-2	chr3	171314776	171315051	+	6	NA	intron (NM_001161563, intron 2 of 31)	intron (NM_001161563, intron 2 of 31)	145492	NM_001161564	23043	Hs.34024	NM_015028	ENSG00000154310	TNIK	MRT54	TRAF2 and NCK interacting kinase	protein-coding
546-6	chr4	53640453	53640590	+	6	NA	Intergenic	Intergenic	47565	NR_046827	100873955	Hs.351074	NR_046827		LNX1-AS2	-	LNX1 antisense RNA 2	ncRNA
995-2	chr6	82084520	82084817	+	6	NA	intron (NR_149135, intron 1 of 3)	intron (NR_149135, intron 1 of 3)	17097	NR_149135	102724168	Hs.485841	NR_149134		LINC02542	-	long intergenic non-protein coding RNA 2542	ncRNA
775-5	chr14	42633692	42634010	+	6	NA	Intergenic	L1MEc|LINE|L1	1026995	NM_001330106	145581	Hs.136893	NM_152447	ENSG00000165379	LRFN5	C14orf146|FIGLER8|SALM5	leucine rich repeat and fibronectin type III domain containing 5	protein-coding
933-4	chr7	18508943	18509325	+	6	NA	promoter-TSS (NM_001204148)	promoter-TSS (NM_001204148)	-136	NM_001204147	9734	Hs.196054	NM_014707	ENSG00000048052	HDAC9	HD7|HD7b|HD9|HDAC|HDAC7|HDAC7B|HDAC9B|HDAC9FL|HDRP|MITR	histone deacetylase 9	protein-coding
1004	chr1	70157590	70157912	+	6	NA	intron (NM_017768, intron 10 of 14)	L2b|LINE|L2	47828	NM_017768	55631	Hs.147836	NM_017768	ENSG00000066557	LRRC40	dJ677H15.1	leucine rich repeat containing 40	protein-coding
515-3	chr5	58010868	58011046	+	6	NA	Intergenic	Intergenic	111384	NR_104669	101928569	Hs.319708	NR_104669		LINC02101	-	long intergenic non-protein coding RNA 2101	ncRNA
1055-3	chr2	174919996	174920349	+	6	NA	intron (NM_001025201, intron 4 of 12)	L1MA8|LINE|L1	-72554	NM_001206602	1123	Hs.380138	NM_001822	ENSG00000128656	CHN1	ARHGAP2|CHN|DURS2|NC|RHOGAP2	chimerin 1	protein-coding
876-5	chr4	121728939	121729210	+	6	NA	Intergenic	L2c|LINE|L2	-32094	NM_001154	308	Hs.480653	NM_001154	ENSG00000164111	ANXA5	ANX5|ENX2|HEL-S-7|PP4|RPRGL3	annexin A5	protein-coding
779-4	chr7	104795091	104795458	+	6	NA	intron (NM_199000, intron 2 of 2)	intron (NM_199000, intron 2 of 2)	8818	NR_034142	645591	Hs.658835	NR_034141	ENSG00000226869	LHFPL3-AS1	-	LHFPL3 antisense RNA 1	ncRNA
538-7	chr6	128573181	128573347	+	6	NA	Intergenic	MIRc|SINE|MIR	-52665	NM_001291981	5796	Hs.155919	NM_002844	ENSG00000152894	PTPRK	R-PTP-kappa	protein tyrosine phosphatase receptor type K	protein-coding
1263-5	chr21	28100416	28100717	+	6	NA	intron (NR_126011, intron 1 of 2)	L1ME2|LINE|L1	10163	NR_126011	284825	Hs.651529	NR_126010	ENSG00000232079	LINC01697	-	long intergenic non-protein coding RNA 1697	ncRNA
1059-3	chr10	25071188	25071548	+	6	NA	Intergenic	Intergenic	-9089	NM_001270383	219670	Hs.534486	NM_145010	ENSG00000151023	ENKUR	C10orf63|CFAP106	enkurin, TRPC channel interacting protein	protein-coding
665-2	chr1	146051780	146052012	+	6	NA	promoter-TSS (NR_125967)	promoter-TSS (NR_125967)	348	NR_104085	101954276		NR_104085	ENSG00000201558	RNVU1-6	RNU1-99|vU1.6	RNA, variant U1 small nuclear 6	snRNA
629-11	chr16	38277852	38278037	+	6	NA	Intergenic	ALR/Alpha|Satellite|centr	2531392	NR_033985	400533	Hs.499135	NR_033985	ENSG00000261122	LINC02167	-	long intergenic non-protein coding RNA 2167	ncRNA
748-7	chr10	98145150	98145332	+	6	NA	intron (NM_001351012, intron 1 of 8)	intron (NM_001351012, intron 1 of 8)	10584	NM_001351013	27291	Hs.419800	NM_014472	ENSG00000166024	R3HCC1L	C10orf28|GIDRP86|GIDRP88|PSORT	R3H domain and coiled-coil containing 1 like	protein-coding
2132	chr7	83697904	83698588	+	6	NA	Intergenic	Charlie1a|DNA|hAT-Charlie	-49107	NM_012431	9723	Hs.440730	NM_012431	ENSG00000170381	SEMA3E	M-SEMAH|M-SemaK|SEMAH|coll-5	semaphorin 3E	protein-coding
1140-2	chr6	4055455	4055783	+	6	NA	intron (NR_146785, intron 11 of 20)	intron (NR_146785, intron 11 of 20)	23518	NM_173563	222826	Hs.657342	NM_173563	ENSG00000145975	FAM217A	C6orf146	family with sequence similarity 217 member A	protein-coding
1049-2	chr8	74863932	74864353	+	6	NA	Intergenic	Intergenic	39608	NM_015886	51050	Hs.98558	NM_015886	ENSG00000137558	PI15	CRISP8|P24TI|P25TI	peptidase inhibitor 15	protein-coding
751-4	chr17	67696442	67696704	+	6	NA	3' UTR (NM_012417, exon 9 of 9)	3' UTR (NM_012417, exon 9 of 9)	-21260	NM_001303272	25926	Hs.463936	NM_015462	ENSG00000130935	NOL11	-	nucleolar protein 11	protein-coding
762-4	chr14	54194553	54194826	+	6	NA	Intergenic	Eulor11|DNA|DNA	-202179	NM_001330173	1033	Hs.84113	NM_005192	ENSG00000100526	CDKN3	CDI1|CIP2|KAP|KAP1	cyclin dependent kinase inhibitor 3	protein-coding
863-2	chr6	17179933	17180276	+	6	NA	Intergenic	LTR8B|LTR|ERV1	77846	NM_001190766	401236	Hs.677399	NM_001190766	ENSG00000230873	STMND1	-	stathmin domain containing 1	protein-coding
644-7	chr8	88276269	88276466	+	6	NA	intron (NM_005941, intron 1 of 9)	intron (NM_005941, intron 1 of 9)	51116	NM_005941	4325	Hs.492187	NM_005941	ENSG00000156103	MMP16	C8orf57|MMP-X2|MT-MMP2|MT-MMP3|MT3-MMP	matrix metallopeptidase 16	protein-coding
551-7	chr8	22463246	22463440	+	6	NA	intron (NM_005605, intron 1 of 13)	LTR37-int|LTR|ERV1	22373	NM_001243974	5533	Hs.731683	NM_005605	ENSG00000120910	PPP3CC	CALNA3|CNA3|PP2Bgamma	protein phosphatase 3 catalytic subunit gamma	protein-coding
1128-2	chr2	166000447	166000848	+	6	NA	intron (NR_148667, intron 24 of 28)	intron (NR_148667, intron 24 of 28)	43229	NR_110598	102724058	Hs.570269	NR_110598	ENSG00000236107	LOC102724058	-	uncharacterized LOC102724058	ncRNA
500-4	chr6	47472142	47472252	+	6	NA	Intergenic	L1MA3|LINE|L1	-5592	NM_012120	23607	Hs.485518	NM_012120	ENSG00000198087	CD2AP	CMS	CD2 associated protein	protein-coding
658-6	chr12	46365327	46365578	+	6	NA	intron (NM_001307936, intron 6 of 14)	intron (NM_001307936, intron 6 of 14)	7321	NM_018976	54407	Hs.221847	NM_018976	ENSG00000134294	SLC38A2	ATA2|PRO1068|SAT2|SNAT2	solute carrier family 38 member 2	protein-coding
552-7	chr8	95133587	95133752	+	6	NA	promoter-TSS (NM_024613)	promoter-TSS (NM_024613)	-116	NM_024613	79666	Hs.29724	NM_024613	ENSG00000175895	PLEKHF2	EAPF|PHAFIN2|ZFYVE18	pleckstrin homology and FYVE domain containing 2	protein-coding
794-7	chr18	6055738	6056110	+	6	NA	intron (NM_173464, intron 16 of 19)	intron (NM_173464, intron 16 of 19)	-159970	NM_001080209	645369		NM_001080209	ENSG00000206432	TMEM200C	TTMA	transmembrane protein 200C	protein-coding
608-5	chr6	7625403	7625591	+	6	NA	Intergenic	Intergenic	35299	NM_152551	154007	Hs.13366	NM_152551	ENSG00000168566	SNRNP48	C6orf151|dJ336K20B.1|dJ512B11.2	small nuclear ribonucleoprotein U11/U12 subunit 48	protein-coding
1382	chr3	171002177	171002573	+	6	NA	intron (NM_001278658, intron 7 of 9)	intron (NM_001278658, intron 7 of 9)	24345	NM_001278659	6514	Hs.167584	NM_000340	ENSG00000163581	SLC2A2	GLUT2	solute carrier family 2 member 2	protein-coding
706-10	chrX	124033960	124034182	+	6	NA	intron (NM_006603, intron 4 of 32)	intron (NM_006603, intron 4 of 32)	72365	NM_006603	10735	Hs.496710	NM_006603	ENSG00000101972	STAG2	NEDXCF|SA-2|SA2|SCC3B|bA517O1.1	stromal antigen 2	protein-coding
1172	chr4	31060102	31060482	+	6	NA	intron (NM_001173523, intron 2 of 2)	intron (NM_001173523, intron 2 of 2)	-110852	NR_125935	102723778	Hs.210739	NR_125935	ENSG00000251182	LINC02497	-	long intergenic non-protein coding RNA 2497	ncRNA
533	chr2	39788169	39788329	+	6	NA	Intergenic	Tigger3b|DNA|TcMar-Tigger	-8973	NM_001321480	80745	Hs.468254	NM_025264	ENSG00000138050	THUMPD2	C2orf8	THUMP domain containing 2	protein-coding
519-6	chr5	111346040	111346156	+	6	NA	intron (NM_001323376, intron 2 of 8)	intron (NM_001323376, intron 2 of 8)	121714	NM_001323376	814	Hs.438801	NM_001744	ENSG00000152495	CAMK4	CaMK IV|CaMK-GR|CaMKIV|caMK	calcium/calmodulin dependent protein kinase IV	protein-coding
1202-2	chr13	75135243	75135779	+	6	NA	Intergenic	LTR26|LTR|ERV1	104870	NR_027466	647288	Hs.567920	NR_027466	ENSG00000214249	CTAGE11P	-	CTAGE family member 11, pseudogene	pseudo
541-2	chr1	170708230	170708362	+	6	NA	intron (NM_022716, intron 1 of 3)	intron (NM_022716, intron 1 of 3)	44165	NM_022716	5396	Hs.283416	NM_006902	ENSG00000116132	PRRX1	AGOTC|PHOX1|PMX1|PRX-1|PRX1	paired related homeobox 1	protein-coding
831-3	chr12	120841515	120841802	+	6	NA	intron (NM_139015, intron 1 of 10)	intron (NM_139015, intron 1 of 10)	62700	NM_139015	121665	Hs.507087	NM_139015	ENSG00000157837	SPPL3	IMP2|MDHV1887|PRO4332|PSH1|PSL4	signal peptide peptidase like 3	protein-coding
571-4	chr3	24343458	24343680	+	6	NA	intron (NM_001354708, intron 1 of 9)	intron (NM_001354708, intron 1 of 9)	-150518	NR_046244	644990	Hs.631912	NR_046244		THRB-AS1	-	THRB antisense RNA 1	ncRNA
548-7	chrUn_KI270522v1	2674	2832	+	6	NA	NA	ALR/Alpha|Satellite|centr	NA	NA
567-10	chr17	58999013	58999198	+	6	NA	non-coding (NR_148347, exon 23 of 23)	non-coding (NR_148347, exon 23 of 23)	107775	NM_015294	4591	Hs.579079	NM_015294	ENSG00000108395	TRIM37	MUL|POB1|TEF3	tripartite motif containing 37	protein-coding
803	chr1	186745726	186745939	+	6	NA	Intergenic	Intergenic	65178	NR_125801	103752588	Hs.441636	NR_125801	ENSG00000273129	PACERR	PACER|PTGS2-AS1|PTGS2AS1	PTGS2 antisense NFKB1 complex-mediated expression regulator RNA	ncRNA
494-2	chr1	160627119	160627249	+	6	NA	intron (NM_001330754, intron 3 of 7)	MIRb|SINE|MIR	19860	NR_104401	6504	Hs.523660	NM_003037	ENSG00000117090	SLAMF1	CD150|CDw150|SLAM	signaling lymphocytic activation molecule family member 1	protein-coding
1075-3	chr9	4857278	4857649	+	6	NA	intron (NM_005772, intron 8 of 8)	L1MB8|LINE|L1	7166	NR_029836	406894		NR_029836	ENSG00000199065	MIR101-2	MIRN101-2|mir-101-2	microRNA 101-2	ncRNA
700-3	chr4	189255783	189256007	+	6	NA	Intergenic	MER119|DNA|hAT-Charlie	-403711	NR_121679	101928971	Hs.519164	NR_121679	ENSG00000250739	LINC01262	TCONS_l2_00021807	long intergenic non-protein coding RNA 1262	ncRNA
652-3	chr3	99952430	99952662	+	6	NA	intron (NM_001042459, intron 1 of 4)	intron (NM_001042459, intron 1 of 4)	11852	NR_037486	100500859		NR_037486	ENSG00000264897	MIR3921	-	microRNA 3921	ncRNA
1326	chr2	58063512	58064048	+	6	NA	intron (NM_001288836, intron 3 of 13)	Tigger1|DNA|TcMar-Tigger	17068	NM_001130481	7444	Hs.715298	NM_006296	ENSG00000028116	VRK2	-	VRK serine/threonine kinase 2	protein-coding
1006	chr3	185332564	185332843	+	6	NA	intron (NM_001242317, intron 2 of 12)	L1MB2|LINE|L1	-30433	NM_004721	9175	Hs.591306	NM_004721	ENSG00000073803	MAP3K13	LZK|MEKK13|MLK	mitogen-activated protein kinase kinase kinase 13	protein-coding
768-2	chr2	212194465	212194680	+	6	NA	intron (NM_001042599, intron 1 of 26)	intron (NM_001042599, intron 1 of 26)	231788	NR_031643	100313771		NR_031643	ENSG00000221782	MIR548F2	MIR548F-2|MIRN548F2|hsa-mir-548f-2	microRNA 548f-2	ncRNA
851-2	chr3	181293022	181293274	+	6	NA	intron (NR_075091, intron 3 of 7)	intron (NR_075091, intron 3 of 7)	61411	NR_104088	101954278		NR_104088	ENSG00000202337	RNU6-8	U6-8	RNA, U6 small nuclear 8	snRNA
764-3	chr4	114563426	114563730	+	6	NA	Intergenic	Intergenic	-34824	NM_001322113	7368	Hs.144197	NM_003360	ENSG00000174607	UGT8	CGT|UGT4	UDP glycosyltransferase 8	protein-coding
601-2	chr1	246317785	246317981	+	6	NA	intron (NM_022743, intron 5 of 11)	MER58D|DNA|hAT-Charlie	99529	NM_022743	64754	Hs.567571	NM_022743	ENSG00000185420	SMYD3	KMT3E|ZMYND1|ZNFN3A1|bA74P14.1	SET and MYND domain containing 3	protein-coding
573-5	chr6	22690580	22690766	+	6	NA	intron (NR_134614, intron 1 of 2)	intron (NR_134614, intron 1 of 2)	27251	NR_134613	105374972	Hs.484889	NR_134613		LOC105374972	-	uncharacterized LOC105374972	ncRNA
532	chr2	111694734	111694867	+	6	NA	Intergenic	MLT1E2|LTR|ERVL-MaLR	76334	NR_039929	100616165		NR_039929	ENSG00000266063	MIR4771-2	-	microRNA 4771-2	ncRNA
630-10	chr12	15608406	15608647	+	6	NA	Intergenic	L1M4a1|LINE|L1	61915	NM_030668	5800	Hs.160871	NM_002848	ENSG00000151490	PTPRO	GLEPP1|NPHS6|PTP-OC|PTP-U2|PTPROT|PTPU2|R-PTP-O	protein tyrosine phosphatase receptor type O	protein-coding
1321	chr1	187471694	187472008	+	6	NA	intron (NR_132374, intron 2 of 2)	intron (NR_132374, intron 2 of 2)	28223	NR_132374	106144535	Hs.568709	NR_132374		LINC01037	-	long intergenic non-protein coding RNA 1037	ncRNA
839	chr3	27544612	27544920	+	6	NA	Intergenic	Intergenic	-60382	NM_001321105	9497	Hs.250072	NM_003615	ENSG00000033867	SLC4A7	NBC2|NBC3|NBCN1|SBC2|SLC4A6	solute carrier family 4 member 7	protein-coding
676-5	chr8	115468661	115468907	+	6	NA	intron (NM_001282902, intron 4 of 5)	intron (NM_001282902, intron 4 of 5)	199229	NM_001282902	7227	Hs.657018	NM_014112	ENSG00000104447	TRPS1	GC79|LGCR	transcriptional repressor GATA binding 1	protein-coding
605-10	chr8	38999393	38999628	+	6	NA	intron (NR_027638, intron 1 of 20)	intron (NR_027638, intron 1 of 20)	2524	NR_027639	8754	Hs.591852	NM_003816	ENSG00000168615	ADAM9	CORD9|MCMP|MDC9|Mltng	ADAM metallopeptidase domain 9	protein-coding
829-3	chr2	214904216	214904451	+	6	NA	intron (NR_110292, intron 2 of 3)	intron (NR_110292, intron 2 of 3)	57386	NR_145773	109617008		NR_145773	ENSG00000207274	SNORA70I	-	small nucleolar RNA, H/ACA box 70I	snoRNA
1021	chr2	36174071	36174354	+	6	NA	Intergenic	Intergenic	181358	NR_037631	100288911	Hs.432924	NR_037631		CRIM1-DT	-	CRIM1 divergent transcript	ncRNA
1475	chr1	170518907	170519329	+	6	NA	intron (NR_125958, intron 1 of 2)	intron (NR_125958, intron 1 of 2)	-13004	NM_152281	92344	Hs.183702	NM_152281	ENSG00000120370	GORAB	GO|NTKLBP1|SCYL1BP1	golgin, RAB6 interacting	protein-coding
532-6	chr4	124061577	124061690	+	6	NA	Intergenic	Intergenic	287369	NR_027106	285419	Hs.535763	NR_027105	ENSG00000249464	LINC01091	-	long intergenic non-protein coding RNA 1091	ncRNA
941-4	chr14	34837830	34838188	+	6	NA	intron (NM_013448, intron 3 of 26)	intron (NM_013448, intron 3 of 26)	-36182	NR_160776	112268124	Hs.509140	NR_160776		LOC112268124	-	uncharacterized LOC112268124	ncRNA
733-3	chr7	30504825	30505107	+	6	NA	promoter-TSS (NM_001199817)	promoter-TSS (NM_001199817)	-125	NM_001199816	79017	Hs.530024	NM_024051	ENSG00000006625	GGCT	C7orf24|CRF21|GCTG|GGC	gamma-glutamylcyclotransferase	protein-coding
611	chr2	148076309	148076564	+	6	NA	intron (NM_018328, intron 2 of 14)	MLT1I|LTR|ERVL-MaLR	-54832	NM_181742	5000	Hs.558364	NM_002552	ENSG00000115947	ORC4	ORC4L|ORC4P	origin recognition complex subunit 4	protein-coding
1453	chr10	11115190	11115873	+	6	NA	intron (NM_001326345, intron 1 of 13)	intron (NM_001326345, intron 1 of 13)	-10043	NR_046108	439950	Hs.568157	NR_046108		CELF2-AS2	-	CELF2 antisense RNA 2	ncRNA
814-2	chr6	137853680	137853896	+	6	NA	intron (NR_049793, intron 3 of 3)	intron (NR_049793, intron 3 of 3)	-13471	NM_001270507	7128	Hs.211600	NM_006290	ENSG00000118503	TNFAIP3	A20|AISBL|OTUD7C|TNFA1P2	TNF alpha induced protein 3	protein-coding
571-2	chr2	44268170	44268376	+	6	NA	Intergenic	Intergenic	-7207	NM_000341	6519	Hs.112916	NM_000341	ENSG00000138079	SLC3A1	ATR1|CSNU1|D2H|NBAT|RBAT	solute carrier family 3 member 1	protein-coding
850-5	chr12	41988290	41988584	+	6	NA	Intergenic	Intergenic	156437	NM_173601	283464	Hs.259347	NM_173601	ENSG00000151233	GXYLT1	GLT8D3	glucoside xylosyltransferase 1	protein-coding
980	chr1	187794637	187794930	+	6	NA	Intergenic	Intergenic	351155	NR_132374	106144535	Hs.568709	NR_132374		LINC01037	-	long intergenic non-protein coding RNA 1037	ncRNA
706-2	chr1	211741900	211742142	+	6	NA	Intergenic	Intergenic	66259	NR_148994	91548	Hs.367839	NR_148994		LOC91548	-	uncharacterized LOC91548	ncRNA
613-2	chr1	193186255	193186444	+	6	NA	5' UTR (NM_003783, exon 1 of 2)	5' UTR (NM_003783, exon 1 of 2)	264	NM_003783	8707	Hs.518834	NM_003783	ENSG00000162630	B3GALT2	BETA3GALT2|GLCT2|beta3Gal-T2	beta-1,3-galactosyltransferase 2	protein-coding
907-2	chr11	70302510	70302843	+	6	NA	intron (NR_045286, intron 2 of 28)	intron (NR_045286, intron 2 of 28)	18721	NR_031624	100313770		NR_031624	ENSG00000221333	MIR548K	MIRN548K	microRNA 548k	ncRNA
659-3	chr5	83145908	83146085	+	6	NA	intron (NM_001318012, intron 3 of 7)	MamRTE1|LINE|RTE-BovB	68449	NM_001318013	7518	Hs.567359	NM_003401	ENSG00000152422	XRCC4	SSMED	X-ray repair cross complementing 4	protein-coding
1050-3	chr7	79531164	79531449	+	6	NA	Intergenic	ERVL-B4-int|LTR|ERVL	77346	NR_038344	100505881	Hs.31474	NR_038343	ENSG00000234456	MAGI2-AS3	-	MAGI2 antisense RNA 3	ncRNA
797	chr1	80917518	80917840	+	6	NA	Intergenic	Intergenic	276392	NR_125942	101927412	Hs.171273	NR_125940	ENSG00000234184	LINC01781	-	long intergenic non-protein coding RNA 1781	ncRNA
803-5	chrX	148203670	148203955	+	6	NA	Intergenic	LTR81AB|LTR|Gypsy	222475	NM_152578	158521	Hs.128580	NM_152578	ENSG00000176988	FMR1NB	CT37|NY-SAR-35|NYSAR35	FMR1 neighbor	protein-coding
676	chr6	87426835	87427037	+	6	NA	intron (NM_001031743, intron 8 of 12)	intron (NM_001031743, intron 8 of 12)	18964	NM_001031743	154313	Hs.82921	NM_178823	ENSG00000272514	CFAP206	C6orf165|dJ382I10.1	cilia and flagella associated protein 206	protein-coding
736-2	chr5	39160234	39160430	+	6	NA	intron (NM_001243093, intron 2 of 18)	intron (NM_001243093, intron 2 of 18)	59231	NM_199335	2533	Hs.370503	NM_001465	ENSG00000082074	FYB1	ADAP|FYB|PRO0823|SLAP-130|SLAP130|THC3	FYN binding protein 1	protein-coding
1084-2	chr2	143732787	143733195	+	6	NA	intron (NM_018460, intron 13 of 13)	intron (NM_018460, intron 13 of 13)	-204076	NR_110237	101928386	Hs.668251	NR_110237	ENSG00000232377	LOC101928386	-	uncharacterized LOC101928386	ncRNA
1900	chr2	137986871	137987333	+	6	NA	intron (NM_006895, intron 2 of 5)	intron (NM_006895, intron 2 of 5)	22629	NM_006895	3176	Hs.42151	NM_006895	ENSG00000150540	HNMT	HMT|HNMT-S1|HNMT-S2|MRT51	histamine N-methyltransferase	protein-coding
581-10	chr20	11207998	11208175	+	6	NA	Intergenic	MIRc|SINE|MIR	65297	NR_038972	339593	Hs.434320	NR_038972		LOC339593	-	uncharacterized LOC339593	ncRNA
1283	chr2	144707971	144708508	+	6	NA	intron (NR_033870, intron 1 of 4)	intron (NR_033870, intron 1 of 4)	40272	NR_033870	401014	Hs.742290	NR_033870	ENSG00000226674	TEX41	DKFZp686O1327|LINC00953	testis expressed 41	ncRNA
1262-3	chr8	57094645	57095039	+	6	NA	Intergenic	Intergenic	-100975	NM_017813	54928	Hs.438689	NM_017813	ENSG00000104331	IMPAD1	GPAPP|IMP 3|IMP-3|IMPA3	inositol monophosphatase domain containing 1	protein-coding
1070-2	chr2	167555107	167555423	+	6	NA	Intergenic	MIRb|SINE|MIR	-263407	NM_020981	8708	Hs.735833	NM_020981	ENSG00000172318	B3GALT1	beta3Gal-T1	beta-1,3-galactosyltransferase 1	protein-coding
1194	chr1	21764878	21765225	+	6	NA	intron (NM_001350167, intron 1 of 26)	intron (NM_001350167, intron 1 of 26)	18098	NM_001350164	84196	Hs.467524	NM_032236	ENSG00000090686	USP48	RAP1GA1|USP31	ubiquitin specific peptidase 48	protein-coding
897-3	chr18	30618425	30618781	+	6	NA	Intergenic	Tigger1|DNA|TcMar-Tigger	319693	NR_031684	100302131		NR_031684	ENSG00000283218	MIR302F	MIRN302F|hsa-mir-302f	microRNA 302f	ncRNA
661-4	chr10	60495522	60495718	+	6	NA	intron (NM_001204403, intron 2 of 43)	intron (NM_001204403, intron 2 of 43)	77336	NM_001204404	288	Hs.499725	NM_001149	ENSG00000151150	ANK3	ANKYRIN-G|MRT37	ankyrin 3	protein-coding
1421	chr2	67091657	67092184	+	6	NA	intron (NR_110564, intron 1 of 4)	L1MA3|LINE|L1	5474	NR_110564	102800447	Hs.144196	NR_110564		LINC01828	-	long intergenic non-protein coding RNA 1828	ncRNA
698-6	chr12	32568282	32568556	+	6	NA	intron (NM_001370297, intron 2 of 14)	intron (NM_001370297, intron 2 of 14)	34126	NM_001304480	121512	Hs.117835	NM_139241	ENSG00000139132	FGD4	CMT4H|FRABP|ZFYVE6	FYVE, RhoGEF and PH domain containing 4	protein-coding
1964	chr5	32785684	32786305	+	6	NA	intron (NM_001364460, intron 6 of 6)	intron (NM_001364460, intron 6 of 6)	74673	NM_001204375	4883	Hs.13528	NM_000908	ENSG00000113389	NPR3	ANP-C|ANPR-C|ANPRC|C5orf23|GUCY2B|NPR-C|NPRC	natriuretic peptide receptor 3	protein-coding
1117-2	chr14	44309313	44309645	+	6	NA	Intergenic	LTR48|LTR|ERV1	197804	NM_032135	84075	Hs.307086	NM_032135	ENSG00000189139	FSCB	C14orf155	fibrous sheath CABYR binding protein	protein-coding
1018-3	chr13	71759787	71760065	+	6	NA	intron (NM_080759, intron 1 of 10)	intron (NM_080759, intron 1 of 10)	107266	NM_004392	1602	Hs.129452	NM_004392	ENSG00000276644	DACH1	DACH	dachshund family transcription factor 1	protein-coding
677-6	chr6	117960949	117961171	+	6	NA	intron (NM_001029858, intron 1 of 7)	intron (NM_001029858, intron 1 of 7)	53796	NM_001029858	222553	Hs.654841	NM_001029858	ENSG00000196376	SLC35F1	C6orf169|dJ230I3.1	solute carrier family 35 member F1	protein-coding
904-3	chr10	50593597	50593921	+	6	NA	intron (NM_147156, intron 1 of 10)	L1ME3D|LINE|L1	30197	NM_147156	259230	Hs.654698	NM_147156	ENSG00000198964	SGMS1	MOB|MOB1|SMS1|TMEM23|hmob33	sphingomyelin synthase 1	protein-coding
702-9	chr21	31570898	31571094	+	6	NA	Intergenic	Intergenic	11763	NM_001321023	150051	Hs.708976	NM_001321023		LOC150051	-	uncharacterized LOC150051	protein-coding
815-3	chr4	158013973	158014231	+	6	NA	Intergenic	Intergenic	-156650	NR_147409	285505		NR_147407	ENSG00000248429	FAM198B-AS1	-	FAM198B antisense RNA 1	ncRNA
1090-3	chr18	35938119	35938483	+	6	NA	Intergenic	Tigger10|DNA|TcMar-Tigger	-4159	NR_037497	100500864		NR_037497	ENSG00000265641	MIR3929	-	microRNA 3929	ncRNA
679-7	chr8	134290393	134290642	+	6	NA	Intergenic	Intergenic	-307554	NR_002438	594840	Hs.626298	NR_002438	ENSG00000248492	ZFAT-AS1	NCRNA00070|SAS-ZFAT|ZFAT-AS|ZFATAS	ZFAT antisense RNA 1	ncRNA
696	chr4	120082388	120082568	+	6	NA	Intergenic	Intergenic	-15630	NM_002358	4085	Hs.591697	NM_002358	ENSG00000164109	MAD2L1	HSMAD2|MAD2	mitotic arrest deficient 2 like 1	protein-coding
791-4	chr18	24142512	24142847	+	6	NA	intron (NM_138644, intron 1 of 5)	intron (NM_138644, intron 1 of 5)	3195	NM_138644	26256	Hs.511983	NM_012189	ENSG00000154040	CABYR	CABYRa|CABYRc|CABYRc/d|CABYRe|CBP86|CT88|FSP-2|FSP2	calcium binding tyrosine phosphorylation regulated	protein-coding
965-3	chr7	108142803	108143218	+	6	NA	Intergenic	Intergenic	-12649	NM_001318046	22798	Hs.62022	NM_007356	ENSG00000091128	LAMB4	-	laminin subunit beta 4	protein-coding
791-5	chrX	110509196	110509452	+	6	NA	Intergenic	Intergenic	-10988	NR_002718	6998	Hs.592361	NR_002718	ENSG00000225366	TDGF1P3	CR-3|CRIPTO|CRIPTO-3|CRIPTO3|TDGF1|TDGF2|TDGF3	teratocarcinoma-derived growth factor 1 pseudogene 3	pseudo
1090-2	chr16	22614079	22614606	+	6	NA	Intergenic	LTR53-int|LTR|ERVL	68644	NR_003676	653786	Hs.564945	NR_003676	ENSG00000257838	OTOAP1	-	OTOA pseudogene 1	pseudo
933	chr1	199073280	199073567	+	6	NA	intron (NR_126351, intron 2 of 2)	HAL1|LINE|L1	-54459	NR_110525	102800316	Hs.568480	NR_110525		LINC01222	TCONS_00000112	long intergenic non-protein coding RNA 1222	ncRNA
486-19	chr20	54093595	54093710	+	6	NA	Intergenic	Intergenic	-22887	NM_001316361	8537	Hs.400556	NM_003657	ENSG00000064787	BCAS1	AIBC1|NABC1	breast carcinoma amplified sequence 1	protein-coding
1040-2	chr3	29186202	29186564	+	6	NA	Intergenic	Intergenic	94556	NR_109804	100873979	Hs.99391	NR_109804		RBMS3-AS3	-	RBMS3 antisense RNA 3	ncRNA
800-4	chr4	119050497	119050747	+	6	NA	intron (NM_133477, intron 4 of 4)	MIR|SINE|MIR	-85162	NM_016599	51778	Hs.732122	NM_016599	ENSG00000172399	MYOZ2	C4orf5|CMH16|CS-1|FATZ-2	myozenin 2	protein-coding
902-4	chr8	125243216	125243512	+	6	NA	intron (NM_001349486, intron 5 of 7)	intron (NM_001349486, intron 5 of 7)	151504	NM_173685	286053	Hs.388297	NM_173685	ENSG00000156831	NSMCE2	C8orf36|MMS21|NSE2|ZMIZ7	NSE2 (MMS21) homolog, SMC5-SMC6 complex SUMO ligase	protein-coding
589-8	chr6	101555802	101556043	+	6	NA	intron (NM_001166247, intron 1 of 16)	intron (NM_001166247, intron 1 of 16)	156937	NM_021956	2898	Hs.98262	NM_021956	ENSG00000164418	GRIK2	EAA4|GLR6|GLUK6|GLUR6|GluK2|MRT6	glutamate ionotropic receptor kainate type subunit 2	protein-coding
734-3	chr8	98845282	98845527	+	6	NA	intron (NM_001256312, intron 3 of 12)	L1M6|LINE|L1	-19716	NM_006281	6788	Hs.492333	NM_006281	ENSG00000104375	STK3	KRS1|MST2	serine/threonine kinase 3	protein-coding
664-4	chr6	127014428	127014617	+	6	NA	Intergenic	Intergenic	-104149	NM_032784	84870	Hs.135254	NM_032784	ENSG00000146374	RSPO3	CRISTIN1|PWTSR|THSD2	R-spondin 3	protein-coding
592-5	chr10	62094095	62094263	+	6	NA	3' UTR (NM_032199, exon 10 of 10)	3' UTR (NM_032199, exon 10 of 10)	44822	NM_001244638	84159	Hs.535297	NM_032199	ENSG00000150347	ARID5B	DESRT|MRF-2|MRF2	AT-rich interaction domain 5B	protein-coding
529-12	chr18	8264986	8265112	+	6	NA	intron (NM_002845, intron 17 of 30)	intron (NM_002845, intron 17 of 30)	101985	NR_024419	100192426	Hs.666655	NR_024419	ENSG00000266149	LOC100192426	-	uncharacterized LOC100192426	ncRNA
693-3	chr5	157819757	157819966	+	6	NA	intron (NM_001195556, intron 1 of 11)	intron (NM_001195556, intron 1 of 11)	39284	NM_001195556	9685	Hs.644000	NM_014666	ENSG00000113282	CLINT1	CLINT|ENTH|EPN4|EPNR	clathrin interactor 1	protein-coding
519-2	chr2	40955176	40955328	+	6	NA	Intergenic	Intergenic	-442817	NM_001112802	6546	Hs.31961	NM_021097	ENSG00000183023	SLC8A1	NCX1	solute carrier family 8 member A1	protein-coding
933-3	chr4	39540255	39540553	+	6	NA	intron (NR_047679, intron 2 of 4)	HERVK3-int|LTR|ERVK	12565	NR_047679	100885776	Hs.640769	NR_047679	ENSG00000249348	UGDH-AS1	-	UGDH antisense RNA 1	ncRNA
839-4	chr19	6610871	6611167	+	6	NA	Intergenic	L1M4|LINE|L1	-19869	NM_001330332	970	Hs.501497	NM_001252	ENSG00000125726	CD70	CD27-L|CD27L|CD27LG|LPFS3|TNFSF7|TNLG8A	CD70 molecule	protein-coding
656-3	chr4	123699995	123700195	+	6	NA	intron (NR_027105, intron 3 of 5)	intron (NR_027105, intron 3 of 5)	50104	NR_027105	285419	Hs.535763	NR_027105	ENSG00000249464	LINC01091	-	long intergenic non-protein coding RNA 1091	ncRNA
523-2	chr1	238446785	238446953	+	6	NA	Intergenic	Intergenic	39148	NR_015407	339535	Hs.532047	NR_015407	ENSG00000215808	LINC01139	LINK-A|LINKA	long intergenic non-protein coding RNA 1139	ncRNA
607-2	chr8	107501357	107501561	+	6	NA	Intergenic	Intergenic	-3541	NM_001146	284	Hs.369675	NM_001146	ENSG00000154188	ANGPT1	AGP1|AGPT|ANG1	angiopoietin 1	protein-coding
1263-3	chr7	38513559	38513960	+	6	NA	intron (NM_001635, intron 2 of 20)	L2a|LINE|L2	117614	NM_001635	273	Hs.592182	NM_001635	ENSG00000078053	AMPH	AMPH1	amphiphysin	protein-coding
1050-4	chr14	45786365	45786747	+	6	NA	Intergenic	LTR25-int|LTR|ERV1	-70954	NR_146546	105370479		NR_146546	ENSG00000258616	LINC02303	-	long intergenic non-protein coding RNA 2303	ncRNA
1047	chr8	86108701	86108941	+	6	NA	intron (NM_152565, intron 1 of 7)	intron (NM_152565, intron 1 of 7)	9911	NM_152565	245972	Hs.436360	NM_152565	ENSG00000147614	ATP6V0D2	ATP6D2|VMA6	ATPase H+ transporting V0 subunit d2	protein-coding
665-5	chr16	56507019	56507230	+	6	NA	intron (NM_031885, intron 5 of 16)	intron (NM_031885, intron 5 of 16)	12900	NM_031885	583	Hs.333738	NM_031885	ENSG00000125124	BBS2	BBS|RP74	Bardet-Biedl syndrome 2	protein-coding
719-4	chr11	26753798	26753983	+	6	NA	Intergenic	Intergenic	-31830	NM_178498	159963	Hs.148907	NM_178498	ENSG00000148942	SLC5A12	SMCT2	solute carrier family 5 member 12	protein-coding
1247-2	chr3	88038552	88038883	+	6	NA	Intergenic	ERVL-B4-int|LTR|ERVL	20279	NM_003663	8545	Hs.444818	NM_003663	ENSG00000163320	CGGBP1	CGGBP|p20-CGGBP	CGG triplet repeat binding protein 1	protein-coding
1651	chr4	123588543	123589033	+	6	NA	Intergenic	Intergenic	-61203	NR_027105	285419	Hs.535763	NR_027105	ENSG00000249464	LINC01091	-	long intergenic non-protein coding RNA 1091	ncRNA
680-2	chr4	76486711	76486895	+	6	NA	intron (NM_020859, intron 1 of 10)	Tigger12|DNA|TcMar-Tigger	51574	NM_020859	57619	Hs.683808	NM_020859	ENSG00000138771	SHROOM3	APXL3|MSTP013|SHRM|ShrmL	shroom family member 3	protein-coding
564-7	chr8	123277047	123277192	+	6	NA	Intergenic	Intergenic	-1578	NR_037873	11244	Hs.521800	NM_007222	ENSG00000165156	ZHX1	-	zinc fingers and homeoboxes 1	protein-coding
1024	chr17	58402163	58402463	+	6	NA	intron (NM_001305544, intron 2 of 9)	intron (NM_001305544, intron 2 of 9)	408	NM_001305545	54894	Hs.584916	NM_017763	ENSG00000108375	RNF43	RNF124|SSPCS|URCC	ring finger protein 43	protein-coding
706-6	chr9	35936223	35936397	+	6	NA	Intergenic	Intergenic	21844	NM_019897	56656	Hs.553540	NM_019897	ENSG00000278889	OR2S2	OR37A|OST715	olfactory receptor family 2 subfamily S member 2 (gene/pseudogene)	protein-coding
605-3	chr2	69624765	69624925	+	6	NA	intron (NM_014911, intron 2 of 21)	intron (NM_014911, intron 2 of 21)	18894	NM_014911	22848	Hs.468878	NM_014911	ENSG00000115977	AAK1	-	AP2 associated kinase 1	protein-coding
1039-4	chr3	49500841	49501090	+	6	NA	intron (NM_001177641, intron 2 of 3)	intron (NM_001177641, intron 2 of 3)	30833	NM_001177641	1605	Hs.76111	NM_004393	ENSG00000173402	DAG1	156DAG|A3a|AGRNR|DAG|LGMDR16|MDDGA9|MDDGC7|MDDGC9	dystroglycan 1	protein-coding
936-4	chr11	15453379	15453694	+	6	NA	Intergenic	L2c|LINE|L2	-190349	NM_001293172	102724957	Hs.512245	NM_001293172		LOC102724957	-	uncharacterized LOC102724957	protein-coding
1086-2	chr3	109927247	109927633	+	6	NA	Intergenic	Intergenic	324612	NR_039647	100616129		NR_039647	ENSG00000265956	MIR4445	-	microRNA 4445	ncRNA
684	chr3	185821112	185821306	+	6	NA	promoter-TSS (NM_001291874)	promoter-TSS (NM_001291874)	-67	NM_001291875	10644	Hs.35354	NM_006548	ENSG00000073792	IGF2BP2	IMP-2|IMP2|VICKZ2	insulin like growth factor 2 mRNA binding protein 2	protein-coding
1000	chr7	79615499	79615802	+	6	NA	Intergenic	Intergenic	161690	NR_038344	100505881	Hs.31474	NR_038343	ENSG00000234456	MAGI2-AS3	-	MAGI2 antisense RNA 3	ncRNA
897	chr1	192539826	192540065	+	6	NA	Intergenic	Intergenic	-35828	NM_002922	5996	Hs.75256	NM_002922	ENSG00000090104	RGS1	1R20|BL34|HEL-S-87|IER1|IR20	regulator of G protein signaling 1	protein-coding
710-12	chr20	13054149	13054378	+	6	NA	intron (NM_001349945, intron 3 of 12)	L2c|LINE|L2	45291	NM_001349945	55304	Hs.425023	NM_018327	ENSG00000172296	SPTLC3	C20orf38|LCB 3|LCB2B|LCB3|SPT 3|SPT3|SPTLC2L|dJ718P11|dJ718P11.1|hLCB2b	serine palmitoyltransferase long chain base subunit 3	protein-coding
618-5	chr4	31768786	31768990	+	6	NA	Intergenic	Intergenic	-228491	NR_125936	102723828	Hs.575118	NR_125936	ENSG00000251129	LINC02506	-	long intergenic non-protein coding RNA 2506	ncRNA
951	chr2	149617506	149617787	+	6	NA	intron (NR_110240, intron 1 of 2)	intron (NR_110240, intron 1 of 2)	-29871	NM_015702	27249	Hs.5324	NM_015702	ENSG00000168288	MMADHC	C2orf25|CL25022|cblD	metabolism of cobalamin associated D	protein-coding
588	chr1	63547690	63547861	+	6	NA	intron (NM_032437, intron 7 of 13)	MLT1H|LTR|ERVL-MaLR	-1205	NR_002771	79469	Hs.659291	NR_002771		DLEU2L	BCMSUNL	deleted in lymphocytic leukemia 2 like	ncRNA
961	chr2	105396960	105397234	+	6	NA	intron (NM_001039492, intron 1 of 6)	intron (NM_001039492, intron 1 of 6)	1954	NM_201555	2274	Hs.443687	NM_001450	ENSG00000115641	FHL2	AAG11|DRAL|FHL-2|SLIM-3|SLIM3	four and a half LIM domains 2	protein-coding
853-2	chr12	88658066	88658338	+	6	NA	Intergenic	Intergenic	-77729	NM_003994	4254	Hs.1048	NM_000899	ENSG00000049130	KITLG	DCUA|DFNA69|FPH2|FPHH|KL-1|Kitl|MGF|SCF|SF|SHEP7|SLF	KIT ligand	protein-coding
1023-5	chr18	66761257	66761508	+	6	NA	Intergenic	MLT1H1-int|LTR|ERVL-MaLR	-157292	NM_001271028	28513	Hs.42771	NM_021153	ENSG00000071991	CDH19	CDH7|CDH7L2	cadherin 19	protein-coding
895-3	chr8	123534857	123535222	+	6	NA	intron (NM_058229, intron 1 of 8)	intron (NM_058229, intron 1 of 8)	-2896	NM_148177	114907	Hs.403933	NM_058229	ENSG00000156804	FBXO32	Fbx32|MAFbx	F-box protein 32	protein-coding
974-4	chr4	123601262	123601525	+	6	NA	Intergenic	Intergenic	-48598	NR_027105	285419	Hs.535763	NR_027105	ENSG00000249464	LINC01091	-	long intergenic non-protein coding RNA 1091	ncRNA
1228	chr1	159222481	159222834	+	6	NA	Intergenic	L3|LINE|CR1	17782	NM_002036	2532	Hs.153381	NM_002036	ENSG00000213088	ACKR1	CCBP1|CD234|DARC|DARC/ACKR1|Dfy|FY|GPD|GpFy|WBCQ1	atypical chemokine receptor 1 (Duffy blood group)	protein-coding
968-2	chr2	148457188	148457561	+	6	NA	intron (NM_018328, intron 5 of 14)	Kanga2_a|DNA|TcMar-Tc2	-187377	NM_015630	26122	Hs.23270	NM_015630	ENSG00000135999	EPC2	EPC-LIKE	enhancer of polycomb homolog 2	protein-coding
567-5	chr5	44876020	44876164	+	6	NA	Intergenic	Intergenic	67145	NM_016640	10884	Hs.124165	NM_016640	ENSG00000112996	MRPS30	MRP-S30|PAP|PDCD9|S30mt	mitochondrial ribosomal protein S30	protein-coding
776-4	chr11	33669881	33670160	+	6	NA	3' UTR (NM_012194, exon 21 of 21)	3' UTR (NM_012194, exon 21 of 21)	30720	NM_001166692	100131378	Hs.709466	NM_001166692	ENSG00000205177	C11orf91	-	chromosome 11 open reading frame 91	protein-coding
917-3	chr20	56934933	56935251	+	6	NA	Intergenic	Intergenic	-278604	NR_110631	102723590	Hs.667674	NR_110631		BMP7-AS1	-	BMP7 antisense RNA 1	ncRNA
716-6	chr10	7792560	7792756	+	6	NA	intron (NM_001320886, intron 1 of 8)	L1MC2|LINE|L1	4481	NM_001001973	509	Hs.271135	NM_005174	ENSG00000165629	ATP5F1C	ATP5C|ATP5C1|ATP5CL1	ATP synthase F1 subunit gamma	protein-coding
847-7	chr15	94027090	94027405	+	6	NA	intron (NR_120320, intron 2 of 8)	intron (NR_120320, intron 2 of 8)	80691	NR_120320	101927112	Hs.134687	NR_120320	ENSG00000259724	LINC01581	-	long intergenic non-protein coding RNA 1581	ncRNA
568-9	chr8	109539684	109539853	+	6	NA	promoter-TSS (NM_001278938)	promoter-TSS (NM_001278938)	68	NM_198120	9166	Hs.409368	NM_004215	ENSG00000147654	EBAG9	EB9|PDAF	estrogen receptor binding site associated antigen 9	protein-coding
699-4	chr9	71937408	71937696	+	6	NA	intron (NM_001365055, intron 2 of 4)	intron (NM_001365055, intron 2 of 4)	25913	NR_157408	138241	Hs.534190	NM_182505	ENSG00000155621	C9orf85	-	chromosome 9 open reading frame 85	protein-coding
759-4	chr6	138044477	138044699	+	6	NA	Intergenic	Intergenic	62831	NM_022121	64065	Hs.201446	NM_022121	ENSG00000112378	PERP	KCP1|KRTCAP1|PIGPC1|THW|dJ496H19.1	p53 apoptosis effector related to PMP22	protein-coding
817-3	chr13	79724634	79724853	+	6	NA	Intergenic	Intergenic	-79643	NR_125785	102724076	Hs.208617	NR_125785	ENSG00000229011	LINC01038	-	long intergenic non-protein coding RNA 1038	ncRNA
1019-2	chr10	74926962	74927247	+	6	NA	intron (NR_134476, intron 1 of 1)	intron (NR_134476, intron 1 of 1)	14318	NR_134476	101929165	Hs.670533	NR_134476		LOC101929165	-	uncharacterized LOC101929165	ncRNA
504-12	chr20	30499922	30500024	+	6	NA	Intergenic	Intergenic	-96511	NR_045115	140678	Hs.653099	NR_045115		MLLT10P1	MLLT10L|bA348I14.3	MLLT10 pseudogene 1	pseudo
761-5	chr3	25886167	25886443	+	6	NA	Intergenic	Intergenic	-12610	NR_034055	285326	Hs.145246	NR_034055	ENSG00000230891	LINC00692	-	long intergenic non-protein coding RNA 692	ncRNA
540-10	chr8	95801817	95801992	+	6	NA	intron (NR_038204, intron 3 of 3)	intron (NR_038204, intron 3 of 3)	146444	NR_036611	100500773	Hs.741582	NR_036611		LOC100500773	-	serine and arginine rich splicing factor 3 pseudogene	pseudo
654-4	chr10	64199807	64200008	+	6	NA	Intergenic	Intergenic	-625621	NR_001446	305	Hs.591361	NR_001446		ANXA2P3	ANX2L3|ANX2P3|LIP2|LPC2C	annexin A2 pseudogene 3	pseudo
1006-3	chr8	13406480	13406778	+	6	NA	intron (NM_024767, intron 2 of 4)	Plat_L3|LINE|CR1	108222	NM_024767	10395	Hs.134296	NM_006094	ENSG00000164741	DLC1	ARHGAP7|HP|STARD12|p122-RhoGAP	DLC1 Rho GTPase activating protein	protein-coding
1188	chr1	77395065	77395459	+	6	NA	intron (NM_012093, intron 6 of 13)	intron (NM_012093, intron 6 of 13)	112175	NM_012093	26289	Hs.559718	NM_012093	ENSG00000154027	AK5	AK6	adenylate kinase 5	protein-coding
1266	chr2	52959667	52960177	+	6	NA	Intergenic	Intergenic	-257307	NR_039630	100616431		NR_039630	ENSG00000264975	MIR4431	-	microRNA 4431	ncRNA
989	chr1	39173586	39173942	+	6	NA	intron (NM_012090, intron 1 of 92)	intron (NM_012090, intron 1 of 92)	89597	NM_012090	23499	Hs.472475	NM_012090	ENSG00000127603	MACF1	ABP620|ACF7|LIS9|MACF|OFC4	microtubule actin crosslinking factor 1	protein-coding
558-5	chr6	20640252	20640381	+	6	NA	intron (NM_017774, intron 4 of 15)	intron (NM_017774, intron 4 of 15)	105859	NM_017774	54901	Hs.657604	NM_017774	ENSG00000145996	CDKAL1	-	CDK5 regulatory subunit associated protein 1 like 1	protein-coding
549-9	chr8	80531551	80531747	+	6	NA	Intergenic	Intergenic	45423	NM_001105539	65986	Hs.591868	NM_023929	ENSG00000205189	ZBTB10	RINZF	zinc finger and BTB domain containing 10	protein-coding
564-12	chr17	32100344	32100499	+	6	NA	Intergenic	Intergenic	-42033	NM_018307	55288	Hs.655325	NM_018307	ENSG00000126858	RHOT1	ARHT1|MIRO-1|MIRO1	ras homolog family member T1	protein-coding
889-2	chr10	6116138	6116387	+	6	NA	3' UTR (NM_001145547, exon 12 of 12)	3' UTR (NM_001145547, exon 12 of 12)	26916	NM_001145547	84991	Hs.498548	NM_032905	ENSG00000134453	RBM17	SPF45	RNA binding motif protein 17	protein-coding
676-6	chr9	94746923	94747154	+	6	NA	intron (NM_001193331, intron 1 of 7)	intron (NM_001193331, intron 1 of 7)	-12611	NM_001193329	84909	Hs.434253	NM_032823	ENSG00000148120	AOPEP	AP-O|APO|C90RF3|C9orf3|ONPEP	aminopeptidase O (putative)	protein-coding
702-5	chr5	59874702	59874960	+	6	NA	intron (NM_001165899, intron 3 of 16)	intron (NM_001165899, intron 3 of 16)	18895	NM_001104631	5144	Hs.117545	NM_006203	ENSG00000113448	PDE4D	ACRDYS2|DPDE3|HSPDE4D|PDE43|PDE4DN2|STRK1	phosphodiesterase 4D	protein-coding
603-2	chr10	107553575	107553782	+	6	NA	Intergenic	(CTTCATG)n|Simple_repeat|Simple_repeat	-388972	NM_001206571	114815	Hs.591915	NM_052918	ENSG00000108018	SORCS1	hSorCS	sortilin related VPS10 domain containing receptor 1	protein-coding
885-2	chr7	7207906	7208093	+	6	NA	intron (NM_020156, intron 1 of 3)	MER44B|DNA|TcMar-Tigger	25384	NM_020156	56913	Hs.239666	NM_020156	ENSG00000106392	C1GALT1	C1GALT|T-synthase	core 1 synthase, glycoprotein-N-acetylgalactosamine 3-beta-galactosyltransferase 1	protein-coding
1954	chr6	132446024	132446586	+	6	NA	non-coding (NR_137169, exon 9 of 9)	non-coding (NR_137169, exon 9 of 9)	-44830	NM_015529	26002	Hs.6909	NM_015529	ENSG00000079931	MOXD1	MOX|PRO5780|dJ248E1.1	monooxygenase DBH like 1	protein-coding
963-3	chr4	23654784	23655121	+	6	NA	Intergenic	Intergenic	226340	NM_001330753	10891	Hs.527078	NM_013261	ENSG00000109819	PPARGC1A	LEM6|PGC-1(alpha)|PGC-1alpha|PGC-1v|PGC1|PGC1A|PPARGC1	PPARG coactivator 1 alpha	protein-coding
737-6	chr3	22236626	22236824	+	6	NA	Intergenic	L1MB7|LINE|L1	279586	NR_046876	100874221	Hs.160616	NR_046876	ENSG00000223351	ZNF385D-AS2	-	ZNF385D antisense RNA 2	ncRNA
682-4	chr7	39005676	39005942	+	6	NA	intron (NR_138047, intron 1 of 6)	intron (NR_138047, intron 1 of 6)	7758	NR_138047	100689074	Hs.675876	NR_138047		POU6F2-AS2	-	POU6F2 antisense RNA 2	ncRNA
1052-2	chr5	164517833	164518203	+	6	NA	intron (NR_105065, intron 2 of 3)	intron (NR_105065, intron 2 of 3)	47739	NR_105065	102546299	Hs.437730	NR_105065	ENSG00000241956	LOC102546299	-	uncharacterized LOC102546299	ncRNA
879	chr2	25529045	25529388	+	6	NA	intron (NM_033147, intron 9 of 19)	L1M5|LINE|L1	121006	NM_001256308	1838	Hs.307720	NM_021907	ENSG00000138101	DTNB	-	dystrobrevin beta	protein-coding
1157-4	chr6	56381896	56382359	+	6	NA	intron (NM_001318752, intron 1 of 28)	intron (NM_001318752, intron 1 of 28)	12001	NM_001318752	81578	Hs.47629	NM_030820	ENSG00000124749	COL21A1	COLA1L|FP633	collagen type XXI alpha 1 chain	protein-coding
1709	chr4	13236333	13236875	+	6	NA	Intergenic	L1MA7|LINE|L1	247736	NM_001017979	9364	Hs.656060	NM_004249	ENSG00000157869	RAB28	CORD18	RAB28, member RAS oncogene family	protein-coding
739	chr1	154974448	154974666	+	6	NA	promoter-TSS (NM_001826)	promoter-TSS (NM_001826)	-85	NR_024163	1163	Hs.374378	NM_001826	ENSG00000173207	CKS1B	CKS1|PNAS-16|PNAS-18|ckshs1	CDC28 protein kinase regulatory subunit 1B	protein-coding
892-4	chr15	98896984	98897254	+	6	NA	intron (NM_000875, intron 4 of 20)	intron (NM_000875, intron 4 of 20)	108537	NM_001102612	145814	Hs.592021	NM_001102612	ENSG00000183571	PGPEP1L	-	pyroglutamyl-peptidase I like	protein-coding
515-4	chr5	103624506	103624646	+	6	NA	Intergenic	ERV3-16A3_I-int|LTR|ERVL	-61787	NM_031438	83594	Hs.434289	NM_031438	ENSG00000112874	NUDT12	-	nudix hydrolase 12	protein-coding
1685	chr5	51620917	51621537	+	6	NA	Intergenic	Intergenic	237779	NM_002202	3670	Hs.505	NM_002202	ENSG00000016082	ISL1	ISLET1|Isl-1	ISL LIM homeobox 1	protein-coding
762	chr1	155884583	155884853	+	6	NA	3' UTR (NM_152280, exon 4 of 4)	3' UTR (NM_152280, exon 4 of 4)	25151	NM_152280	23208	Hs.32984	NM_152280	ENSG00000132718	SYT11	SYT12|sytXI	synaptotagmin 11	protein-coding
508-3	chr5	91816007	91816150	+	6	NA	Intergenic	Intergenic	-432761	NM_001329672	57561	Hs.24684	NM_020801	ENSG00000113369	ARRDC3	TLIMP	arrestin domain containing 3	protein-coding
745-5	chr13	104869608	104869885	+	6	NA	Intergenic	L1MB7|LINE|L1	-596121	NM_001161814	267012	Hs.381382	NM_172370	ENSG00000182346	DAOA	LG72|SG72	D-amino acid oxidase activator	protein-coding
819-4	chr14	48275411	48275702	+	6	NA	Intergenic	L1M4b|LINE|L1	-480542	NR_039996	100506433	Hs.547419	NR_039996	ENSG00000259129	LINC00648	-	long intergenic non-protein coding RNA 648	ncRNA
1137-7	chr14	85273216	85273540	+	6	NA	Intergenic	Intergenic	1446	NR_145983	26843		NR_145983		SNORD3P3	RNU3P3|U3|U3.5|u3.7	small nucleolar RNA, C/D box 3 pseudogene 3	snoRNA
627-2	chr7	20449252	20449445	+	6	NA	Intergenic	Intergenic	-117586	NR_110120	101927811	Hs.285724	NR_110119	ENSG00000271133	LOC101927811	-	uncharacterized LOC101927811	ncRNA
626-9	chr17	77125458	77125653	+	6	NA	intron (NM_001204410, intron 2 of 17)	intron (NM_001204410, intron 2 of 17)	-15414	NM_001143998	6397	Hs.464184	NM_003003	ENSG00000129657	SEC14L1	PRELID4A|SEC14L	SEC14 like lipid binding 1	protein-coding
613-8	chr7	35781277	35781555	+	6	NA	intron (NR_120511, intron 2 of 5)	intron (NR_120511, intron 2 of 5)	19209	NR_120511	101928545	Hs.648103	NR_120511		SEPTIN7-AS1	SEPT7-AS1	SEPT7 antisense RNA 1 (head to head)	ncRNA
745-6	chr20	20797119	20797375	+	6	NA	Intergenic	Intergenic	-84603	NM_020343	57186	Hs.472285	NM_020343	ENSG00000188559	RALGAPA2	AS250|C20orf74|bA287B20.1|dJ1049G11|dJ1049G11.4|p220	Ral GTPase activating protein catalytic alpha subunit 2	protein-coding
873-6	chr9	6781548	6781836	+	6	NA	intron (NR_148680, intron 1 of 21)	Tigger17a|DNA|TcMar-Tigger	24342	NM_001304341	23081	Hs.709425	NM_015061	ENSG00000107077	KDM4C	GASC1|JHDM3C|JMJD2C|TDRD14C	lysine demethylase 4C	protein-coding
[truncated: 5,214 more rows]

## Sheet: SALL4 peaks_Ab2
PeakID (cmd=annotatePeaks.pl S2_Trimmed.0128.relaxed.sub120.norm.relaxed.bed hg38)	Chr	Start	End	Strand	Peak Score	Focus Ratio/Region Size	Annotation	Detailed Annotation	Distance to TSS	Nearest PromoterID	Entrez ID	Nearest Unigene	Nearest Refseq	Nearest Ensembl	Gene Name	Gene Alias	Gene Description	Gene Type
[truncated: 9,902 more rows]

[truncated: 2 more sheets: HDAC2 peaks_Ab1, HDAC2 peaks_Ab2]
