# Supplementary material for: Epigenetic control of melanoma cell invasiveness by the stem cell factor SALL4
Source: Nat Commun. 2021 Aug 20;12:5056. doi: 10.1038/s41467-021-25326-8 (PMC8379183; doi:10.1038/s41467-021-25326-8)
Supplement: Supplementary file 7 — Supplementary Data 4 [file 41467_2021_25326_MOESM7_ESM.xlsx]

## Sheet: min. 3 of 4 peaks
PeakID (cmd=annotatePeaks.pl 3outof4.0128.relaxed.bed hg38)	Chr	Start	End	Strand	Peak Score	Focus Ratio/Region Size	Annotation	Detailed Annotation	Distance to TSS	Nearest PromoterID	Entrez ID	Nearest Unigene	Nearest Refseq	Nearest Ensembl	Gene Name	Gene Alias	Gene Description	Gene Type
305	chr1	245216420	245216809	+	0	NA	intron (NR_151721, intron 2 of 4)	intron (NR_151721, intron 2 of 4)	17903	NR_151721	111216275	Hs.663694	NR_151721	ENSG00000232192	KIF26B-AS1	-	KIF26B antisense RNA 1	ncRNA
983	chr17	59356021	59356548	+	0	NA	intron (NM_001005404, intron 2 of 4)	intron (NM_001005404, intron 2 of 4)	-9799	NR_039882	100616204		NR_039882	ENSG00000263857	MIR4729	-	microRNA 4729	ncRNA
1006	chr17	67902649	67903150	+	0	NA	intron (NM_182641, intron 7 of 27)	intron (NM_182641, intron 7 of 27)	77396	NM_182641	2186	Hs.444200	NM_004459	ENSG00000171634	BPTF	FAC1|FALZ|NEDDFL|NURF301	bromodomain PHD finger transcription factor	protein-coding
118	chr1	160627046	160627481	+	0	NA	intron (NM_001330754, intron 3 of 7)	MIRb|SINE|MIR	19781	NR_104401	6504	Hs.523660	NM_003037	ENSG00000117090	SLAMF1	CD150|CDw150|SLAM	signaling lymphocytic activation molecule family member 1	protein-coding
422	chr10	115777647	115778055	+	0	NA	intron (NM_207303, intron 27 of 28)	intron (NM_207303, intron 27 of 28)	416938	NR_145811	109623470		NR_145811		SNORD158	-	small nucleolar RNA, C/D box 158	snoRNA
2962	chr8	80864729	80865215	+	0	NA	intron (NM_001033723, intron 1 of 8)	intron (NM_001033723, intron 1 of 8)	9496	NM_001367783	619279	Hs.434957	NM_032651	ENSG00000164684	ZNF704	Gig1	zinc finger protein 704	protein-coding
2284	chr5	130061652	130062241	+	0	NA	intron (NM_175856, intron 2 of 2)	L1PA17|LINE|L1	157481	NM_175856	337876	Hs.213137	NM_175856	ENSG00000198108	CHSY3	CHSY2|CSS3	chondroitin sulfate synthase 3	protein-coding
2216	chr5	77898159	77898674	+	0	NA	intron (NR_105012, intron 1 of 1)	L2c|LINE|L2	13760	NR_105012	101929154	Hs.252895	NR_105012		LOC101929154	-	uncharacterized LOC101929154	ncRNA
3030	chr8	99217664	99218038	+	0	NA	intron (NM_017890, intron 17 of 61)	MER58A|DNA|hAT-Charlie	204585	NR_047582	157680	Hs.191540	NM_015243	ENSG00000132549	VPS13B	CHS1|COH1	vacuolar protein sorting 13 homolog B	protein-coding
311	chr1	246587616	246588161	+	0	NA	intron (NM_001139459, intron 1 of 8)	intron (NM_001139459, intron 1 of 8)	21432	NM_152609	163882	Hs.368353	NM_152609	ENSG00000162852	CNST	C1orf71|PPP1R64	consortin, connexin sorting protein	protein-coding
1869	chr3	107800769	107801132	+	0	NA	intron (NM_001276286, intron 15 of 16)	intron (NM_001276286, intron 15 of 16)	77118	NR_015414	151658	Hs.159043	NR_015414	ENSG00000241469	LINC00635	-	long intergenic non-protein coding RNA 635	ncRNA
549	chr12	15278746	15279035	+	0	NA	Intergenic	MIR|SINE|MIR	-43618	NM_030667	5800	Hs.160871	NM_002848	ENSG00000151490	PTPRO	GLEPP1|NPHS6|PTP-OC|PTP-U2|PTPROT|PTPU2|R-PTP-O	protein tyrosine phosphatase receptor type O	protein-coding
2242	chr5	98510182	98510531	+	0	NA	Intergenic	Intergenic	-258276	NM_001366510	285704	Hs.526902	NM_173670	ENSG00000174136	RGMB	DRAGON	repulsive guidance molecule BMP co-receptor b	protein-coding
3120	chr8	123276929	123277192	+	0	NA	Intergenic	Intergenic	-1519	NR_037873	11244	Hs.521800	NM_007222	ENSG00000165156	ZHX1	-	zinc fingers and homeoboxes 1	protein-coding
3078	chr8	115575547	115575933	+	0	NA	intron (NM_001282902, intron 4 of 5)	intron (NM_001282902, intron 4 of 5)	92273	NM_001282902	7227	Hs.657018	NM_014112	ENSG00000104447	TRPS1	GC79|LGCR	transcriptional repressor GATA binding 1	protein-coding
619	chr12	76942257	76942677	+	0	NA	Intergenic	Intergenic	-63448	NM_001300965	1466	Hs.530904	NM_001321	ENSG00000175183	CSRP2	CRP2|LMO5|SmLIM	cysteine and glycine rich protein 2	protein-coding
1575	chr2	237227758	237228149	+	0	NA	Intergenic	LTR16E2|LTR|ERVL	142064	NM_006710	10920	Hs.531713	NM_006710	ENSG00000198612	COPS8	COP9|CSN8|SGN8	COP9 signalosome subunit 8	protein-coding
1542	chr2	224922149	224922557	+	0	NA	intron (NM_001290263, intron 2 of 55)	intron (NM_001290263, intron 2 of 55)	24696	NM_001290263	55619	Hs.46578	NM_014689	ENSG00000135905	DOCK10	DRIP2|Nbla10300|ZIZ3	dedicator of cytokinesis 10	protein-coding
689	chr13	27599049	27599444	+	0	NA	intron (NM_153371, intron 1 of 9)	intron (NM_153371, intron 1 of 9)	21283	NM_153371	222484	Hs.132359	NM_153371	ENSG00000139517	LNX2	PDZRN1	ligand of numb-protein X 2	protein-coding
2001	chr4	54165532	54165978	+	0	NA	Intergenic	L2c|LINE|L2	-63538	NM_001347827	5156	Hs.74615	NM_006206	ENSG00000134853	PDGFRA	CD140A|PDGFR-2|PDGFR2	platelet derived growth factor receptor alpha	protein-coding
2249	chr5	106080390	106080985	+	0	NA	Intergenic	MER45B|DNA|hAT-Tip100	930327	NR_104671	102467213	Hs.570923	NR_104671	ENSG00000251027	LINC01950	-	long intergenic non-protein coding RNA 1950	ncRNA
1702	chr3	29011935	29012479	+	0	NA	Intergenic	Intergenic	268732	NR_109804	100873979	Hs.99391	NR_109804		RBMS3-AS3	-	RBMS3 antisense RNA 3	ncRNA
1647	chr22	17013600	17014140	+	0	NA	Intergenic	L1MB3|LINE|L1	-5648	NM_001037814	128954	Hs.434113	NM_001037814	ENSG00000215568	GAB4	-	GRB2 associated binding protein family member 4	protein-coding
2521	chr6	117448815	117449305	+	0	NA	Intergenic	L1MB7|LINE|L1	-23205	NM_002944	6098	Hs.1041	NM_002944	ENSG00000047936	ROS1	MCF3|ROS|c-ros-1	ROS proto-oncogene 1, receptor tyrosine kinase	protein-coding
1934	chr3	173267766	173268180	+	0	NA	Intergenic	LTR29|LTR|ERV1	-126738	NM_031955	83893	Hs.444236	NM_031955	ENSG00000144962	SPATA16	NYD-SP12|SPGF6	spermatogenesis associated 16	protein-coding
2658	chr7	78139320	78139914	+	0	NA	intron (NM_001301128, intron 15 of 20)	intron (NM_001301128, intron 15 of 20)	-207625	NR_003680	399670	Hs.568045	NR_003680	ENSG00000231322	RPL13AP17	RPL13A_6_816	ribosomal protein L13a pseudogene 17	pseudo
26	chr1	51973422	51974171	+	0	NA	intron (NM_002867, intron 2 of 4)	Charlie7|DNA|hAT-Charlie	16904	NM_002867	5865	Hs.123072	NM_002867	ENSG00000169213	RAB3B	-	RAB3B, member RAS oncogene family	protein-coding
798	chr14	46054507	46055020	+	0	NA	Intergenic	LTR37-int|LTR|ERV1	-9396	NR_102702	100506412	Hs.207545	NR_102699	ENSG00000258700	LINC00871	-	long intergenic non-protein coding RNA 871	ncRNA
1802	chr3	73437874	73438408	+	0	NA	intron (NM_015009, intron 3 of 9)	intron (NM_015009, intron 3 of 9)	-4146	NM_001303142	23024	Hs.660347	NM_015009	ENSG00000121440	PDZRN3	LNX3|SEMACAP3|SEMCAP3	PDZ domain containing ring finger 3	protein-coding
3212	chr9	25917799	25918136	+	0	NA	Intergenic	Intergenic	137911	NR_121604	101929582	Hs.140547	NR_121604	ENSG00000236306	LINC01241	-	long intergenic non-protein coding RNA 1241	ncRNA
993	chr17	61209399	61209954	+	0	NA	intron (NM_001330413, intron 23 of 25)	intron (NM_001330413, intron 23 of 25)	158028	NR_136397	101927855	Hs.662123	NR_136397	ENSG00000267131	LOC101927855	-	uncharacterized LOC101927855	ncRNA
104	chr1	147167340	147167674	+	0	NA	intron (NR_103870, intron 2 of 5)	intron (NR_103870, intron 2 of 5)	4963	NR_103871	5565	Hs.50732	NM_005399	ENSG00000131791	PRKAB2	-	protein kinase AMP-activated non-catalytic subunit beta 2	protein-coding
431	chr11	7973017	7973445	+	0	NA	Intergenic	L1ME2|LINE|L1	-9557	NM_176821	338322	Hs.449636	NM_176821	ENSG00000182261	NLRP10	CLR11.1|NALP10|NOD8|PAN5|PYNOD	NLR family pyrin domain containing 10	protein-coding
421	chr10	115073842	115074156	+	0	NA	Intergenic	Intergenic	-19366	NR_074088	26033	Hs.501127	NM_207303	ENSG00000107518	ATRNL1	ALP|bA338L11.1|bA454H24.1	attractin like 1	protein-coding
1712	chr3	30402075	30402350	+	0	NA	Intergenic	Intergenic	-116656	NR_147054	101928015	Hs.581534	NR_147054		LINC01985	-	long intergenic non-protein coding RNA 1985	ncRNA
2956	chr8	80116899	80117227	+	0	NA	intron (NM_001025253, intron 1 of 7)	L1MB8|LINE|L1	-36232	NM_001287142	7163	Hs.368433	NM_005079	ENSG00000076554	TPD52	D52|N8L|PC-1|PrLZ|hD52	tumor protein D52	protein-coding
350	chr10	33015610	33016085	+	0	NA	Intergenic	Intergenic	-57617	NM_002211	3688	Hs.643813	NM_002211	ENSG00000150093	ITGB1	CD29|FNRB|GPIIA|MDF2|MSK12|VLA-BETA|VLAB	integrin subunit beta 1	protein-coding
1467	chr2	189208237	189208591	+	0	NA	Intergenic	Intergenic	-28653	NM_000393	1290	Hs.445827	NM_000393	ENSG00000204262	COL5A2	EDSC|EDSCL2	collagen type V alpha 2 chain	protein-coding
1711	chr3	30098989	30099373	+	0	NA	Intergenic	Intergenic	-165025	NR_046556	100873977	Hs.581453	NR_046556	ENSG00000235593	RBMS3-AS1	-	RBMS3 antisense RNA 1	ncRNA
1812	chr3	78957496	78957839	+	0	NA	intron (NM_002941, intron 3 of 30)	intron (NM_002941, intron 3 of 30)	61792	NM_001145845	6091	Hs.744218	NM_002941	ENSG00000169855	ROBO1	DUTT1|SAX3	roundabout guidance receptor 1	protein-coding
385	chr10	75021332	75021797	+	0	NA	promoter-TSS (NR_145812)	promoter-TSS (NR_145812)	-169	NR_145812	109623471		NR_145812		SNORD172	-	small nucleolar RNA, C/D box 172	snoRNA
2844	chr8	13096366	13096821	+	0	NA	intron (NM_001348083, intron 6 of 13)	intron (NM_001348083, intron 6 of 13)	19651	NM_001164271	10395	Hs.134296	NM_006094	ENSG00000164741	DLC1	ARHGAP7|HP|STARD12|p122-RhoGAP	DLC1 Rho GTPase activating protein	protein-coding
613	chr12	74644739	74645131	+	0	NA	Intergenic	L2a|LINE|L2	107100	NM_001136262	552889	Hs.744849	NM_001136262	ENSG00000253719	ATXN7L3B	lnc-SCA7	ataxin 7 like 3B	protein-coding
1078	chr19	10036404	10036755	+	0	NA	Intergenic	LTR84b|LTR|ERVL	-1775	NR_049855	100847093		NR_049855	ENSG00000266204	MIR5589	-	microRNA 5589	ncRNA
1259	chr2	97869349	97869691	+	0	NA	intron (NM_015348, intron 4 of 40)	intron (NM_015348, intron 4 of 40)	126428	NM_015348	23505	Hs.469376	NM_015348	ENSG00000075568	TMEM131	CC28|PRO1048|RW1|YR-23	transmembrane protein 131	protein-coding
669	chr12	117994475	117994963	+	0	NA	Intergenic	L2b|LINE|L2	-21942	NM_001206801	5985	Hs.731908	NM_007370	ENSG00000111445	RFC5	RFC36	replication factor C subunit 5	protein-coding
3290	chr9	106913316	106913659	+	0	NA	intron (NM_001347997, intron 1 of 12)	L2c|LINE|L2	50321	NM_021224	58499	Hs.370379	NM_021224	ENSG00000148143	ZNF462	ZFPIP|Zfp462	zinc finger protein 462	protein-coding
3056	chr8	107749658	107750025	+	0	NA	Intergenic	MLT1I|LTR|ERVL-MaLR	-251923	NM_001199859	284	Hs.369675	NM_001146	ENSG00000154188	ANGPT1	AGP1|AGPT|ANG1	angiopoietin 1	protein-coding
185	chr1	185409795	185410435	+	0	NA	Intergenic	Intergenic	-75076	NR_038424	100288079	Hs.131220	NR_038424	ENSG00000261024	GS1-279B7.1	-	microtubule associated protein 1 light chain 3 beta pseudogene	pseudo
1769	chr3	62827759	62828137	+	0	NA	intron (NM_003716, intron 1 of 29)	MIRc|SINE|MIR	47468	NM_003716	8618	Hs.654933	NM_003716	ENSG00000163618	CADPS	CADPS1|CAPS|CAPS1|UNC-31	calcium dependent secretion activator	protein-coding
1001	chr17	63785519	63785961	+	0	NA	intron (NM_007372, intron 2 of 18)	intron (NM_007372, intron 2 of 18)	11551	NM_007372	11325	Hs.702010	NM_007372	ENSG00000198231	DDX42	DDX42P|RHELP|RNAHP|SF3B8|SF3b125	DEAD-box helicase 42	protein-coding
1960	chr3	188244447	188244939	+	0	NA	intron (NM_005578, intron 2 of 10)	intron (NM_005578, intron 2 of 10)	19288	NM_001167671	4026	Hs.720220	NM_005578	ENSG00000145012	LPP	-	LIM domain containing preferred translocation partner in lipoma	protein-coding
1776	chr3	64143406	64143784	+	0	NA	intron (NM_001370528, intron 7 of 7)	intron (NM_001370528, intron 7 of 7)	40125	NR_046701	100874242	Hs.668874	NR_046701		PRICKLE2-AS2	-	PRICKLE2 antisense RNA 2	ncRNA
2268	chr5	124675970	124676310	+	0	NA	intron (NM_020747, intron 2 of 8)	intron (NM_020747, intron 2 of 8)	68972	NM_020747	57507	Hs.266616	NM_020747	ENSG00000168916	ZNF608	NY-REN-36	zinc finger protein 608	protein-coding
1072	chr18	72013340	72013865	+	0	NA	Intergenic	MER5A1|DNA|hAT-Charlie	-231376	NR_126324	102724913		NR_126324	ENSG00000265352	LINC01899	-	long intergenic non-protein coding RNA 1899	ncRNA
3116	chr8	122195848	122196446	+	0	NA	Intergenic	Intergenic	372497	NR_131202	105375734	Hs.628341	NR_131202		SMILR	-	smooth muscle induced lncRNA, enhancer of proliferation	ncRNA
1068	chr18	66729789	66730317	+	0	NA	Intergenic	Intergenic	-125963	NM_001271028	28513	Hs.42771	NM_021153	ENSG00000071991	CDH19	CDH7|CDH7L2	cadherin 19	protein-coding
2153	chr5	5318368	5318929	+	0	NA	intron (NM_139056, intron 22 of 22)	intron (NM_139056, intron 22 of 22)	-104029	NM_015325	23379	Hs.449296	NM_015325	ENSG00000164151	ICE1	KIAA0947	interactor of little elongation complex ELL subunit 1	protein-coding
2079	chr4	123588139	123589135	+	0	NA	Intergenic	Intergenic	-61354	NR_027105	285419	Hs.535763	NR_027105	ENSG00000249464	LINC01091	-	long intergenic non-protein coding RNA 1091	ncRNA
861	chr15	49624105	49624452	+	0	NA	intron (NM_020234, intron 2 of 5)	intron (NM_020234, intron 2 of 5)	3230	NM_020234	56986	Hs.127432	NM_020234	ENSG00000104047	DTWD1	MDS009	DTW domain containing 1	protein-coding
1950	chr3	182525035	182525479	+	0	NA	Intergenic	UCON8|DNA|DNA	-18133	NR_134941	105374244	Hs.130176	NR_134941	ENSG00000244247	LINC01995	-	long intergenic non-protein coding RNA 1995	ncRNA
1938	chr3	175340550	175341028	+	0	NA	intron (NM_207015, intron 5 of 13)	intron (NM_207015, intron 5 of 13)	-28751	NR_039952	100616395		NR_039952	ENSG00000264974	MIR4789	-	microRNA 4789	ncRNA
2086	chr4	124940452	124940740	+	0	NA	Intergenic	Intergenic	-227864	NM_001167882	57182	Hs.480694	NM_020337	ENSG00000151458	ANKRD50	-	ankyrin repeat domain 50	protein-coding
432	chr11	8408192	8408894	+	0	NA	intron (NM_001352399, intron 11 of 11)	MamRTE1|LINE|RTE-BovB	-139756	NM_001270428	4004	Hs.654426	NM_002315	ENSG00000166407	LMO1	RBTN1|RHOM1|TTG1	LIM domain only 1	protein-coding
893	chr15	82184840	82185149	+	0	NA	intron (NM_001040610, intron 13 of 17)	intron (NM_001040610, intron 13 of 17)	77534	NM_001322845	79631	Hs.459114	NM_024580	ENSG00000140598	EFL1	EFTUD1|FAM42A|HsT19294|RIA1|SDS2	elongation factor like GTPase 1	protein-coding
2115	chr4	153731361	153731713	+	0	NA	intron (NM_173662, intron 3 of 8)	intron (NM_173662, intron 3 of 8)	28487	NM_173662	285533	Hs.388364	NM_173662	ENSG00000145428	RNF175	-	ring finger protein 175	protein-coding
1506	chr2	209592083	209592529	+	0	NA	intron (NM_001039538, intron 3 of 14)	MER58A|DNA|hAT-Charlie	12627	NM_031845	4133	Hs.368281	NM_002374	ENSG00000078018	MAP2	MAP-2|MAP2A|MAP2B|MAP2C	microtubule associated protein 2	protein-coding
414	chr10	110774172	110774515	+	0	NA	intron (NM_001134363, intron 1 of 13)	intron (NM_001134363, intron 1 of 13)	96561	NR_026932	282997	Hs.599931	NR_026932		PDCD4-AS1	-	PDCD4 antisense RNA 1	ncRNA
1288	chr2	121567930	121568643	+	0	NA	intron (NM_015282, intron 2 of 38)	intron (NM_015282, intron 2 of 38)	37406	NR_023343	100151683	Hs.689638	NR_023343	ENSG00000264229	RNU4ATAC	MOPD1|RFMN|RNU4ATAC1|TALS|U4ATAC	RNA, U4atac small nuclear (U12-dependent splicing)	snRNA
2401	chr6	14068073	14068480	+	0	NA	Intergenic	Intergenic	-48980	NM_001251901	9308	Hs.595133	NM_004233	ENSG00000112149	CD83	BL11|HB15	CD83 molecule	protein-coding
2735	chr7	95716788	95717169	+	0	NA	Intergenic	L1MDa|LINE|L1	-55528	NM_001278422	1780	Hs.440364	NM_004411	ENSG00000158560	DYNC1I1	DNCI1|DNCIC1	dynein cytoplasmic 1 intermediate chain 1	protein-coding
3035	chr8	101722144	101722542	+	0	NA	intron (NM_001040625, intron 4 of 6)	intron (NM_001040625, intron 4 of 6)	68626	NM_032041	83988	Hs.492427	NM_032041	ENSG00000104490	NCALD	-	neurocalcin delta	protein-coding
663	chr12	107782182	107782525	+	0	NA	Intergenic	Intergenic	7968	NM_203436	121549	Hs.149910	NM_203436	ENSG00000187855	ASCL4	HASH4|bHLHa44	achaete-scute family bHLH transcription factor 4	protein-coding
1580	chr2	241392186	241392728	+	0	NA	intron (NM_014808, intron 2 of 26)	intron (NM_014808, intron 2 of 26)	36172	NM_001282984	9855	Hs.726316	NM_014808	ENSG00000006607	FARP2	FIR|FRG|PLEKHC3	FERM, ARH/RhoGEF and pleckstrin domain protein 2	protein-coding
2149	chr4	184728890	184729301	+	0	NA	intron (NR_104593, intron 2 of 11)	intron (NR_104593, intron 2 of 11)	5001	NR_104593	79682	Hs.575032	NM_024629	ENSG00000151725	CENPU	CENP50|CENPU50|KLIP1|MLF1IP|PBIP1	centromere protein U	protein-coding
1034	chr18	20813409	20813775	+	0	NA	Intergenic	ALR/Alpha|Satellite|centr	298221	NM_005406	6093	Hs.306307	NM_005406	ENSG00000067900	ROCK1	P160ROCK|ROCK-I	Rho associated coiled-coil containing protein kinase 1	protein-coding
1730	chr3	39038215	39038604	+	0	NA	intron (NM_001349253, intron 1 of 29)	intron (NM_001349253, intron 1 of 29)	13535	NM_001349253	11280	Hs.591657	NM_014139	ENSG00000168356	SCN11A	FEPS3|HSAN7|NAV1.9|NaN|PN5|SCN12A|SNS-2	sodium voltage-gated channel alpha subunit 11	protein-coding
1244	chr2	72539131	72539684	+	0	NA	intron (NR_135774, intron 8 of 19)	intron (NR_135774, intron 8 of 19)	286626	NM_001321730	23233	Hs.303454	NM_015189	ENSG00000144036	EXOC6B	SEC15B|SEC15L2|SEMDJL3	exocyst complex component 6B	protein-coding
2544	chr6	132648420	132648966	+	0	NA	Intergenic	Intergenic	-2667	NM_138327	134864	Hs.375030	NM_138327	ENSG00000146399	TAAR1	TA1|TAR1|TRAR1	trace amine associated receptor 1	protein-coding
2235	chr5	92761577	92761999	+	0	NA	Intergenic	MIR|SINE|MIR	809555	NR_109825	441094	Hs.457407	NR_015369	ENSG00000237187	NR2F1-AS1	-	NR2F1 antisense RNA 1	ncRNA
2348	chr6	4804208	4804765	+	0	NA	intron (NM_001368127, intron 1 of 5)	intron (NM_001368127, intron 1 of 5)	28082	NM_001368127	9425	Hs.269092	NM_004824	ENSG00000153046	CDYL	CDYL1	chromodomain Y like	protein-coding
536	chr11	127919426	127919867	+	0	NA	Intergenic	LTR8B|LTR|ERV1	-289120	NR_146647	105369564	Hs.591937	NR_146647	ENSG00000272575	LINC02098	-	long intergenic non-protein coding RNA 2098	ncRNA
1816	chr3	79297158	79297621	+	0	NA	intron (NM_002941, intron 2 of 30)	intron (NM_002941, intron 2 of 30)	-114338	NR_110133	101927374	Hs.570644	NR_110133		LOC101927374	-	uncharacterized LOC101927374	ncRNA
1395	chr2	166410919	166411719	+	0	NA	intron (NR_045628, intron 23 of 25)	MER44C|DNA|TcMar-Tigger	-35332	NM_002977	6335	Hs.439145	NM_002977	ENSG00000169432	SCN9A	ETHA|FEB3B|GEFSP7|HSAN2D|NE-NA|NENA|Nav1.7|PN1|SFNP	sodium voltage-gated channel alpha subunit 9	protein-coding
2514	chr6	109073862	109074275	+	0	NA	intron (NM_014454, intron 1 of 9)	Tigger3a|DNA|TcMar-Tigger	-20554	NM_001350666	285753	Hs.632616	NM_173830	ENSG00000183137	CEP57L1	C6orf182|bA487F23.2|cep57R	centrosomal protein 57 like 1	protein-coding
1873	chr3	110783555	110783890	+	0	NA	Intergenic	Intergenic	286237	NR_045114	100506555	Hs.535689	NR_045114		NECTIN3-AS1	PVRL3-AS1	NECTIN3 antisense RNA 1	ncRNA
2340	chr6	3822966	3823610	+	0	NA	Intergenic	Intergenic	-26085	NM_012135	26240	Hs.140944	NM_012135	ENSG00000145945	FAM50B	D6S2654E|X5L	family with sequence similarity 50 member B	protein-coding
1215	chr2	61978582	61978884	+	0	NA	intron (NM_152516, intron 1 of 2)	MLT1F|LTR|ERVL-MaLR	73091	NM_152516	150684	Hs.468702	NM_152516	ENSG00000173163	COMMD1	C2orf5|MURR1	copper metabolism domain containing 1	protein-coding
768	chr13	97307929	97308505	+	0	NA	intron (NM_144778, intron 2 of 8)	intron (NM_144778, intron 2 of 8)	85884	NM_144778	10150	Hs.657347	NM_144778	ENSG00000139793	MBNL2	MBLL|MBLL39|PRO2032	muscleblind like splicing regulator 2	protein-coding
1993	chr4	31159985	31160596	+	0	NA	Intergenic	Intergenic	-10854	NR_125935	102723778	Hs.210739	NR_125935	ENSG00000251182	LINC02497	-	long intergenic non-protein coding RNA 2497	ncRNA
1196	chr2	52965178	52965513	+	0	NA	Intergenic	Intergenic	-262730	NR_039630	100616431		NR_039630	ENSG00000264975	MIR4431	-	microRNA 4431	ncRNA
554	chr12	22740998	22741250	+	0	NA	Intergenic	Intergenic	115953	NM_001039481	55500	Hs.29464	NM_018638	ENSG00000139163	ETNK1	EKI|EKI 1|EKI1|Nbla10396	ethanolamine kinase 1	protein-coding
258	chr1	219276251	219276799	+	0	NA	Intergenic	Intergenic	101556	NM_001300772	127018	Hs.657617	NM_138794	ENSG00000143353	LYPLAL1	Q96AV0	lysophospholipase like 1	protein-coding
1186	chr2	50296014	50296440	+	0	NA	intron (NM_001330093, intron 17 of 22)	intron (NM_001330093, intron 17 of 22)	51527	NM_001330091	9378	Hs.637685	NM_004801	ENSG00000179915	NRXN1	Hs.22998|PTHSL2|SCZD17	neurexin 1	protein-coding
2875	chr8	52719573	52720095	+	0	NA	Intergenic	Intergenic	-5368	NM_001083617	9821	Hs.196102	NM_014781	ENSG00000023287	RB1CC1	ATG17|CC1|FIP200|PPP1R131	RB1 inducible coiled-coil 1	protein-coding
808	chr14	51024007	51024769	+	0	NA	intron (NM_015163, intron 2 of 9)	intron (NM_015163, intron 2 of 9)	71316	NM_052978	114088	Hs.654750	NM_015163	ENSG00000100505	TRIM9	RNF91|SPRING	tripartite motif containing 9	protein-coding
534	chr11	127557657	127558045	+	0	NA	Intergenic	Intergenic	286781	NR_120580	101929497	Hs.737442	NR_120580	ENSG00000273409	LINC02712	-	long intergenic non-protein coding RNA 2712	ncRNA
3225	chr9	66955952	66956347	+	0	NA	Intergenic	Intergenic	21168	NR_026801	728495	Hs.723007	NM_001098718		FAM74A3	-	family with sequence similarity 74 member A3	ncRNA
2116	chr4	155419265	155419622	+	0	NA	Intergenic	LTR33B|LTR|ERVL	-42478	NM_001039580	79884	Hs.61271	NM_001039580	ENSG00000164114	MAP9	ASAP	microtubule associated protein 9	protein-coding
1600	chr20	44688261	44688724	+	0	NA	Intergenic	L1MB3|LINE|L1	-16753	NR_034104	79015	Hs.671450	NM_024049	ENSG00000283440	LINC01260	-	long intergenic non-protein coding RNA 1260	ncRNA
2297	chr5	145946322	145946888	+	0	NA	intron (NM_152550, intron 2 of 9)	intron (NM_152550, intron 2 of 9)	10027	NM_152550	153769	Hs.443728	NM_152550	ENSG00000156463	SH3RF2	HEPP1|POSHER|PPP1R39|RNF158	SH3 domain containing ring finger 2	protein-coding
1694	chr3	24943910	24944331	+	0	NA	intron (NM_001290216, intron 2 of 10)	intron (NM_001290216, intron 2 of 10)	114797	NM_001290216	5915	Hs.543218	NM_000965	ENSG00000077092	RARB	HAP|MCOPS12|NR1B2|RARbeta1|RRB2	retinoic acid receptor beta	protein-coding
2293	chr5	142748085	142748613	+	0	NA	intron (NR_110558, intron 1 of 3)	intron (NR_110558, intron 1 of 3)	2749	NR_110558	101926975	Hs.638583	NR_110558	ENSG00000236714	LINC01844	-	long intergenic non-protein coding RNA 1844	ncRNA
846	chr15	21272596	21272896	+	0	NA	Intergenic	Intergenic	25083	NR_027053	646214	Hs.510697	NR_027053		LOC646214	-	p21 protein (Cdc42/Rac)-activated kinase 2 pseudogene	pseudo
3038	chr8	103575206	103575565	+	0	NA	intron (NM_001348497, intron 1 of 22)	L1P1|LINE|L1	-73475	NR_145698	105375690		NR_145697		LOC105375690	-	uncharacterized LOC105375690	ncRNA
3252	chr9	78552712	78553152	+	0	NA	Intergenic	Intergenic	255807	NM_058179	29968	Hs.494261	NM_021154	ENSG00000135069	PSAT1	EPIP|NLS2|PSA|PSAT|PSATD	phosphoserine aminotransferase 1	protein-coding
183	chr1	184615260	184615690	+	0	NA	intron (NM_030806, intron 5 of 5)	intron (NM_030806, intron 5 of 5)	139383	NR_135118	80267	Hs.523811	NM_025191	ENSG00000116406	EDEM3	C1orf22	ER degradation enhancing alpha-mannosidase like protein 3	protein-coding
2714	chr7	92717536	92717974	+	0	NA	intron (NM_001259, intron 4 of 7)	intron (NM_001259, intron 4 of 7)	116204	NM_001259	1021	Hs.119882	NM_001259	ENSG00000105810	CDK6	MCPH12|PLSTIRE	cyclin dependent kinase 6	protein-coding
3014	chr8	95124776	95125162	+	0	NA	Intergenic	Intergenic	-8816	NM_024613	79666	Hs.29724	NM_024613	ENSG00000175895	PLEKHF2	EAPF|PHAFIN2|ZFYVE18	pleckstrin homology and FYVE domain containing 2	protein-coding
2255	chr5	111752340	111752828	+	0	NA	intron (NM_001142474, intron 2 of 3)	intron (NM_001142474, intron 2 of 3)	3667	NM_001142483	9315	Hs.36053	NM_004772	ENSG00000134986	NREP	C5orf13|D4S114|P311|PRO1873|PTZ17|SEZ17	neuronal regeneration related protein	protein-coding
1909	chr3	152365812	152366047	+	0	NA	intron (NM_001314057, intron 2 of 11)	intron (NM_001314057, intron 2 of 11)	-24939	NR_132656	645843	Hs.632562	NM_001123228	ENSG00000221962	TMEM14EP	TMEM14E	transmembrane protein 14E, pseudogene	pseudo
2126	chr4	169039316	169039705	+	0	NA	Intergenic	Intergenic	-29255	NM_032783	84869	Hs.659311	NM_032783	ENSG00000145439	CBR4	SDR45C1	carbonyl reductase 4	protein-coding
1503	chr2	209441595	209442017	+	0	NA	intron (NM_001039538, intron 1 of 14)	intron (NM_001039538, intron 1 of 14)	17759	NM_001039538	4133	Hs.368281	NM_002374	ENSG00000078018	MAP2	MAP-2|MAP2A|MAP2B|MAP2C	microtubule associated protein 2	protein-coding
98	chr1	116679069	116679363	+	0	NA	Intergenic	Intergenic	7470	NR_031564	100302117		NR_031564	ENSG00000211543	MIR320B1	MIR320B-1|MIRN320B1|hsa-mir-320b-1|mir-320b-1	microRNA 320b-1	ncRNA
1716	chr3	30689110	30689579	+	0	NA	intron (NM_001024847, intron 7 of 7)	intron (NM_001024847, intron 7 of 7)	82743	NM_003242	7048	Hs.82028	NM_003242	ENSG00000163513	TGFBR2	AAT3|FAA3|LDS1B|LDS2|LDS2B|MFS2|RIIC|TAAD2|TBR-ii|TBRII|TGFR-2|TGFbeta-RII	transforming growth factor beta receptor 2	protein-coding
762	chr13	94555956	94556342	+	0	NA	Intergenic	Intergenic	-6743	NM_001322185	1638	Hs.301865	NM_001922	ENSG00000080166	DCT	TRP-2|TYRP2	dopachrome tautomerase	protein-coding
1313	chr2	143615576	143616108	+	0	NA	intron (NM_018460, intron 11 of 13)	intron (NM_018460, intron 11 of 13)	-321225	NR_110237	101928386	Hs.668251	NR_110237	ENSG00000232377	LOC101928386	-	uncharacterized LOC101928386	ncRNA
75	chr1	91621930	91622390	+	0	NA	Intergenic	Intergenic	121052	NM_001134420	8317	Hs.533573	NM_003503	ENSG00000097046	CDC7	CDC7L1|HsCDC7|Hsk1|huCDC7	cell division cycle 7	protein-coding
2485	chr6	72349000	72349318	+	0	NA	intron (NM_001350433, intron 21 of 25)	intron (NM_001350433, intron 21 of 25)	-17587	NM_001168411	22999	Hs.485729	NM_014989	ENSG00000079841	RIMS1	CORD7|RAB3IP2|RIM|RIM1	regulating synaptic membrane exocytosis 1	protein-coding
2018	chr4	73828933	73829241	+	0	NA	Intergenic	Intergenic	-7591	NM_002993	6372	Hs.164021	NM_002993	ENSG00000124875	CXCL6	CKA-3|GCP-2|GCP2|SCYB6	C-X-C motif chemokine ligand 6	protein-coding
640	chr12	89064776	89065308	+	0	NA	Intergenic	L2|LINE|L2	-45350	NR_038385	728084	Hs.132563	NR_038385	ENSG00000246363	LINC02458	-	long intergenic non-protein coding RNA 2458	ncRNA
505	chr11	87265169	87265523	+	0	NA	intron (NR_033149, intron 5 of 13)	intron (NR_033149, intron 5 of 13)	227412	NR_033149	65084	Hs.188591	NM_022918	ENSG00000166575	TMEM135	PMP52	transmembrane protein 135	protein-coding
1988	chr4	26692501	26692817	+	0	NA	intron (NM_001292054, intron 10 of 17)	L1M4b|LINE|L1	108575	NM_018317	55296	Hs.479403	NM_018317	ENSG00000109680	TBC1D19	-	TBC1 domain family member 19	protein-coding
1391	chr2	165959213	165959798	+	0	NA	intron (NR_110598, intron 1 of 3)	L1MA4|LINE|L1	2087	NR_110598	102724058	Hs.570269	NR_110598	ENSG00000236107	LOC102724058	-	uncharacterized LOC102724058	ncRNA
2130	chr4	173700138	173700457	+	0	NA	Intergenic	Intergenic	169839	NR_003679	79804	Hs.61435	NR_003679	ENSG00000237125	HAND2-AS1	DEIN|NBLA00301|UPH	HAND2 antisense RNA 1	ncRNA
480	chr11	57255571	57255803	+	0	NA	Intergenic	L1MB8|LINE|L1	-18234	NM_005161	187	Hs.438311	NM_005161	ENSG00000134817	APLNR	AGTRL1|APJ|APJR|HG11	apelin receptor	protein-coding
1016	chr17	73214879	73215421	+	0	NA	intron (NM_001098832, intron 2 of 3)	intron (NM_001098832, intron 2 of 3)	12567	NM_001289412	84923	Hs.741276	NM_032837	ENSG00000133193	FAM104A	-	family with sequence similarity 104 member A	protein-coding
1162	chr2	39642220	39642777	+	0	NA	Intergenic	Intergenic	-23000	NM_001167959	130733	Hs.40808	NM_152390	ENSG00000152154	TMEM178A	TMEM178	transmembrane protein 178A	protein-coding
752	chr13	83765766	83766221	+	0	NA	Intergenic	Intergenic	116400	NM_052910	114798	Hs.415478	NM_052910	ENSG00000178235	SLITRK1	LRRC12|TTM	SLIT and NTRK like family member 1	protein-coding
2975	chr8	87918319	87919349	+	0	NA	Intergenic	MARNA|DNA|TcMar-Mariner	-44819	NM_152418	138009	Hs.371738	NM_152418	ENSG00000176566	DCAF4L2	WDR21C	DDB1 and CUL4 associated factor 4 like 2	protein-coding
1913	chr3	154022637	154023011	+	0	NA	Intergenic	Intergenic	-98179	NM_001251962	26084	Hs.240845	NM_015595	ENSG00000114790	ARHGEF26	CSGEF|HMFN1864|SGEF	Rho guanine nucleotide exchange factor 26	protein-coding
1067	chr18	66604018	66604509	+	0	NA	promoter-TSS (NM_021153)	promoter-TSS (NM_021153)	-173	NM_001271028	28513	Hs.42771	NM_021153	ENSG00000071991	CDH19	CDH7|CDH7L2	cadherin 19	protein-coding
135	chr1	168733265	168733687	+	0	NA	Intergenic	L1MB8|LINE|L1	-4270	NM_001937	1805	Hs.80552	NM_001937	ENSG00000143196	DPT	TRAMP	dermatopontin	protein-coding
2984	chr8	88428791	88429096	+	0	NA	Intergenic	L1MA4|LINE|L1	-101460	NM_005941	4325	Hs.492187	NM_005941	ENSG00000156103	MMP16	C8orf57|MMP-X2|MT-MMP2|MT-MMP3|MT3-MMP	matrix metallopeptidase 16	protein-coding
1095	chr2	6932506	6933155	+	0	NA	promoter-TSS (NM_001349183)	promoter-TSS (NM_001349183)	-254	NM_001349183	9781	Hs.22146	NM_014746	ENSG00000151692	RNF144A	RNF144|UBCE7IP4|hUIP4	ring finger protein 144A	protein-coding
2471	chr6	54602560	54603010	+	0	NA	Intergenic	Intergenic	-243986	NM_001010872	222584	Hs.152423	NM_001010872	ENSG00000168143	FAM83B	C6orf143	family with sequence similarity 83 member B	protein-coding
1353	chr2	157032007	157032506	+	0	NA	Intergenic	Intergenic	-225449	NM_001329868	11227	Hs.269027	NM_014568	ENSG00000136542	GALNT5	GALNAC-T5|GALNACT5	polypeptide N-acetylgalactosaminyltransferase 5	protein-coding
1126	chr2	26989068	26989508	+	0	NA	intron (NR_149018, intron 3 of 5)	intron (NR_149018, intron 3 of 5)	18651	NM_012326	22924	Hs.515860	NM_012326	ENSG00000084764	MAPRE3	EB3|EBF3|EBF3-S|RP3	microtubule associated protein RP/EB family member 3	protein-coding
2603	chr6	167049393	167049742	+	0	NA	3' UTR (NM_194429, exon 12 of 12)	3' UTR (NM_194429, exon 12 of 12)	50170	NM_194429	11116	Hs.487175	NM_007045	ENSG00000213066	FGFR1OP	FOP	FGFR1 oncogene partner	protein-coding
3204	chr9	17882744	17883219	+	0	NA	Intergenic	L1MB7|LINE|L1	303915	NM_003026	6456	Hs.75149	NM_003026	ENSG00000107295	SH3GL2	CNSA2|EEN-B1|SH3D2A|SH3P4	SH3 domain containing GRB2 like 2, endophilin A1	protein-coding
2626	chr7	18508943	18509325	+	0	NA	promoter-TSS (NM_001204148)	promoter-TSS (NM_001204148)	-136	NM_001204147	9734	Hs.196054	NM_014707	ENSG00000048052	HDAC9	HD7|HD7b|HD9|HDAC|HDAC7|HDAC7B|HDAC9B|HDAC9FL|HDRP|MITR	histone deacetylase 9	protein-coding
2071	chr4	119151117	119151455	+	0	NA	intron (NM_016599, intron 3 of 5)	intron (NM_016599, intron 3 of 5)	15502	NM_016599	51778	Hs.732122	NM_016599	ENSG00000172399	MYOZ2	C4orf5|CMH16|CS-1|FATZ-2	myozenin 2	protein-coding
2421	chr6	16375976	16376586	+	0	NA	intron (NM_000332, intron 7 of 8)	intron (NM_000332, intron 7 of 8)	137694	NM_006877	2766	Hs.484741	NM_006877	ENSG00000137198	GMPR	GMPR 1|GMPR1	guanosine monophosphate reductase	protein-coding
1287	chr2	120104255	120104626	+	0	NA	non-coding (NR_138472, exon 18 of 18)	non-coding (NR_138472, exon 18 of 18)	91363	NM_001330310	57669	Hs.369232	NM_020909	ENSG00000115109	EPB41L5	BE37|YMO1|YRT	erythrocyte membrane protein band 4.1 like 5	protein-coding
1582	chr20	8020398	8020719	+	0	NA	promoter-TSS (NM_021156)	promoter-TSS (NM_021156)	-797	NM_021156	56255	Hs.169358	NM_021156	ENSG00000125827	TMX4	DJ971N18.2|PDIA14|TXNDC13	thioredoxin related transmembrane protein 4	protein-coding
3121	chr8	123379246	123379597	+	0	NA	intron (NM_014109, intron 2 of 27)	intron (NM_014109, intron 2 of 27)	17026	NM_014109	29028	Hs.370834	NM_014109	ENSG00000156802	ATAD2	ANCCA|CT137|PRO2000	ATPase family AAA domain containing 2	protein-coding
2506	chr6	105596177	105596672	+	0	NA	Intergenic	Intergenic	-193342	NM_002726	5550	Hs.436564	NM_002726	ENSG00000085377	PREP	PE|PEP	prolyl endopeptidase	protein-coding
1455	chr2	183284673	183285076	+	0	NA	Intergenic	Intergenic	160431	NM_138285	129401	Hs.180591	NM_138285	ENSG00000163002	NUP35	MP-44|MP44|NP44|NUP53	nucleoporin 35	protein-coding
2102	chr4	142447498	142447845	+	0	NA	intron (NM_001331040, intron 3 of 25)	L2c|LINE|L2	398864	NM_003866	8821	Hs.176376	NM_003866	ENSG00000109452	INPP4B	-	inositol polyphosphate-4-phosphatase type II B	protein-coding
2795	chr7	117444694	117445022	+	0	NA	Intergenic	Intergenic	-17365	NM_001301821	136991	Hs.352412	NM_130768	ENSG00000154438	ASZ1	ALP1|ANKL1|C7orf7|CT1.19|GASZ|Orf3	ankyrin repeat, SAM and basic leucine zipper domain containing 1	protein-coding
2055	chr4	108544538	108544935	+	0	NA	intron (NR_026968, intron 2 of 3)	intron (NR_026968, intron 2 of 3)	-12497	NR_134679	101929621	Hs.679455	NR_134679		LOC101929621	-	uncharacterized LOC101929621	ncRNA
2907	chr8	65634138	65634554	+	0	NA	promoter-TSS (NM_018120)	promoter-TSS (NM_018120)	-129	NM_001286702	55156	Hs.269542	NM_018120	ENSG00000104442	ARMC1	Arcp	armadillo repeat containing 1	protein-coding
3301	chr9	120702081	120702379	+	0	NA	intron (NM_001080497, intron 1 of 5)	intron (NM_001080497, intron 1 of 5)	12240	NM_001080497	1955	Hs.744903	NM_001080497	ENSG00000106780	MEGF9	EGFL5	multiple EGF like domains 9	protein-coding
2773	chr7	110569053	110569467	+	0	NA	Intergenic	Tigger7|DNA|TcMar-Tigger	-521746	NM_001099660	54674	Hs.3781	NM_018334	ENSG00000173114	LRRN3	FIGLER5|NLRR-3|NLRR3	leucine rich repeat neuronal 3	protein-coding
2276	chr5	125719936	125720221	+	0	NA	Intergenic	Intergenic	226817	NR_109887	101927460	Hs.407582	NR_109887	ENSG00000260192	LINC02240	-	long intergenic non-protein coding RNA 2240	ncRNA
1923	chr3	164572470	164572816	+	0	NA	Intergenic	L2|LINE|L2	258837	NR_126405	104355289	Hs.574909	NR_126405	ENSG00000241767	LINC01324	-	long intergenic non-protein coding RNA 1324	ncRNA
2039	chr4	93693173	93693577	+	0	NA	intron (NM_001286838, intron 13 of 14)	intron (NM_001286838, intron 13 of 14)	-135378	NM_005172	474	Hs.532680	NM_005172	ENSG00000172238	ATOH1	ATH1|HATH1|MATH-1|bHLHa14	atonal bHLH transcription factor 1	protein-coding
2244	chr5	100175346	100175764	+	0	NA	Intergenic	MLT1G|LTR|ERVL-MaLR	212699	NR_027503	100133050	Hs.534796	NR_027503		LOC100133050	-	glucuronidase beta pseudogene	pseudo
3271	chr9	95010452	95010862	+	0	NA	intron (NM_032823, intron 11 of 14)	intron (NM_032823, intron 11 of 14)	-54693	NR_106729	102466518		NR_106729	ENSG00000274115	MIR6081	hsa-mir-6081	microRNA 6081	ncRNA
2136	chr4	176525454	176525882	+	0	NA	Intergenic	Intergenic	205702	NM_021928	60559	Hs.42194	NM_021928	ENSG00000129128	SPCS3	PRO3567|SPC22/23|SPC3|YLR066W	signal peptidase complex subunit 3	protein-coding
544	chr12	12240715	12241276	+	0	NA	intron (NM_002336, intron 2 of 22).2	intron (NM_002336, intron 2 of 22).2	26049	NM_002336	4040	Hs.584775	NM_002336	ENSG00000070018	LRP6	ADCAD2|STHAG7	LDL receptor related protein 6	protein-coding
1547	chr2	225920646	225921202	+	0	NA	Intergenic	Intergenic	-221870	NR_046102	646736	Hs.712836	NR_046102		LOC646736	-	uncharacterized LOC646736	ncRNA
789	chr14	32417850	32418532	+	0	NA	intron (NM_004274, intron 1 of 13)	intron (NM_004274, intron 1 of 13)	88893	NM_004274	9472	Hs.509083	NM_004274	ENSG00000151320	AKAP6	ADAP100|ADAP6|AKAP100|PRKA6|mAKAP	A-kinase anchoring protein 6	protein-coding
2991	chr8	89543785	89543970	+	0	NA	Intergenic	Intergenic	213834	NR_125822	101929709	Hs.651324	NR_125822	ENSG00000251136	LOC101929709	-	uncharacterized LOC101929709	ncRNA
3079	chr8	115769453	115769961	+	0	NA	Intergenic	Intergenic	-100732	NM_014112	7227	Hs.657018	NM_014112	ENSG00000104447	TRPS1	GC79|LGCR	transcriptional repressor GATA binding 1	protein-coding
1029	chr18	7482360	7482781	+	0	NA	Intergenic	Intergenic	-21564	NM_001364581	112577592		NM_001364581		LOC112577592	-	uncharacterized LOC112577592	protein-coding
2807	chr7	123437408	123437747	+	0	NA	Intergenic	ERVL-E-int|LTR|ERVL	95371	NM_001282855	154865	Hs.159650	NM_178827	ENSG00000164675	IQUB	-	IQ motif and ubiquitin domain containing	protein-coding
919	chr16	22614079	22614632	+	0	NA	Intergenic	LTR53-int|LTR|ERVL	68657	NR_003676	653786	Hs.564945	NR_003676	ENSG00000257838	OTOAP1	-	OTOA pseudogene 1	pseudo
2777	chr7	111931056	111931525	+	0	NA	intron (NM_001363540, intron 12 of 52)	intron (NM_001363540, intron 12 of 52)	122785	NR_103806	100506413	Hs.677513	NR_103806	ENSG00000225572	DOCK4-AS1	-	DOCK4 antisense RNA 1	ncRNA
935	chr16	64892904	64893236	+	0	NA	Intergenic	Intergenic	228993	NM_001308392	1009	Hs.116471	NM_001797	ENSG00000140937	CDH11	CAD11|CDHOB|ESWS|OB|OSF-4	cadherin 11	protein-coding
3216	chr9	29564590	29565105	+	0	NA	Intergenic	Intergenic	-351246	NM_001258282	158038	Hs.444665	NM_152570	ENSG00000174482	LINGO2	LERN3|LRRN6C	leucine rich repeat and Ig domain containing 2	protein-coding
1657	chr22	38705402	38705892	+	0	NA	promoter-TSS (NM_004286)	promoter-TSS (NM_004286)	-297	NM_004286	9567	Hs.276925	NM_004286	ENSG00000100226	GTPBP1	GP-1|GP1|HSPC018	GTP binding protein 1	protein-coding
1891	chr3	136802479	136802968	+	0	NA	Intergenic	Intergenic	-16296	NM_001097599	80723	Hs.477692	NM_025246	ENSG00000168917	SLC35G2	TMEM22	solute carrier family 35 member G2	protein-coding
2809	chr7	123727141	123727711	+	0	NA	intron (NM_003941, intron 1 of 10)	L1ME2|LINE|L1	21577	NM_003941	8976	Hs.143728	NM_003941	ENSG00000106299	WASL	N-WASP|NWASP|WASPB	WASP like actin nucleation promoting factor	protein-coding
930	chr16	62258834	62259306	+	0	NA	Intergenic	MER76|LTR|ERVL	-222632	NM_001796	1006	Hs.368322	NM_001796	ENSG00000150394	CDH8	Nbla04261	cadherin 8	protein-coding
338	chr10	28735038	28735424	+	0	NA	Intergenic	Intergenic	-8419	NR_120652	101929218	Hs.224866	NR_120652		LINC01517	-	long intergenic non-protein coding RNA 1517	ncRNA
2971	chr8	86721815	86722164	+	0	NA	intron (NM_019098, intron 3 of 17)	intron (NM_019098, intron 3 of 17)	21686	NM_019098	54714	Hs.154433	NM_019098	ENSG00000170289	CNGB3	ACHM1	cyclic nucleotide gated channel beta 3	protein-coding
3197	chr9	9527832	9528130	+	0	NA	intron (NM_002839, intron 8 of 45)	L1ME1|LINE|L1	-271411	NR_135135	105375972	Hs.738242	NR_135135	ENSG00000230920	LOC105375972	-	uncharacterized LOC105375972	ncRNA
2093	chr4	138426682	138427002	+	0	NA	Intergenic	Intergenic	117131	NR_051987	100874047	Hs.570848	NR_051987	ENSG00000251372	LINC00499	-	long intergenic non-protein coding RNA 499	ncRNA
2694	chr7	85067306	85067731	+	0	NA	intron (NM_152754, intron 5 of 16)	intron (NM_152754, intron 5 of 16)	54413	NM_152754	223117	Hs.201340	NM_152754	ENSG00000153993	SEMA3D	Sema-Z2|coll-2	semaphorin 3D	protein-coding
419	chr10	114623781	114624215	+	0	NA	intron (NM_001322886, intron 1 of 20)	intron (NM_001322886, intron 1 of 20)	8399	NM_001352441	3983	Hs.438236	NM_002313	ENSG00000099204	ABLIM1	ABLIM|LIMAB1|LIMATIN|abLIM-1	actin binding LIM protein 1	protein-coding
1922	chr3	162936674	162937162	+	0	NA	Intergenic	L2a|LINE|L2	366383	NR_033945	647107	Hs.408584	NR_033945	ENSG00000241369	LINC01192	CT64	long intergenic non-protein coding RNA 1192	ncRNA
1953	chr3	183664998	183665349	+	0	NA	intron (NM_001349426, intron 4 of 6)	intron (NM_001349426, intron 4 of 6)	29550	NM_001349419	54800	Hs.407709	NM_017644	ENSG00000114796	KLHL24	DRE1|EBSSH|KRIP6	kelch like family member 24	protein-coding
1443	chr2	181122525	181123111	+	0	NA	Intergenic	L2c|LINE|L2	-1019	NR_130784	101927156	Hs.580074	NR_130784		LINC01934	-	long intergenic non-protein coding RNA 1934	ncRNA
2332	chr6	1562375	1563067	+	0	NA	Intergenic	Intergenic	-42810	NR_125804	101927703	Hs.607964	NR_125804		FOXCUT	LINC01379|TCONS_00011636	FOXC1 upstream transcript	ncRNA
1489	chr2	201467692	201468026	+	0	NA	intron (NM_018571, intron 3 of 11)	L3|LINE|CR1	16119	NM_001206864	55437	Hs.652338	NM_018571	ENSG00000082146	STRADB	ALS2CR2|CALS-21|ILPIP|ILPIPA|PAPK|PRO1038	STE20 related adaptor beta	protein-coding
123	chr1	162590115	162590474	+	0	NA	intron (NM_003115, intron 7 of 9)	intron (NM_003115, intron 7 of 9)	28395	NM_001324114	6675	Hs.492859	NM_003115	ENSG00000117143	UAP1	AGX|AGX1|AGX2|SPAG2	UDP-N-acetylglucosamine pyrophosphorylase 1	protein-coding
1290	chr2	121579331	121579708	+	0	NA	intron (NM_015282, intron 2 of 38)	intron (NM_015282, intron 2 of 38)	48639	NR_023343	100151683	Hs.689638	NR_023343	ENSG00000264229	RNU4ATAC	MOPD1|RFMN|RNU4ATAC1|TALS|U4ATAC	RNA, U4atac small nuclear (U12-dependent splicing)	snRNA
1152	chr2	38396059	38396490	+	0	NA	Intergenic	X6B_LINE|LINE|CR1	-17690	NM_001330462	64225	Hs.594950	NM_022374	ENSG00000119787	ATL2	ARL3IP2|ARL6IP2|aip-2|atlastin2	atlastin GTPase 2	protein-coding
58	chr1	79056969	79057297	+	0	NA	Intergenic	L1PA17|LINE|L1	-50403	NM_022159	64123	Hs.132314	NM_022159	ENSG00000162618	ADGRL4	ELTD1|ETL|KPG_003	adhesion G protein-coupled receptor L4	protein-coding
171	chr1	181538760	181539149	+	0	NA	intron (NM_001205293, intron 3 of 47)	intron (NM_001205293, intron 3 of 47)	55437	NM_001205294	777	Hs.437444	NM_000721	ENSG00000198216	CACNA1E	BII|CACH6|CACNL1A6|Cav2.3|EIEE69|gm139	calcium voltage-gated channel subunit alpha1 E	protein-coding
1203	chr2	54578763	54579008	+	0	NA	intron (NM_178313, intron 1 of 30)	intron (NM_178313, intron 1 of 30)	20491	NM_178313	6711	Hs.503178	NM_003128	ENSG00000115306	SPTBN1	ELF|HEL102|SPTB2|betaSpII	spectrin beta, non-erythrocytic 1	protein-coding
1026	chr18	5444040	5444499	+	0	NA	intron (NM_001281535, intron 6 of 21)	intron (NM_001281535, intron 6 of 21)	96287	NM_001281533	23136	Hs.213394	NM_012307	ENSG00000082397	EPB41L3	4.1B|DAL-1|DAL1	erythrocyte membrane protein band 4.1 like 3	protein-coding
999	chr17	63275234	63275863	+	0	NA	intron (NM_025185, intron 8 of 25)	intron (NM_025185, intron 8 of 25)	164719	NM_001330421	1534	Hs.355264	NM_001915	ENSG00000008283	CYB561	CYB561A1|FRRS2|ORTHYP2	cytochrome b561	protein-coding
114	chr1	158996978	158997437	+	0	NA	Intergenic	L1MA8|LINE|L1	-2769	NM_001364867	3428	Hs.380250	NM_005531	ENSG00000163565	IFI16	IFNGIP1|PYHIN2	interferon gamma inducible protein 16	protein-coding
2726	chr7	94620786	94621130	+	0	NA	intron (NM_001346717, intron 4 of 9)	intron (NM_001346717, intron 4 of 9)	35175	NM_001346713	8910	Hs.371199	NM_003919	ENSG00000127990	SGCE	DYT11|ESG|epsilon-SG	sarcoglycan epsilon	protein-coding
197	chr1	192539624	192540087	+	0	NA	Intergenic	Intergenic	-35918	NM_002922	5996	Hs.75256	NM_002922	ENSG00000090104	RGS1	1R20|BL34|HEL-S-87|IER1|IR20	regulator of G protein signaling 1	protein-coding
3046	chr8	104982647	104983014	+	0	NA	Intergenic	Intergenic	-335608	NM_001362836	23414	Hs.431009	NM_012082	ENSG00000169946	ZFPM2	DIH3|FOG2|SRXY9|ZC2HC11B|ZNF89B|hFOG-2	zinc finger protein, FOG family member 2	protein-coding
2871	chr8	48933830	48934543	+	0	NA	Intergenic	Intergenic	-12757	NM_003068	6591	Hs.360174	NM_003068	ENSG00000019549	SNAI2	SLUG|SLUGH|SLUGH1|SNAIL2|WS2D	snail family transcriptional repressor 2	protein-coding
662	chr12	104577555	104578064	+	0	NA	intron (NM_018413, intron 1 of 2)	intron (NM_018413, intron 1 of 2)	-13824	NR_037487	100500843		NR_037487	ENSG00000264295	MIR3922	-	microRNA 3922	ncRNA
2535	chr6	125773475	125774132	+	0	NA	Intergenic	L1ME3E|LINE|L1	-7312	NM_001199620	135112	Hs.171426	NM_181782	ENSG00000111912	NCOA7	ERAP140|ESNA1|NCOA7-AS|Nbla00052|Nbla10993|TLDC4|dJ187J11.3	nuclear receptor coactivator 7	protein-coding
1274	chr2	108547600	108548002	+	0	NA	intron (NM_001193483, intron 1 of 9)	intron (NM_001193483, intron 1 of 9)	13446	NM_001193483	3987	Hs.597715	NM_004987	ENSG00000169756	LIMS1	PINCH|PINCH-1|PINCH1	LIM zinc finger domain containing 1	protein-coding
1686	chr3	19128783	19129143	+	0	NA	Intergenic	L1MC4|LINE|L1	-19547	NM_144633	131096	Hs.475656	NM_144633	ENSG00000183960	KCNH8	ELK|ELK1|Kv12.1|elk3	potassium voltage-gated channel subfamily H member 8	protein-coding
1240	chr2	70108754	70109051	+	0	NA	Intergenic	Intergenic	16414	NR_024444	100133985	Hs.135528	NR_024444	ENSG00000231327	LINC01816	-	long intergenic non-protein coding RNA 1816	ncRNA
1747	chr3	49411996	49412354	+	0	NA	promoter-TSS (NM_001313941)	promoter-TSS (NM_001313941)	-31	NM_022171	6988	Hs.517962	NM_022171	ENSG00000145022	TCTA	-	T cell leukemia translocation altered	protein-coding
2766	chr7	107595293	107595672	+	0	NA	non-coding (NR_163935, exon 5 of 8)	non-coding (NR_163935, exon 5 of 8)	15236	NR_027830	55973	Hs.303787	NM_018844	ENSG00000075790	BCAP29	BAP29	B cell receptor associated protein 29	protein-coding
2555	chr6	135170105	135170543	+	0	NA	Intergenic	Intergenic	-10984	NM_005375	4602	Hs.606320	NM_005375	ENSG00000118513	MYB	Cmyb|c-myb|c-myb_CDS|efg	MYB proto-oncogene, transcription factor	protein-coding
1302	chr2	140465343	140465618	+	0	NA	intron (NM_018557, intron 60 of 90)	intron (NM_018557, intron 60 of 90)	121205	NR_106979	102465692		NR_106979	ENSG00000283506	MIR7157	hsa-mir-7157	microRNA 7157	ncRNA
2810	chr7	124643174	124643869	+	0	NA	Intergenic	Intergenic	122271	NM_005302	2861	Hs.406094	NM_005302	ENSG00000170775	GPR37	EDNRBL|PAELR|hET(B)R-LP	G protein-coupled receptor 37	protein-coding
2654	chr7	47786653	47787192	+	0	NA	intron (NM_138295, intron 56 of 56)	intron (NM_138295, intron 56 of 56)	-8369	NR_161268	80099	Hs.287647	NM_025031		C7orf69	-	chromosome 7 open reading frame 69	ncRNA
661	chr12	104510548	104510911	+	0	NA	intron (NM_018413, intron 1 of 2)	intron (NM_018413, intron 1 of 2)	53781	NM_018413	50515	Hs.17569	NM_018413	ENSG00000171310	CHST11	C4ST|C4ST-1|C4ST1|HSA269537|OCBMD	carbohydrate sulfotransferase 11	protein-coding
2439	chr6	18087660	18088241	+	0	NA	Intergenic	LTR78|LTR|ERV1	34727	NM_198586	378884	Hs.348351	NM_198586	ENSG00000187566	NHLRC1	EPM2A|EPM2B|MALIN|bA204B7.2	NHL repeat containing E3 ubiquitin protein ligase 1	protein-coding
3148	chr8	126934599	126935040	+	0	NA	Intergenic	Intergenic	-78335	NR_045262	100750225	Hs.571530	NR_045262	ENSG00000253438	PCAT1	PCA1|PCAT-1	prostate cancer associated transcript 1	ncRNA
1449	chr2	181780292	181780644	+	0	NA	Intergenic	Intergenic	-99803	NR_146175	4760	Hs.574626	NM_002500	ENSG00000162992	NEUROD1	BETA2|BHF-1|MODY6|NEUROD|bHLHa3	neuronal differentiation 1	protein-coding
824	chr14	61524066	61524765	+	0	NA	intron (NM_006255, intron 10 of 13)	intron (NM_006255, intron 10 of 13)	45779	NR_110417	101927780	Hs.254789	NR_110416	ENSG00000250548	LINC01303	-	long intergenic non-protein coding RNA 1303	ncRNA
254	chr1	218439671	218440056	+	0	NA	intron (NR_031644, intron 2 of 6)	intron (NR_031644, intron 2 of 6)	2230	NR_031644	100302159		NR_031644	ENSG00000221436	MIR548F3	MIR548F-3|MIRN548F3|hsa-mir-548f-3	microRNA 548f-3	ncRNA
2454	chr6	27848347	27848659	+	0	NA	Intergenic	Intergenic	9841	NM_003520	8341	Hs.534368	NM_003520	ENSG00000233822	HIST1H2BN	H2B/d|H2BFD	histone cluster 1 H2B family member n	protein-coding
1676	chr3	15654969	15655414	+	0	NA	intron (NM_001370752, intron 4 of 4)	intron (NM_001370752, intron 4 of 4)	42180	NR_036085	100422990		NR_036085	ENSG00000264354	MIR3134	-	microRNA 3134	ncRNA
1148	chr2	36756418	36756737	+	0	NA	intron (NM_001177969, intron 5 of 14)	intron (NM_001177969, intron 5 of 14)	59870	NM_001177970	5212	Hs.137415	NM_053276	ENSG00000205221	VIT	VIT1	vitrin	protein-coding
1256	chr2	88753198	88753477	+	0	NA	Intergenic	Chap1_Mam|DNA|hAT-Charlie	-12565	NR_015424	645784	Hs.105323	NR_015424	ENSG00000230006	ANKRD36BP2	-	ankyrin repeat domain 36B pseudogene 2	pseudo
1495	chr2	204824827	204825411	+	0	NA	intron (NM_205863, intron 2 of 21)	MER89|LTR|ERV1	279644	NM_205863	117583	Hs.657382	NM_057177	ENSG00000116117	PARD3B	ALS2CR19|PAR3B|PAR3L|PAR3beta	par-3 family cell polarity regulator beta	protein-coding
1480	chr2	197283825	197284652	+	0	NA	intron (NR_046837, intron 5 of 5)	intron (NR_046837, intron 5 of 5)	18281	NR_046837	101927547	Hs.687027	NR_046837	ENSG00000236977	ANKRD44-IT1	-	ANKRD44 intronic transcript 1	ncRNA
1093	chr2	6372450	6372846	+	0	NA	non-coding (NR_110251, exon 1 of 3)	non-coding (NR_110251, exon 1 of 3)	2774	NR_110251	101929390	Hs.434407	NR_110251	ENSG00000227007	LINC01247	-	long intergenic non-protein coding RNA 1247	ncRNA
1194	chr2	52959506	52960177	+	0	NA	Intergenic	Intergenic	-257226	NR_039630	100616431		NR_039630	ENSG00000264975	MIR4431	-	microRNA 4431	ncRNA
139	chr1	170494378	170494781	+	0	NA	intron (NR_125958, intron 1 of 2)	intron (NR_125958, intron 1 of 2)	-37543	NM_152281	92344	Hs.183702	NM_152281	ENSG00000120370	GORAB	GO|NTKLBP1|SCYL1BP1	golgin, RAB6 interacting	protein-coding
977	chr17	57948517	57949182	+	0	NA	intron (NM_001271875, intron 1 of 10)	L3b|LINE|CR1	6563	NM_001271875	404093	Hs.46679	NM_001271875	ENSG00000180891	CUEDC1	-	CUE domain containing 1	protein-coding
1576	chr2	237390182	237390616	+	0	NA	intron (NM_057165, intron 2 of 7)	intron (NM_057165, intron 2 of 7)	23765	NM_057166	1293	Hs.233240	NM_004369	ENSG00000163359	COL6A3	BTHLM1|DYT27|UCMD1	collagen type VI alpha 3 chain	protein-coding
3002	chr8	92824178	92824735	+	0	NA	Intergenic	Intergenic	-38396	NR_046114	441369	Hs.521683	NR_046114	ENSG00000248858	FLJ46284	-	uncharacterized LOC441369	ncRNA
671	chr12	119822106	119822476	+	0	NA	intron (NM_007174, intron 9 of 46)	intron (NM_007174, intron 9 of 46)	55029	NM_001206999	11113	Hs.119594	NM_007174	ENSG00000122966	CIT	CITK|CRIK|MCPH17|STK21	citron rho-interacting serine/threonine kinase	protein-coding
3223	chr9	37144831	37145167	+	0	NA	intron (NM_001289120, intron 2 of 8)	intron (NM_001289120, intron 2 of 8)	24401	NM_001289121	84186	Hs.654700	NM_032226	ENSG00000147905	ZCCHC7	AIR1|HSPC086	zinc finger CCHC-type containing 7	protein-coding
448	chr11	16194028	16194521	+	0	NA	intron (NM_033326, intron 4 of 15)	intron (NM_033326, intron 4 of 15)	162272	NM_001367873	55553	Hs.368226	NM_017508	ENSG00000110693	SOX6	HSSOX6|SOXD	SRY-box transcription factor 6	protein-coding
2843	chr8	11810670	11811020	+	0	NA	intron (NM_001287742, intron 5 of 9)	intron (NM_001287742, intron 5 of 9)	1701	NM_001287751	2222	Hs.593928	NM_004462	ENSG00000079459	FDFT1	DGPT|ERG9|SQS|SQSD|SS	farnesyl-diphosphate farnesyltransferase 1	protein-coding
2058	chr4	113141795	113142312	+	0	NA	intron (NM_001354237, intron 1 of 46)	intron (NM_001354237, intron 1 of 46)	-10229	NR_107049	102465878		NR_107049	ENSG00000275810	MIR8082	hsa-mir-8082	microRNA 8082	ncRNA
3020	chr8	97158315	97158633	+	0	NA	intron (NR_125390, intron 2 of 2)	Zaphod|DNA|hAT-Tip100	119454	NM_033512	85453	Hs.173094	NM_033512	ENSG00000180543	TSPYL5	-	TSPY like 5	protein-coding
1416	chr2	172782881	172783460	+	0	NA	intron (NM_007023, intron 1 of 30)	LTR84b|LTR|ERVL	-38417	NM_001100397	11069	Hs.470646	NM_007023	ENSG00000091428	RAPGEF4	CAMP-GEFII|CGEF2|EPAC|EPAC 2|EPAC2|Nbla00496	Rap guanine nucleotide exchange factor 4	protein-coding
1892	chr3	138786702	138787283	+	0	NA	intron (NM_006219, intron 2 of 23)	intron (NM_006219, intron 2 of 23)	47936	NM_006219	5291	Hs.239818	NM_006219	ENSG00000051382	PIK3CB	P110BETA|PI3K|PI3KBETA|PIK3C1	phosphatidylinositol-4,5-bisphosphate 3-kinase catalytic subunit beta	protein-coding
989	chr17	60481669	60481940	+	0	NA	intron (NM_006380, intron 3 of 12)	intron (NM_006380, intron 3 of 12)	44436	NM_001282476	10513	Hs.84084	NM_006380	ENSG00000062725	APPBP2	APP-BP2|HS.84084|PAT1	amyloid beta precursor protein binding protein 2	protein-coding
1387	chr2	164115666	164116154	+	0	NA	Intergenic	UCON31|Unknown|Unknown	-379902	NM_001321825	55137	Hs.593650	NM_018086	ENSG00000182263	FIGN	-	fidgetin, microtubule severing factor	protein-coding
2924	chr8	73972197	73972564	+	0	NA	promoter-TSS (NM_001204864)	promoter-TSS (NM_001204864)	-93	NM_001204860	6921	Hs.533437	NM_005648	ENSG00000154582	ELOC	SIII|TCEB1	elongin C	protein-coding
733	chr13	72403523	72403963	+	0	NA	Intergenic	Intergenic	323886	NM_001071775	440145	Hs.28465	NM_001071775	ENSG00000204899	MZT1	C13orf37|MOZART1	mitotic spindle organizing protein 1	protein-coding
2496	chr6	91094356	91094719	+	0	NA	Intergenic	Intergenic	-427123	NR_039786	100616174		NR_039786	ENSG00000263734	MIR4643	-	microRNA 4643	ncRNA
2385	chr6	11207209	11207428	+	0	NA	intron (NM_182966, intron 2 of 2)	intron (NM_182966, intron 2 of 2)	25350	NM_182966	4739	Hs.37982	NM_006403	ENSG00000111859	NEDD9	CAS-L|CAS2|CASL|CASS2|HEF1	neural precursor cell expressed, developmentally down-regulated 9	protein-coding
2920	chr8	71605835	71606183	+	0	NA	Intergenic	Intergenic	-57915	NM_001370336	2138	Hs.444971	NM_000503	ENSG00000104313	EYA1	BOP|BOR|BOS1|OFC1	EYA transcriptional coactivator and phosphatase 1	protein-coding
1343	chr2	152349471	152349777	+	0	NA	intron (NM_052905, intron 1 of 25)	OldhAT1|DNA|hAT-Ac	14450	NM_052905	114793	Hs.654630	NM_052905	ENSG00000157827	FMNL2	FHOD2	formin like 2	protein-coding
1430	chr2	177443873	177444203	+	0	NA	intron (NM_003659, intron 7 of 19)	intron (NM_003659, intron 7 of 19)	51265	NM_003659	8540	Hs.516543	NM_003659	ENSG00000018510	AGPS	ADAP-S|ADAS|ADHAPS|ADPS|ALDHPSY|RCDP3	alkylglycerone phosphate synthase	protein-coding
3150	chr8	127224905	127225425	+	0	NA	Intergenic	Intergenic	-5897	NR_108049	100507056	Hs.343864	NR_108049		CCAT1	CARLO5|CARLo-5|onco-lncRNA-40	colon cancer associated transcript 1	ncRNA
2870	chr8	48899724	48900277	+	0	NA	Intergenic	Intergenic	21429	NM_003068	6591	Hs.360174	NM_003068	ENSG00000019549	SNAI2	SLUG|SLUGH|SLUGH1|SNAIL2|WS2D	snail family transcriptional repressor 2	protein-coding
1189	chr2	50952951	50953533	+	0	NA	intron (NM_004801, intron 2 of 21)	MIRb|SINE|MIR	78890	NM_001330081	9378	Hs.637685	NM_004801	ENSG00000179915	NRXN1	Hs.22998|PTHSL2|SCZD17	neurexin 1	protein-coding
1548	chr2	226169716	226170125	+	0	NA	intron (NR_046102, intron 4 of 6)	intron (NR_046102, intron 4 of 6)	27126	NR_046102	646736	Hs.712836	NR_046102		LOC646736	-	uncharacterized LOC646736	ncRNA
1234	chr2	67626709	67627059	+	0	NA	Intergenic	Intergenic	198678	NR_110271	101927701	Hs.348697	NR_110271	ENSG00000237013	LINC01812	-	long intergenic non-protein coding RNA 1812	ncRNA
2035	chr4	91758420	91758798	+	0	NA	Intergenic	Intergenic	518693	NR_125920	101929194	Hs.626389	NR_125920		LNCPRESS2	-	lncRNA p53 regulated and ESC associated 2	ncRNA
1167	chr2	42987062	42987400	+	0	NA	Intergenic	L1ME1|LINE|L1	52312	NR_110585	102723854	Hs.570165	NR_110585	ENSG00000231826	LINC01819	-	long intergenic non-protein coding RNA 1819	ncRNA
2123	chr4	158146685	158147247	+	0	NA	intron (NM_016613, intron 3 of 4)	intron (NM_016613, intron 3 of 4)	-23786	NR_147408	285505		NR_147407	ENSG00000248429	FAM198B-AS1	-	FAM198B antisense RNA 1	ncRNA
2713	chr7	92698191	92698673	+	0	NA	intron (NM_001259, intron 4 of 7)	intron (NM_001259, intron 4 of 7)	-108042	NR_109929	257415	Hs.18564	NM_152789	ENSG00000234545	FAM133B	-	family with sequence similarity 133 member B	protein-coding
2592	chr6	155541981	155542577	+	0	NA	Intergenic	Intergenic	27435	NR_134596	105378068	Hs.131541	NR_134596		LOC105378068	-	uncharacterized LOC105378068	ncRNA
1980	chr4	17489204	17489451	+	0	NA	intron (NM_001306140, intron 5 of 5)	intron (NM_001306140, intron 5 of 5)	22763	NM_000320	5860	Hs.75438	NM_000320	ENSG00000151552	QDPR	DHPR|HDHPR|PKU2|SDR33C1	quinoid dihydropteridine reductase	protein-coding
1937	chr3	174857100	174857812	+	0	NA	Intergenic	Intergenic	-1878	NM_207015	254827	Hs.565848	NM_207015	ENSG00000177694	NAALADL2	-	N-acetylated alpha-linked acidic dipeptidase like 2	protein-coding
1110	chr2	12928188	12928568	+	0	NA	Intergenic	Intergenic	78635	NR_038434	100506474	Hs.242196	NR_038434	ENSG00000225649	LOC100506474	-	uncharacterized LOC100506474	ncRNA
208	chr1	195591828	195592661	+	0	NA	Intergenic	Intergenic	496471	NR_146895	105371673		NR_146895		LINC01724	-	long intergenic non-protein coding RNA 1724	ncRNA
280	chr1	225655445	225655789	+	0	NA	Intergenic	MER130|DNA|DNA	-2494	NM_001008493	55740	Hs.497893	NM_018212	ENSG00000154380	ENAH	ENA|MENA|NDPP1	ENAH actin regulator	protein-coding
2127	chr4	169956436	169956805	+	0	NA	intron (NR_037878, intron 1 of 4)	intron (NR_037878, intron 1 of 4)	19282	NR_037878	100506085	Hs.649173	NR_037878	ENSG00000248319	LINC02275	-	long intergenic non-protein coding RNA 2275	ncRNA
3009	chr8	94059303	94059718	+	0	NA	Intergenic	Intergenic	142563	NM_001161779	54704	Hs.22265	NM_018444	ENSG00000164951	PDP1	PDH|PDP|PDPC|PPM2A|PPM2C	pyruvate dehyrogenase phosphatase catalytic subunit 1	protein-coding
2722	chr7	93749188	93749613	+	0	NA	Intergenic	Intergenic	32472	NR_039796	100616206		NR_039796	ENSG00000265423	MIR4652	-	microRNA 4652	ncRNA
1036	chr18	20938744	20939134	+	0	NA	Intergenic	ALR/Alpha|Satellite|centr	172874	NM_005406	6093	Hs.306307	NM_005406	ENSG00000067900	ROCK1	P160ROCK|ROCK-I	Rho associated coiled-coil containing protein kinase 1	protein-coding
3272	chr9	95023609	95024116	+	0	NA	intron (NM_032823, intron 11 of 14)	intron (NM_032823, intron 11 of 14)	-41488	NR_106729	102466518		NR_106729	ENSG00000274115	MIR6081	hsa-mir-6081	microRNA 6081	ncRNA
2375	chr6	9502985	9503770	+	0	NA	Intergenic	Intergenic	851168	NR_004855	728655	Hs.214343	NR_004855		HULC	HCCAT1|LINC00078|NCRNA00078	hepatocellular carcinoma up-regulated long non-coding RNA	ncRNA
1114	chr2	18096810	18097480	+	0	NA	Intergenic	Intergenic	218478	NM_002252	3790	Hs.414489	NM_002252	ENSG00000170745	KCNS3	KV9.3	potassium voltage-gated channel modifier subfamily S member 3	protein-coding
1374	chr2	162106122	162106618	+	0	NA	Intergenic	L1MB8|LINE|L1	-8071	NR_110255	101929532	Hs.639883	NR_110255	ENSG00000236841	LOC101929532	-	uncharacterized LOC101929532	ncRNA
610	chr12	69662825	69663176	+	0	NA	intron (NM_001282613, intron 7 of 7)	intron (NM_001282613, intron 7 of 7)	26277	NM_152439	144453	Hs.280782	NM_032735	ENSG00000127325	BEST3	VMD2L3	bestrophin 3	protein-coding
2749	chr7	102119357	102119686	+	0	NA	intron (NM_001913, intron 8 of 22)	intron (NM_001913, intron 8 of 22)	-165620	NM_020979	10603	Hs.489448	NM_020979	ENSG00000160999	SH2B2	APS	SH2B adaptor protein 2	protein-coding
2998	chr8	90770265	90770824	+	0	NA	Intergenic	MIRb|SINE|MIR	-21231	NM_022351	64168	Hs.719466	NM_022351	ENSG00000123119	NECAB1	EFCBP1|STIP-1	N-terminal EF-hand calcium binding protein 1	protein-coding
575	chr12	28869143	28869460	+	0	NA	Intergenic	Intergenic	-279977	NM_001271783	55711	Hs.684482	NM_018099	ENSG00000064763	FAR2	HEL-S-81|MLSTD1|SDR10E2	fatty acyl-CoA reductase 2	protein-coding
1655	chr22	32103838	32104271	+	0	NA	intron (NM_000343, intron 13 of 14)	intron (NM_000343, intron 13 of 14)	-17923	NR_040114	23782	Hs.581098	NR_040114	ENSG00000234479	AP1B1P1	ADTB1L1|dJ127L4.2	AP1B1 pseudogene 1	pseudo
2686	chr7	84025232	84025754	+	0	NA	intron (NM_006080, intron 6 of 16)	intron (NM_006080, intron 6 of 16)	169296	NM_006080	10371	Hs.252451	NM_006080	ENSG00000075213	SEMA3A	COLL1|HH16|Hsema-I|Hsema-III|SEMA1|SEMAD|SEMAIII|SEMAL|SemD|coll-1	semaphorin 3A	protein-coding
2077	chr4	122739102	122739491	+	0	NA	intron (NM_001178007, intron 2 of 2)	L1M3|LINE|L1	6592	NM_152618	166379	Hs.400698	NM_152618	ENSG00000181004	BBS12	C4orf24	Bardet-Biedl syndrome 12	protein-coding
1079	chr19	12736796	12737285	+	0	NA	promoter-TSS (NM_004317)	promoter-TSS (NM_004317)	-457	NM_004317	439	Hs.465985	NM_004317	ENSG00000198356	GET3	ARSA-I|ARSA1|ASNA-I|ASNA1|TRC40	guided entry of tail-anchored proteins factor 3, ATPase	protein-coding
815	chr14	58298140	58298536	+	0	NA	promoter-TSS (NR_029434)	promoter-TSS (NR_029434)	-166	NM_023001	5926	Hs.161000	NM_002892	ENSG00000032219	ARID4A	RBBP-1|RBBP1|RBP-1|RBP1	AT-rich interaction domain 4A	protein-coding
1251	chr2	85111082	85111473	+	0	NA	Intergenic	MLT1F|LTR|ERVL-MaLR	-22115	NM_031283	83439	Hs.516297	NM_031283	ENSG00000152284	TCF7L1	TCF-3|TCF3	transcription factor 7 like 1	protein-coding
700	chr13	41267169	41267451	+	0	NA	intron (NM_001354073, intron 1 of 14)	L1MC5|LINE|L1	-3734	NM_004294	9617	Hs.382176	NM_004294	ENSG00000120662	MTRF1	MRF1|MTTRF1|RF1	mitochondrial translation release factor 1	protein-coding
2179	chr5	42021982	42022297	+	0	NA	Intergenic	Intergenic	96858	NM_012176	26272	Hs.165575	NM_012176	ENSG00000151876	FBXO4	FBX4	F-box protein 4	protein-coding
1061	chr18	58177955	58178255	+	0	NA	intron (NM_001144965, intron 2 of 30)	intron (NM_001144965, intron 2 of 30)	-17300	NM_001144970	23327	Hs.185677	NM_015277	ENSG00000049759	NEDD4L	NEDD4-2|NEDD4.2|PVNH7|RSP5|hNEDD4-2	NEDD4 like E3 ubiquitin protein ligase	protein-coding
493	chr11	74371577	74372188	+	0	NA	intron (NM_173582, intron 2 of 13)	intron (NM_173582, intron 2 of 13)	26551	NM_173582	283209	Hs.26612	NM_173582	ENSG00000165434	PGM2L1	BM32A|PMMLP	phosphoglucomutase 2 like 1	protein-coding
1445	chr2	181258574	181259010	+	0	NA	intron (NR_130784, intron 2 of 4)	intron (NR_130784, intron 2 of 4)	46860	NR_039637	100616213		NR_039637	ENSG00000266705	MIR4437	mir-4437	microRNA 4437	ncRNA
3171	chr8	129883162	129883664	+	0	NA	intron (NM_001353307, intron 4 of 13)	intron (NM_001353307, intron 4 of 13)	56398	NM_001353267	51571	Hs.126941	NM_016623	ENSG00000153310	FAM49B	BM-009|L1	family with sequence similarity 49 member B	protein-coding
3143	chr8	126547052	126547615	+	0	NA	Intergenic	Intergenic	11145	NR_156466	157638	Hs.124951	NM_174911	ENSG00000168672	LRATD2	BCMP101|FAM84B|NSE2	LRAT domain containing 2	protein-coding
614	chr12	74915733	74916188	+	0	NA	Intergenic	Intergenic	293788	NM_139136	3747	Hs.27214	NM_139136	ENSG00000166006	KCNC2	KV3.2	potassium voltage-gated channel subfamily C member 2	protein-coding
2308	chr5	157915844	157916146	+	0	NA	Intergenic	MLT1H|LTR|ERVL-MaLR	-56850	NM_014666	9685	Hs.644000	NM_014666	ENSG00000113282	CLINT1	CLINT|ENTH|EPN4|EPNR	clathrin interactor 1	protein-coding
595	chr12	64616231	64616832	+	0	NA	intron (NR_040718, intron 1 of 3)	intron (NR_040718, intron 1 of 3)	-5978	NR_030347	693129		NR_030347	ENSG00000207546	MIR548C	MIRN548C	microRNA 548c	ncRNA
632	chr12	82874986	82875343	+	0	NA	intron (NM_152588, intron 2 of 11)	intron (NM_152588, intron 2 of 11)	188009	NM_001320322	160335	Hs.577775	NM_152588	ENSG00000179104	TMTC2	IBDBP1	transmembrane O-mannosyltransferase targeting cadherins 2	protein-coding
3050	chr8	106124513	106124841	+	0	NA	Intergenic	Intergenic	-64174	NR_125796	102723356	Hs.571413	NR_125796		ZFPM2-AS1	SCAT3	ZFPM2 antisense RNA 1	ncRNA
1325	chr2	145815996	145816352	+	0	NA	Intergenic	Intergenic	-770883	NR_026904	728773	Hs.334462	NR_026904		PABPC1P2	PABP2|PABP4|PABPCP2|PABPCP4	poly(A) binding protein cytoplasmic 1 pseudogene 2	pseudo
2598	chr6	163340298	163340786	+	0	NA	intron (NR_033862, intron 3 of 3)	L1M5|LINE|L1	6491	NR_033862	401282	Hs.444817	NR_033862	ENSG00000285564	DKFZp451B082	-	uncharacterized LOC401282	ncRNA
2582	chr6	150882050	150882511	+	0	NA	intron (NM_001350486, intron 4 of 27)	intron (NM_001350486, intron 4 of 27)	15794	NM_001350491	25902	Hs.591343	NM_015440	ENSG00000120254	MTHFD1L	FTHFSDC1|MTC1THFS|dJ292B18.2	methylenetetrahydrofolate dehydrogenase (NADP+ dependent) 1 like	protein-coding
1882	chr3	117874444	117874786	+	0	NA	Intergenic	Intergenic	-183690	NR_146652	105374057	Hs.518179	NR_146652	ENSG00000241213	LINC02024	-	long intergenic non-protein coding RNA 2024	ncRNA
1228	chr2	66869027	66869446	+	0	NA	Intergenic	Intergenic	-35200	NR_110169	101060019	Hs.116425	NR_110169	ENSG00000230525	LINC01799	-	long intergenic non-protein coding RNA 1799	ncRNA
914	chr16	11547610	11547886	+	0	NA	TTS (NR_024320)	TTS (NR_024320)	-20501	NM_001370704	400499	Hs.459937	NM_001370704	ENSG00000188897	LOC400499	-	putative uncharacterized protein LOC400499	protein-coding
1327	chr2	145931998	145932260	+	0	NA	Intergenic	Intergenic	-654928	NR_026904	728773	Hs.334462	NR_026904		PABPC1P2	PABP2|PABP4|PABPCP2|PABPCP4	poly(A) binding protein cytoplasmic 1 pseudogene 2	pseudo
1477	chr2	196263203	196263752	+	0	NA	non-coding (NR_110225, exon 3 of 3)	non-coding (NR_110225, exon 3 of 3)	3453	NR_110225	101927482	Hs.191841	NR_110225		HECW2-AS1	-	HECW2 antisense RNA 1	ncRNA
957	chr17	29870766	29871268	+	0	NA	intron (NM_001282129, intron 1 of 15)	intron (NM_001282129, intron 1 of 15)	-58886	NM_001145053	374786	Hs.662411	NM_198529	ENSG00000176927	EFCAB5	-	EF-hand calcium binding domain 5	protein-coding
81	chr1	95435597	95435986	+	0	NA	Intergenic	MER44C|DNA|TcMar-Tigger	-38946	NR_033966	440594	Hs.514123	NR_033966	ENSG00000233907	LINC01761	-	long intergenic non-protein coding RNA 1761	ncRNA
1822	chr3	83926345	83926750	+	0	NA	Intergenic	MSTA|LTR|ERVL-MaLR	943028	NR_033860	440970	Hs.411049	NR_033860	ENSG00000242641	LINC00971	-	long intergenic non-protein coding RNA 971	ncRNA
426	chr10	121879492	121879773	+	0	NA	intron (NM_001001976, intron 7 of 11)	intron (NM_001001976, intron 7 of 11)	48399	NM_007041	11101	Hs.632080	NM_007041	ENSG00000107669	ATE1	-	arginyltransferase 1	protein-coding
1347	chr2	152462634	152463111	+	0	NA	intron (NM_052905, intron 1 of 25)	intron (NM_052905, intron 1 of 25)	127698	NM_052905	114793	Hs.654630	NM_052905	ENSG00000157827	FMNL2	FHOD2	formin like 2	protein-coding
817	chr14	58607168	58607543	+	0	NA	Intergenic	Intergenic	-26713	NR_046093	51339	Hs.48950	NM_016651	ENSG00000165617	DACT1	DAPPER|DAPPER1|DPR1|FRODO|HDPR1|TBS2|THYEX3	dishevelled binding antagonist of beta catenin 1	protein-coding
833	chr14	68774745	68775130	+	0	NA	Intergenic	MLT1H|LTR|ERVL-MaLR	18977	NM_004926	677	Hs.85155	NM_004926	ENSG00000185650	ZFP36L1	BRF1|Berg36|ERF-1|ERF1|RNF162B|TIS11B|cMG1	ZFP36 ring finger protein like 1	protein-coding
2265	chr5	121698735	121699114	+	0	NA	Intergenic	Intergenic	-152958	NM_177478	94033	Hs.105324	NM_177478	ENSG00000181867	FTMT	MTF	ferritin mitochondrial	protein-coding
1453	chr2	183242901	183243401	+	0	NA	Intergenic	Intergenic	118708	NM_138285	129401	Hs.180591	NM_138285	ENSG00000163002	NUP35	MP-44|MP44|NP44|NUP53	nucleoporin 35	protein-coding
122	chr1	162404817	162405119	+	0	NA	intron (NM_053282, intron 1 of 3)	L1ME1|LINE|L1	7168	NM_053282	117157	Hs.350581	NM_053282	ENSG00000198574	SH2D1B	EAT2	SH2 domain containing 1B	protein-coding
1501	chr2	207970231	207970790	+	0	NA	intron (NM_001080475, intron 3 of 7)	intron (NM_001080475, intron 3 of 7)	55017	NM_001080475	389072	Hs.159188	NM_001080475	ENSG00000178385	PLEKHM3	DAPR|PLEKHM1L	pleckstrin homology domain containing M3	protein-coding
264	chr1	219770986	219771603	+	0	NA	Intergenic	Intergenic	157357	NM_018713	55532	Hs.284450	NM_018713	ENSG00000196660	SLC30A10	HMDPC|HMNDYT1|ZNT10|ZNT8|ZRC1|ZnT-10	solute carrier family 30 member 10	protein-coding
474	chr11	43830896	43831337	+	0	NA	intron (NM_016142, intron 7 of 10)	intron (NM_016142, intron 7 of 10)	-49715	NM_139178	221120	Hs.720708	NM_139178	ENSG00000166199	ALKBH3	ABH3|DEPC-1|DEPC1|PCA1|hABH3	alkB homolog 3, alpha-ketoglutaratedependent dioxygenase	protein-coding
1894	chr3	146067016	146067531	+	0	NA	intron (NR_146297, intron 1 of 1)	intron (NR_146297, intron 1 of 1)	1912	NR_146297	109729161		NR_146297	ENSG00000240032	LNCSRLR	lncRNA-SRLR	lncRNA sorafenib resistance in renal cell carcinoma associated	ncRNA
437	chr11	12450390	12450709	+	0	NA	intron (NM_018222, intron 1 of 12)	MLT2A2|LTR|ERVL	72978	NM_018222	55742	Hs.432914	NM_018222	ENSG00000197702	PARVA	CH-ILKBP|MXRA2	parvin alpha	protein-coding
658	chr12	101022002	101022563	+	0	NA	intron (NM_001286616, intron 8 of 26)	intron (NM_001286616, intron 8 of 26)	-116276	NR_049838	100847078		NR_049838	ENSG00000265470	MIR548AQ	-	microRNA 548aq	ncRNA
152	chr1	172999279	172999701	+	0	NA	Intergenic	Intergenic	51473	NM_005092	8995	Hs.248197	NM_005092	ENSG00000120337	TNFSF18	AITRL|GITRL|TL6|TNLG2A|hGITRL	TNF superfamily member 18	protein-coding
2671	chr7	80847012	80847359	+	0	NA	intron (NM_006379, intron 2 of 17)	intron (NM_006379, intron 2 of 17)	71866	NM_006379	10512	Hs.269109	NM_006379	ENSG00000075223	SEMA3C	SEMAE|SemE	semaphorin 3C	protein-coding
880	chr15	65846212	65846508	+	0	NA	Intergenic	Intergenic	-23131	NM_004663	8766	Hs.321541	NM_004663	ENSG00000103769	RAB11A	YL8	RAB11A, member RAS oncogene family	protein-coding
2154	chr5	8839128	8839561	+	0	NA	promoter-TSS (NR_109932)	promoter-TSS (NR_109932)	-388	NR_109932	101929284	Hs.403715	NR_109932		LINC02199	-	long intergenic non-protein coding RNA 2199	ncRNA
23	chr1	50697409	50697758	+	0	NA	intron (NM_007051, intron 7 of 18)	intron (NM_007051, intron 7 of 18)	262684	NM_007051	11124	Hs.530402	NM_007051	ENSG00000185104	FAF1	CGI-03|HFAF1s|UBXD12|UBXN3A|hFAF1	Fas associated factor 1	protein-coding
249	chr1	217506424	217506766	+	0	NA	intron (NM_018040, intron 6 of 9)	intron (NM_018040, intron 6 of 9)	124495	NM_018040	55105	Hs.362343	NM_018040	ENSG00000092978	GPATCH2	CT110|GPATC2|PPP1R30|Pfa1	G-patch domain containing 2	protein-coding
1839	chr3	89332193	89332660	+	0	NA	intron (NM_182644, intron 3 of 6)	intron (NM_182644, intron 3 of 6)	224805	NM_005233	2042	Hs.123642	NM_005233	ENSG00000044524	EPHA3	EK4|ETK|ETK1|HEK|HEK4|TYRO4	EPH receptor A3	protein-coding
2068	chr4	119050497	119050852	+	0	NA	intron (NM_133477, intron 4 of 4)	intron (NM_133477, intron 4 of 4)	-85110	NM_016599	51778	Hs.732122	NM_016599	ENSG00000172399	MYOZ2	C4orf5|CMH16|CS-1|FATZ-2	myozenin 2	protein-coding
2146	chr4	183241834	183242183	+	0	NA	intron (NM_024949, intron 5 of 22)	intron (NM_024949, intron 5 of 22)	-1374	NR_126473	101928734	Hs.570713	NR_126473	ENSG00000251128	WWC2-AS1	-	WWC2 antisense RNA 1	ncRNA
320	chr10	7792471	7792872	+	0	NA	intron (NM_001320886, intron 1 of 8)	L1MC2|LINE|L1	4494	NM_001001973	509	Hs.271135	NM_005174	ENSG00000165629	ATP5F1C	ATP5C|ATP5C1|ATP5CL1	ATP synthase F1 subunit gamma	protein-coding
1331	chr2	149617357	149617825	+	0	NA	intron (NR_110240, intron 1 of 2)	intron (NR_110240, intron 1 of 2)	-29816	NM_015702	27249	Hs.5324	NM_015702	ENSG00000168288	MMADHC	C2orf25|CL25022|cblD	metabolism of cobalamin associated D	protein-coding
2668	chr7	80804607	80804996	+	0	NA	intron (NM_006379, intron 7 of 17)	intron (NM_006379, intron 7 of 17)	114250	NM_006379	10512	Hs.269109	NM_006379	ENSG00000075223	SEMA3C	SEMAE|SemE	semaphorin 3C	protein-coding
892	chr15	81531097	81531437	+	0	NA	Intergenic	Intergenic	-157054	NM_001080532	342125	Hs.253489	NM_181841	ENSG00000188869	TMC3	-	transmembrane channel like 3	protein-coding
799	chr14	46582692	46583181	+	0	NA	Intergenic	MER51-int|LTR|ERV1	68845	NM_080746	140801	Hs.308332	NM_080746	ENSG00000165496	RPL10L	RPL10_5_1358	ribosomal protein L10 like	protein-coding
2738	chr7	96297894	96298501	+	0	NA	intron (NM_001160210, intron 1 of 17)	intron (NM_001160210, intron 1 of 17)	23901	NM_014251	10165	Hs.489190	NM_014251	ENSG00000004864	SLC25A13	ARALAR2|CITRIN|CTLN2	solute carrier family 25 member 13	protein-coding
1281	chr2	111986285	111986961	+	0	NA	intron (NM_006343, intron 8 of 18)	intron (NM_006343, intron 8 of 18)	-68646	NM_032824	84910	Hs.656298	NM_032824	ENSG00000153214	TMEM87B	-	transmembrane protein 87B	protein-coding
370	chr10	62037199	62037700	+	0	NA	intron (NM_032199, intron 4 of 9)	MIR1_Amn|SINE|MIR	-11908	NM_001244638	84159	Hs.535297	NM_032199	ENSG00000150347	ARID5B	DESRT|MRF-2|MRF2	AT-rich interaction domain 5B	protein-coding
121	chr1	162074542	162074841	+	0	NA	intron (NM_014697, intron 1 of 9)	MLT1G1|LTR|ERVL-MaLR	5000	NM_001164757	9722	Hs.731942	NM_014697	ENSG00000198929	NOS1AP	6330408P19Rik|CAPON	nitric oxide synthase 1 adaptor protein	protein-coding
2864	chr8	38999878	39000081	+	0	NA	intron (NR_027638, intron 1 of 20)	intron (NR_027638, intron 1 of 20)	2993	NR_027638	8754	Hs.591852	NM_003816	ENSG00000168615	ADAM9	CORD9|MCMP|MDC9|Mltng	ADAM metallopeptidase domain 9	protein-coding
588	chr12	51075386	51075784	+	0	NA	intron (NR_045072, intron 2 of 4)	MER58A|DNA|hAT-Charlie	8011	NM_030809	81566	Hs.524425	NM_030809	ENSG00000110925	CSRNP2	C12orf2|C12orf22|FAM130A1|PPP1R72|TAIP-12	cysteine and serine rich nuclear protein 2	protein-coding
2117	chr4	155755669	155756117	+	0	NA	Intergenic	Intergenic	-3128	NM_001291952	2983	Hs.77890	NM_000857	ENSG00000061918	GUCY1B1	GC-S-beta-1|GC-SB3|GUC1B3|GUCB3|GUCSB3|GUCY1B3	guanylate cyclase 1 soluble subunit beta 1	protein-coding
2138	chr4	177485462	177485834	+	0	NA	Intergenic	Intergenic	-43145	NM_001171988	175	Hs.207776	NM_000027	ENSG00000038002	AGA	AGU|ASRG|GA	aspartylglucosaminidase	protein-coding
1601	chr20	44720699	44721711	+	0	NA	intron (NM_001323369, intron 2 of 2)	intron (NM_001323369, intron 2 of 2)	6361	NM_001323370	8839	Hs.592145	NM_003881	ENSG00000064205	CCN5	CT58|CTGF-L|WISP2	cellular communication network factor 5	protein-coding
2378	chr6	10316206	10316772	+	0	NA	Intergenic	Intergenic	-88013	NR_145448	109729173		NR_145448	ENSG00000285278	TFAP2A-AS2	HIPSTR	TFAP2A antisense RNA 2	ncRNA
1229	chr2	66888735	66889358	+	0	NA	Intergenic	Intergenic	-15390	NR_110169	101060019	Hs.116425	NR_110169	ENSG00000230525	LINC01799	-	long intergenic non-protein coding RNA 1799	ncRNA
2	chr1	5928941	5929461	+	0	NA	intron (NR_111987, intron 10 of 32)	L1MD2|LINE|L1	63224	NM_001291593	261734	Hs.462348	NM_015102	ENSG00000131697	NPHP4	POC10|SLSN4	nephrocystin 4	protein-coding
1618	chr21	7614473	7614865	+	0	NA	Intergenic	Intergenic	77532	NM_001322975	102723360	Hs.743984	NM_001322975		LOC102723360	-	uncharacterized LOC102723360	protein-coding
2804	chr7	121931517	121931990	+	0	NA	intron (NM_001206839, intron 2 of 28)	intron (NM_001206839, intron 2 of 28)	58592	NM_001369396	5803	Hs.489824	NM_002851	ENSG00000106278	PTPRZ1	HPTPZ|HPTPzeta|PTP-ZETA|PTP18|PTPRZ|PTPZ|R-PTP-zeta-2|RPTPB|RPTPbeta|phosphacan	protein tyrosine phosphatase receptor type Z1	protein-coding
988	chr17	59892686	59893214	+	0	NA	promoter-TSS (NM_001272060)	promoter-TSS (NM_001272060)	-5	NM_001193610	51174	Hs.463638	NM_016261	ENSG00000108423	TUBD1	TUBD	tubulin delta 1	protein-coding
1421	chr2	176213378	176213818	+	0	NA	Intergenic	Intergenic	-24640	NR_033979	401022	Hs.98661	NR_033979	ENSG00000224189	HAGLR	HOXD-AS1|MIR7704HG|Mdgt	HOXD antisense growth-associated long non-coding RNA	ncRNA
1695	chr3	24968163	24968491	+	0	NA	intron (NM_001290216, intron 2 of 10)	intron (NM_001290216, intron 2 of 10)	139004	NM_001290216	5915	Hs.543218	NM_000965	ENSG00000077092	RARB	HAP|MCOPS12|NR1B2|RARbeta1|RRB2	retinoic acid receptor beta	protein-coding
17	chr1	39173539	39173972	+	0	NA	intron (NM_012090, intron 1 of 92)	intron (NM_012090, intron 1 of 92)	89588	NM_012090	23499	Hs.472475	NM_012090	ENSG00000127603	MACF1	ABP620|ACF7|LIS9|MACF|OFC4	microtubule actin crosslinking factor 1	protein-coding
2038	chr4	93327234	93327810	+	0	NA	intron (NM_001286838, intron 7 of 14)	L2a|LINE|L2	-501231	NM_005172	474	Hs.532680	NM_005172	ENSG00000172238	ATOH1	ATH1|HATH1|MATH-1|bHLHa14	atonal bHLH transcription factor 1	protein-coding
224	chr1	203996764	203997037	+	0	NA	Intergenic	Intergenic	44364	NR_027902	284573	Hs.406979	NR_027902	ENSG00000176754	LINC00303	C1orf157|NCRNA00303	long intergenic non-protein coding RNA 303	ncRNA
1371	chr2	161905588	161906084	+	0	NA	exon (NM_001354441, exon 16 of 28)	exon (NM_001354441, exon 16 of 28)	168379	NM_001935	1803	Hs.368912	NM_001935	ENSG00000197635	DPP4	ADABP|ADCP2|CD26|DPPIV|TP103	dipeptidyl peptidase 4	protein-coding
71	chr1	89980563	89980911	+	0	NA	Intergenic	Intergenic	14229	NR_002830	492303	Hs.550796	NR_002830		GEMIN8P4	-	gem nuclear organelle associated protein 8 pseudogene 4	pseudo
522	chr11	111530955	111531483	+	0	NA	intron (NM_207430, intron 4 of 6)	intron (NM_207430, intron 4 of 6)	-9061	NM_001318799	143903	Hs.503831	NM_178834	ENSG00000204381	LAYN	-	layilin	protein-coding
9	chr1	16905239	16905629	+	0	NA	Intergenic	Intergenic	9454	NR_004408	26869		NR_004408	ENSG00000207513	RNU1-3	HSD4|RNU1G3	RNA, U1 small nuclear 3	snRNA
2472	chr6	56101064	56101387	+	0	NA	intron (NM_030820, intron 17 of 29)	intron (NM_030820, intron 17 of 29)	-9563	NM_001318754	81578	Hs.47629	NM_030820	ENSG00000124749	COL21A1	COLA1L|FP633	collagen type XXI alpha 1 chain	protein-coding
950	chr17	16518969	16519482	+	0	NA	Intergenic	L1MB2|LINE|L1	-27032	NM_001113567	388341	Hs.25425	NM_207387	ENSG00000181350	LRRC75A	C17orf76|FAM211A	leucine rich repeat containing 75A	protein-coding
960	chr17	37137265	37137615	+	0	NA	intron (NM_198839, intron 49 of 59).2	intron (NM_198839, intron 49 of 59).2	103695	NR_036056	100422969		NR_036056	ENSG00000276326	MIR2909	-	microRNA 2909	ncRNA
1996	chr4	38889177	38889496	+	0	NA	intron (NM_001350635, intron 2 of 8)	intron (NM_001350635, intron 2 of 8)	21304	NR_030300	693159		NR_030300	ENSG00000207944	MIR574	MIR574-3p|MIRN574|hsa-mir-574|mir-574	microRNA 574	ncRNA
739	chr13	74795432	74795961	+	0	NA	Intergenic	Intergenic	242853	NR_034024	338864	Hs.97408	NR_034024	ENSG00000236678	LINC00347	-	long intergenic non-protein coding RNA 347	ncRNA
1081	chr19	18522064	18522522	+	0	NA	promoter-TSS (NM_006532)	promoter-TSS (NM_006532)	-223	NM_006532	8178	Hs.515260	NM_006532	ENSG00000105656	ELL	C19orf17|ELL1|MEN|PPP1R68	elongation factor for RNA polymerase II	protein-coding
2831	chr7	141102162	141102449	+	0	NA	intron (NM_001195278, intron 1 of 3)	intron (NM_001195278, intron 1 of 3)	28241	NM_001195278	100507421	Hs.283851	NM_001195278	ENSG00000261115	TMEM178B	-	transmembrane protein 178B	protein-coding
1951	chr3	183150105	183150627	+	0	NA	intron (NM_014398, intron 3 of 5)	intron (NM_014398, intron 3 of 5)	12368	NM_014398	27074	Hs.518448	NM_014398	ENSG00000078081	LAMP3	CD208|DC LAMP|DC-LAMP|DCLAMP|LAMP|LAMP-3|TSC403	lysosomal associated membrane protein 3	protein-coding
2517	chr6	112640910	112641358	+	0	NA	Intergenic	Intergenic	293804	NM_001013734	442247	Hs.448264	NM_001013734	ENSG00000251258	RFPL4B	RNF211	ret finger protein like 4B	protein-coding
2292	chr5	138929482	138929941	+	0	NA	intron (NM_001323995, intron 11 of 14)	intron (NM_001323995, intron 11 of 14)	54311	NM_001324006	1495	Hs.445981	NM_001903	ENSG00000044115	CTNNA1	CAP102|MDPT2	catenin alpha 1	protein-coding
562	chr12	25629457	25629739	+	0	NA	intron (NM_001352232, intron 1 of 10)	L1MB8|LINE|L1	18980	NM_001352232	160492	Hs.44647	NM_152590	ENSG00000152936	LMNTD1	IFLTD1|LMNARS1|PAS1C1	lamin tail domain containing 1	protein-coding
100	chr1	118275634	118276187	+	0	NA	Intergenic	Intergenic	-90682	NM_206996	200162	Hs.528821	NM_206996	ENSG00000155761	SPAG17	CT143|PF6	sperm associated antigen 17	protein-coding
56	chr1	78003499	78004559	+	0	NA	promoter-TSS (NM_001317103)	promoter-TSS (NM_001317103)	-799	NM_001317103	11080	Hs.13852	NM_007034	ENSG00000162616	DNAJB4	DNAJW|DjB4|HLJ1	DnaJ heat shock protein family (Hsp40) member B4	protein-coding
261	chr1	219686151	219686579	+	0	NA	Intergenic	Intergenic	-73220	NM_001355457	643136	Hs.647764	NM_001085394	ENSG00000215817	ZC3H11B	ZC3HDC11B	zinc finger CCCH-type containing 11B	protein-coding
969	chr17	46056884	46057304	+	0	NA	intron (NM_001193466, intron 6 of 14).3	intron (NM_001193466, intron 6 of 14).3	57844	NM_001007532	246744	Hs.661831	NM_001007532	ENSG00000256762	STH	MAPTIT	saitohin	protein-coding
2254	chr5	111345790	111346223	+	0	NA	intron (NM_001323376, intron 2 of 8)	intron (NM_001323376, intron 2 of 8)	121622	NM_001323376	814	Hs.438801	NM_001744	ENSG00000152495	CAMK4	CaMK IV|CaMK-GR|CaMKIV|caMK	calcium/calmodulin dependent protein kinase IV	protein-coding
462	chr11	29842009	29842500	+	0	NA	Intergenic	MIRc|SINE|MIR	140139	NR_132652	106456574	Hs.128812	NR_132652	ENSG00000261340	LINC01616	n341006	long intergenic non-protein coding RNA 1616	ncRNA
1794	chr3	69936075	69936773	+	0	NA	promoter-TSS (NM_000248)	promoter-TSS (NM_000248)	-168	NM_198158	4286	Hs.166017	NM_000248	ENSG00000187098	MITF	CMM8|COMMAD|MI|WS2|WS2A|bHLHe32	melanocyte inducing transcription factor	protein-coding
2731	chr7	95334948	95335444	+	0	NA	Intergenic	Intergenic	-10664	NM_000446	5444	Hs.370995	NM_000446	ENSG00000005421	PON1	ESA|MVCD5|PON	paraoxonase 1	protein-coding
1129	chr2	28238118	28238486	+	0	NA	intron (NM_199193, intron 9 of 13)	intron (NM_199193, intron 9 of 13)	-31341	NR_120504	100505736	Hs.659540	NR_120504		LOC100505736	-	uncharacterized LOC100505736	ncRNA
2357	chr6	5786271	5786722	+	0	NA	Intergenic	L1MB5|LINE|L1	-91224	NR_110842	101927950	Hs.571136	NR_110842	ENSG00000270174	LOC101927950	-	uncharacterized LOC101927950	ncRNA
3273	chr9	95041103	95041482	+	0	NA	intron (NM_032823, intron 11 of 14)	intron (NM_032823, intron 11 of 14)	-24058	NR_106729	102466518		NR_106729	ENSG00000274115	MIR6081	hsa-mir-6081	microRNA 6081	ncRNA
358	chr10	49552208	49552608	+	0	NA	Intergenic	LTR23|LTR|ERV1	-12870	NM_001277059	2074	Hs.49063	NM_000124	ENSG00000225830	ERCC6	ARMD5|CKN2|COFS|COFS1|CSB|CSB-PGBD3|POF11|RAD26|UVSS1	ERCC excision repair 6, chromatin remodeling factor	protein-coding
2356	chr6	5550654	5551087	+	0	NA	intron (NM_006567, intron 5 of 6)	MLT1D-int|LTR|ERVL-MaLR	-92795	NR_125848	101927972	Hs.668417	NR_125846	ENSG00000269985	LOC101927972	-	uncharacterized LOC101927972	ncRNA
1245	chr2	72561444	72561894	+	0	NA	intron (NR_135774, intron 7 of 19)	intron (NR_135774, intron 7 of 19)	264364	NM_001321730	23233	Hs.303454	NM_015189	ENSG00000144036	EXOC6B	SEC15B|SEC15L2|SEMDJL3	exocyst complex component 6B	protein-coding
1715	chr3	30659286	30659634	+	0	NA	intron (NM_001024847, intron 4 of 7)	intron (NM_001024847, intron 4 of 7)	52859	NM_003242	7048	Hs.82028	NM_003242	ENSG00000163513	TGFBR2	AAT3|FAA3|LDS1B|LDS2|LDS2B|MFS2|RIIC|TAAD2|TBR-ii|TBRII|TGFR-2|TGFbeta-RII	transforming growth factor beta receptor 2	protein-coding
1311	chr2	143603113	143603534	+	0	NA	intron (NM_018460, intron 11 of 13)	intron (NM_018460, intron 11 of 13)	-333744	NR_110237	101928386	Hs.668251	NR_110237	ENSG00000232377	LOC101928386	-	uncharacterized LOC101928386	ncRNA
1328	chr2	146004387	146004821	+	0	NA	Intergenic	Intergenic	-582453	NR_026904	728773	Hs.334462	NR_026904		PABPC1P2	PABP2|PABP4|PABPCP2|PABPCP4	poly(A) binding protein cytoplasmic 1 pseudogene 2	pseudo
2676	chr7	81285148	81285526	+	0	NA	Intergenic	L1PA16|LINE|L1	276482	NR_136264	105369146	Hs.730390	NR_136264		LOC105369146	-	uncharacterized LOC105369146	ncRNA
34	chr1	61293201	61293636	+	0	NA	intron (NM_001134673, intron 3 of 10)	L2c|LINE|L2	-39900	NR_104180	645030	Hs.632410	NR_104180	ENSG00000237853	NFIA-AS1	-	NFIA antisense RNA 1	ncRNA
1566	chr2	233981618	233981999	+	0	NA	exon (NM_024080, exon 19 of 26)	exon (NM_024080, exon 19 of 26)	64435	NM_024080	79054	Hs.366053	NM_024080	ENSG00000144481	TRPM8	LTRPC6|LTrpC-6|TRPP8|trp-p8	transient receptor potential cation channel subfamily M member 8	protein-coding
2085	chr4	124500731	124501377	+	0	NA	intron (NR_110838, intron 8 of 8)	intron (NR_110838, intron 8 of 8)	57380	NR_110838	101927087	Hs.518966	NR_110838	ENSG00000261083	LINC02516	-	long intergenic non-protein coding RNA 2516	ncRNA
2943	chr8	77552882	77553241	+	0	NA	Intergenic	L1MA6|LINE|L1	102364	NR_125830	102724874	Hs.571511	NR_125830		LOC102724874	-	uncharacterized LOC102724874	ncRNA
417	chr10	112959308	112959747	+	0	NA	intron (NM_001198530, intron 3 of 10)	intron (NM_001198530, intron 3 of 10)	9277	NM_001198530	6934	Hs.593995	NM_030756	ENSG00000148737	TCF7L2	TCF-4|TCF4	transcription factor 7 like 2	protein-coding
1086	chr19	34274803	34275659	+	0	NA	intron (NM_014686, intron 1 of 13)	L1MB7|LINE|L1	20677	NM_014686	9710	Hs.330073	NM_014686	ENSG00000166398	KIAA0355	-	KIAA0355	protein-coding
352	chr10	33200965	33201552	+	0	NA	intron (NM_001024629, intron 10 of 10)	intron (NM_001024629, intron 10 of 10)	-84451	NR_160030	101929447		NR_160030		IATPR	TCONS_00018476|linc-ITGB1	ITGB1 adjacent tumor promoting lncRNA	ncRNA
1233	chr2	67180767	67181226	+	0	NA	intron (NR_038844, intron 3 of 7)	intron (NR_038844, intron 3 of 7)	-32412	NR_110568	101927661	Hs.580508	NR_110568	ENSG00000235885	LOC101927661	-	uncharacterized LOC101927661	ncRNA
509	chr11	95133001	95133514	+	0	NA	TTS (NM_015036)	TTS (NM_015036)	-17282	NR_110303	101929295	Hs.735838	NR_110303	ENSG00000245552	LOC101929295	-	uncharacterized LOC101929295	ncRNA
7	chr1	12406320	12406698	+	0	NA	intron (NM_015378, intron 63 of 69)	intron (NM_015378, intron 63 of 69)	-100737	NR_003025	677885	Hs.658450	NR_003025	ENSG00000239149	SNORA59A	ACA59	small nucleolar RNA, H/ACA box 59A	snoRNA
1791	chr3	69922559	69923105	+	0	NA	intron (NM_198159, intron 2 of 9)	intron (NM_198159, intron 2 of 9)	-13760	NM_198158	4286	Hs.166017	NM_000248	ENSG00000187098	MITF	CMM8|COMMAD|MI|WS2|WS2A|bHLHe32	melanocyte inducing transcription factor	protein-coding
502	chr11	86696031	86696382	+	0	NA	Intergenic	Intergenic	-23570	NR_147830	10873	Hs.199743	NM_006680	ENSG00000151376	ME3	NADP-ME	malic enzyme 3	protein-coding
1958	chr3	186938557	186938929	+	0	NA	intron (NM_173216, intron 1 of 7)	L1MC5|LINE|L1	8217	NM_173216	6480	Hs.207459	NM_003032	ENSG00000073849	ST6GAL1	SIAT1|ST6GalI|ST6N	ST6 beta-galactoside alpha-2,6-sialyltransferase 1	protein-coding
516	chr11	102555148	102555418	+	0	NA	Intergenic	LTR48|LTR|ERV1	-24536	NM_002423	4316	Hs.2256	NM_002423	ENSG00000137673	MMP7	MMP-7|MPSL1|PUMP-1	matrix metallopeptidase 7	protein-coding
3306	chr9	127603231	127603607	+	0	NA	Intergenic	MER41D|LTR|ERV1	-8858	NM_003165	6812	Hs.288229	NM_003165	ENSG00000136854	STXBP1	MUNC18-1|NSEC1|P67|RBSEC1|UNC18	syntaxin binding protein 1	protein-coding
1163	chr2	39743153	39743608	+	0	NA	intron (NR_135664, intron 11 of 11)	intron (NR_135664, intron 11 of 11)	35878	NM_025264	80745	Hs.468254	NM_025264	ENSG00000138050	THUMPD2	C2orf8	THUMP domain containing 2	protein-coding
1237	chr2	69253879	69254329	+	0	NA	Intergenic	Intergenic	133123	NM_002056	2673	Hs.580300	NM_002056	ENSG00000198380	GFPT1	CMS12|CMSTA1|GFA|GFAT|GFAT 1|GFAT1|GFAT1m|GFPT|GFPT1L|MSLG	glutamine--fructose-6-phosphate transaminase 1	protein-coding
1615	chr20	58408920	58409289	+	0	NA	intron (NR_036633, intron 1 of 3)	L2a|LINE|L2	19875	NM_001195677	9217	Hs.182625	NM_004738	ENSG00000124164	VAPB	ALS8|VAMP-B|VAP-B	VAMP associated protein B and C	protein-coding
2210	chr5	72005449	72005977	+	0	NA	Intergenic	Intergenic	-101762	NM_005909	4131	Hs.335079	NM_005909	ENSG00000131711	MAP1B	FUTSCH|MAP5|PPP1R102	microtubule associated protein 1B	protein-coding
1349	chr2	153850230	153850508	+	0	NA	Intergenic	L1ME3|LINE|L1	-21553	NM_052917	114805	Hs.470277	NM_052917	ENSG00000144278	GALNT13	GalNAc-T13	polypeptide N-acetylgalactosaminyltransferase 13	protein-coding
2576	chr6	147642439	147642827	+	0	NA	Intergenic	MIR3|SINE|MIR	133943	NM_001030060	389432	Hs.567973	NM_001030060	ENSG00000203727	SAMD5	dJ875H10.1	sterile alpha motif domain containing 5	protein-coding
1209	chr2	57443865	57444751	+	0	NA	Intergenic	ERVL-B4-int|LTR|ERVL	-463343	NM_001288838	7444	Hs.715298	NM_006296	ENSG00000028116	VRK2	-	VRK serine/threonine kinase 2	protein-coding
2260	chr5	118354696	118355229	+	0	NA	intron (NR_104610, intron 9 of 9)	intron (NR_104610, intron 9 of 9)	72388	NR_104609	100505811	Hs.369776	NR_104609	ENSG00000250427	LINC02148	HNCAT21	long intergenic non-protein coding RNA 2148	ncRNA
2946	chr8	79042805	79043227	+	0	NA	Intergenic	HAL1|LINE|L1	205487	NR_157588	112935892		NR_157588		LINC02605	-	long intergenic non-protein coding RNA 2605	ncRNA
2143	chr4	181662383	181662813	+	0	NA	Intergenic	Intergenic	167375	NR_147188	105377573	Hs.333288	NR_147188	ENSG00000251336	TEMN3-AS1	-	TENM3 antisense transcript 1	ncRNA
2585	chr6	152854180	152854496	+	0	NA	Intergenic	Intergenic	103541	NM_003381	7432	Hs.53973	NM_003381	ENSG00000146469	VIP	PHM27	vasoactive intestinal peptide	protein-coding
835	chr14	71532275	71532657	+	0	NA	intron (NM_001354289, intron 5 of 23)	intron (NM_001354289, intron 5 of 23)	44605	NR_027046	145474	Hs.658241	NR_027046		LOC145474	-	uncharacterized LOC145474	ncRNA
37	chr1	63129930	63130425	+	0	NA	Intergenic	Intergenic	-117706	NR_146606	105378769	Hs.435002	NR_146605	ENSG00000229537	LINC01739	-	long intergenic non-protein coding RNA 1739	ncRNA
1018	chr17	76561833	76562282	+	0	NA	TTS (NR_004396)	TTS (NR_004396)	424	NR_004395	677848		NR_004395	ENSG00000278261	SNORD1A	R38A|snR38A	small nucleolar RNA, C/D box 1A	snoRNA
1431	chr2	177543408	177543966	+	0	NA	3' UTR (NM_003659, exon 20 of 20)	3' UTR (NM_003659, exon 20 of 20)	9109	NM_152517	150737	Hs.447659	NM_152517	ENSG00000196659	TTC30B	IFT70|IFT70B|fleer	tetratricopeptide repeat domain 30B	protein-coding
607	chr12	67698751	67699178	+	0	NA	Intergenic	Intergenic	30511	NR_110063	101927901	Hs.369609	NR_110063	ENSG00000255970	LINC02421	-	long intergenic non-protein coding RNA 2421	ncRNA
2347	chr6	4585684	4586127	+	0	NA	Intergenic	Intergenic	-24660	NR_122107	497048	Hs.591355	NM_001011540	ENSG00000205444	KU-MEL-3	-	uncharacterized LOC497048	ncRNA
504	chr11	86888158	86888581	+	0	NA	intron (NR_120592, intron 2 of 2)	intron (NR_120592, intron 2 of 2)	-30415	NR_045004	8587	Hs.741959	NR_045004	ENSG00000255203	OR7E2P	OR11-6|OR7E143P|OR7E51P|OR7E52P|OR7F2P|OST245|hg94	olfactory receptor family 7 subfamily E member 2 pseudogene	pseudo
934	chr16	64864258	64864818	+	0	NA	Intergenic	Intergenic	257525	NM_001308392	1009	Hs.116471	NM_001797	ENSG00000140937	CDH11	CAD11|CDHOB|ESWS|OB|OSF-4	cadherin 11	protein-coding
1223	chr2	64985291	64985966	+	0	NA	Intergenic	MLT1H2|LTR|ERVL-MaLR	-2851	NM_001348406	6509	Hs.654352	NM_003038	ENSG00000115902	SLC1A4	ASCT1|SATT|SPATCCM	solute carrier family 1 member 4	protein-coding
109	chr1	151984358	151984933	+	0	NA	intron (NM_002966, intron 2 of 2)	intron (NM_002966, intron 2 of 2)	9214	NM_002966	6281	Hs.143873	NM_002966	ENSG00000197747	S100A10	42C|ANX2L|ANX2LG|CAL1L|CLP11|Ca[1]|GP11|P11|p10	S100 calcium binding protein A10	protein-coding
1808	chr3	78880675	78881179	+	0	NA	intron (NM_002941, intron 4 of 30)	intron (NM_002941, intron 4 of 30)	138532	NM_001145845	6091	Hs.744218	NM_002941	ENSG00000169855	ROBO1	DUTT1|SAX3	roundabout guidance receptor 1	protein-coding
2709	chr7	92177399	92177765	+	0	NA	intron (NR_122110, intron 2 of 2)	LTR79|LTR|ERVL	-12306	NM_001161528	401387	Hs.671729	NM_001045475	ENSG00000240720	LRRD1	-	leucine rich repeats and death domain containing 1	protein-coding
1102	chr2	12168968	12169593	+	0	NA	intron (NR_110196, intron 3 of 5)	intron (NR_110196, intron 3 of 5)	-29850	NR_037452	100500884		NR_037452	ENSG00000264089	MIR3681	-	microRNA 3681	ncRNA
1974	chr4	13907273	13907617	+	0	NA	intron (NR_121681, intron 3 of 3)	intron (NR_121681, intron 3 of 3)	-204523	NR_033931	152742	Hs.135435	NR_033931	ENSG00000248698	LINC01085	-	long intergenic non-protein coding RNA 1085	ncRNA
1297	chr2	133371150	133371730	+	0	NA	intron (NM_207481, intron 3 of 17)	intron (NM_207481, intron 3 of 17)	105245	NR_110294	101928161	Hs.661917	NR_110294	ENSG00000226953	NCKAP5-AS2	-	NCKAP5 antisense RNA 2	ncRNA
2848	chr8	17836622	17837039	+	0	NA	Intergenic	Intergenic	-35251	NM_001363061	57509	Hs.7946	NM_020749	ENSG00000129422	MTUS1	ATBP|ATIP|ATIP3|ICIS|MP44|MTSG1	microtubule associated scaffold protein 1	protein-coding
2187	chr5	53360790	53361153	+	0	NA	Intergenic	Intergenic	-119658	NM_013409	10468	Hs.9914	NM_006350	ENSG00000134363	FST	FS	follistatin	protein-coding
1473	chr2	190837519	190837800	+	0	NA	Intergenic	Intergenic	-43162	NM_014905	2744	Hs.116448	NM_014905	ENSG00000115419	GLS	AAD20|CASGID|EIEE71|GAC|GAM|GDPAG|GLS1|KGA	glutaminase	protein-coding
12	chr1	28127426	28128013	+	0	NA	Intergenic	MIRb|SINE|MIR	-39082	NM_001282561	2140	Hs.185774	NM_001990	ENSG00000158161	EYA3	-	EYA transcriptional coactivator and phosphatase 3	protein-coding
755	chr13	85503758	85504173	+	0	NA	intron (NR_046989, intron 1 of 3)	intron (NR_046989, intron 1 of 3)	140362	NR_046989	100874137	Hs.742643	NR_046989	ENSG00000226317	LINC00351	-	long intergenic non-protein coding RNA 351	ncRNA
829	chr14	67047895	67048263	+	0	NA	intron (NM_001024218, intron 9 of 21)	intron (NM_001024218, intron 9 of 21)	-141361	NM_173526	161142	Hs.412818	NM_173526	ENSG00000172717	FAM71D	C14orf54	family with sequence similarity 71 member D	protein-coding
3292	chr9	107635170	107635594	+	0	NA	Intergenic	Intergenic	-145613	NM_004235	9314	Hs.376206	NM_004235	ENSG00000136826	KLF4	EZF|GKLF	Kruppel like factor 4	protein-coding
2580	chr6	150256742	150257096	+	0	NA	Intergenic	Intergenic	-112093	NR_134655	389434	Hs.310225	NM_203395	ENSG00000009765	IYD	C6orf71|DEHAL1|IYD-1|TDH4	iodotyrosine deiodinase	protein-coding
2644	chr7	31734430	31734933	+	0	NA	Intergenic	MER119|DNA|hAT-Charlie	47466	NM_006658	10842	Hs.227011	NM_006658	ENSG00000106341	PPP1R17	C7orf16|GSBS	protein phosphatase 1 regulatory subunit 17	protein-coding
1805	chr3	73611149	73611600	+	0	NA	intron (NM_015009, intron 1 of 9)	intron (NM_015009, intron 1 of 9)	-12194	NR_046681	101927249	Hs.733334	NR_046681		PDZRN3-AS1	-	PDZRN3 antisense RNA 1	ncRNA
2168	chr5	37435363	37435623	+	0	NA	intron (NM_001345998, intron 5 of 17)	Tigger19b|DNA|TcMar-Tigger	56175	NM_001345999	55100	Hs.213690	NM_018034	ENSG00000082068	WDR70	-	WD repeat domain 70	protein-coding
1040	chr18	24332423	24332836	+	0	NA	intron (NM_080597, intron 7 of 27)	Tigger17a|DNA|TcMar-Tigger	10954	NR_031724	100302195		NR_031724	ENSG00000212051	MIR320C2	MIR320C-2|MIRN320C2|hsa-mir-320c-2|mir-320c-2	microRNA 320c-2	ncRNA
2189	chr5	54092946	54093256	+	0	NA	intron (NM_019087, intron 4 of 4)	intron (NM_019087, intron 4 of 4)	-141502	NR_030307	693166		NR_030307	ENSG00000207627	MIR581	MIRN581|hsa-mir-581	microRNA 581	ncRNA
943	chr16	87854181	87854557	+	0	NA	TTS (NR_162122)	TTS (NR_162122)	473	NR_162122	113218509		NR_162122		MIR11401	-	microRNA 11401	ncRNA
2477	chr6	56714983	56715333	+	0	NA	intron (NM_001144770, intron 3 of 94)	intron (NM_001144770, intron 3 of 94)	-72269	NM_001723	667	Hs.604915	NM_001723	ENSG00000151914	DST	BP240|BPA|BPAG1|CATX-15|CATX15|D6S1101|DMH|DT|EBSB2|HSAN6|MACF2	dystonin	protein-coding
1725	chr3	33612734	33613088	+	0	NA	intron (NM_001365634, intron 12 of 35)	L1MA4|LINE|L1	46768	NM_001207044	23122	Hs.108614	NM_015097	ENSG00000163539	CLASP2	-	cytoplasmic linker associated protein 2	protein-coding
1613	chr20	56934864	56935251	+	0	NA	Intergenic	Intergenic	-278639	NR_110631	102723590	Hs.667674	NR_110631		BMP7-AS1	-	BMP7 antisense RNA 1	ncRNA
2687	chr7	84140234	84140813	+	0	NA	intron (NM_006080, intron 1 of 16)	intron (NM_006080, intron 1 of 16)	54266	NM_006080	10371	Hs.252451	NM_006080	ENSG00000075213	SEMA3A	COLL1|HH16|Hsema-I|Hsema-III|SEMA1|SEMAD|SEMAIII|SEMAL|SemD|coll-1	semaphorin 3A	protein-coding
2704	chr7	91088107	91088699	+	0	NA	intron (NM_012395, intron 11 of 13)	intron (NM_012395, intron 11 of 13)	-176030	NM_003505	8321	Hs.94234	NM_003505	ENSG00000157240	FZD1	-	frizzled class receptor 1	protein-coding
391	chr10	88200577	88200907	+	0	NA	Intergenic	Intergenic	337117	NM_001304718	5728	Hs.500466	NM_000314	ENSG00000171862	PTEN	10q23del|BZS|CWS1|DEC|GLM2|MHAM|MMAC1|PTEN1|PTENbeta|TEP1	phosphatase and tensin homolog	protein-coding
150	chr1	172859176	172859433	+	0	NA	Intergenic	Intergenic	191659	NM_005092	8995	Hs.248197	NM_005092	ENSG00000120337	TNFSF18	AITRL|GITRL|TL6|TNLG2A|hGITRL	TNF superfamily member 18	protein-coding
3125	chr8	123579541	123580040	+	0	NA	Intergenic	L2a|LINE|L2	-38584	NM_058229	114907	Hs.403933	NM_058229	ENSG00000156804	FBXO32	Fbx32|MAFbx	F-box protein 32	protein-coding
1957	chr3	185831085	185831510	+	0	NA	Intergenic	HAL1|LINE|L1	-6255	NR_138486	10644	Hs.35354	NM_006548	ENSG00000073792	IGF2BP2	IMP-2|IMP2|VICKZ2	insulin like growth factor 2 mRNA binding protein 2	protein-coding
680	chr12	124939155	124939621	+	0	NA	Intergenic	Intergenic	23841	NR_049820	100847004		NR_049820	ENSG00000265345	MIR5188	mir-5188	microRNA 5188	ncRNA
1962	chr3	190089600	190090148	+	0	NA	intron (NM_001134418, intron 1 of 14)	intron (NM_001134418, intron 1 of 14)	31023	NM_018192	55214	Hs.374191	NM_018192	ENSG00000090530	P3H2	LEPREL1|MCVD|MLAT4	prolyl 3-hydroxylase 2	protein-coding
1861	chr3	99952395	99952922	+	0	NA	intron (NM_001042459, intron 1 of 4)	intron (NM_001042459, intron 1 of 4)	11740	NR_037486	100500859		NR_037486	ENSG00000264897	MIR3921	-	microRNA 3921	ncRNA
3213	chr9	27176922	27177472	+	0	NA	intron (NM_001290077, intron 6 of 21)	L1MA9|LINE|L1	68056	NM_001290078	7010	Hs.89640	NM_000459	ENSG00000120156	TEK	CD202B|GLC3E|TIE-2|TIE2|VMCM|VMCM1	TEK receptor tyrosine kinase	protein-coding
1494	chr2	203887675	203888178	+	0	NA	Intergenic	Intergenic	20155	NM_001037631	1493	Hs.247824	NM_005214	ENSG00000163599	CTLA4	ALPS5|CD|CD152|CELIAC3|CTLA-4|GRD4|GSE|IDDM12	cytotoxic T-lymphocyte associated protein 4	protein-coding
2082	chr4	124053787	124054567	+	0	NA	Intergenic	Intergenic	279913	NR_027106	285419	Hs.535763	NR_027105	ENSG00000249464	LINC01091	-	long intergenic non-protein coding RNA 1091	ncRNA
834	chr14	69789182	69789577	+	0	NA	intron (NM_003049, intron 1 of 4)	L1MB7|LINE|L1	7862	NM_003049	6554	Hs.952	NM_003049	ENSG00000100652	SLC10A1	NTCP	solute carrier family 10 member 1	protein-coding
1007	chr17	68381138	68381884	+	0	NA	intron (NM_001352899, intron 8 of 12)	intron (NM_001352899, intron 8 of 12)	-32112	NM_001278433	5573	Hs.280342	NM_002734	ENSG00000108946	PRKAR1A	ACRDYS1|ADOHR|CAR|CNC|CNC1|PKR1|PPNAD1|PRKAR1|TSE1	protein kinase cAMP-dependent type I regulatory subunit alpha	protein-coding
2994	chr8	89889499	89889924	+	0	NA	Intergenic	L2a|LINE|L2	-12157	NM_004337	734	Hs.436445	NM_004337	ENSG00000164823	OSGIN2	C8orf1|hT41	oxidative stress induced growth inhibitor family member 2	protein-coding
180	chr1	184198986	184199444	+	0	NA	Intergenic	Intergenic	147485	NM_052965	116461	Hs.548197	NM_052965	ENSG00000198860	TSEN15	C1orf19|PCH2F|sen15	tRNA splicing endonuclease subunit 15	protein-coding
2988	chr8	89258661	89259011	+	0	NA	Intergenic	Intergenic	498875	NR_125822	101929709	Hs.651324	NR_125822	ENSG00000251136	LOC101929709	-	uncharacterized LOC101929709	ncRNA
1597	chr20	33909572	33909992	+	0	NA	Intergenic	MER65D|LTR|ERV1	-84129	NM_007367	22913	Hs.136947	NM_007367	ENSG00000125970	RALY	HNRPCL2|P542	RALY heterogeneous nuclear ribonucleoprotein	protein-coding
2553	chr6	134966802	134967105	+	0	NA	intron (NM_006620, intron 16 of 17)	intron (NM_006620, intron 16 of 17)	12479	NR_037435	100500880		NR_037435	ENSG00000283409	MIR3662	mir-3662	microRNA 3662	ncRNA
2012	chr4	70277101	70277464	+	0	NA	Intergenic	Intergenic	34666	NM_005212	1448	Hs.54415	NM_005212	ENSG00000171209	CSN3	CNS10|CSN10|CSNK|KCA	casein kappa	protein-coding
900	chr15	95210523	95210970	+	0	NA	Intergenic	Intergenic	116354	NR_034095	400456	Hs.536404	NR_034095	ENSG00000248441	LINC01197	-	long intergenic non-protein coding RNA 1197	ncRNA
3180	chr8	135004562	135005059	+	0	NA	Intergenic	Intergenic	154875	NR_125427	101927845	Hs.559609	NR_125427	ENSG00000251218	LOC101927845	-	uncharacterized LOC101927845	ncRNA
173	chr1	183081781	183082218	+	0	NA	intron (NM_002293, intron 1 of 27)	L1MC1|LINE|L1	58579	NM_002293	3915	Hs.609663	NM_002293	ENSG00000135862	LAMC1	LAMB2	laminin subunit gamma 1	protein-coding
3245	chr9	73220326	73220765	+	0	NA	Intergenic	MLT1C|LTR|ERVL-MaLR	68680	NM_000700	301	Hs.494173	NM_000700	ENSG00000135046	ANXA1	ANX1|LPC1	annexin A1	protein-coding
2065	chr4	115897894	115898388	+	0	NA	Intergenic	ERVL-B4-int|LTR|ERVL	-401584	NR_031737	100302290		NR_031737	ENSG00000284253	MIR1973	hsa-mir-1973|mir-1973	microRNA 1973	ncRNA
2327	chr6	1131707	1132134	+	0	NA	Intergenic	Intergenic	-30588	NR_027115	285768	Hs.209463	NR_027115		LINC01622	-	long intergenic non-protein coding RNA 1622	ncRNA
1579	chr2	239195494	239195884	+	0	NA	promoter-TSS (NR_026664)	promoter-TSS (NR_026664)	-232	NR_026664	85009	Hs.744565	NM_032923		MGC16025	-	uncharacterized LOC85009	ncRNA
709	chr13	48631420	48631920	+	0	NA	Intergenic	Intergenic	-22259	NM_001308467	57105	Hs.253706	NM_020377	ENSG00000152207	CYSLTR2	CYSLT2|CYSLT2R|GPCR21|HG57|HPN321|KPG_011|PSEC0146|hGPCR21	cysteinyl leukotriene receptor 2	protein-coding
1663	chr3	4043976	4044714	+	0	NA	Intergenic	Intergenic	-243470	NR_149025	100130207	Hs.587205	NR_149025	ENSG00000144455	LOC100130207	-	uncharacterized LOC100130207	ncRNA
2537	chr6	126302190	126302593	+	0	NA	Intergenic	LTR16E2|LTR|ERVL	-37398	NM_001286525	387103	Hs.486401	NM_001012507	ENSG00000203760	CENPW	C6orf173|CENP-W|CUG2	centromere protein W	protein-coding
1151	chr2	38295344	38295806	+	0	NA	3' UTR (NM_001308076, exon 13 of 13)	3' UTR (NM_001308076, exon 13 of 13)	80955	NM_001330460	64225	Hs.594950	NM_022374	ENSG00000119787	ATL2	ARL3IP2|ARL6IP2|aip-2|atlastin2	atlastin GTPase 2	protein-coding
2201	chr5	61151856	61152241	+	0	NA	intron (NM_174889, intron 3 of 3)	intron (NM_174889, intron 3 of 3)	-10268	NR_109908	101928630	Hs.575209	NR_109908		SMIM15-AS1	CTC-436P18.1	SMIM15 antisense RNA 1	ncRNA
1567	chr2	234044177	234044630	+	0	NA	Intergenic	L1MB1|LINE|L1	-6299	NM_006944	6694	Hs.444488	NM_006944	ENSG00000072080	SPP2	SPP-24|SPP24	secreted phosphoprotein 2	protein-coding
1916	chr3	156547543	156547917	+	0	NA	intron (NM_007107, intron 3 of 4)	L4_C_Mam|LINE|RTE-X	6395	NM_001308205	6747	Hs.518346	NM_007107	ENSG00000114850	SSR3	TRAPG	signal sequence receptor subunit 3	protein-coding
845	chr14	104919566	104920202	+	0	NA	Intergenic	L1MA4A|LINE|L1	-4995	NM_138790	122618	Hs.407101	NM_138790	ENSG00000166428	PLD4	C14orf175	phospholipase D family member 4	protein-coding
2239	chr5	93884340	93884625	+	0	NA	intron (NR_028080, intron 4 of 8)	L3b|LINE|CR1	-142882	NM_153216	134187	Hs.678995	NM_153216	ENSG00000248483	POU5F2	SPRM-1	POU domain class 5, transcription factor 2	protein-coding
1442	chr2	181120712	181121074	+	0	NA	Intergenic	L2c|LINE|L2	-2944	NR_130784	101927156	Hs.580074	NR_130784		LINC01934	-	long intergenic non-protein coding RNA 1934	ncRNA
3067	chr8	111027374	111027724	+	0	NA	promoter-TSS (NR_125417)	promoter-TSS (NR_125417)	-116	NR_125417	101927459	Hs.575543	NR_125416	ENSG00000253877	LINC01608	-	long intergenic non-protein coding RNA 1608	ncRNA
657	chr12	99259563	99260115	+	0	NA	intron (NM_152788, intron 12 of 25)	intron (NM_152788, intron 12 of 25)	-104749	NM_001352189	56899	Hs.506458	NM_020140	ENSG00000185046	ANKS1B	AIDA|AIDA-1|ANKS2|EB-1|EB1|cajalin-2	ankyrin repeat and sterile alpha motif domain containing 1B	protein-coding
386	chr10	75195208	75195536	+	0	NA	Intergenic	MamRep434|DNA|TcMar-Tigger	-14782	NM_001184823	7417	Hs.355927	NM_003375	ENSG00000165637	VDAC2	POR	voltage dependent anion channel 2	protein-coding
1875	chr3	111749614	111750195	+	0	NA	intron (NM_001185106, intron 4 of 4)	intron (NM_001185106, intron 4 of 4)	17408	NM_001134437	90102	Hs.603252	NM_145753	ENSG00000144824	PHLDB2	LL5b|LL5beta	pleckstrin homology like domain family B member 2	protein-coding
2983	chr8	88322810	88323116	+	0	NA	intron (NM_005941, intron 1 of 9)	intron (NM_005941, intron 1 of 9)	4520	NM_005941	4325	Hs.492187	NM_005941	ENSG00000156103	MMP16	C8orf57|MMP-X2|MT-MMP2|MT-MMP3|MT3-MMP	matrix metallopeptidase 16	protein-coding
21	chr1	44720972	44721647	+	0	NA	TTS (NR_002753)	TTS (NR_002753)	592	NR_002753	26828		NR_002753	ENSG00000199377	RNU5F-1	RNU5F|U5F	RNA, U5F small nuclear 1	snRNA
3191	chr9	6877775	6878215	+	0	NA	intron (NR_148680, intron 5 of 21)	intron (NR_148680, intron 5 of 21)	120645	NR_148679	23081	Hs.709425	NM_015061	ENSG00000107077	KDM4C	GASC1|JHDM3C|JMJD2C|TDRD14C	lysine demethylase 4C	protein-coding
1525	chr2	216195469	216196000	+	0	NA	intron (NM_021141, intron 19 of 20)	Charlie13b|DNA|hAT-Charlie	-21155	NR_037701	150967	Hs.56876	NM_001199924	ENSG00000260804	LINC01963	PKI55	long intergenic non-protein coding RNA 1963	ncRNA
2343	chr6	4028021	4028478	+	0	NA	intron (NR_146785, intron 1 of 20)	AluJo|SINE|Alu	6949	NR_146784	8899	Hs.159014	NM_003913	ENSG00000112739	PRPF4B	PR4H|PRP4|PRP4H|PRP4K|dJ1013A10.1	pre-mRNA processing factor 4B	protein-coding
1469	chr2	189540323	189540973	+	0	NA	Intergenic	Intergenic	40163	NM_014585	30061	Hs.643005	NM_014585	ENSG00000138449	SLC40A1	FPN1|HFE4|IREG1|MST079|MSTP079|MTP1|SLC11A3	solute carrier family 40 member 1	protein-coding
2051	chr4	102606806	102607197	+	0	NA	intron (NM_003998, intron 17 of 23)	L3b|LINE|CR1	-104515	NR_136202	105377621	Hs.15833	NR_136202		LOC105377621	-	uncharacterized LOC105377621	ncRNA
537	chr11	128026689	128027132	+	0	NA	Intergenic	MER44C|DNA|TcMar-Tigger	-181856	NR_146647	105369564	Hs.591937	NR_146647	ENSG00000272575	LINC02098	-	long intergenic non-protein coding RNA 2098	ncRNA
1835	chr3	89021474	89022215	+	0	NA	Intergenic	Intergenic	-85777	NM_182644	2042	Hs.123642	NM_005233	ENSG00000044524	EPHA3	EK4|ETK|ETK1|HEK|HEK4|TYRO4	EPH receptor A3	protein-coding
1921	chr3	159733625	159733984	+	0	NA	intron (NM_001197108, intron 1 of 6)	intron (NM_001197108, intron 1 of 6)	34808	NR_121669	100874433	Hs.601476	NR_121669		IQCJ-SCHIP1-AS1	uaz98	IQCJ-SCHIP1 readthrough antisense RNA 1	ncRNA
1043	chr18	30639331	30639719	+	0	NA	Intergenic	MER44D|DNA|TcMar-Tigger	340615	NR_031684	100302131		NR_031684	ENSG00000283218	MIR302F	MIRN302F|hsa-mir-302f	microRNA 302f	ncRNA
2415	chr6	16158905	16159526	+	0	NA	Intergenic	MER91B|DNA|hAT-Tip100	17659	NR_039782	100616269		NR_039782	ENSG00000263712	MIR4639	-	microRNA 4639	ncRNA
1401	chr2	167289135	167289951	+	0	NA	Intergenic	Intergenic	102171	NM_001199145	129446	Hs.73680	NM_152381	ENSG00000163092	XIRP2	CMYA3	xin actin binding repeat containing 2	protein-coding
1804	chr3	73608897	73609312	+	0	NA	intron (NM_015009, intron 1 of 9)	intron (NM_015009, intron 1 of 9)	-14464	NR_046681	101927249	Hs.733334	NR_046681		PDZRN3-AS1	-	PDZRN3 antisense RNA 1	ncRNA
2500	chr6	100202674	100203283	+	0	NA	Intergenic	LTR81AB|LTR|Gypsy	-208740	NM_032503	84539	Hs.591342	NM_032503	ENSG00000152034	MCHR2	GPR145|GPRv17|MCH-2R|MCH-R2|MCH2|MCH2R|MCHR-2|SLT	melanin concentrating hormone receptor 2	protein-coding
1021	chr17	82022861	82023266	+	0	NA	promoter-TSS (NM_144998)	promoter-TSS (NM_144998)	-185	NM_001330536	201254	Hs.37616	NM_144998	ENSG00000169689	CENPX	CENP-X|D9|FAAP10|MHF2|STRA13	centromere protein X	protein-coding
2178	chr5	41685970	41686594	+	0	NA	Intergenic	Intergenic	157375	NM_001364303	5019	Hs.278277	NM_000436	ENSG00000083720	OXCT1	OXCT|SCOT	3-oxoacid CoA-transferase 1	protein-coding
1624	chr21	26389815	26390140	+	0	NA	Intergenic	Intergenic	-3658	NR_135516	100996571	Hs.570432	NR_135515	ENSG00000197934	CYYR1-AS1	-	cysteine and tyrosine rich 1 antisense RNA 1	ncRNA
2532	chr6	124604782	124605128	+	0	NA	intron (NM_001300738, intron 4 of 7)	L2a|LINE|L2	321950	NM_001300740	154215	Hs.656604	NM_153355	ENSG00000188580	NKAIN2	FAM77B|NKAIP2|TCBA|TCBA1	sodium/potassium transporting ATPase interacting 2	protein-coding
2909	chr8	66446071	66446490	+	0	NA	intron (NM_144650, intron 6 of 13)	intron (NM_144650, intron 6 of 13)	13776	NM_144650	137872	Hs.720023	NM_144650	ENSG00000147576	ADHFE1	ADH8|HMFT2263|HOT	alcohol dehydrogenase iron containing 1	protein-coding
2367	chr6	8958881	8959321	+	0	NA	Intergenic	Intergenic	306892	NR_004855	728655	Hs.214343	NR_004855		HULC	HCCAT1|LINC00078|NCRNA00078	hepatocellular carcinoma up-regulated long non-coding RNA	ncRNA
519	chr11	105144854	105145302	+	0	NA	Intergenic	Intergenic	-5309	NM_021571	59082	Hs.56279	NM_021571	ENSG00000255501	CARD18	ICEBERG|UNQ5804|pseudo-ICE	caspase recruitment domain family member 18	protein-coding
2695	chr7	85565252	85565648	+	0	NA	Intergenic	Intergenic	144328	NR_134240	105375380	Hs.679608	NR_134240	ENSG00000225128	LINC00972	-	long intergenic non-protein coding RNA 972	ncRNA
2734	chr7	95619386	95619778	+	0	NA	Intergenic	L1ME1|LINE|L1	-23066	NM_002612	5166	Hs.8364	NM_002612	ENSG00000004799	PDK4	-	pyruvate dehydrogenase kinase 4	protein-coding
684	chr13	23558949	23559719	+	0	NA	Intergenic	Intergenic	-11036	NM_001204459	55504	Hs.149168	NM_018647	ENSG00000127863	TNFRSF19	TAJ|TAJ-alpha|TRADE|TROY	TNF receptor superfamily member 19	protein-coding
215	chr1	199044125	199044600	+	0	NA	intron (NR_126351, intron 2 of 2)	intron (NR_126351, intron 2 of 2)	-25398	NR_110525	102800316	Hs.568480	NR_110525		LINC01222	TCONS_00000112	long intergenic non-protein coding RNA 1222	ncRNA
1332	chr2	149648585	149649171	+	0	NA	intron (NR_110240, intron 1 of 2)	intron (NR_110240, intron 1 of 2)	-61103	NM_015702	27249	Hs.5324	NM_015702	ENSG00000168288	MMADHC	C2orf25|CL25022|cblD	metabolism of cobalamin associated D	protein-coding
1972	chr4	13441428	13441873	+	0	NA	intron (NM_001017979, intron 4 of 6)	intron (NM_001017979, intron 4 of 6)	42690	NM_004249	9364	Hs.656060	NM_004249	ENSG00000157869	RAB28	CORD18	RAB28, member RAS oncogene family	protein-coding
2413	chr6	15872603	15872956	+	0	NA	Intergenic	Intergenic	-209721	NM_001271668	84062	Hs.571148	NM_032122	ENSG00000047579	DTNBP1	BLOC1S8|DBND|HPS7|My031|SDY	dystrobrevin binding protein 1	protein-coding
161	chr1	178337102	178337667	+	0	NA	intron (NM_170692, intron 3 of 17)	intron (NM_170692, intron 3 of 17)	-4067	NM_004841	9462	Hs.496139	NM_004841	ENSG00000075391	RASAL2	NGAP	RAS protein activator like 2	protein-coding
2019	chr4	73897408	73897880	+	0	NA	Intergenic	Intergenic	28251	NR_046035	2919	Hs.789	NM_001511	ENSG00000163739	CXCL1	FSP|GRO1|GROa|MGSA|MGSA-a|NAP-3|SCYB1	C-X-C motif chemokine ligand 1	protein-coding
2033	chr4	89800277	89800579	+	0	NA	intron (NM_001146054, intron 4 of 5)	intron (NM_001146054, intron 4 of 5)	-35973	NR_045481	644248	Hs.553954	NR_045481	ENSG00000247775	SNCA-AS1	-	SNCA antisense RNA 1	ncRNA
1505	chr2	209525771	209526335	+	0	NA	intron (NM_001039538, intron 2 of 14)	intron (NM_001039538, intron 2 of 14)	-53283	NM_001363913	4133	Hs.368281	NM_002374	ENSG00000078018	MAP2	MAP-2|MAP2A|MAP2B|MAP2C	microtubule associated protein 2	protein-coding
3265	chr9	86614919	86615296	+	0	NA	Intergenic	Intergenic	-260697	NM_001185074	79670	Hs.597057	NM_024617	ENSG00000083223	TUT7	PAPD6|TENT3B|ZCCHC6	terminal uridylyl transferase 7	protein-coding
2195	chr5	58414112	58414416	+	0	NA	Intergenic	Intergenic	45822	NM_006622	10769	Hs.398157	NM_006622	ENSG00000145632	PLK2	SNK|hPlk2|hSNK	polo like kinase 2	protein-coding
557	chr12	24223026	24223316	+	0	NA	promoter-TSS (NR_120473)	promoter-TSS (NR_120473)	-100	NR_120473	101928471	Hs.569156	NR_120472	ENSG00000256120	SOX5-AS1	-	SOX5 antisense RNA 1	ncRNA
1144	chr2	35503636	35504166	+	0	NA	Intergenic	Intergenic	32496	NR_039629	100616475		NR_039629	ENSG00000265301	MIR548AD	-	microRNA 548ad	ncRNA
473	chr11	43736684	43737059	+	0	NA	intron (NM_016142, intron 1 of 10)	intron (NM_016142, intron 1 of 10)	56133	NM_016142	51144	Hs.132513	NM_016142	ENSG00000149084	HSD17B12	KAR|SDR12C1	hydroxysteroid 17-beta dehydrogenase 12	protein-coding
1888	chr3	131007321	131007562	+	0	NA	intron (NM_001001486, intron 27 of 27)	intron (NM_001001486, intron 27 of 27)	19413	NR_110229	28990	Hs.100878	NM_014065	ENSG00000034533	ASTE1	HT001	asteroid homolog 1	protein-coding
3065	chr8	110918446	110918831	+	0	NA	Intergenic	Intergenic	108795	NR_125416	101927459	Hs.575543	NR_125416	ENSG00000253877	LINC01608	-	long intergenic non-protein coding RNA 1608	ncRNA
82	chr1	96362584	96362990	+	0	NA	intron (NR_110693, intron 1 of 5)	L2a|LINE|L2	11338	NR_110693	101928241	Hs.514137	NR_110693	ENSG00000231987	LINC01787	-	long intergenic non-protein coding RNA 1787	ncRNA
470	chr11	41307331	41307687	+	0	NA	intron (NM_001258419, intron 1 of 6)	intron (NM_001258419, intron 1 of 6)	152127	NM_020929	57689	Hs.745123	NM_020929	ENSG00000148948	LRRC4C	NGL-1|NGL1	leucine rich repeat containing 4C	protein-coding
1498	chr2	205721657	205722175	+	0	NA	intron (NM_018534, intron 3 of 15)	intron (NM_018534, intron 3 of 15)	39415	NM_201267	8828	Hs.471200	NM_003872	ENSG00000118257	NRP2	NP2|NPN2|PRO2714|VEGF165R2	neuropilin 2	protein-coding
1857	chr3	99751604	99752124	+	0	NA	intron (NM_001850, intron 3 of 4)	intron (NM_001850, intron 3 of 4)	-65998	NM_032359	84319	Hs.581320	NM_032359	ENSG00000184220	CMSS1	C3orf26	cms1 ribosomal small subunit homolog	protein-coding
896	chr15	85099253	85099682	+	0	NA	intron (NM_001243137, intron 9 of 21)	intron (NM_001243137, intron 9 of 21)	117493	NM_173454	5151	Hs.9333	NM_002605	ENSG00000073417	PDE8A	HsT19550	phosphodiesterase 8A	protein-coding
2155	chr5	9245071	9245433	+	0	NA	intron (NM_003966, intron 5 of 22)	Tigger7|DNA|TcMar-Tigger	-191357	NR_039779	100616326		NR_039779	ENSG00000266415	MIR4636	mir-4636	microRNA 4636	ncRNA
1820	chr3	83223947	83224425	+	0	NA	Intergenic	Intergenic	1238044	NR_147146	105377180	Hs.531803	NR_147146	ENSG00000239440	LINC02008	-	long intergenic non-protein coding RNA 2008	ncRNA
1295	chr2	132899243	132899590	+	0	NA	intron (NM_207481, intron 8 of 17)	Tigger1|DNA|TcMar-Tigger	-16141	NR_135572	101928185	Hs.680114	NR_135572	ENSG00000233729	NCKAP5-AS1	-	NCKAP5 antisense RNA 1	ncRNA
3161	chr8	129316031	129316968	+	0	NA	Intergenic	Intergenic	-75259	NR_033916	728724	Hs.49902	NR_033916	ENSG00000229140	LINC00977	-	long intergenic non-protein coding RNA 977	ncRNA
1308	chr2	142065786	142066245	+	0	NA	intron (NM_018557, intron 1 of 90)	MLT1D-int|LTR|ERVL-MaLR	65686	NM_018557	53353	Hs.656461	NM_018557	ENSG00000168702	LRP1B	LRP-1B|LRP-DIT|LRPDIT	LDL receptor related protein 1B	protein-coding
758	chr13	90302130	90302474	+	0	NA	Intergenic	Intergenic	71120	NR_030754	693207		NR_030754	ENSG00000283783	MIR622	MIRN622|hsa-mir-622	microRNA 622	ncRNA
3286	chr9	106076119	106076346	+	0	NA	Intergenic	Intergenic	381691	NM_018112	55151	Hs.411925	NM_018112	ENSG00000095209	TMEM38B	C9orf87|D4Ertd89e|OI14|TRIC-B|TRICB|bA219P18.1	transmembrane protein 38B	protein-coding
1753	chr3	53478163	53478768	+	0	NA	Intergenic	Intergenic	-16146	NM_001128840	776	Hs.476358	NM_000720	ENSG00000157388	CACNA1D	CACH3|CACN4|CACNL1A2|CCHL1A2|Cav1.3|PASNA|SANDD	calcium voltage-gated channel subunit alpha1 D	protein-coding
1370	chr2	161018177	161018450	+	0	NA	Intergenic	Intergenic	-118642	NM_133484	10010	Hs.132257	NM_004180	ENSG00000136560	TANK	I-TRAF|ITRAF|TRAF2	TRAF family member associated NFKB activator	protein-coding
699	chr13	36001537	36001918	+	0	NA	intron (NM_001330071, intron 3 of 16)	intron (NM_001330071, intron 3 of 16)	129655	NM_001330071	9201	Hs.507755	NM_004734	ENSG00000133083	DCLK1	CL1|CLICK1|DCAMKL1|DCDC3A|DCLK	doublecortin like kinase 1	protein-coding
2801	chr7	121530222	121530719	+	0	NA	Intergenic	MLT1I|LTR|ERVL-MaLR	-134102	NM_001040020	10447	Hs.434053	NM_014888	ENSG00000196937	FAM3C	GS3786|ILEI	family with sequence similarity 3 member C	protein-coding
1248	chr2	77666109	77666541	+	0	NA	Intergenic	ERVL-E-int|LTR|ERVL	-143892	NM_001330370	80059	Hs.285782	NM_024993	ENSG00000176204	LRRTM4	-	leucine rich repeat transmembrane neuronal 4	protein-coding
204	chr1	193458557	193458903	+	0	NA	Intergenic	Intergenic	153985	NR_125789	101929184	Hs.146728	NR_125789	ENSG00000232077	LINC01031	TCONS_00000361	long intergenic non-protein coding RNA 1031	ncRNA
790	chr14	32508181	32508594	+	0	NA	intron (NM_004274, intron 2 of 13)	intron (NM_004274, intron 2 of 13)	179089	NM_004274	9472	Hs.509083	NM_004274	ENSG00000151320	AKAP6	ADAP100|ADAP6|AKAP100|PRKA6|mAKAP	A-kinase anchoring protein 6	protein-coding
2901	chr8	62121121	62121428	+	0	NA	Intergenic	Intergenic	-127580	NR_130764	286183	Hs.654662	NM_173688	ENSG00000185942	NKAIN3	FAM77D	sodium/potassium transporting ATPase interacting 3	protein-coding
2495	chr6	88750922	88751327	+	0	NA	intron (NM_001286428, intron 11 of 13)	intron (NM_001286428, intron 11 of 13)	-211755	NR_110867	101928936	Hs.533080	NR_110867		LOC101928936	-	uncharacterized LOC101928936	ncRNA
2752	chr7	104795091	104795604	+	0	NA	intron (NM_199000, intron 2 of 2)	intron (NM_199000, intron 2 of 2)	8745	NR_034141	645591	Hs.658835	NR_034141	ENSG00000226869	LHFPL3-AS1	-	LHFPL3 antisense RNA 1	ncRNA
1486	chr2	200051497	200051885	+	0	NA	Intergenic	Intergenic	-96200	NR_109906	129450	Hs.204619	NM_152382	ENSG00000162971	TYW5	C2orf60|hTYW5	tRNA-yW synthesizing protein 5	protein-coding
903	chr15	98896538	98897254	+	0	NA	exon (NM_001291858, exon 4 of 21)	exon (NM_001291858, exon 4 of 21)	108760	NM_001102612	145814	Hs.592021	NM_001102612	ENSG00000183571	PGPEP1L	-	pyroglutamyl-peptidase I like	protein-coding
2982	chr8	88308181	88308467	+	0	NA	intron (NM_005941, intron 1 of 9)	intron (NM_005941, intron 1 of 9)	19159	NM_005941	4325	Hs.492187	NM_005941	ENSG00000156103	MMP16	C8orf57|MMP-X2|MT-MMP2|MT-MMP3|MT3-MMP	matrix metallopeptidase 16	protein-coding
1622	chr21	16308223	16308675	+	0	NA	intron (NR_027790, intron 4 of 7)	intron (NR_027790, intron 4 of 7)	-23681	NR_145757	109617014		NR_145757	ENSG00000201025	SNORD74B	-	small nucleolar RNA, C/D box 74B	snoRNA
2662	chr7	79610378	79610680	+	0	NA	Intergenic	Zaphod|DNA|hAT-Tip100	156569	NR_038344	100505881	Hs.31474	NR_038343	ENSG00000234456	MAGI2-AS3	-	MAGI2 antisense RNA 3	ncRNA
1448	chr2	181752441	181752803	+	0	NA	Intergenic	Intergenic	-71957	NR_146175	4760	Hs.574626	NM_002500	ENSG00000162992	NEUROD1	BETA2|BHF-1|MODY6|NEUROD|bHLHa3	neuronal differentiation 1	protein-coding
832	chr14	68191987	68192396	+	0	NA	intron (NM_133509, intron 7 of 10)	intron (NM_133509, intron 7 of 10)	368599	NM_001321815	5890	Hs.172587	NM_002877	ENSG00000182185	RAD51B	R51H2|RAD51L1|REC2	RAD51 paralog B	protein-coding
3288	chr9	106717433	106718033	+	0	NA	Intergenic	Intergenic	101675	NR_104145	100996590	Hs.147110	NR_104145	ENSG00000234323	LINC01505	-	long intergenic non-protein coding RNA 1505	ncRNA
2465	chr6	52745970	52746415	+	0	NA	Intergenic	Intergenic	-1033	NR_033760	730152	Hs.739662	NR_033760		GSTA7P	GSTAP2|GSTAP6	glutathione S-transferase alpha 7, pseudogene	pseudo
1969	chr4	2329955	2330376	+	0	NA	TTS (NM_001172657)	TTS (NM_001172657)	34649	NM_001172660	57732	Hs.292056	NM_020972	ENSG00000159733	ZFYVE28	LST2|LYST2	zinc finger FYVE-type containing 28	protein-coding
1949	chr3	182440061	182440605	+	0	NA	Intergenic	Intergenic	46029	NR_040105	401103	Hs.591304	NR_040105	ENSG00000241098	LINC01994	-	long intergenic non-protein coding RNA 1994	ncRNA
2579	chr6	149763821	149764199	+	0	NA	intron (NM_001252051, intron 1 of 6)	intron (NM_001252051, intron 1 of 6)	14269	NM_001360452	5110	Hs.279257	NM_005389	ENSG00000120265	PCMT1	PIMT	protein-L-isoaspartate (D-aspartate) O-methyltransferase	protein-coding
1584	chr20	11178987	11179255	+	0	NA	Intergenic	Intergenic	94262	NR_038972	339593	Hs.434320	NR_038972		LOC339593	-	uncharacterized LOC339593	ncRNA
251	chr1	217910662	217911286	+	0	NA	intron (NR_048550, intron 1 of 3)	intron (NR_048550, intron 1 of 3)	18074	NR_048550	100885798	Hs.434632	NR_048550	ENSG00000231814	LINC00210	NCRNA00210	long intergenic non-protein coding RNA 210	ncRNA
3097	chr8	120932869	120933299	+	0	NA	Intergenic	Intergenic	-121038	NM_021021	6641	Hs.46701	NM_021021	ENSG00000172164	SNTB1	59-DAP|A1B|BSYN2|DAPA1B|SNT2|SNT2B1|TIP-43	syntrophin beta 1	protein-coding
973	chr17	51144609	51145071	+	0	NA	Intergenic	Intergenic	-8696	NR_037149	654364	Hs.463456	NM_001018136	ENSG00000011052	NME1-NME2	NM23-LV|NMELV	NME1-NME2 readthrough	protein-coding
552	chr12	19230891	19231231	+	0	NA	intron (NM_001256787, intron 1 of 25)	intron (NM_001256787, intron 1 of 25)	25736	NM_001256787	54477	Hs.188614	NM_019012	ENSG00000052126	PLEKHA5	PEPP-2|PEPP2	pleckstrin homology domain containing A5	protein-coding
2331	chr6	1481325	1481735	+	0	NA	Intergenic	MLT1O|LTR|ERVL-MaLR	-91119	NR_106778	102466720		NR_106778	ENSG00000275859	MIR6720	hsa-mir-6720|mir-6720	microRNA 6720	ncRNA
3015	chr8	95136906	95137250	+	0	NA	intron (NM_024613, intron 1 of 1)	MIRc|SINE|MIR	3293	NM_024613	79666	Hs.29724	NM_024613	ENSG00000175895	PLEKHF2	EAPF|PHAFIN2|ZFYVE18	pleckstrin homology and FYVE domain containing 2	protein-coding
2958	chr8	80201106	80201563	+	0	NA	Intergenic	Intergenic	-29770	NR_105034	7163	Hs.368433	NM_005079	ENSG00000076554	TPD52	D52|N8L|PC-1|PrLZ|hD52	tumor protein D52	protein-coding
2457	chr6	32178033	32178461	+	0	NA	promoter-TSS (NM_032741).5	promoter-TSS (NM_032741).5	-139	NM_032741	10554	Hs.409230	NM_006411	ENSG00000204310	AGPAT1	1-AGPAT1|G15|LPAAT-alpha|LPAATA	1-acylglycerol-3-phosphate O-acyltransferase 1	protein-coding
1897	chr3	146550762	146551215	+	0	NA	Intergenic	Intergenic	-6381	NM_021105	5359	Hs.130759	NM_021105	ENSG00000188313	PLSCR1	MMTRA1B	phospholipid scramblase 1	protein-coding
724	chr13	69474186	69474621	+	0	NA	Intergenic	Intergenic	252057	NR_125752	103689913	Hs.585628	NR_125752	ENSG00000235221	LINC00383	LINC00401	long intergenic non-protein coding RNA 383	ncRNA
2274	chr5	125485132	125485812	+	0	NA	Intergenic	Intergenic	-7789	NR_109887	101927460	Hs.407582	NR_109887	ENSG00000260192	LINC02240	-	long intergenic non-protein coding RNA 2240	ncRNA
67	chr1	85623165	85623692	+	0	NA	Intergenic	Intergenic	42667	NM_001554	3491	Hs.8867	NM_001554	ENSG00000142871	CCN1	CYR61|GIG1|IGFBP10	cellular communication network factor 1	protein-coding
2150	chr4	184845491	184845938	+	0	NA	intron (NR_132989, intron 2 of 2)	intron (NR_132989, intron 2 of 2)	5396	NR_037510	100500818		NR_037510	ENSG00000266698	MIR3945	-	microRNA 3945	ncRNA
2303	chr5	151729793	151730064	+	0	NA	Intergenic	MER11B|LTR|ERVK	28703	NM_004045	475	Hs.125213	NM_004045	ENSG00000177556	ATOX1	ATX1|HAH1	antioxidant 1 copper chaperone	protein-coding
3277	chr9	97975687	97976137	+	0	NA	Intergenic	L1MB7|LINE|L1	-7429	NM_006401	10541	Hs.730654	NM_006401	ENSG00000136938	ANP32B	APRIL|PHAPI2|SSP29	acidic nuclear phosphoprotein 32 family member B	protein-coding
285	chr1	230077358	230077750	+	0	NA	intron (NM_004481, intron 1 of 15)	Kanga1b|DNA|TcMar-Tc2	10316	NM_004481	2590	Hs.743964	NM_004481	ENSG00000143641	GALNT2	GalNAc-T2	polypeptide N-acetylgalactosaminyltransferase 2	protein-coding
1133	chr2	32274199	32274698	+	0	NA	Intergenic	L2b|LINE|L2	-3456	NM_032312	84272	Hs.468099	NM_032312	ENSG00000119820	YIPF4	FinGER4|Nbla11189	Yip1 domain family member 4	protein-coding
420	chr10	114691455	114691917	+	0	NA	intron (NM_001322886, intron 1 of 20)	intron (NM_001322886, intron 1 of 20)	-6683	NM_001322882	3983	Hs.438236	NM_002313	ENSG00000099204	ABLIM1	ABLIM|LIMAB1|LIMATIN|abLIM-1	actin binding LIM protein 1	protein-coding
1510	chr2	211498492	211498814	+	0	NA	intron (NM_001042599, intron 20 of 26)	intron (NM_001042599, intron 20 of 26)	881082	NR_002763	29034	Hs.658398	NR_002763	ENSG00000280837	CPS1-IT1	CPS1-IT|CPS1IT|CPS1IT1|PRO0132	CPS1 intronic transcript 1	ncRNA
1123	chr2	24597185	24597552	+	0	NA	intron (NM_001362950, intron 3 of 23)	intron (NM_001362950, intron 3 of 23)	12891	NM_147233	8648	Hs.596314	NM_003743	ENSG00000084676	NCOA1	F-SRC-1|KAT13A|RIP160|SRC1|bHLHe42|bHLHe74	nuclear receptor coactivator 1	protein-coding
3253	chr9	78785555	78786137	+	0	NA	Intergenic	Intergenic	359820	NR_109771	101927450	Hs.738041	NR_109771	ENSG00000260995	LOC101927450	-	uncharacterized LOC101927450	ncRNA
1246	chr2	73593718	73594336	+	0	NA	intron (NM_015120, intron 16 of 22)	L1MB8|LINE|L1	48395	NM_003960	9027	Hs.14637	NM_003960	ENSG00000144035	NAT8	ATase2|CCNAT|CML1|GLA|Hcml1|TSC501|TSC510	N-acetyltransferase 8 (putative)	protein-coding
2164	chr5	32785644	32786374	+	0	NA	intron (NM_001364460, intron 6 of 6)	intron (NM_001364460, intron 6 of 6)	74688	NM_000908	4883	Hs.13528	NM_000908	ENSG00000113389	NPR3	ANP-C|ANPR-C|ANPRC|C5orf23|GUCY2B|NPR-C|NPRC	natriuretic peptide receptor 3	protein-coding
3140	chr8	125763860	125764448	+	0	NA	Intergenic	L1MA4|LINE|L1	187043	NR_038447	100130231	Hs.729642	NR_038446	ENSG00000245164	LINC00861	-	long intergenic non-protein coding RNA 861	ncRNA
2134	chr4	175450408	175450892	+	0	NA	Intergenic	PRIMA41-int|LTR|ERV1	337026	NM_001261448	2823	Hs.75819	NM_005277	ENSG00000150625	GPM6A	GPM6|M6A	glycoprotein M6A	protein-coding
2886	chr8	57389807	57390133	+	0	NA	Intergenic	FordPrefect|DNA|hAT-Tip100	46183	NR_125818	101929488	Hs.407557	NR_125818	ENSG00000253871	LOC101929488	-	uncharacterized LOC101929488	ncRNA
1044	chr18	30682732	30683135	+	0	NA	Intergenic	Intergenic	359809	NM_001941	1825	Hs.41690	NM_001941	ENSG00000134762	DSC3	CDHF3|DSC|DSC1|DSC2|DSC4|HT-CP	desmocollin 3	protein-coding
3278	chr9	99557874	99558173	+	0	NA	Intergenic	L1M3de|LINE|L1	-182766	NR_102271	100996569	Hs.745280	NR_102270	ENSG00000271086	NAMA	-	non-protein coding RNA, associated with MAP kinase pathway and growth arrest	ncRNA
2474	chr6	56297615	56297952	+	0	NA	intron (NM_001318752, intron 1 of 28)	intron (NM_001318752, intron 1 of 28)	-50203	NR_134850	81578	Hs.47629	NM_030820	ENSG00000124749	COL21A1	COLA1L|FP633	collagen type XXI alpha 1 chain	protein-coding
1425	chr2	176677694	176678209	+	0	NA	Intergenic	Intergenic	40197	NR_110599	102724224	Hs.663125	NR_110599	ENSG00000224577	LINC01117	-	long intergenic non-protein coding RNA 1117	ncRNA
3124	chr8	123537617	123537854	+	0	NA	intron (NM_058229, intron 1 of 8)	MIR|SINE|MIR	3471	NM_001242463	114907	Hs.403933	NM_058229	ENSG00000156804	FBXO32	Fbx32|MAFbx	F-box protein 32	protein-coding
172	chr1	183071118	183071615	+	0	NA	intron (NM_002293, intron 1 of 27)	intron (NM_002293, intron 1 of 27)	47946	NM_002293	3915	Hs.609663	NM_002293	ENSG00000135862	LAMC1	LAMB2	laminin subunit gamma 1	protein-coding
1619	chr21	8992685	8996559	+	0	NA	Intergenic	Intergenic	7005	NR_162105	113218501		NR_162105		MIR10396A	-	microRNA 10396a	ncRNA
2721	chr7	93728139	93728727	+	0	NA	Intergenic	L2c|LINE|L2	11505	NR_039796	100616206		NR_039796	ENSG00000265423	MIR4652	-	microRNA 4652	ncRNA
2476	chr6	56653005	56653409	+	0	NA	intron (NM_001144770, intron 7 of 94)	intron (NM_001144770, intron 7 of 94)	-10318	NM_001723	667	Hs.604915	NM_001723	ENSG00000151914	DST	BP240|BPA|BPAG1|CATX-15|CATX15|D6S1101|DMH|DT|EBSB2|HSAN6|MACF2	dystonin	protein-coding
1697	chr3	25649280	25649682	+	0	NA	intron (NM_001330700, intron 1 of 35)	L1MB2|LINE|L1	14891	NM_001068	7155	Hs.475733	NM_001068	ENSG00000077097	TOP2B	TOPIIB|top2beta	DNA topoisomerase II beta	protein-coding
2987	chr8	88963528	88963838	+	0	NA	Intergenic	Intergenic	-636200	NM_005941	4325	Hs.492187	NM_005941	ENSG00000156103	MMP16	C8orf57|MMP-X2|MT-MMP2|MT-MMP3|MT3-MMP	matrix metallopeptidase 16	protein-coding
1368	chr2	160666486	160666845	+	0	NA	Intergenic	Intergenic	-172858	NM_016836	5937	Hs.470412	NM_002897	ENSG00000153250	RBMS1	C2orf12|HCC-4|MSSP|MSSP-1|MSSP-2|MSSP-3|SCR2|YC1	RNA binding motif single stranded interacting protein 1	protein-coding
4	chr1	9441681	9442093	+	0	NA	Intergenic	Intergenic	-12891	NR_104622	100506022	Hs.131775	NR_104622	ENSG00000284693	LINC02606	-	long intergenic non-protein coding RNA 2606	ncRNA
1376	chr2	162233326	162233610	+	0	NA	intron (NM_004460, intron 2 of 25)	L1M4|LINE|L1	9977	NM_001291807	2191	Hs.654370	NM_004460	ENSG00000078098	FAP	DPPIV|FAPA|FAPalpha|SIMP	fibroblast activation protein alpha	protein-coding
1220	chr2	63875103	63875532	+	0	NA	intron (NM_001001521, intron 3 of 9)	intron (NM_001001521, intron 3 of 9)	33437	NM_006759	7360	Hs.516217	NM_006759	ENSG00000169764	UGP2	UDPG|UDPGP|UDPGP2|UGP1|UGPP1|UGPP2|pHC379	UDP-glucose pyrophosphorylase 2	protein-coding
3304	chr9	125910189	125910538	+	0	NA	intron (NR_024122, intron 2 of 7)	intron (NR_024122, intron 2 of 7)	162180	NM_001134778	5090	Hs.428027	NM_006195	ENSG00000167081	PBX3	-	PBX homeobox 3	protein-coding
2509	chr6	106390043	106390359	+	0	NA	intron (NM_001371242, intron 1 of 21)	intron (NM_001371242, intron 1 of 21)	29484	NM_001371242
1466	chr2	189118431	189118715	+	0	NA	intron (NM_000393, intron 1 of 53)	intron (NM_000393, intron 1 of 53)	14538	NR_036076	100422908		NR_036076	ENSG00000264725	MIR3129	mir-3129	microRNA 3129	ncRNA
2411	chr6	15473699	15474256	+	0	NA	intron (NM_004973, intron 5 of 17)	intron (NM_004973, intron 5 of 17)	189051	NR_036448	84062	Hs.571148	NM_032122	ENSG00000047579	DTNBP1	BLOC1S8|DBND|HPS7|My031|SDY	dystrobrevin binding protein 1	protein-coding
3144	chr8	126555262	126555963	+	0	NA	3' UTR (NM_174911, exon 2 of 2)	3' UTR (NM_174911, exon 2 of 2)	2866	NR_156466	157638	Hs.124951	NM_174911	ENSG00000168672	LRATD2	BCMP101|FAM84B|NSE2	LRAT domain containing 2	protein-coding
3006	chr8	93873666	93874258	+	0	NA	Intergenic	MER41B|LTR|ERV1	42157	NR_039602	100616169		NR_039602	ENSG00000284288	MIR378D2	mir-378d-2	microRNA 378d-2	ncRNA
1412	chr2	171004286	171004731	+	0	NA	intron (NM_001136555, intron 16 of 18)	intron (NM_001136555, intron 16 of 18)	62465	NM_001136555	9874	Hs.744917	NM_012290	ENSG00000198586	TLK1	PKU-beta	tousled like kinase 1	protein-coding
2614	chr7	15967655	15967969	+	0	NA	Intergenic	Intergenic	-242674	NR_038946	100506025	Hs.649029	NR_038946	ENSG00000229688	CRPPA-AS1	ISPD-AS1	CRPPA antisense RNA 1	ncRNA
1166	chr2	42882580	42883109	+	0	NA	Intergenic	ERVL-B4-int|LTR|ERVL	-90261	NM_012205	23498	Hs.368805	NM_012205	ENSG00000162882	HAAO	3-HAO|HAO|VCRL1|h3HAO	3-hydroxyanthranilate 3,4-dioxygenase	protein-coding
785	chr14	29804518	29804817	+	0	NA	intron (NM_001330069, intron 1 of 18)	intron (NM_001330069, intron 1 of 18)	122429	NM_001348390	5587	Hs.508999	NM_002742	ENSG00000184304	PRKD1	CHDED|PKC-MU|PKCM|PKD|PRKCM	protein kinase D1	protein-coding
2825	chr7	137656739	137657004	+	0	NA	intron (NM_001321710, intron 3 of 32)	intron (NM_001321710, intron 3 of 32)	189461	NM_001321709	9162	Hs.242947	NM_004717	ENSG00000157680	DGKI	DGK-IOTA	diacylglycerol kinase iota	protein-coding
3219	chr9	31356000	31356416	+	0	NA	Intergenic	Intergenic	25282	NR_135134	101929620	Hs.547175	NR_135134	ENSG00000260720	LINC01243	-	long intergenic non-protein coding RNA 1243	ncRNA
186	chr1	185500011	185500446	+	0	NA	Intergenic	ERVL-E-int|LTR|ERVL	128260	NR_110793	101929093	Hs.535227	NR_110793	ENSG00000228309	LINC01350	GS1-204I12.1	long intergenic non-protein coding RNA 1350	ncRNA
2876	chr8	52787235	52787716	+	0	NA	Intergenic	Intergenic	-73009	NM_001083617	9821	Hs.196102	NM_014781	ENSG00000023287	RB1CC1	ATG17|CC1|FIP200|PPP1R131	RB1 inducible coiled-coil 1	protein-coding
3085	chr8	119906756	119907229	+	0	NA	intron (NM_001283012, intron 1 of 6)	intron (NM_001283012, intron 1 of 6)	33270	NM_022783	64798	Hs.112981	NM_022783	ENSG00000155792	DEPTOR	DEP.6|DEPDC6	DEP domain containing MTOR interacting protein	protein-coding
2865	chr8	40208272	40208782	+	0	NA	Intergenic	Intergenic	55045	NM_020130	56892	Hs.591849	NM_020130	ENSG00000176907	TCIM	C8orf4|TC-1|TC1	transcriptional and immune response regulator	protein-coding
398	chr10	91414614	91415148	+	0	NA	intron (NM_182765, intron 1 of 20)	intron (NM_182765, intron 1 of 20)	4596	NR_145526	143279	Hs.596096	NM_173497	ENSG00000165338	HECTD2	-	HECT domain E3 ubiquitin protein ligase 2	protein-coding
1866	chr3	104952524	104953116	+	0	NA	Intergenic	Intergenic	-413893	NM_001243281	214	Hs.591293	NM_001627	ENSG00000170017	ALCAM	CD166|MEMD	activated leukocyte cell adhesion molecule	protein-coding
592	chr12	59037067	59037442	+	0	NA	Intergenic	MIRc|SINE|MIR	-116716	NM_153377	121227	Hs.253736	NM_153377	ENSG00000139263	LRIG3	LIG3	leucine rich repeats and immunoglobulin like domains 3	protein-coding
3013	chr8	95101130	95101486	+	0	NA	intron (NR_148914, intron 9 of 11)	intron (NR_148914, intron 9 of 11)	-28126	NR_132986	105375650	Hs.665518	NR_132986	ENSG00000245080	MIR3150BHG	-	MIR3150B host gene	ncRNA
2759	chr7	105830439	105830723	+	0	NA	intron (NM_152749, intron 2 of 3)	intron (NM_152749, intron 2 of 3)	46004	NM_020725	222255	Hs.745056	NM_020725	ENSG00000146776	ATXN7L1	ATXN7L4	ataxin 7 like 1	protein-coding
1504	chr2	209495985	209496460	+	0	NA	intron (NM_001039538, intron 1 of 14)	L2c|LINE|L2	72175	NM_001039538	4133	Hs.368281	NM_002374	ENSG00000078018	MAP2	MAP-2|MAP2A|MAP2B|MAP2C	microtubule associated protein 2	protein-coding
1384	chr2	163551958	163552371	+	0	NA	Intergenic	Intergenic	183844	NM_018086	55137	Hs.593650	NM_018086	ENSG00000182263	FIGN	-	fidgetin, microtubule severing factor	protein-coding
1668	chr3	8489470	8489851	+	0	NA	intron (NR_033378, intron 3 of 3)	intron (NR_033378, intron 3 of 3)	11998	NR_033378	100288428	Hs.651576	NR_033378	ENSG00000227110	LMCD1-AS1	-	LMCD1 antisense RNA 1	ncRNA
1961	chr3	188294929	188295480	+	0	NA	intron (NM_005578, intron 2 of 10)	intron (NM_005578, intron 2 of 10)	69799	NM_001167671	4026	Hs.720220	NM_005578	ENSG00000145012	LPP	-	LIM domain containing preferred translocation partner in lipoma	protein-coding
292	chr1	234631593	234632003	+	0	NA	intron (NR_033927, intron 1 of 1)	intron (NR_033927, intron 1 of 1)	2487	NR_033927	100302691	Hs.209162	NR_033927	ENSG00000224939	LINC00184	HANC|NCRNA00184	long intergenic non-protein coding RNA 184	ncRNA
1515	chr2	214543413	214543748	+	0	NA	intron (NR_159945, intron 4 of 4)	intron (NR_159945, intron 4 of 4)	33398	NR_047698	100885780	Hs.665982	NR_047698	ENSG00000224257	VWC2L-IT1	-	VWC2L intronic transcript 1	ncRNA
2030	chr4	88600156	88600924	+	0	NA	intron (NM_001271602, intron 2 of 24)	Tigger17c|DNA|TcMar-Tigger	8060	NM_014606	8916	Hs.35804	NM_014606	ENSG00000138641	HERC3	-	HECT and RLD domain containing E3 ubiquitin protein ligase 3	protein-coding
1242	chr2	71227157	71227586	+	0	NA	promoter-TSS (NM_020459)	promoter-TSS (NM_020459)	-268	NM_020459	400961	Hs.416735	NM_020459	ENSG00000124374	PAIP2B	-	poly(A) binding protein interacting protein 2B	protein-coding
885	chr15	78272898	78273414	+	0	NA	exon (NM_001130183, exon 3 of 7)	exon (NM_001130183, exon 3 of 7)	6938	NM_001130183	55466	Hs.513053	NM_018602	ENSG00000140403	DNAJA4	MST104|MSTP104|PRO1472	DnaJ heat shock protein family (Hsp40) member A4	protein-coding
652	chr12	92602541	92603028	+	0	NA	Intergenic	L2c|LINE|L2	-100059	NM_001037671	338809	Hs.326303	NM_001037671	ENSG00000187510	C12orf74	-	chromosome 12 open reading frame 74	protein-coding
2851	chr8	19511031	19511482	+	0	NA	intron (NM_001354497, intron 1 of 7)	intron (NM_001354497, intron 1 of 7)	91289	NM_001354499	55790	Hs.613729	NM_018371	ENSG00000147408	CSGALNACT1	CSGalNAcT-1|ChGn|ChGn-1|beta4GalNAcT	chondroitin sulfate N-acetylgalactosaminyltransferase 1	protein-coding
673	chr12	119842381	119842806	+	0	NA	intron (NM_007174, intron 5 of 46)	intron (NM_007174, intron 5 of 46)	34727	NM_001206999	11113	Hs.119594	NM_007174	ENSG00000122966	CIT	CITK|CRIK|MCPH17|STK21	citron rho-interacting serine/threonine kinase	protein-coding
2389	chr6	11766499	11766855	+	0	NA	intron (NM_032744, intron 2 of 5)	intron (NM_032744, intron 2 of 5)	12370	NM_001143948	84830	Hs.126409	NM_032744	ENSG00000111863	ADTRP	AIG1L|C6orf105|dJ413H6.1	androgen dependent TFPI regulating protein	protein-coding
1982	chr4	22045159	22045694	+	0	NA	Intergenic	MLT1J1-int|LTR|ERVL-MaLR	-96675	NM_147182	80333	Hs.655705	NM_025221	ENSG00000185774	KCNIP4	CALP|KCHIP4	potassium voltage-gated channel interacting protein 4	protein-coding
625	chr12	80063952	80064578	+	0	NA	Intergenic	Intergenic	-35272	NM_001368062	283310	Hs.723594	NM_173591	ENSG00000165899	OTOGL	C12orf64|DFNB84B	otogelin like	protein-coding
1303	chr2	140589338	140589706	+	0	NA	intron (NM_018557, intron 43 of 90)	L1MD1|LINE|L1	-2837	NR_106979	102465692		NR_106979	ENSG00000283506	MIR7157	hsa-mir-7157	microRNA 7157	ncRNA
404	chr10	93832025	93832436	+	0	NA	Intergenic	Intergenic	-61748	NM_001345993	159371	Hs.632085	NM_153226	ENSG00000176273	SLC35G1	C10orf60|POST|TMEM20	solute carrier family 35 member G1	protein-coding
1488	chr2	201420444	201420993	+	0	NA	intron (NM_015049, intron 1 of 15)	intron (NM_015049, intron 1 of 15)	30740	NM_015049	66008	Hs.152774	NM_015049	ENSG00000115993	TRAK2	ALS2CR3|CALS-C|GRIF-1|GRIF1|MILT2|OIP98	trafficking kinesin protein 2	protein-coding
59	chr1	79323221	79323555	+	0	NA	Intergenic	L2c|LINE|L2	-316658	NM_022159	64123	Hs.132314	NM_022159	ENSG00000162618	ADGRL4	ELTD1|ETL|KPG_003	adhesion G protein-coupled receptor L4	protein-coding
2965	chr8	81216672	81217271	+	0	NA	Intergenic	Intergenic	-63565	NM_001444	2171	Hs.408061	NM_001444	ENSG00000164687	FABP5	E-FABP|EFABP|KFABP|PA-FABP|PAFABP	fatty acid binding protein 5	protein-coding
2867	chr8	47631013	47631652	+	0	NA	intron (NM_001080394, intron 10 of 19)	intron (NM_001080394, intron 10 of 19)	-22756	NM_001352959	23514	Hs.381058	NM_001080394	ENSG00000164808	SPIDR	KIAA0146	scaffold protein involved in DNA repair	protein-coding
2762	chr7	106610970	106611750	+	0	NA	Intergenic	Intergenic	49798	NM_175884	168455	Hs.29692	NM_175884	ENSG00000253276	CCDC71L	C7orf74	coiled-coil domain containing 71 like	protein-coding
746	chr13	77952576	77952990	+	0	NA	intron (NM_000115, intron 1 of 7)	intron (NM_000115, intron 1 of 7)	22744	NM_000115	1910	Hs.82002	NM_000115	ENSG00000136160	EDNRB	ABCDS|ET-B|ET-BR|ETB|ETB1|ETBR|ETRB|HSCR|HSCR2|WS4A	endothelin receptor type B	protein-coding
235	chr1	210372742	210374017	+	0	NA	intron (NM_001122834, intron 3 of 11)	intron (NM_001122834, intron 3 of 11)	44013	NM_001170580	55733	Hs.58650	NM_018194	ENSG00000054392	HHAT	MART2|SKI1|Skn	hedgehog acyltransferase	protein-coding
1709	chr3	29745413	29745892	+	0	NA	intron (NM_001003792, intron 5 of 13)	intron (NM_001003792, intron 5 of 13)	188504	NR_046556	100873977	Hs.581453	NR_046556	ENSG00000235593	RBMS3-AS1	-	RBMS3 antisense RNA 1	ncRNA
838	chr14	75166024	75166289	+	0	NA	intron (NM_006827, intron 1 of 4)	intron (NM_006827, intron 1 of 4)	10456	NM_006827	10972	Hs.74137	NM_006827	ENSG00000170348	TMED10	P24(DELTA)|S31I125|S31III125|TMP21|Tmp-21-I|p23|p24d1	transmembrane p24 trafficking protein 10	protein-coding
2156	chr5	17000247	17000663	+	0	NA	Intergenic	Intergenic	-64167	NM_012334	4651	Hs.481720	NM_012334	ENSG00000145555	MYO10	-	myosin X	protein-coding
108	chr1	151565589	151565892	+	0	NA	intron (NM_020127, intron 5 of 12)	intron (NM_020127, intron 5 of 12)	19944	NR_030280	693139		NR_030280	ENSG00000207606	MIR554	MIRN554|hsa-mir-554	microRNA 554	ncRNA
2362	chr6	8083340	8083737	+	0	NA	intron (NM_004280, intron 3 of 3)	intron (NM_004280, intron 3 of 3)	2995	NR_003703	100124533		NR_003703		SCARNA27	-	small Cajal body-specific RNA 27	ncRNA
1060	chr18	58064350	58064918	+	0	NA	intron (NM_001144964, intron 1 of 30)	Charlie29a|DNA|hAT-Charlie	17408	NM_001144964	23327	Hs.185677	NM_015277	ENSG00000049759	NEDD4L	NEDD4-2|NEDD4.2|PVNH7|RSP5|hNEDD4-2	NEDD4 like E3 ubiquitin protein ligase	protein-coding
2925	chr8	74256778	74257214	+	0	NA	intron (NM_020647, intron 3 of 5)	intron (NM_020647, intron 3 of 5)	64365	NM_001363050	56704	Hs.657367	NM_020647	ENSG00000104369	JPH1	CMT2K|JP-1|JP1	junctophilin 1	protein-coding
2240	chr5	95617114	95617330	+	0	NA	Intergenic	Intergenic	-2865	NM_199243	285601	Hs.143315	NM_199243	ENSG00000178015	GPR150	PGR11	G protein-coupled receptor 150	protein-coding
3041	chr8	104075072	104075687	+	0	NA	intron (NR_145711, intron 17 of 21)	intron (NR_145711, intron 17 of 21)	-147956	NM_001282882	9699	Hs.655271	NM_014677	ENSG00000176406	RIMS2	OBOE|RAB3IP3|RIM2	regulating synaptic membrane exocytosis 2	protein-coding
2245	chr5	100676806	100677390	+	0	NA	Intergenic	Intergenic	139467	NR_031686	100302288		NR_031686	ENSG00000221263	MIR548P	MIRN548P|hsa-mir-548p	microRNA 548p	ncRNA
964	chr17	41082633	41082891	+	0	NA	intron (NM_001277332, intron 5 of 5)	L2c|LINE|L2	-1405	NM_001365252	100996750		NM_001365252		LOC100996750	KAP4.7|KRTAP4-7|KRTAP4.7	keratin-associated protein 4-7	protein-coding
1732	chr3	39166834	39167311	+	0	NA	Intergenic	Charlie25|DNA|hAT-Charlie	-12431	NM_001320560	64651	Hs.370950	NM_033027	ENSG00000144655	CSRNP1	AXUD1|CSRNP-1|FAM130B|TAIP-3|URAX1	cysteine and serine rich nuclear protein 1	protein-coding
2282	chr5	127428714	127429136	+	0	NA	intron (NM_001256545, intron 13 of 24)	intron (NM_001256545, intron 13 of 24)	-88715	NM_130809	133619	Hs.483259	NM_130809	ENSG00000164244	PRRC1	-	proline rich coiled-coil 1	protein-coding
1410	chr2	170243566	170243858	+	0	NA	intron (NM_001083615, intron 7 of 33)	intron (NM_001083615, intron 7 of 33)	65565	NM_138995	140469	Hs.671900	NM_138995	ENSG00000071909	MYO3B	-	myosin IIIB	protein-coding
2934	chr8	75112662	75112901	+	0	NA	Intergenic	L1MA9|LINE|L1	112626	NM_001286778	83690	Hs.436542	NM_031461	ENSG00000121005	CRISPLD1	CRISP-10|CRISP10|LCRISP1	cysteine rich secretory protein LCCL domain containing 1	protein-coding
1895	chr3	146080526	146080906	+	0	NA	intron (NM_182943, intron 12 of 19)	intron (NM_182943, intron 12 of 19)	-11531	NR_146297	109729161		NR_146297	ENSG00000240032	LNCSRLR	lncRNA-SRLR	lncRNA sorafenib resistance in renal cell carcinoma associated	ncRNA
1178	chr2	46804176	46804538	+	0	NA	Intergenic	Intergenic	-12311	NR_034099	388948	Hs.728895	NR_034099	ENSG00000222005	LINC01118	-	long intergenic non-protein coding RNA 1118	ncRNA
310	chr1	246159402	246159679	+	0	NA	intron (NM_022743, intron 5 of 11)	intron (NM_022743, intron 5 of 11)	257872	NM_022743	64754	Hs.567571	NM_022743	ENSG00000185420	SMYD3	KMT3E|ZMYND1|ZNFN3A1|bA74P14.1	SET and MYND domain containing 3	protein-coding
2970	chr8	86415909	86416424	+	0	NA	intron (NM_007013, intron 9 of 24)	L2c|LINE|L2	73619	NM_007013	11059	Hs.655189	NM_007013	ENSG00000123124	WWP1	AIP5|Tiul1|hSDRP1	WW domain containing E3 ubiquitin protein ligase 1	protein-coding
1755	chr3	57627927	57628280	+	0	NA	3' UTR (NM_152678, exon 20 of 20)	3' UTR (NM_152678, exon 20 of 20)	30314	NR_132369	106144532	Hs.667207	NR_132369	ENSG00000272146	ARF4-AS1	-	ARF4 antisense RNA 1	ncRNA
2151	chr4	185305905	185306413	+	0	NA	intron (NM_001317781, intron 6 of 18)	intron (NM_001317781, intron 6 of 18)	72839	NM_018409	55805	Hs.558513	NM_018409	ENSG00000109771	LRP2BP	-	LRP2 binding protein	protein-coding
2446	chr6	21188928	21189426	+	0	NA	intron (NM_017774, intron 13 of 15)	intron (NM_017774, intron 13 of 15)	322715	NR_103790	100874531	Hs.112750	NR_103790	ENSG00000280989	LINC00581	linc-MBOAT1-4	long intergenic non-protein coding RNA 581	ncRNA
820	chr14	59028374	59028743	+	0	NA	Intergenic	Intergenic	-160109	NM_001270520	23002	Hs.19156	NM_014992	ENSG00000100592	DAAM1	-	dishevelled associated activator of morphogenesis 1	protein-coding
1458	chr2	186131057	186131459	+	0	NA	Intergenic	Intergenic	-44941	NR_110218	101927217	Hs.130011	NR_110218	ENSG00000237877	LINC01473	-	long intergenic non-protein coding RNA 1473	ncRNA
1435	chr2	179536448	179536787	+	0	NA	intron (NR_104234, intron 4 of 12)	intron (NR_104234, intron 4 of 12)	25971	NR_148055	151126	Hs.655005	NM_152520	ENSG00000144331	ZNF385B	ZNF533	zinc finger protein 385B	protein-coding
1672	chr3	11447700	11448283	+	0	NA	intron (NM_001349238, intron 17 of 17)	intron (NM_001349238, intron 17 of 17)	120807	NM_001128221	9686	Hs.740389	NM_014667	ENSG00000144560	VGLL4	VGL-4	vestigial like family member 4	protein-coding
1393	chr2	166104093	166104438	+	0	NA	intron (NR_110260, intron 2 of 11)	intron (NR_110260, intron 2 of 11)	22734	NR_110260	101929680	Hs.662210	NR_110260	ENSG00000236107	SCN1A-AS1	-	SCN1A and SCN9A antisense RNA 1	ncRNA
2148	chr4	184329748	184329933	+	0	NA	Intergenic	Intergenic	24137	NR_040108	728175	Hs.590107	NR_040108	ENSG00000180712	LINC02363	-	long intergenic non-protein coding RNA 2363	ncRNA
1826	chr3	86793692	86794157	+	0	NA	Intergenic	Intergenic	197225	NM_001320493	389136	Hs.606507	NM_016206	ENSG00000206538	VGLL3	VGL-3|VGL3	vestigial like family member 3	protein-coding
2999	chr8	92132980	92133417	+	0	NA	Intergenic	L1M6|LINE|L1	-29813	NM_175634	862	Hs.368431	NM_004349	ENSG00000079102	RUNX1T1	AML1-MTG8|AML1T1|CBFA2T1|CDR|ETO|MTG8|ZMYND2	RUNX1 partner transcriptional co-repressor 1	protein-coding
1205	chr2	55885673	55885970	+	0	NA	intron (NM_001039349, intron 4 of 10)	intron (NM_001039349, intron 4 of 10)	37961	NM_001039348	2202	Hs.76224	NM_004105	ENSG00000115380	EFEMP1	DHRD|DRAD|FBLN3|FBNL|FIBL-3|MLVT|MTLV|S1-5	EGF containing fibulin extracellular matrix protein 1	protein-coding
1103	chr2	12287074	12287568	+	0	NA	intron (NR_110196, intron 3 of 5)	intron (NR_110196, intron 3 of 5)	88191	NR_037452	100500884		NR_037452	ENSG00000264089	MIR3681	-	microRNA 3681	ncRNA
60	chr1	81165936	81166244	+	0	NA	Intergenic	L1M1|LINE|L1	-140102	NM_001366003	23266	Hs.24212	NM_012302	ENSG00000117114	ADGRL2	CIRL2|CL2|LEC1|LPHH1|LPHN2	adhesion G protein-coupled receptor L2	protein-coding
660	chr12	104280822	104281146	+	0	NA	intron (NM_001093771, intron 3 of 16)	L2a|LINE|L2	-6048	NM_182742	7296	Hs.654922	NM_003330	ENSG00000198431	TXNRD1	GRIM-12|TR|TR1|TRXR1|TXNR	thioredoxin reductase 1	protein-coding
722	chr13	67117150	67117518	+	0	NA	intron (NM_001318372, intron 2 of 4)	intron (NM_001318372, intron 2 of 4)	113002	NM_203487	5101	Hs.654709	NM_020403	ENSG00000184226	PCDH9	-	protocadherin 9	protein-coding
917	chr16	19758090	19758796	+	0	NA	intron (NR_130967, intron 5 of 7)	intron (NR_130967, intron 5 of 7)	-40216	NM_001348532	400506	Hs.585209	NM_001012991	ENSG00000103550	KNOP1	101F10.1|C16orf88|FAM191A|TSG118	lysine rich nucleolar protein 1	protein-coding
1447	chr2	181483847	181484442	+	0	NA	intron (NM_000885, intron 9 of 27)	L2a|LINE|L2	26758	NM_000885	3676	Hs.72981	NM_000885	ENSG00000115232	ITGA4	CD49D|IA4	integrin subunit alpha 4	protein-coding
1179	chr2	47198935	47199356	+	0	NA	intron (NR_110208, intron 4 of 4)	intron (NR_110208, intron 4 of 4)	-22209	NM_001305625	805	Hs.468442	NM_001743	ENSG00000143933	CALM2	CALM|CALML2|CAM1|CAM3|CAMC|CAMII|CAMIII|LQT15|PHKD|PHKD2|caM	calmodulin 2	protein-coding
645	chr12	91319090	91319458	+	0	NA	Intergenic	Intergenic	-136457	NM_001920	1634	Hs.156316	NM_001920	ENSG00000011465	DCN	CSCD|DSPG2|PG40|PGII|PGS2|SLRR1B	decorin	protein-coding
1405	chr2	168662825	168663125	+	0	NA	intron (NM_001256126, intron 4 of 10)	intron (NM_001256126, intron 4 of 10)	80032	NR_039933	100616356		NR_039933	ENSG00000265694	MIR4774	-	microRNA 4774	ncRNA
1760	chr3	59245702	59246432	+	0	NA	Intergenic	LTR90A|LTR|LTR	-196035	NM_001351533	200844	Hs.368434	NM_198463	ENSG00000163689	C3orf67	-	chromosome 3 open reading frame 67	protein-coding
2050	chr4	102174665	102175195	+	0	NA	Intergenic	MLT1F2|LTR|ERVL-MaLR	149382	NM_001135148	64116	Hs.288034	NM_022154	ENSG00000138821	SLC39A8	BIGM103|CDG2N|LZT-Hs6|PP3105|ZIP8	solute carrier family 39 member 8	protein-coding
321	chr10	10985263	10985738	+	0	NA	intron (NM_001326319, intron 4 of 16)	intron (NM_001326319, intron 4 of 16)	-19148	NM_001326329	10659	Hs.309288	NM_006561	ENSG00000048740	CELF2	BRUNOL3|CELF-2|CUG-BP2|CUGBP2|ETR-3|ETR3|NAPOR	CUGBP Elav-like family member 2	protein-coding
441	chr11	12817737	12818168	+	0	NA	intron (NM_021961, intron 3 of 12)	intron (NM_021961, intron 3 of 12)	143531	NM_021961	7003	Hs.655331	NM_021961	ENSG00000187079	TEAD1	AA|NTEF-1|REF1|TCF-13|TCF13|TEAD-1|TEF-1	TEA domain transcription factor 1	protein-coding
3018	chr8	96978259	96978529	+	0	NA	intron (NM_016134, intron 5 of 7)	intron (NM_016134, intron 5 of 7)	299534	NM_033512	85453	Hs.173094	NM_033512	ENSG00000180543	TSPYL5	-	TSPY like 5	protein-coding
2053	chr4	104941372	104942056	+	0	NA	Intergenic	Intergenic	-204161	NM_017628	54790	Hs.367639	NM_017628	ENSG00000168769	TET2	KIAA1546|MDS	tet methylcytosine dioxygenase 2	protein-coding
1771	chr3	62938491	62938961	+	0	NA	Intergenic	MLT1C|LTR|ERVL-MaLR	-63310	NM_183394	8618	Hs.654933	NM_003716	ENSG00000163618	CADPS	CADPS1|CAPS|CAPS1|UNC-31	calcium dependent secretion activator	protein-coding
2566	chr6	141541623	141542147	+	0	NA	Intergenic	Intergenic	546914	NM_002511	4829	Hs.552106	NM_002511	ENSG00000135577	NMBR	BB1|BB1R|NMB-R	neuromedin B receptor	protein-coding
2918	chr8	71265865	71266386	+	0	NA	intron (NM_001370335, intron 14 of 20)	intron (NM_001370335, intron 14 of 20)	90581	NM_172058	2138	Hs.444971	NM_000503	ENSG00000104313	EYA1	BOP|BOR|BOS1|OFC1	EYA transcriptional coactivator and phosphatase 1	protein-coding
3003	chr8	92922988	92923371	+	0	NA	intron (NM_001171798, intron 1 of 4)	intron (NM_001171798, intron 1 of 4)	42410	NM_001191036	286144	Hs.440643	NM_001171795	ENSG00000205133	TRIQK	C8orf83|PRO0845|UPF0599	triple QxxK/R motif containing	protein-coding
1907	chr3	149638425	149639041	+	0	NA	intron (NM_001348362, intron 5 of 9)	intron (NM_001348362, intron 5 of 9)	19292	NM_015472	25937	Hs.477921	NM_015472	ENSG00000018408	WWTR1	TAZ	WW domain containing transcription regulator 1	protein-coding
2073	chr4	120454792	120455052	+	0	NA	Intergenic	Intergenic	-388074	NM_002358	4085	Hs.591697	NM_002358	ENSG00000164109	MAD2L1	HSMAD2|MAD2	mitotic arrest deficient 2 like 1	protein-coding
813	chr14	57349324	57349587	+	0	NA	Intergenic	MLT1E1A|LTR|ERVL-MaLR	-41131	NM_001011713	122830	Hs.165465	NM_001011713	ENSG00000139977	NAA30	C14orf35|MAK3|Mak3p|NAT12|NAT12P	N(alpha)-acetyltransferase 30, NatC catalytic subunit	protein-coding
1077	chr19	8097695	8098089	+	0	NA	intron (NM_032447, intron 41 of 63)	L1MB7|LINE|L1	45130	NM_001201359	6370	Hs.310511	NM_005624	ENSG00000131142	CCL25	Ckb15|SCYA25|TECK	C-C motif chemokine ligand 25	protein-coding
2922	chr8	73459685	73460092	+	0	NA	intron (NM_001164383, intron 8 of 9)	intron (NM_001164383, intron 8 of 9)	39814	NR_038406	100128126	Hs.679921	NR_038406	ENSG00000253302	STAU2-AS1	-	STAU2 antisense RNA 1	ncRNA
488	chr11	70302463	70302889	+	0	NA	intron (NR_045286, intron 2 of 28)	intron (NR_045286, intron 2 of 28)	18721	NR_031624	100313770		NR_031624	ENSG00000221333	MIR548K	MIRN548K	microRNA 548k	ncRNA
1940	chr3	175857669	175858398	+	0	NA	Intergenic	L1MA4|LINE|L1	-81700	NR_046714	100874245	Hs.614827	NR_046714		NAALADL2-AS1	-	NAALADL2 antisense RNA 1	ncRNA
3173	chr8	129995151	129995814	+	0	NA	intron (NM_001353245, intron 1 of 13)	intron (NM_001353245, intron 1 of 13)	12971	NR_049826	100847051		NR_049826	ENSG00000264653	MIR5194	mir-5194	microRNA 5194	ncRNA
1090	chr19	43806867	43807319	+	0	NA	intron (NM_182573, intron 1 of 4)	L1MB2|LINE|L1	-4646	NM_001031749	284348	Hs.44289	NM_182573	ENSG00000159871	LYPD5	PRO4356	LY6/PLAUR domain containing 5	protein-coding
286	chr1	230182542	230182963	+	0	NA	intron (NM_004481, intron 2 of 15)	L1MC1|LINE|L1	115514	NM_004481	2590	Hs.743964	NM_004481	ENSG00000143641	GALNT2	GalNAc-T2	polypeptide N-acetylgalactosaminyltransferase 2	protein-coding
1100	chr2	9896284	9896613	+	0	NA	intron (NM_001318977, intron 7 of 13)	intron (NM_001318977, intron 7 of 13)	52974	NM_005680	9014	Hs.584833	NM_005680	ENSG00000115750	TAF1B	MGC:9349|RAF1B|RAFI63|SL1|TAFI63	TATA-box binding protein associated factor, RNA polymerase I subunit B	protein-coding
1648	chr22	17350365	17350761	+	0	NA	Intergenic	Intergenic	-9386	NM_001290046	27443	Hs.231895	NM_031413	ENSG00000099954	CECR2	-	CECR2 histone acetyl-lysine reader	protein-coding
1375	chr2	162232566	162233034	+	0	NA	intron (NM_004460, intron 2 of 25)	intron (NM_004460, intron 2 of 25)	10645	NM_001291807	2191	Hs.654370	NM_004460	ENSG00000078098	FAP	DPPIV|FAPA|FAPalpha|SIMP	fibroblast activation protein alpha	protein-coding
2131	chr4	173835894	173836312	+	0	NA	Intergenic	Intergenic	-61170	NR_146487	101928478		NR_146487	ENSG00000250708	LINC02269	-	long intergenic non-protein coding RNA 2269	ncRNA
556	chr12	23826764	23827121	+	0	NA	intron (NM_152989, intron 6 of 17)	intron (NM_152989, intron 6 of 17)	122728	NM_001330785	6660	Hs.434948	NM_006940	ENSG00000134532	SOX5	L-SOX5|L-SOX5B|L-SOX5F|LAMSHF	SRY-box transcription factor 5	protein-coding
3060	chr8	108948906	108949157	+	0	NA	Intergenic	L2b|LINE|L2	-137597	NM_003301	7201	Hs.3022	NM_003301	ENSG00000174417	TRHR	TRH-R	thyrotropin releasing hormone receptor	protein-coding
884	chr15	78257691	78258160	+	0	NA	Intergenic	Intergenic	-6220	NM_018602	55466	Hs.513053	NM_018602	ENSG00000140403	DNAJA4	MST104|MSTP104|PRO1472	DnaJ heat shock protein family (Hsp40) member A4	protein-coding
881	chr15	67003472	67003900	+	0	NA	intron (NR_135686, intron 2 of 5)	MLT1F1-int|LTR|ERVL-MaLR	-47171	NR_135687	102723481	Hs.512978	NR_135687	ENSG00000259289	LINC02206	-	long intergenic non-protein coding RNA 2206	ncRNA
1434	chr2	178455857	178456277	+	0	NA	exon (NM_001353775, exon 4 of 7)	exon (NM_001353775, exon 4 of 7)	2828	NM_001369912	494513	Hs.87734	NM_001042702	ENSG00000204311	PJVK	DFNB59	pejvakin	protein-coding
859	chr15	48433592	48433891	+	0	NA	intron (NM_000138, intron 54 of 65)	intron (NM_000138, intron 54 of 65)	101544	NM_001948	1854	Hs.527980	NM_001948	ENSG00000128951	DUT	dUTPase	deoxyuridine triphosphatase	protein-coding
3302	chr9	123798182	123798566	+	0	NA	intron (NM_001352968, intron 2 of 18)	intron (NM_001352968, intron 2 of 18)	131752	NM_024820	57706	Hs.744995	NM_020946	ENSG00000119522	DENND1A	FAM31A|KIAA1608	DENN domain containing 1A	protein-coding
1810	chr3	78907373	78907781	+	0	NA	intron (NM_002941, intron 4 of 30)	MER91A|DNA|hAT-Tip100	111882	NM_001145845	6091	Hs.744218	NM_002941	ENSG00000169855	ROBO1	DUTT1|SAX3	roundabout guidance receptor 1	protein-coding
2286	chr5	131129287	131129738	+	0	NA	Intergenic	L1PA13|LINE|L1	35744	NM_005340	3094	Hs.483305	NM_005340	ENSG00000169567	HINT1	HINT|NMAN|PKCI-1|PRKCNH1	histidine triad nucleotide binding protein 1	protein-coding
572	chr12	27981864	27982390	+	0	NA	Intergenic	Intergenic	-9394	NM_198965	5744	Hs.591159	NM_002820	ENSG00000087494	PTHLH	BDE2|HHM|PLP|PTHR|PTHRP	parathyroid hormone like hormone	protein-coding
1128	chr2	27909839	27910237	+	0	NA	intron (NM_199193, intron 3 of 13)	MIRb|SINE|MIR	-18924	NR_028308	100302650	Hs.729719	NR_028308		BABAM2-AS1	BRE-AS1	BABAM2 antisense RNA 1	ncRNA
836	chr14	71803578	71804170	+	0	NA	Intergenic	Intergenic	-128297	NM_001370270	9628	Hs.509872	NM_004296	ENSG00000182732	RGS6	GAP|HA117|S914	regulator of G protein signaling 6	protein-coding
3062	chr8	110585168	110585538	+	0	NA	Intergenic	Intergenic	442080	NR_125416	101927459	Hs.575543	NR_125416	ENSG00000253877	LINC01608	-	long intergenic non-protein coding RNA 1608	ncRNA
1306	chr2	141490961	141491367	+	0	NA	intron (NM_018557, intron 2 of 90)	intron (NM_018557, intron 2 of 90)	640537	NM_018557	53353	Hs.656461	NM_018557	ENSG00000168702	LRP1B	LRP-1B|LRP-DIT|LRPDIT	LDL receptor related protein 1B	protein-coding
2135	chr4	175470247	175470637	+	0	NA	Intergenic	Intergenic	317234	NM_001261448	2823	Hs.75819	NM_005277	ENSG00000150625	GPM6A	GPM6|M6A	glycoprotein M6A	protein-coding
2433	chr6	17012500	17012968	+	0	NA	Intergenic	LTR81A|LTR|Gypsy	-89524	NM_001190766	401236	Hs.677399	NM_001190766	ENSG00000230873	STMND1	-	stathmin domain containing 1	protein-coding
304	chr1	244709545	244709792	+	0	NA	TTS (NR_123735)	TTS (NR_123735)	56542	NM_001297746	51029	Hs.498317	NM_016076	ENSG00000121644	DESI2	C1orf121|CGI-146|DESI|DESI1|DeSI-2|FAM152A|PNAS-4|PPPDE1	desumoylating isopeptidase 2	protein-coding
523	chr11	111634043	111634384	+	0	NA	intron (NM_015191, intron 3 of 14)	intron (NM_015191, intron 3 of 14)	31764	NM_015191	23235	Hs.269128	NM_015191	ENSG00000170145	SIK2	LOH11CR1I|QIK|SIK-2|SNF1LK2	salt inducible kinase 2	protein-coding
79	chr1	94295971	94296307	+	0	NA	Intergenic	MER44B|DNA|TcMar-Tigger	-48393	NM_001328664	9411	Hs.483238	NM_004815	ENSG00000137962	ARHGAP29	PARG1	Rho GTPase activating protein 29	protein-coding
1243	chr2	72538543	72538841	+	0	NA	intron (NR_135774, intron 8 of 19)	L2a|LINE|L2	287341	NM_001321730	23233	Hs.303454	NM_015189	ENSG00000144036	EXOC6B	SEC15B|SEC15L2|SEMDJL3	exocyst complex component 6B	protein-coding
168	chr1	179164466	179164892	+	0	NA	intron (NM_007314, intron 1 of 11)	intron (NM_007314, intron 1 of 11)	-21603	NM_005158	27	Hs.159472	NM_005158	ENSG00000143322	ABL2	ABLL|ARG	ABL proto-oncogene 2, non-receptor tyrosine kinase	protein-coding
124	chr1	162899697	162900214	+	0	NA	Intergenic	ERV3-16A3_I-int|LTR|ERVL	-31140	NM_178550	339512	Hs.407631	NM_178550	ENSG00000185860	CCDC190	C1orf110	coiled-coil domain containing 190	protein-coding
2492	chr6	85669859	85670153	+	0	NA	Intergenic	Charlie13a|DNA|hAT-Charlie	7362	NR_002743	26799		NR_002743		SNORD50A	RNU50|U50	small nucleolar RNA, C/D box 50A	snoRNA
1350	chr2	155633497	155633842	+	0	NA	Intergenic	Intergenic	621262	NR_110250	101929378	Hs.171192	NR_110249	ENSG00000226383	LINC01876	-	long intergenic non-protein coding RNA 1876	ncRNA
50	chr1	70157528	70157951	+	0	NA	intron (NM_017768, intron 10 of 14)	L2b|LINE|L2	47840	NM_017768	55631	Hs.147836	NM_017768	ENSG00000066557	LRRC40	dJ677H15.1	leucine rich repeat containing 40	protein-coding
2933	chr8	75075694	75076945	+	0	NA	Intergenic	Intergenic	76164	NM_001286778	83690	Hs.436542	NM_031461	ENSG00000121005	CRISPLD1	CRISP-10|CRISP10|LCRISP1	cysteine rich secretory protein LCCL domain containing 1	protein-coding
2121	chr4	157898874	157899345	+	0	NA	Intergenic	Intergenic	-271643	NR_147408	285505		NR_147407	ENSG00000248429	FAM198B-AS1	-	FAM198B antisense RNA 1	ncRNA
1696	chr3	24972245	24972957	+	0	NA	intron (NM_001290216, intron 2 of 10)	L1MA4|LINE|L1	143278	NM_001290216	5915	Hs.543218	NM_000965	ENSG00000077092	RARB	HAP|MCOPS12|NR1B2|RARbeta1|RRB2	retinoic acid receptor beta	protein-coding
101	chr1	118862698	118863084	+	0	NA	Intergenic	Intergenic	125452	NM_001330677	6913	Hs.146196	NM_152380	ENSG00000092607	TBX15	TBX14	T-box transcription factor 15	protein-coding
678	chr12	122431207	122431594	+	0	NA	Intergenic	Intergenic	-8731	NM_198240	6249	Hs.524809	NM_002956	ENSG00000130779	CLIP1	CLIP|CLIP-170|CLIP170|CYLN1|RSN	CAP-Gly domain containing linker protein 1	protein-coding
2846	chr8	13558905	13559364	+	0	NA	intron (NM_001348082, intron 1 of 16)	intron (NM_001348082, intron 1 of 16)	-7735	NM_001007090	157773	Hs.104941	NM_001007090	ENSG00000164743	C8orf48	-	chromosome 8 open reading frame 48	protein-coding
2600	chr6	165108809	165109510	+	0	NA	Intergenic	Intergenic	200446	NM_144980	168090	Hs.144734	NM_144980	ENSG00000112539	C6orf118	bA85G2.1|dJ416F21.2	chromosome 6 open reading frame 118	protein-coding
2635	chr7	20597334	20597708	+	0	NA	Intergenic	Intergenic	-18146	NM_001163941	340273	Hs.404102	NM_178559	ENSG00000004846	ABCB5	ABCB5alpha|ABCB5beta|EST422562	ATP binding cassette subfamily B member 5	protein-coding
229	chr1	206680178	206680510	+	0	NA	Intergenic	Intergenic	-4561	NM_032960	9261	Hs.643566	NM_004759	ENSG00000162889	MAPKAPK2	MAPKAP-K2|MK-2|MK2	MAPK activated protein kinase 2	protein-coding
396	chr10	91313014	91313459	+	0	NA	intron (NR_024467, intron 4 of 4)	intron (NR_024467, intron 4 of 4)	92573	NM_032373	84333	Hs.500512	NM_032373	ENSG00000180628	PCGF5	RNF159	polycomb group ring finger 5	protein-coding
2028	chr4	86818403	86818666	+	0	NA	Intergenic	MLT1L|LTR|ERVL-MaLR	30850	NM_197965	345274	Hs.452996	NM_197965	ENSG00000145283	SLC10A6	SOAT	solute carrier family 10 member 6	protein-coding
1065	chr18	64851883	64852176	+	0	NA	Intergenic	MLT2A2|LTR|ERVL	-591974	NR_033983	400654	Hs.434235	NR_033983	ENSG00000266952	LINC01538	-	long intergenic non-protein coding RNA 1538	ncRNA
2473	chr6	56220133	56220557	+	0	NA	intron (NM_001318752, intron 1 of 28)	intron (NM_001318752, intron 1 of 28)	27235	NR_134849	81578	Hs.47629	NM_030820	ENSG00000124749	COL21A1	COLA1L|FP633	collagen type XXI alpha 1 chain	protein-coding
1356	chr2	157173717	157174020	+	0	NA	Intergenic	Intergenic	-83837	NM_001329868	11227	Hs.269027	NM_014568	ENSG00000136542	GALNT5	GALNAC-T5|GALNACT5	polypeptide N-acetylgalactosaminyltransferase 5	protein-coding
729	chr13	71879082	71879424	+	0	NA	Intergenic	Intergenic	-12049	NM_001366712	1602	Hs.129452	NM_004392	ENSG00000276644	DACH1	DACH	dachshund family transcription factor 1	protein-coding
2917	chr8	70948439	70948944	+	0	NA	Intergenic	Intergenic	279352	NM_001287259	389668	Hs.458938	NM_001011720	ENSG00000221947	XKR9	XRG9	XK related 9	protein-coding
1889	chr3	132770802	132771127	+	0	NA	intron (NR_002811, intron 3 of 10)	L1ME1|LINE|L1	-48505	NR_037804	100532724	Hs.511991	NR_037804	ENSG00000274810	NPHP3-ACAD11	NPHP3	NPHP3-ACAD11 readthrough (NMD candidate)	ncRNA
1263	chr2	101524792	101525294	+	0	NA	Intergenic	Intergenic	-49931	NM_001367509	731220	Hs.662488	NM_207403	ENSG00000196460	RFX8	-	RFX family member 8, lacking RFX DNA binding domain	protein-coding
1939	chr3	175413900	175414218	+	0	NA	intron (NM_207015, intron 5 of 13)	LTR102_Mam|LTR|ERVL	44519	NR_039952	100616395		NR_039952	ENSG00000264974	MIR4789	-	microRNA 4789	ncRNA
2989	chr8	89541434	89541768	+	0	NA	Intergenic	Intergenic	216110	NR_125822	101929709	Hs.651324	NR_125822	ENSG00000251136	LOC101929709	-	uncharacterized LOC101929709	ncRNA
2841	chr8	10783595	10784144	+	0	NA	intron (NM_001284356, intron 5 of 5)	intron (NM_001284356, intron 5 of 5)	41574	NR_031711	100302166		NR_031711	ENSG00000283210	MIR1322	MIRN1322|hsa-mir-1322	microRNA 1322	ncRNA
2656	chr7	48251784	48252141	+	0	NA	intron (NM_152701, intron 15 of 61)	L1M4c|LINE|L1	80504	NM_152701	154664	Hs.226568	NM_152701	ENSG00000179869	ABCA13	-	ATP binding cassette subfamily A member 13	protein-coding
1513	chr2	214265946	214266412	+	0	NA	intron (NR_047660, intron 14 of 14)	intron (NR_047660, intron 14 of 14)	-144875	NM_001080500	402117	Hs.534834	NM_001080500	ENSG00000174453	VWC2L	-	von Willebrand factor C domain containing 2 like	protein-coding
1855	chr3	99671414	99671922	+	0	NA	intron (NM_020351, intron 1 of 3)	L1MA8|LINE|L1	33074	NM_001850	1295	Hs.654548	NM_001850	ENSG00000144810	COL8A1	C3orf7	collagen type VIII alpha 1 chain	protein-coding
527	chr11	116984188	116984431	+	0	NA	intron (NM_001366687, intron 1 of 4)	intron (NM_001366687, intron 1 of 4)	114119	NM_001281749	23387	Hs.167451	NM_025164	ENSG00000160584	SIK3	L19|QSK|SEMDK|SIK-3	SIK family kinase 3	protein-coding
1461	chr2	188303620	188304127	+	0	NA	intron (NR_045563, intron 2 of 12)	intron (NR_045563, intron 2 of 12)	6381	NR_030287	693146		NR_030287	ENSG00000207951	MIR561	MIRN561|hsa-mir-561|mir-561	microRNA 561	ncRNA
1015	chr17	72699459	72699895	+	0	NA	intron (NM_001352692, intron 7 of 9)	intron (NM_001352692, intron 7 of 9)	-59205	NR_033876	400619	Hs.447555	NR_033876	ENSG00000227036	LINC00511	LCAL5|onco-lncRNA-12	long intergenic non-protein coding RNA 511	ncRNA
841	chr14	79405470	79405833	+	0	NA	intron (NM_001105250, intron 1 of 6)	intron (NM_001105250, intron 1 of 6)	126271	NM_001272020	9369	Hs.368307	NM_004796	ENSG00000021645	NRXN3	C14orf60	neurexin 3	protein-coding
1439	chr2	180069435	180069984	+	0	NA	Intergenic	L2a|LINE|L2	-62412	NM_020943	57703	Hs.311363	NM_020943	ENSG00000163510	CWC22	EIF4GL|NCM|fSAPb	CWC22 spliceosome associated protein homolog	protein-coding
1877	chr3	113712068	113712472	+	0	NA	Intergenic	L1ME1|LINE|L1	-15624	NR_111981	205717	Hs.632570	NM_001009899	ENSG00000176542	USF3	KIAA2018	upstream transcription factor family member 3	protein-coding
2710	chr7	92251170	92251558	+	0	NA	intron (NM_019004, intron 1 of 19)	intron (NM_019004, intron 1 of 19)	-5264	NM_001350676	889	Hs.531987	NM_004912	ENSG00000001631	KRIT1	CAM|CCM1	KRIT1 ankyrin repeat containing	protein-coding
712	chr13	50677648	50678151	+	0	NA	Intergenic	Intergenic	-129956	NR_046551	100874074	Hs.734030	NR_046551	ENSG00000176124	DLEU7-AS1	-	DLEU7 antisense RNA 1	ncRNA
759	chr13	90717350	90717801	+	0	NA	Intergenic	MamRTE1|LINE|RTE-BovB	209022	NR_027039	144776	Hs.434120	NR_027039	ENSG00000231674	LINC00410	-	long intergenic non-protein coding RNA 410	ncRNA
952	chr17	17474377	17474776	+	0	NA	Intergenic	Intergenic	-2424	NM_018019	55090	Hs.244595	NM_018019	ENSG00000141026	MED9	MED25	mediator complex subunit 9	protein-coding
2440	chr6	18100419	18100777	+	0	NA	Intergenic	MLT1K|LTR|ERVL-MaLR	22079	NM_198586	378884	Hs.348351	NM_198586	ENSG00000187566	NHLRC1	EPM2A|EPM2B|MALIN|bA204B7.2	NHL repeat containing E3 ubiquitin protein ligase 1	protein-coding
497	chr11	78339408	78340052	+	0	NA	intron (NM_080491, intron 1 of 9)	intron (NM_080491, intron 1 of 9)	2150	NM_012296	9846	Hs.429434	NM_012296	ENSG00000033327	GAB2	-	GRB2 associated binding protein 2	protein-coding
2455	chr6	29797235	29797574	+	0	NA	non-coding (NR_132323, exon 3 of 3)	non-coding (NR_132323, exon 3 of 3)	-4331	NR_002139	54435	Hs.660431	NR_002139		HCG4	HCG4P10|HCGIV-10|HCGIV.9	HLA complex group 4	ncRNA
2221	chr5	81303513	81303924	+	0	NA	intron (NM_032280, intron 1 of 5)	Tigger3b|DNA|TcMar-Tigger	2131	NM_001131035	84240	Hs.15536	NM_032280	ENSG00000131732	ZCCHC9	PPP1R41	zinc finger CCHC-type containing 9	protein-coding
531	chr11	122721778	122722157	+	0	NA	intron (NM_001363365, intron 1 of 13)	intron (NM_001363365, intron 1 of 13)	66245	NM_001363365	84959	Hs.444075	NM_032873	ENSG00000154127	UBASH3B	STS-1|STS1|TULA-2|TULA2|p70	ubiquitin associated and SH3 domain containing B	protein-coding
1883	chr3	119295837	119296158	+	0	NA	intron (NM_020754, intron 1 of 11)	intron (NM_020754, intron 1 of 11)	1614	NM_020754	57514	Hs.668218	NM_020754	ENSG00000031081	ARHGAP31	AOS1|CDGAP	Rho GTPase activating protein 31	protein-coding
3315	chrX	32374992	32375429	+	0	NA	intron (NM_000109, intron 34 of 78)	intron (NM_000109, intron 34 of 78)	37018	NM_004012	1756	Hs.495912	NM_000109	ENSG00000198947	DMD	BMD|CMD3B|DXS142|DXS164|DXS206|DXS230|DXS239|DXS268|DXS269|DXS270|DXS272|MRX85	dystrophin	protein-coding
2190	chr5	55602676	55603204	+	0	NA	Intergenic	Intergenic	-67862	NM_176895	8611	Hs.696231	NM_003711	ENSG00000067113	PLPP1	LLP1a|LPP1|PAP-2a|PAP2|PPAP2A	phospholipid phosphatase 1	protein-coding
482	chr11	58641886	58642591	+	0	NA	Intergenic	MER49|LTR|ERV1	19573	NM_000614	1270	Hs.524920	NM_000614	ENSG00000242689	CNTF	HCNTF	ciliary neurotrophic factor	protein-coding
347	chr10	30005106	30005519	+	0	NA	Intergenic	L1MA3|LINE|L1	54274	NM_020848	57608	Hs.533953	NM_020848	ENSG00000165757	JCAD	KIAA1462	junctional cadherin 5 associated	protein-coding
1631	chr21	31220693	31221137	+	0	NA	intron (NM_001353686, intron 8 of 27)	intron (NM_001353686, intron 8 of 27)	-59975	NM_001353684	7074	Hs.517228	NM_003253	ENSG00000156299	TIAM1	TIAM-1	T cell lymphoma invasion and metastasis 1	protein-coding
133	chr1	167808157	167808618	+	0	NA	TTS (NM_001167749)	TTS (NM_001167749)	86405	NM_024569	9019	Hs.493919	NM_003953	ENSG00000197965	MPZL1	MPZL1b|PZR|PZR1b|PZRa|PZRb	myelin protein zero like 1	protein-coding
2063	chr4	114535552	114536155	+	0	NA	Intergenic	Intergenic	-62549	NM_001322113	7368	Hs.144197	NM_003360	ENSG00000174607	UGT8	CGT|UGT4	UDP glycosyltransferase 8	protein-coding
2034	chr4	90246857	90247275	+	0	NA	intron (NM_207491, intron 1 of 7)	Tigger7|DNA|TcMar-Tigger	12035	NM_207491	401145	Hs.654735	NM_207491	ENSG00000184305	CCSER1	FAM190A	coiled-coil serine rich protein 1	protein-coding
1400	chr2	167103405	167103998	+	0	NA	intron (NM_152381, intron 2 of 10)	intron (NM_152381, intron 2 of 10)	37254	NR_046665	100874011		NR_046665		XIRP2-AS1	-	XIRP2 antisense RNA 1	ncRNA
1786	chr3	69283590	69283798	+	0	NA	intron (NM_015123, intron 5 of 22)	intron (NM_015123, intron 5 of 22)	102394	NM_015123	23150	Hs.371681	NM_015123	ENSG00000114541	FRMD4B	6030440G05Rik|GRSP1	FERM domain containing 4B	protein-coding
1734	chr3	40116502	40117170	+	0	NA	intron (NM_001284426, intron 1 of 14)	intron (NM_001284426, intron 1 of 14)	16825	NM_001284426	25924	Hs.594535	NM_015460	ENSG00000170011	MYRIP	SLAC2-C|SLAC2C	myosin VIIA and Rab interacting protein	protein-coding
1071	chr18	70372903	70373430	+	0	NA	Intergenic	L2c|LINE|L2	11425	NR_110764	101060542	Hs.586967	NR_110764	ENSG00000266278	LINC01910	-	long intergenic non-protein coding RNA 1910	ncRNA
2182	chr5	50799616	50799984	+	0	NA	intron (NM_024615, intron 14 of 25)	MLT1A0|LTR|ERVL-MaLR	132386	NM_001331028	79668	Hs.369581	NM_024615	ENSG00000151883	PARP8	ARTD16|pART16	poly(ADP-ribose) polymerase family member 8	protein-coding
1352	chr2	156909732	156910356	+	0	NA	Intergenic	Intergenic	-347661	NM_001329868	11227	Hs.269027	NM_014568	ENSG00000136542	GALNT5	GALNAC-T5|GALNACT5	polypeptide N-acetylgalactosaminyltransferase 5	protein-coding
1362	chr2	158325204	158325717	+	0	NA	intron (NM_138803, intron 7 of 13)	L2a|LINE|L2	131293	NM_001301685	130940	Hs.668597	NM_138803	ENSG00000153237	CCDC148	-	coiled-coil domain containing 148	protein-coding
1028	chr18	6120895	6121284	+	0	NA	intron (NM_001365769, intron 14 of 16)	intron (NM_001365769, intron 14 of 16)	-135655	NR_110765	101927150		NR_110765		L3MBTL4-AS1	-	L3MBTL4 antisense RNA 1	ncRNA
1042	chr18	30465261	30465662	+	0	NA	Intergenic	Tigger1|DNA|TcMar-Tigger	166551	NR_031684	100302131		NR_031684	ENSG00000283218	MIR302F	MIRN302F|hsa-mir-302f	microRNA 302f	ncRNA
1444	chr2	181241359	181241783	+	0	NA	intron (NR_130784, intron 2 of 4)	intron (NR_130784, intron 2 of 4)	64081	NR_039637	100616213		NR_039637	ENSG00000266705	MIR4437	mir-4437	microRNA 4437	ncRNA
2942	chr8	77309247	77309598	+	0	NA	Intergenic	Intergenic	-141275	NR_125830	102724874	Hs.571511	NR_125830		LOC102724874	-	uncharacterized LOC102724874	ncRNA
2608	chr7	13920168	13920711	+	0	NA	intron (NM_001370555, intron 8 of 12)	intron (NM_001370555, intron 8 of 12)	66075	NM_001163152	2115	Hs.22634	NM_004956	ENSG00000006468	ETV1	ER81	ETS variant 1	protein-coding
14	chr1	33005434	33006011	+	0	NA	Intergenic	Intergenic	31161	NM_013411	204	Hs.470907	NM_001625	ENSG00000004455	AK2	ADK2	adenylate kinase 2	protein-coding
899	chr15	94026566	94027364	+	0	NA	intron (NR_120320, intron 2 of 8)	intron (NR_120320, intron 2 of 8)	80973	NR_120320	101927112	Hs.134687	NR_120320	ENSG00000259724	LINC01581	-	long intergenic non-protein coding RNA 1581	ncRNA
384	chr10	74926945	74927370	+	0	NA	intron (NR_134476, intron 1 of 1)	intron (NR_134476, intron 1 of 1)	14371	NR_134476	101929165	Hs.670533	NR_134476		LOC101929165	-	uncharacterized LOC101929165	ncRNA
636	chr12	86117971	86118584	+	0	NA	intron (NM_001351286, intron 4 of 7)	intron (NM_001351286, intron 4 of 7)	138114	NM_001351291	25834	Hs.589093	NM_013244	ENSG00000182050	MGAT4C	GNTIVH|HGNT-IV-H	MGAT4 family member C	protein-coding
1529	chr2	219723320	219723675	+	0	NA	Intergenic	Intergenic	95867	NM_005070	6508	Hs.1176	NM_005070	ENSG00000114923	SLC4A3	AE3|CAE3/BAE3|SLC2C	solute carrier family 4 member 3	protein-coding
2772	chr7	110484300	110484712	+	0	NA	Intergenic	Intergenic	-524293	NR_003024	442720	Hs.530096	NR_003024	ENSG00000237064	EIF3IP1	RG208K23	eukaryotic translation initiation factor 3 subunit I pseudogene 1	pseudo
2928	chr8	74707982	74708528	+	0	NA	intron (NR_033830, intron 4 of 5)	intron (NR_033830, intron 4 of 5)	2562	NR_031744	100302260		NR_031744	ENSG00000283188	MIR2052	hsa-mir-2052	microRNA 2052	ncRNA
717	chr13	59269494	59269883	+	0	NA	Intergenic	Intergenic	-743030	NR_046539	100874195	Hs.664101	NR_046539	ENSG00000227528	DIAPH3-AS1	-	DIAPH3 antisense RNA 1	ncRNA
495	chr11	76453262	76453762	+	0	NA	intron (NM_020193, intron 4 of 20)	intron (NM_020193, intron 4 of 20)	8487	NM_020193	56946	Hs.352588	NM_020193	ENSG00000158636	EMSY	C11orf30|GL002	EMSY transcriptional repressor, BRCA2 interacting	protein-coding
1198	chr2	53826926	53827306	+	0	NA	intron (NM_001164165, intron 1 of 9)	intron (NM_001164165, intron 1 of 9)	22089	NR_037453	100500850		NR_037453	ENSG00000265452	MIR3682	mir-3682	microRNA 3682	ncRNA
1831	chr3	87305496	87305973	+	0	NA	Intergenic	Intergenic	-29150	NM_001122757	5449	Hs.591654	NM_000306	ENSG00000064835	POU1F1	CPHD1|GHF-1|PIT1|POU1F1a|Pit-1	POU class 1 homeobox 1	protein-coding
2443	chr6	21022402	21022935	+	0	NA	intron (NM_017774, intron 11 of 15)	intron (NM_017774, intron 11 of 15)	488211	NM_017774	54901	Hs.657604	NM_017774	ENSG00000145996	CDKAL1	-	CDK5 regulatory subunit associated protein 1 like 1	protein-coding
1687	chr3	20067132	20067615	+	0	NA	intron (NM_003884, intron 1 of 17)	intron (NM_003884, intron 1 of 17)	26927	NM_003884	8850	Hs.533055	NM_003884	ENSG00000114166	KAT2B	CAF|P/CAF|PCAF	lysine acetyltransferase 2B	protein-coding
1796	chr3	69997620	69998227	+	0	NA	Intergenic	Intergenic	-1821	NR_110000	101927152	Hs.382046	NR_110000	ENSG00000240405	SAMMSON	LINC01212	survival associated mitochondrial melanoma specific oncogenic non-coding RNA	ncRNA
2764	chr7	107355363	107356098	+	0	NA	intron (NM_181733, intron 10 of 20)	L1MC2|LINE|L1	-114327	NM_005295	2845	Hs.657277	NM_005295	ENSG00000172209	GPR22	-	G protein-coupled receptor 22	protein-coding
3226	chr9	69519855	69520331	+	0	NA	intron (NM_001163, intron 1 of 12)	intron (NM_001163, intron 1 of 12)	152278	NM_001163	320	Hs.171939	NM_001163	ENSG00000107282	APBA1	D9S411E|LIN10|MINT1|X11|X11A|X11ALPHA	amyloid beta precursor protein binding family A member 1	protein-coding
1551	chr2	226334998	226335489	+	0	NA	Intergenic	L4_A_Mam|LINE|RTE-X	192449	NR_046102	646736	Hs.712836	NR_046102		LOC646736	-	uncharacterized LOC646736	ncRNA
1383	chr2	163515868	163516230	+	0	NA	Intergenic	LTR33|LTR|ERVL	219959	NM_018086	55137	Hs.593650	NM_018086	ENSG00000182263	FIGN	-	fidgetin, microtubule severing factor	protein-coding
1262	chr2	100284006	100284528	+	0	NA	3' UTR (NM_198461, exon 12 of 12)	3' UTR (NM_198461, exon 12 of 12)	38466	NM_198461	164832	Hs.21380	NM_198461	ENSG00000170500	LONRF2	RNF192	LON peptidase N-terminal domain and ring finger 2	protein-coding
387	chr10	77164984	77165341	+	0	NA	intron (NM_001271519, intron 5 of 28)	intron (NM_001271519, intron 5 of 28)	24331	NR_120654	101929310	Hs.666457	NR_120654	ENSG00000225497	KCNMA1-AS2	-	KCNMA1 antisense RNA 2	ncRNA
1681	chr3	15797909	15798258	+	0	NA	promoter-TSS (NR_146112)	promoter-TSS (NR_146112)	101	NM_001349280	23243	Hs.335239	NM_015199	ENSG00000206560	ANKRD28	PITK|PPP1R65	ankyrin repeat domain 28	protein-coding
3032	chr8	100482329	100482737	+	0	NA	Intergenic	Intergenic	77226	NM_001270378	157567	Hs.530199	NM_198401	ENSG00000186106	ANKRD46	ANK-S|GENX-115279	ankyrin repeat domain 46	protein-coding
828	chr14	66650530	66650800	+	0	NA	intron (NM_001024218, intron 1 of 21)	Charlie3|DNA|hAT-Charlie	143258	NM_020806	10243	Hs.208765	NM_020806	ENSG00000171723	GPHN	GEPH|GPH|GPHRYN|HKPX1|MOCODC	gephyrin	protein-coding
19	chr1	39288959	39289403	+	0	NA	intron (NM_012090, intron 14 of 92)	L1MA2|LINE|L1	-119892	NM_015038	643314	Hs.658760	NM_015038	ENSG00000127603	KIAA0754	-	KIAA0754	protein-coding
1553	chr2	226869287	226869785	+	0	NA	intron (NM_001349069, intron 5 of 8)	intron (NM_001349069, intron 5 of 8)	33482	NM_001349072	84236	Hs.471514	NM_032276	ENSG00000144468	RHBDD1	RHBDL4|RRP4	rhomboid domain containing 1	protein-coding
376	chr10	67668551	67668868	+	0	NA	intron (NM_013266, intron 1 of 17)	MER44B|DNA|TcMar-Tigger	-3024	NM_001127384	29119	Hs.21375	NM_013266	ENSG00000183230	CTNNA3	ARVD13|VR22	catenin alpha 3	protein-coding
2176	chr5	40365311	40365730	+	0	NA	Intergenic	ERVL-B4-int|LTR|ERVL	313229	NR_104633	102467077	Hs.148993	NR_104633		LINC00603	-	long intergenic non-protein coding RNA 603	ncRNA
2171	chr5	39146969	39147264	+	0	NA	intron (NM_001243093, intron 3 of 18)	intron (NM_001243093, intron 3 of 18)	72447	NM_018594	2533	Hs.370503	NM_001465	ENSG00000082074	FYB1	ADAP|FYB|PRO0823|SLAP-130|SLAP130|THC3	FYN binding protein 1	protein-coding
3112	chr8	122032373	122032745	+	0	NA	Intergenic	Intergenic	-391119	NM_005328	3037	Hs.159226	NM_005328	ENSG00000170961	HAS2	-	hyaluronan synthase 2	protein-coding
2824	chr7	137408043	137408515	+	0	NA	intron (NM_001321710, intron 29 of 32)	intron (NM_001321710, intron 29 of 32)	-64546	NM_001321387	5764	Hs.371249	NM_002825	ENSG00000105894	PTN	HARP|HB-GAM|HBBM|HBGF-8|HBGF8|HBNF|HBNF-1|NEGF1|OSF-1	pleiotrophin	protein-coding
241	chr1	213038304	213038575	+	0	NA	Intergenic	MER57A-int|LTR|ERV1	-12794	NM_001349669	26750	Hs.591416	NM_012424	ENSG00000136643	RPS6KC1	RPK118|RSKL1|S6K-delta-1|S6PKh1|humS6PKh1	ribosomal protein S6 kinase C1	protein-coding
2129	chr4	173560914	173561249	+	0	NA	intron (NR_136196, intron 3 of 4)	intron (NR_136196, intron 3 of 4)	30623	NR_003679	79804	Hs.61435	NR_003679	ENSG00000237125	HAND2-AS1	DEIN|NBLA00301|UPH	HAND2 antisense RNA 1	ncRNA
332	chr10	18321320	18321775	+	0	NA	intron (NM_000724, intron 1 of 12)	L1MA1|LINE|L1	-19162	NM_201590	783	Hs.59093	NM_000724	ENSG00000165995	CACNB2	CACNLB2|CAVB2|MYSB	calcium voltage-gated channel auxiliary subunit beta 2	protein-coding
2863	chr8	38076248	38076752	+	0	NA	Intergenic	MER4D|LTR|ERV1	-28993	NM_001282272	9070	Hs.521530	NM_004674	ENSG00000129691	ASH2L	ASH2|ASH2L1|ASH2L2|Bre2	ASH2 like, histone lysine methyltransferase complex subunit	protein-coding
2775	chr7	111256423	111256969	+	0	NA	intron (NM_032549, intron 3 of 5)	intron (NM_032549, intron 3 of 5)	165569	NM_018334	54674	Hs.3781	NM_018334	ENSG00000173114	LRRN3	FIGLER5|NLRR-3|NLRR3	leucine rich repeat neuronal 3	protein-coding
1169	chr2	43758992	43759648	+	0	NA	intron (NM_172069, intron 27 of 29)	intron (NM_172069, intron 27 of 29)	-14719	NM_001348913	51626	Hs.371597	NM_015522	ENSG00000138036	DYNC2LI1	CGI-60|D2LIC|LIC3	dynein cytoplasmic 2 light intermediate chain 1	protein-coding
1358	chr2	157195299	157195557	+	0	NA	Intergenic	Intergenic	-62277	NM_001329868	11227	Hs.269027	NM_014568	ENSG00000136542	GALNT5	GALNAC-T5|GALNACT5	polypeptide N-acetylgalactosaminyltransferase 5	protein-coding
3034	chr8	100694115	100694505	+	0	NA	Intergenic	Intergenic	8714	NR_106992	102466854		NR_106992	ENSG00000284570	MIR7705	hsa-mir-7705	microRNA 7705	ncRNA
3247	chr9	73967752	73968149	+	0	NA	Intergenic	ERVL-B4-int|LTR|ERVL	-403581	NR_121182	101927358	Hs.559523	NR_121182	ENSG00000227809	LOC101927358	-	uncharacterized LOC101927358	ncRNA
947	chr17	15194792	15195259	+	0	NA	Intergenic	Intergenic	56671	NR_039884	100616125		NR_039884	ENSG00000265110	MIR4731	-	microRNA 4731	ncRNA
1460	chr2	187390861	187391268	+	0	NA	intron (NM_005795, intron 1 of 14)	intron (NM_005795, intron 1 of 14)	57188	NM_001369434	10203	Hs.470882	NM_005795	ENSG00000064989	CALCRL	CGRPR|CRLR	calcitonin receptor like receptor	protein-coding
2107	chr4	147583832	147584354	+	0	NA	Intergenic	MLT1-int|LTR|ERVL-MaLR	-33304	NM_018241	55751	Hs.203896	NM_018241	ENSG00000164168	TMEM184C	TMEM34	transmembrane protein 184C	protein-coding
1475	chr2	192148964	192149399	+	0	NA	intron (NM_001305134, intron 4 of 9)	intron (NM_001305134, intron 4 of 9)	45752	NM_016192	23671	Hs.144513	NM_016192	ENSG00000144339	TMEFF2	CT120.2|HPP1|TENB2|TPEF|TR|TR-2	transmembrane protein with EGF like and two follistatin like domains 2	protein-coding
905	chr15	100224434	100224759	+	0	NA	intron (NM_139057, intron 7 of 21)	intron (NM_139057, intron 7 of 21)	117379	NM_139057	170691	Hs.513200	NM_139057	ENSG00000140470	ADAMTS17	WMS4	ADAM metallopeptidase with thrombospondin type 1 motif 17	protein-coding
803	chr14	48275342	48275833	+	0	NA	Intergenic	L1M4b|LINE|L1	-480573	NR_039996	100506433	Hs.547419	NR_039996	ENSG00000259129	LINC00648	-	long intergenic non-protein coding RNA 648	ncRNA
2981	chr8	88276269	88276502	+	0	NA	intron (NM_005941, intron 1 of 9)	intron (NM_005941, intron 1 of 9)	51098	NM_005941	4325	Hs.492187	NM_005941	ENSG00000156103	MMP16	C8orf57|MMP-X2|MT-MMP2|MT-MMP3|MT3-MMP	matrix metallopeptidase 16	protein-coding
2226	chr5	84564321	84564831	+	0	NA	Intergenic	Intergenic	-179696	NM_005711	10085	Hs.482730	NM_005711	ENSG00000164176	EDIL3	DEL1	EGF like repeats and discoidin domains 3	protein-coding
116	chr1	159705248	159705828	+	0	NA	Intergenic	Intergenic	9051	NM_000567	1401	Hs.76452	NM_000567	ENSG00000132693	CRP	PTX1	C-reactive protein	protein-coding
496	chr11	78313166	78313699	+	0	NA	intron (NM_080491, intron 1 of 9)	intron (NM_080491, intron 1 of 9)	28448	NM_012296	9846	Hs.429434	NM_012296	ENSG00000033327	GAB2	-	GRB2 associated binding protein 2	protein-coding
2559	chr6	138722744	138723555	+	0	NA	Intergenic	Intergenic	31481	NR_033896	441172	Hs.92290	NR_033896		FLJ46906	-	uncharacterized LOC441172	ncRNA
2829	chr7	139771399	139771688	+	0	NA	intron (NM_001113239, intron 1 of 14)	L2c|LINE|L2	6455	NM_022740	28996	Hs.731417	NM_022740	ENSG00000064393	HIPK2	PRO0593	homeodomain interacting protein kinase 2	protein-coding
213	chr1	198904413	198904734	+	0	NA	intron (NR_040073, intron 1 of 2)	intron (NR_040073, intron 1 of 2)	32856	NR_040073	100131234	Hs.711077	NR_040073		MIR181A1HG	-	MIR181A1 host gene	ncRNA
2525	chr6	118233467	118233730	+	0	NA	intron (NM_001029858, intron 2 of 7)	L2b|LINE|L2	147695	NR_134601	105377967	Hs.692865	NR_134601		LOC105377967	-	uncharacterized LOC105377967	ncRNA
1309	chr2	142112687	142113309	+	0	NA	intron (NM_018557, intron 1 of 90)	intron (NM_018557, intron 1 of 90)	18703	NM_018557	53353	Hs.656461	NM_018557	ENSG00000168702	LRP1B	LRP-1B|LRP-DIT|LRPDIT	LDL receptor related protein 1B	protein-coding
1112	chr2	13558505	13558950	+	0	NA	Intergenic	MSTA|LTR|ERVL-MaLR	-551714	NR_038434	100506474	Hs.242196	NR_038434	ENSG00000225649	LOC100506474	-	uncharacterized LOC100506474	ncRNA
3047	chr8	105517775	105518284	+	0	NA	intron (NM_001362837, intron 3 of 7)	intron (NM_001362837, intron 3 of 7)	198486	NM_001362837	23414	Hs.431009	NM_012082	ENSG00000169946	ZFPM2	DIH3|FOG2|SRXY9|ZC2HC11B|ZNF89B|hFOG-2	zinc finger protein, FOG family member 2	protein-coding
2279	chr5	126531454	126531972	+	0	NA	Intergenic	Intergenic	63506	NM_001201377	501	Hs.483239	NM_001182	ENSG00000164904	ALDH7A1	ATQ1|EPD|PDE	aldehyde dehydrogenase 7 family member A1	protein-coding
1605	chr20	53769104	53769476	+	0	NA	Intergenic	Intergenic	106419	NR_002189	391257	Hs.449977	NR_002189		SUMO1P1	PIC1L|UBL2|UBL6	SUMO1 pseudogene 1	pseudo
2417	chr6	16215242	16215895	+	0	NA	Intergenic	Intergenic	-23019	NM_006877	2766	Hs.484741	NM_006877	ENSG00000137198	GMPR	GMPR 1|GMPR1	guanosine monophosphate reductase	protein-coding
356	chr10	34405851	34406211	+	0	NA	intron (NM_001184791, intron 4 of 20)	intron (NM_001184791, intron 4 of 20)	409265	NM_001184785	56288	Hs.131489	NM_019619	ENSG00000148498	PARD3	ASIP|Baz|PAR3|PAR3alpha|PARD-3|PARD3A|PPP1R118|SE2-5L16|SE2-5LT1|SE2-5T2	par-3 family cell polarity regulator	protein-coding
1903	chr3	149581483	149581922	+	0	NA	intron (NM_001348362, intron 5 of 9)	intron (NM_001348362, intron 5 of 9)	76323	NM_015472	25937	Hs.477921	NM_015472	ENSG00000018408	WWTR1	TAZ	WW domain containing transcription regulator 1	protein-coding
2883	chr8	56722604	56723083	+	0	NA	Intergenic	Intergenic	-163020	NR_038236	100507632	Hs.583755	NR_038236	ENSG00000246430	LINC00968	-	long intergenic non-protein coding RNA 968	ncRNA
2000	chr4	53314266	53314631	+	0	NA	intron (NM_152540, intron 2 of 8)	intron (NM_152540, intron 2 of 8)	51613	NM_152540	152579	Hs.302287	NM_152540	ENSG00000184178	SCFD2	STXBP1L1	sec1 family domain containing 2	protein-coding
2452	chr6	23873154	23873476	+	0	NA	Intergenic	Intergenic	-252900	NM_080723	140767	Hs.726270	NM_080723	ENSG00000152954	NRSN1	VMP|p24	neurensin 1	protein-coding
3100	chr8	121066844	121067301	+	0	NA	Intergenic	L1M4b|LINE|L1	-255026	NM_021021	6641	Hs.46701	NM_021021	ENSG00000172164	SNTB1	59-DAP|A1B|BSYN2|DAPA1B|SNT2|SNT2B1|TIP-43	syntrophin beta 1	protein-coding
2757	chr7	105177990	105178540	+	0	NA	intron (NM_182692, intron 3 of 15)	intron (NM_182692, intron 3 of 15)	90812	NM_001350745	6733	Hs.285197	NM_182691	ENSG00000135250	SRPK2	SFRSK2	SRSF protein kinase 2	protein-coding
205	chr1	193762291	193762771	+	0	NA	Intergenic	Intergenic	457786	NR_125789	101929184	Hs.146728	NR_125789	ENSG00000232077	LINC01031	TCONS_00000361	long intergenic non-protein coding RNA 1031	ncRNA
140	chr1	170494899	170495325	+	0	NA	intron (NR_125958, intron 1 of 2)	intron (NR_125958, intron 1 of 2)	-37010	NM_152281	92344	Hs.183702	NM_152281	ENSG00000120370	GORAB	GO|NTKLBP1|SCYL1BP1	golgin, RAB6 interacting	protein-coding
2431	chr6	16925516	16925844	+	0	NA	Intergenic	Intergenic	-164190	NM_001128164	6310	Hs.434961	NM_000332	ENSG00000124788	ATXN1	ATX1|D6S504E|SCA1	ataxin 1	protein-coding
1422	chr2	176234144	176234486	+	0	NA	Intergenic	Intergenic	-35127	NM_001006635	10651	Hs.470728	NM_006554	ENSG00000128654	MTX2	-	metaxin 2	protein-coding
2222	chr5	82749450	82750064	+	0	NA	Intergenic	Intergenic	-90398	NR_039773	100616297		NR_039773	ENSG00000283359	MIR3977	-	microRNA 3977	ncRNA
583	chr12	46404094	46404724	+	0	NA	intron (NR_125381, intron 2 of 2)	MER113|DNA|hAT-Charlie	20302	NR_125381	100288798	Hs.525922	NR_125377		LOC100288798	-	uncharacterized LOC100288798	ncRNA
74	chr1	91564968	91565644	+	0	NA	Intergenic	Intergenic	64198	NM_001134420	8317	Hs.533573	NM_003503	ENSG00000097046	CDC7	CDC7L1|HsCDC7|Hsk1|huCDC7	cell division cycle 7	protein-coding
1038	chr18	22282548	22283042	+	0	NA	Intergenic	Intergenic	113358	NM_005257	2627	Hs.514746	NM_005257	ENSG00000141448	GATA6	-	GATA binding protein 6	protein-coding
937	chr16	66241092	66241372	+	0	NA	Intergenic	Intergenic	-125459	NM_001795	1003	Hs.76206	NM_001795	ENSG00000179776	CDH5	7B4|CD144	cadherin 5	protein-coding
200	chr1	192709518	192710022	+	0	NA	Intergenic	MER91A|DNA|hAT-Tip100	-6558	NR_039624	100616345		NR_039624	ENSG00000283795	MIR4426	-	microRNA 4426	ncRNA
244	chr1	215484242	215484783	+	0	NA	Intergenic	Intergenic	-82792	NM_001319294	51133	Hs.335139	NM_016121	ENSG00000136636	KCTD3	NY-REN-45	potassium channel tetramerization domain containing 3	protein-coding
1118	chr2	19607738	19608204	+	0	NA	Intergenic	Intergenic	-249348	NM_145260	130497	Hs.123933	NM_145260	ENSG00000143867	OSR1	ODD	odd-skipped related transcription factor 1	protein-coding
2529	chr6	118869393	118869655	+	0	NA	intron (NM_017696, intron 6 of 11)	L1M3de|LINE|L1	-24628	NM_014034	25842	Hs.292316	NM_014034	ENSG00000111875	ASF1A	CGI-98|CIA|HSPC146	anti-silencing function 1A histone chaperone	protein-coding
142	chr1	170807315	170807828	+	0	NA	Intergenic	Intergenic	-127900	NM_001163629	80133	Hs.591489	NM_025063	ENSG00000117501	MROH9	ARMC11|C1orf129	maestro heat like repeat family member 9	protein-coding
238	chr1	211069035	211069401	+	0	NA	intron (NM_002238, intron 5 of 10)	L1MCa|LINE|L1	64156	NR_046784	100874296	Hs.737764	NR_046784		KCNH1-IT1	-	KCNH1 intronic transcript 1	ncRNA
1607	chr20	53899396	53899919	+	0	NA	Intergenic	Intergenic	-23948	NR_002189	391257	Hs.449977	NR_002189		SUMO1P1	PIC1L|UBL2|UBL6	SUMO1 pseudogene 1	pseudo
1748	chr3	49500770	49501290	+	0	NA	intron (NM_001177641, intron 2 of 3)	intron (NM_001177641, intron 2 of 3)	30898	NM_001177642	1605	Hs.76111	NM_004393	ENSG00000173402	DAG1	156DAG|A3a|AGRNR|DAG|LGMDR16|MDDGA9|MDDGC7|MDDGC9	dystroglycan 1	protein-coding
1664	chr3	4139747	4140082	+	0	NA	Intergenic	Intergenic	-163390	NM_001276325	6419	Hs.475300	NM_006515	ENSG00000170364	SETMAR	METNASE|Mar1	SET domain and mariner transposase fusion gene	protein-coding
2739	chr7	96314450	96314895	+	0	NA	intron (NM_001160210, intron 1 of 17)	intron (NM_001160210, intron 1 of 17)	7426	NM_014251	10165	Hs.489190	NM_014251	ENSG00000004864	SLC25A13	ARALAR2|CITRIN|CTLN2	solute carrier family 25 member 13	protein-coding
2084	chr4	124307220	124307527	+	0	NA	Intergenic	Intergenic	251061	NR_110838	101927087	Hs.518966	NR_110838	ENSG00000261083	LINC02516	-	long intergenic non-protein coding RNA 2516	ncRNA
2122	chr4	158020188	158020624	+	0	NA	Intergenic	Intergenic	-150346	NR_147408	285505		NR_147407	ENSG00000248429	FAM198B-AS1	-	FAM198B antisense RNA 1	ncRNA
3294	chr9	109052470	109052845	+	0	NA	intron (NM_032012, intron 12 of 17)	intron (NM_032012, intron 12 of 17)	-6359	NR_029506	407036		NR_029506	ENSG00000207698	MIR32	MIRN32|hsa-mir-32|miR-32|miRNA32	microRNA 32	ncRNA
708	chr13	48585540	48585881	+	0	NA	Intergenic	Intergenic	-4809	NR_051983	100129597	Hs.175225	NR_051983	ENSG00000233610	LINC00462	-	long intergenic non-protein coding RNA 462	ncRNA
1976	chr4	14925537	14925923	+	0	NA	intron (NR_038857, intron 7 of 7)	intron (NR_038857, intron 7 of 7)	-37561	NR_126435	201853	Hs.551051	NR_126435	ENSG00000248360	LINC00504	-	long intergenic non-protein coding RNA 504	ncRNA
322	chr10	11115190	11115873	+	0	NA	intron (NM_001326345, intron 1 of 13)	intron (NM_001326345, intron 1 of 13)	-10043	NR_046108	439950	Hs.568157	NR_046108		CELF2-AS2	-	CELF2 antisense RNA 2	ncRNA
119	chr1	160837151	160837721	+	0	NA	intron (NM_001166664, intron 4 of 7)	intron (NM_001166664, intron 4 of 7)	25451	NM_016382	51744	Hs.157872	NM_016382	ENSG00000122223	CD244	2B4|NAIL|NKR2B4|Nmrk|SLAMF4	CD244 molecule	protein-coding
1024	chr18	245292	245665	+	0	NA	intron (NM_005131, intron 11 of 20)	L1MEi|LINE|L1	22569	NM_005131	9984	Hs.712543	NM_005131	ENSG00000079134	THOC1	HPR1|P84|P84N5	THO complex 1	protein-coding
1138	chr2	33505939	33506425	+	0	NA	intron (NM_001349975, intron 3 of 19)	intron (NM_001349975, intron 3 of 19)	-7693	NM_015376	25780	Hs.143674	NM_015376	ENSG00000152689	RASGRP3	GRP3	RAS guanyl releasing protein 3	protein-coding
3249	chr9	74035824	74036258	+	0	NA	Intergenic	Intergenic	-335490	NR_121182	101927358	Hs.559523	NR_121182	ENSG00000227809	LOC101927358	-	uncharacterized LOC101927358	ncRNA
540	chr12	1516874	1517327	+	0	NA	Intergenic	L1MB3|LINE|L1	15092	NR_160736	107984507		NR_160736		LOC107984507	-	uncharacterized LOC107984507	ncRNA
1944	chr3	179716763	179717153	+	0	NA	intron (NM_003940, intron 6 of 20)	intron (NM_003940, intron 6 of 20)	63918	NM_003940	8975	Hs.175322	NM_003940	ENSG00000058056	USP13	ISOT3|IsoT-3	ubiquitin specific peptidase 13	protein-coding
2806	chr7	123231639	123232045	+	0	NA	Intergenic	Intergenic	-31871	NM_001324400	6561	Hs.489849	NM_022444	ENSG00000081800	SLC13A1	NAS1|NaSi-1	solute carrier family 13 member 1	protein-coding
1125	chr2	25528164	25528575	+	0	NA	intron (NM_033147, intron 9 of 19)	L1M5|LINE|L1	121853	NM_001256308	1838	Hs.307720	NM_021907	ENSG00000138101	DTNB	-	dystrobrevin beta	protein-coding
232	chr1	208086478	208086920	+	0	NA	intron (NM_025179, intron 9 of 31)	intron (NM_025179, intron 9 of 31)	157685	NM_025179	5362	Hs.497626	NM_025179	ENSG00000076356	PLXNA2	OCT|PLXN2	plexin A2	protein-coding
2581	chr6	150582179	150582575	+	0	NA	Intergenic	Intergenic	-17508	NR_138136	57480	Hs.189781	NM_001029884	ENSG00000120278	PLEKHG1	ARHGEF41	pleckstrin homology and RhoGEF domain containing G1	protein-coding
2062	chr4	114137947	114138428	+	0	NA	Intergenic	Intergenic	-158540	NM_001354211	79642	Hs.22895	NM_024590	ENSG00000180801	ARSJ	ASJ	arylsulfatase family member J	protein-coding
218	chr1	200296100	200296514	+	0	NA	Intergenic	Intergenic	77485	NR_040064	554279	Hs.434694	NR_040064	ENSG00000203721	LINC00862	C1orf98|SMIM16	long intergenic non-protein coding RNA 862	ncRNA
340	chr10	28893267	28893558	+	0	NA	Intergenic	MER58B|DNA|hAT-Charlie	47004	NM_001278522	283080		NM_001278522		C10orf126	bA492M23.1	chromosome 10 open reading frame 126	protein-coding
954	chr17	22161338	22161687	+	0	NA	Intergenic	Intergenic	-41483	NR_144546	23666	Hs.499916	NR_144546	ENSG00000263563	UBBP4	-	ubiquitin B pseudogene 4	pseudo
209	chr1	197234502	197235091	+	0	NA	intron (NM_001257965, intron 1 of 14)	ERV3-16A3_I-int|LTR|ERVL	33292	NM_001257965	23418	Hs.126135	NM_012076	ENSG00000134376	CRB1	LCA8|RP12	crumbs cell polarity complex component 1	protein-coding
2530	chr6	122113592	122114162	+	0	NA	Intergenic	L1MA7|LINE|L1	-285674	NM_001135564	3298	Hs.158195	NM_004506	ENSG00000025156	HSF2	HSF 2|HSTF 2	heat shock transcription factor 2	protein-coding
1378	chr2	162476690	162477426	+	0	NA	intron (NM_033272, intron 6 of 15)	intron (NM_033272, intron 6 of 15)	132690	NM_001330270	25801	Hs.377894	NM_012198	ENSG00000115271	GCA	GCL	grancalcin	protein-coding
214	chr1	198906546	198906865	+	0	NA	intron (NR_040073, intron 1 of 2)	intron (NR_040073, intron 1 of 2)	30724	NR_040073	100131234	Hs.711077	NR_040073		MIR181A1HG	-	MIR181A1 host gene	ncRNA
42	chr1	64231284	64231549	+	0	NA	intron (NR_158769, intron 6 of 8)	intron (NR_158769, intron 6 of 8)	27793	NR_158769	148581	Hs.388746	NM_152489	ENSG00000177414	UBE2U	-	ubiquitin conjugating enzyme E2 U	protein-coding
1147	chr2	36178281	36178847	+	0	NA	Intergenic	L4_A_Mam|LINE|RTE-X	177006	NR_037631	100288911	Hs.432924	NR_037631		CRIM1-DT	-	CRIM1 divergent transcript	ncRNA
3117	chr8	122237139	122237547	+	0	NA	Intergenic	LTR16C|LTR|ERVL	331301	NR_131202	105375734	Hs.628341	NR_131202		SMILR	-	smooth muscle induced lncRNA, enhancer of proliferation	ncRNA
2785	chr7	115097144	115097614	+	0	NA	intron (NR_120521, intron 1 of 3)	ERVL-E-int|LTR|ERVL	18421	NR_120521	102724386	Hs.352357	NR_120521	ENSG00000225535	LINC01393	-	long intergenic non-protein coding RNA 1393	ncRNA
1082	chr19	30030016	30030517	+	0	NA	Intergenic	L1MB7|LINE|L1	88027	NM_003796	8725	Hs.466391	NM_003796	ENSG00000105176	URI1	C19orf2|NNX3|PPP1R19|RMP|URI	URI1 prefoldin like chaperone	protein-coding
428	chr10	126641911	126642249	+	0	NA	intron (NM_001350922, intron 2 of 8)	intron (NM_001350922, intron 2 of 8)	28430	NM_001350922	118611	Hs.587663	NM_001004298	ENSG00000154493	C10orf90	FATS|bA422P15.2	chromosome 10 open reading frame 90	protein-coding
3170	chr8	129828141	129828530	+	0	NA	Intergenic	Intergenic	-41711	NM_031415	56169	Hs.133244	NM_031415	ENSG00000147697	GSDMC	MLZE	gasdermin C	protein-coding
2233	chr5	92552649	92553175	+	0	NA	Intergenic	Intergenic	1018431	NR_109825	441094	Hs.457407	NR_015369	ENSG00000237187	NR2F1-AS1	-	NR2F1 antisense RNA 1	ncRNA
1876	chr3	112391149	112391680	+	0	NA	Intergenic	Intergenic	58258	NM_001365852	4345	Hs.79015	NM_005944	ENSG00000091972	CD200	MOX1|MOX2|MRC|OX-2	CD200 molecule	protein-coding
3092	chr8	120762081	120762750	+	0	NA	intron (NR_125419, intron 1 of 4)	intron (NR_125419, intron 1 of 4)	1162	NR_125419	101927543	Hs.371902	NR_125419	ENSG00000248318	LOC101927543	-	uncharacterized LOC101927543	ncRNA
1346	chr2	152453281	152453772	+	0	NA	intron (NM_052905, intron 1 of 25)	intron (NM_052905, intron 1 of 25)	118352	NM_052905	114793	Hs.654630	NM_052905	ENSG00000157827	FMNL2	FHOD2	formin like 2	protein-coding
1581	chr2	241640316	241640665	+	0	NA	intron (NM_013325, intron 1 of 12)	L2a|LINE|L2	2797	NM_013325	23192	Hs.283610	NM_013325	ENSG00000168397	ATG4B	APG4B|AUTL1	autophagy related 4B cysteine peptidase	protein-coding
641	chr12	89328532	89329007	+	0	NA	Intergenic	Intergenic	23732	NM_001946	1848	Hs.298654	NM_001946	ENSG00000139318	DUSP6	HH19|MKP3|PYST1	dual specificity phosphatase 6	protein-coding
3275	chr9	96339586	96340064	+	0	NA	intron (NR_104627, intron 8 of 12)	intron (NR_104627, intron 8 of 12)	-37649	NM_000197	3293	Hs.477	NM_000197	ENSG00000130948	HSD17B3	EDH17B3|SDR12C2	hydroxysteroid 17-beta dehydrogenase 3	protein-coding
2560	chr6	139883178	139883694	+	0	NA	Intergenic	Intergenic	28586	NR_138542	100132735	Hs.62646	NR_038399	ENSG00000231426	FILNC1	-	FOXO induced long non-coding RNA 1	ncRNA
1625	chr21	27513821	27514292	+	0	NA	Intergenic	Intergenic	-208323	NR_024357	54088	Hs.570434	NR_024357	ENSG00000225298	LINC00113	C21orf23|NCRNA00113	long intergenic non-protein coding RNA 113	ncRNA
2200	chr5	60636007	60636453	+	0	NA	intron (NM_001145208, intron 7 of 9)	intron (NM_001145208, intron 7 of 9)	63936	NM_001145208	55789	Hs.482233	NM_018369	ENSG00000035499	DEPDC1B	BRCC3|XTP1	DEP domain containing 1B	protein-coding
1411	chr2	170359516	170359899	+	0	NA	intron (NM_001083615, intron 8 of 33)	L2b|LINE|L2	-8764	NR_110576	101929753	Hs.534101	NR_110576		MYO3B-AS1	-	MYO3B antisense RNA 1	ncRNA
737	chr13	73683827	73684168	+	0	NA	Intergenic	Intergenic	119753	NR_047009	100874155	Hs.672679	NR_047009		LINC00392	-	long intergenic non-protein coding RNA 392	ncRNA
860	chr15	49441844	49442221	+	0	NA	intron (NM_002009, intron 2 of 3)	L2c|LINE|L2	18790	NM_002009	2252	Hs.567268	NM_002009	ENSG00000140285	FGF7	HBGF-7|KGF	fibroblast growth factor 7	protein-coding
3149	chr8	127008644	127009479	+	0	NA	Intergenic	Intergenic	-4093	NR_045262	100750225	Hs.571530	NR_045262	ENSG00000253438	PCAT1	PCA1|PCAT-1	prostate cancer associated transcript 1	ncRNA
2604	chr6	169292754	169293211	+	0	NA	Intergenic	Intergenic	-38868	NM_003247	7058	Hs.371147	NM_003247	ENSG00000186340	THBS2	TSP2	thrombospondin 2	protein-coding
1170	chr2	43792586	43793074	+	0	NA	intron (NM_016008, intron 5 of 12)	L1MB3|LINE|L1	18791	NM_001348912	51626	Hs.371597	NM_015522	ENSG00000138036	DYNC2LI1	CGI-60|D2LIC|LIC3	dynein cytoplasmic 2 light intermediate chain 1	protein-coding
3276	chr9	97484012	97484409	+	0	NA	intron (NM_001302884, intron 14 of 15)	intron (NM_001302884, intron 14 of 15)	-16970	NM_001166116	7111	Hs.404289	NM_003275	ENSG00000136842	TMOD1	D9S57E|ETMOD|TMOD	tropomodulin 1	protein-coding
315	chr10	4018125	4018639	+	0	NA	Intergenic	Intergenic	27222	NR_106726	102464829		NR_106726	ENSG00000274809	MIR6078	hsa-mir-6078	microRNA 6078	ncRNA
1221	chr2	64144550	64144833	+	0	NA	promoter-TSS (NM_020651)	promoter-TSS (NM_020651)	-271	NM_020651	57162	Hs.7886	NM_020651	ENSG00000197329	PELI1	-	pellino E3 ubiquitin protein ligase 1	protein-coding
976	chr17	56866099	56866379	+	0	NA	3' UTR (NM_003647, exon 12 of 12)	3' UTR (NM_003647, exon 12 of 12)	18674	NR_027025	246754	Hs.720736	NR_027025		MTVR2	-	mouse mammary tumor virus receptor homolog 2	pseudo
3296	chr9	113345163	113345558	+	0	NA	Intergenic	Intergenic	-4181	NM_001317943	54836	Hs.614517	NM_017688	ENSG00000119411	BSPRY	-	B-box and SPRY domain containing	protein-coding
276	chr1	224569367	224569590	+	0	NA	intron (NR_136293, intron 5 of 9)	L1ME3E|LINE|L1	-46839	NM_001322305	149111	Hs.731723	NM_152495	ENSG00000143786	CNIH3	CNIH-3	cornichon family AMPA receptor auxiliary protein 3	protein-coding
1797	chr3	70198576	70198901	+	0	NA	intron (NM_001364677, intron 3 of 3)	intron (NM_001364677, intron 3 of 3)	113900	NM_001364677	107986096		NM_001364676	ENSG00000242120	MDFIC2	-	MyoD family inhibitor domain containing 2	protein-coding
3274	chr9	95757189	95757566	+	0	NA	Intergenic	Intergenic	-118314	NM_020207	375748	Hs.432364	NM_020207	ENSG00000182150	ERCC6L2	BMFS2|C9orf102|RAD26L|SR278	ERCC excision repair 6 like 2	protein-coding
2577	chr6	149169697	149169906	+	0	NA	Intergenic	Intergenic	-48123	NR_125861	23118	Hs.269775	NM_015093	ENSG00000055208	TAB2	CHTD2|MAP3K7IP2|TAB-2	TGF-beta activated kinase 1 (MAP3K7) binding protein 2	protein-coding
2088	chr4	125838992	125839344	+	0	NA	Intergenic	Intergenic	331909	NR_031746	100302267		NR_031746	ENSG00000283550	MIR2054	hsa-mir-2054	microRNA 2054	ncRNA
553	chr12	22117284	22118110	+	0	NA	Intergenic	Intergenic	71479	NM_018686	55907	Hs.311346	NM_018686	ENSG00000111726	CMAS	CSS	cytidine monophosphate N-acetylneuraminic acid synthetase	protein-coding
974	chr17	51371912	51372268	+	0	NA	Intergenic	Intergenic	35375	NR_122104	440446	Hs.626751	NR_122104	ENSG00000267452	LINC02072	-	long intergenic non-protein coding RNA 2072	ncRNA
550	chr12	15629119	15629572	+	0	NA	intron (NM_004447, intron 18 of 20)	intron (NM_004447, intron 18 of 20)	82734	NM_030671	5800	Hs.160871	NM_002848	ENSG00000151490	PTPRO	GLEPP1|NPHS6|PTP-OC|PTP-U2|PTPROT|PTPU2|R-PTP-O	protein tyrosine phosphatase receptor type O	protein-coding
931	chr16	63577946	63578334	+	0	NA	Intergenic	Intergenic	-1541702	NM_001796	1006	Hs.368322	NM_001796	ENSG00000150394	CDH8	Nbla04261	cadherin 8	protein-coding
2861	chr8	32922547	32922866	+	0	NA	Intergenic	MER81|DNA|hAT-Blackjack	200871	NM_001322197	3084	Hs.453951	NM_004495	ENSG00000157168	NRG1	ARIA|GGF|GGF2|HGL|HRG|HRG1|HRGA|MST131|MSTP131|NDF|NRG1-IT2|SMDF	neuregulin 1	protein-coding
2503	chr6	101391711	101392169	+	0	NA	Intergenic	Intergenic	-7045	NM_021956	2898	Hs.98262	NM_021956	ENSG00000164418	GRIK2	EAA4|GLR6|GLUK6|GLUR6|GluK2|MRT6	glutamate ionotropic receptor kainate type subunit 2	protein-coding
326	chr10	16887582	16887956	+	0	NA	intron (NM_001081, intron 56 of 66)	L1MA8|LINE|L1	-70315	NM_152724	6251	Hs.524161	NM_012425	ENSG00000148484	RSU1	RSP-1	Ras suppressor protein 1	protein-coding
1764	chr3	61030402	61030867	+	0	NA	intron (NR_148922, intron 3 of 3)	L2a|LINE|L2	220818	NM_002012	2272	Hs.655995	NM_002012	ENSG00000189283	FHIT	AP3Aase|FRA3B	fragile histidine triad diadenosine triphosphatase	protein-coding
1914	chr3	155015730	155016234	+	0	NA	Intergenic	Intergenic	-8142	NM_001354642	4311	Hs.307734	NM_000902	ENSG00000196549	MME	CALLA|CD10|CMT2T|NEP|SCA43|SFE	membrane metalloendopeptidase	protein-coding
1611	chr20	56274112	56274465	+	0	NA	Intergenic	MER52-int|LTR|ERV1	25556	NM_019888	4159	Hs.248018	NM_019888	ENSG00000124089	MC3R	BMIQ9|MC3|MC3-R|OB20|OQTL	melanocortin 3 receptor	protein-coding
2186	chr5	53087228	53087851	+	0	NA	intron (NR_073106, intron 28 of 29)	intron (NR_073106, intron 28 of 29)	22218	NM_176806	4338	Hs.163645	NM_004531	ENSG00000164172	MOCS2	MCBPE|MOCO1|MOCODB|MPTS	molybdenum cofactor synthesis 2	protein-coding
517	chr11	102725061	102725523	+	0	NA	promoter-TSS (NM_002424)	promoter-TSS (NM_002424)	-338	NM_001304441	4317	Hs.161839	NM_002424	ENSG00000118113	MMP8	CLG1|HNC|MMP-8|PMNL-CL	matrix metallopeptidase 8	protein-coding
2852	chr8	19901771	19902099	+	0	NA	Intergenic	Intergenic	-37318	NM_000237	4023	Hs.180878	NM_000237	ENSG00000175445	LPL	HDLCQ11|LIPD	lipoprotein lipase	protein-coding
383	chr10	74859732	74859997	+	0	NA	intron (NM_001370144, intron 3 of 15)	intron (NM_001370144, intron 3 of 15)	33264	NM_012330	23522	Hs.35758	NM_012330	ENSG00000156650	KAT6B	GTPTS|MORF|MOZ2|MYST4|ZC2HC6B|qkf|querkopf	lysine acetyltransferase 6B	protein-coding
2196	chr5	59791138	59791486	+	0	NA	intron (NM_001165899, intron 3 of 16)	U2|snRNA|snRNA	-22464	NM_001197218	5144	Hs.117545	NM_006203	ENSG00000113448	PDE4D	ACRDYS2|DPDE3|HSPDE4D|PDE43|PDE4DN2|STRK1	phosphodiesterase 4D	protein-coding
1933	chr3	172918056	172918467	+	0	NA	intron (NM_031955, intron 8 of 10)	intron (NM_031955, intron 8 of 10)	167259	NM_001349104	1894	Hs.518299	NM_018098	ENSG00000114346	ECT2	ARHGEF31	epithelial cell transforming 2	protein-coding
629	chr12	81863551	81863834	+	0	NA	Intergenic	Intergenic	-90027	NR_110089	101928449	Hs.737488	NR_110089	ENSG00000257747	LINC02426	-	long intergenic non-protein coding RNA 2426	ncRNA
2346	chr6	4567108	4567603	+	0	NA	Intergenic	L4_A_Mam|LINE|RTE-X	-43210	NR_122107	497048	Hs.591355	NM_001011540	ENSG00000205444	KU-MEL-3	-	uncharacterized LOC497048	ncRNA
1415	chr2	172460687	172461434	+	0	NA	intron (NM_001365530, intron 1 of 25)	intron (NM_001365530, intron 1 of 25)	4962	NR_157573	101929947	Hs.710861	NR_157573		ITGA6-AS1	-	ITGA6 antisense RNA 1	ncRNA
879	chr15	64282688	64283035	+	0	NA	intron (NM_001329607, intron 2 of 11)	L1MB7|LINE|L1	73312	NM_001329607	53944	Hs.646508	NM_022048	ENSG00000169118	CSNK1G1	CK1gamma1	casein kinase 1 gamma 1	protein-coding
1801	chr3	73010285	73010606	+	0	NA	intron (NM_001318025, intron 2 of 7)	intron (NM_001318025, intron 2 of 7)	13634	NM_001318025	151987	Hs.431092	NM_174907	ENSG00000163605	PPP4R2	PP4R2	protein phosphatase 4 regulatory subunit 2	protein-coding
2412	chr6	15675711	15676185	+	0	NA	Intergenic	Intergenic	-12890	NM_001271668	84062	Hs.571148	NM_032122	ENSG00000047579	DTNBP1	BLOC1S8|DBND|HPS7|My031|SDY	dystrobrevin binding protein 1	protein-coding
2320	chr6	478700	479394	+	0	NA	Intergenic	Intergenic	87295	NR_046000	3662	Hs.401013	NM_002460	ENSG00000137265	IRF4	LSIRF|MUM1|NF-EM5|SHEP8	interferon regulatory factor 4	protein-coding
2993	chr8	89615524	89616040	+	0	NA	Intergenic	Intergenic	141929	NR_125822	101929709	Hs.651324	NR_125822	ENSG00000251136	LOC101929709	-	uncharacterized LOC101929709	ncRNA
1535	chr2	223549112	223549574	+	0	NA	Intergenic	Intergenic	53018	NM_003469	7857	Hs.516726	NM_003469	ENSG00000171951	SCG2	CHGC|EM66|SN|SgII	secretogranin II	protein-coding
1058	chr18	54776283	54776616	+	0	NA	Intergenic	LTR84b|LTR|ERVL	-52028	NM_004163	5874	Hs.25318	NM_004163	ENSG00000041353	RAB27B	C25KG	RAB27B, member RAS oncogene family	protein-coding
94	chr1	110392809	110393165	+	0	NA	Intergenic	Intergenic	-1905	NM_001201548	9122	Hs.351306	NM_004696	ENSG00000168679	SLC16A4	MCT4|MCT5	solute carrier family 16 member 4	protein-coding
721	chr13	66520522	66520998	+	0	NA	intron (NM_001318373, intron 3 of 3)	intron (NM_001318373, intron 3 of 3)	302510	NR_039853	100616205		NR_039853	ENSG00000263561	MIR4704	-	microRNA 4704	ncRNA
1908	chr3	150106717	150107255	+	0	NA	intron (NR_136187, intron 1 of 2)	intron (NR_136187, intron 1 of 2)	10543	NR_136187	105374313	Hs.151216	NR_136187		LOC105374313	-	uncharacterized LOC105374313	ncRNA
1452	chr2	182924171	182924647	+	0	NA	3' UTR (NM_205842, exon 32 of 32)	3' UTR (NM_205842, exon 32 of 32)	-57772	NM_001463	2487	Hs.128453	NM_001463	ENSG00000162998	FRZB	FRE|FRITZ|FRP-3|FRZB-1|FRZB-PEN|FRZB1|FZRB|OS1|SFRP3|SRFP3|hFIZ	frizzled related protein	protein-coding
3209	chr9	22141934	22142342	+	0	NA	Intergenic	Intergenic	-132825	NM_078487	1030	Hs.72901	NM_004936	ENSG00000147883	CDKN2B	CDK4I|INK4B|MTS2|P15|TP15|p15INK4b	cyclin dependent kinase inhibitor 2B	protein-coding
1258	chr2	97853042	97853338	+	0	NA	intron (NM_015348, intron 5 of 40)	Tigger1|DNA|TcMar-Tigger	118784	NM_207519	7535	Hs.234569	NM_001079	ENSG00000115085	ZAP70	ADMIO2|IMD48|SRK|STCD|STD|TZK|ZAP-70	zeta chain of T cell receptor associated protein kinase 70	protein-coding
479	chr11	57072609	57073022	+	0	NA	Intergenic	Intergenic	35281	NR_036445	219525	Hs.554519	NR_036445	ENSG00000283307	OR5AK4P	PJCG3	olfactory receptor family 5 subfamily AK member 4 pseudogene	pseudo
3187	chr9	3932464	3932864	+	0	NA	intron (NM_001042413, intron 5 of 10)	intron (NM_001042413, intron 5 of 10)	34018	NR_026663	84850	Hs.676113	NM_032764	ENSG00000237009	GLIS3-AS1	C9orf70	GLIS3 antisense RNA 1	ncRNA
1785	chr3	67689802	67690112	+	0	NA	intron (NR_109992, intron 3 of 6)	intron (NR_109992, intron 3 of 6)	35260	NR_109992	101927111	Hs.518057	NR_109992	ENSG00000241316	SUCLG2-AS1	-	SUCLG2 antisense RNA 1 (head to head)	ncRNA
1192	chr2	52797352	52797865	+	0	NA	Intergenic	ERV3-16A3_I-int|LTR|ERVL	-94993	NR_039630	100616431		NR_039630	ENSG00000264975	MIR4431	-	microRNA 4431	ncRNA
2940	chr8	76761879	76762290	+	0	NA	intron (NM_024721, intron 3 of 10)	intron (NM_024721, intron 3 of 10)	-78809	NR_024360	100192378	Hs.596420	NR_024360	ENSG00000253661	ZFHX4-AS1	-	ZFHX4 antisense RNA 1	ncRNA
3211	chr9	22683122	22683369	+	0	NA	intron (NR_038977, intron 3 of 5)	intron (NR_038977, intron 3 of 5)	37045	NR_038977	441389		NR_038977	ENSG00000234840	LINC01239	-	long intergenic non-protein coding RNA 1239	ncRNA
3011	chr8	94417842	94418108	+	0	NA	intron (NM_012415, intron 3 of 14)	intron (NM_012415, intron 3 of 14)	18969	NM_001205263	25788	Hs.30561	NM_006550	ENSG00000197275	RAD54B	RDH54	RAD54 homolog B	protein-coding
2047	chr4	101114868	101115398	+	0	NA	intron (NM_001130691, intron 2 of 12)	intron (NM_001130691, intron 2 of 12)	125739	NR_107033	102465868		NR_107033	ENSG00000273882	MIR8066	hsa-mir-8066	microRNA 8066	ncRNA
403	chr10	92816035	92816652	+	0	NA	Intergenic	Intergenic	-10488	NM_001013848	54536	Hs.655657	NM_019053	ENSG00000138190	EXOC6	EXOC6A|SEC15|SEC15L|SEC15L1|SEC15L3|Sec15p	exocyst complex component 6	protein-coding
889	chr15	80026193	80026623	+	0	NA	Intergenic	Intergenic	-33160	NM_001242918	54469	Hs.596679	NM_019006	ENSG00000086666	ZFAND6	AWP1|ZA20D3|ZFAND5B	zinc finger AN1-type containing 6	protein-coding
1828	chr3	87070043	87070354	+	0	NA	Intergenic	ERVL-E-int|LTR|ERVL	-19082	NR_104153	100846978	Hs.570649	NR_047469	ENSG00000281392	LINC00506	-	long intergenic non-protein coding RNA 506	ncRNA
165	chr1	178614346	178614571	+	0	NA	Intergenic	Intergenic	-63291	NR_039622	100616328		NR_039622	ENSG00000266417	MIR4424	-	microRNA 4424	ncRNA
971	chr17	51052131	51052560	+	0	NA	intron (NM_001130527, intron 3 of 29)	intron (NM_001130527, intron 3 of 29)	-5467	NM_001251971	9043	Hs.463439	NM_003971	ENSG00000008294	SPAG9	CT89|HLC-6|HLC4|HLC6|JIP-4|JIP4|JLP|PHET|PIG6	sperm associated antigen 9	protein-coding
39	chr1	63142115	63142428	+	0	NA	Intergenic	LFSINE_Vert|SINE|tRNA	-129800	NR_146606	105378769	Hs.435002	NR_146605	ENSG00000229537	LINC01739	-	long intergenic non-protein coding RNA 1739	ncRNA
1035	chr18	20822777	20822924	+	0	NA	Intergenic	ALR/Alpha|Satellite|centr	288963	NM_005406	6093	Hs.306307	NM_005406	ENSG00000067900	ROCK1	P160ROCK|ROCK-I	Rho associated coiled-coil containing protein kinase 1	protein-coding
1561	chr2	231348995	231349538	+	0	NA	intron (NM_001352754, intron 21 of 24)	L1MA2|LINE|L1	-13442	NR_039937	100616317		NR_039937	ENSG00000263641	MIR4777	-	microRNA 4777	ncRNA
3231	chr9	70635837	70636163	+	0	NA	intron (NM_001366143, intron 11 of 25)	intron (NM_001366143, intron 11 of 25)	174084	NR_029621	406987		NR_029621	ENSG00000207935	MIR204	MIRN204|RDICC|miRNA204|mir-204	microRNA 204	ncRNA
2586	chr6	153092743	153092993	+	0	NA	intron (NM_012419, intron 1 of 4)	intron (NM_012419, intron 1 of 4)	38414	NM_012419	26575	Hs.166313	NM_012419	ENSG00000091844	RGS17	RGS-17|RGSZ2|hRGS17	regulator of G protein signaling 17	protein-coding
1562	chr2	231365200	231365599	+	0	NA	intron (NM_001352754, intron 23 of 24)	intron (NM_001352754, intron 23 of 24)	2691	NR_039937	100616317		NR_039937	ENSG00000263641	MIR4777	-	microRNA 4777	ncRNA
1742	chr3	45365090	45365632	+	0	NA	Intergenic	Intergenic	-23215	NM_001368263	23395	Hs.526975	NM_015340	ENSG00000011376	LARS2	HLASA|LEURS|PRLTS4|mtLeuRS	leucyl-tRNA synthetase 2, mitochondrial	protein-coding
2720	chr7	93719642	93719957	+	0	NA	Intergenic	Intergenic	2871	NR_039796	100616206		NR_039796	ENSG00000265423	MIR4652	-	microRNA 4652	ncRNA
269	chr1	221712156	221712646	+	0	NA	intron (NR_111940, intron 1 of 2)	intron (NR_111940, intron 1 of 2)	24499	NR_111939	11221	Hs.497822	NM_007207	ENSG00000143507	DUSP10	MKP-5|MKP5	dual specificity phosphatase 10	protein-coding
604	chr12	66696145	66696503	+	0	NA	intron (NM_001366724, intron 1 of 23)	intron (NM_001366724, intron 1 of 23)	-17248	NM_001366722	23426	Hs.505946	NM_021150	ENSG00000155974	GRIP1	FRASRS3|GRIP	glutamate receptor interacting protein 1	protein-coding
1549	chr2	226185680	226186213	+	0	NA	Intergenic	Intergenic	43152	NR_046102	646736	Hs.712836	NR_046102		LOC646736	-	uncharacterized LOC646736	ncRNA
1784	chr3	67647446	67647989	+	0	NA	intron (NM_001177599, intron 1 of 10)	intron (NM_001177599, intron 1 of 10)	6897	NM_001177599	8801	Hs.644919	NM_003848	ENSG00000172340	SUCLG2	G-SCS|GBETA|GTPSCS	succinate-CoA ligase GDP-forming beta subunit	protein-coding
1928	chr3	171363211	171363738	+	0	NA	intron (NR_027767, intron 2 of 2)	L2b|LINE|L2	96931	NM_015028	23043	Hs.34024	NM_015028	ENSG00000154310	TNIK	MRT54	TRAF2 and NCK interacting kinase	protein-coding
2741	chr7	96649989	96650443	+	0	NA	intron (NR_038948, intron 2 of 4)	MER103C|DNA|hAT-Charlie	14122	NR_038948	7979	Hs.489201	NM_006304	ENSG00000127922	SEM1	C7orf76|DSS1|ECD|SHFD1|SHFM1|SHSF1|Shfdg1	SEM1 26S proteasome complex subunit	protein-coding
2083	chr4	124061445	124061747	+	0	NA	Intergenic	Intergenic	287332	NR_027106	285419	Hs.535763	NR_027105	ENSG00000249464	LINC01091	-	long intergenic non-protein coding RNA 1091	ncRNA
763	chr13	94586442	94586794	+	0	NA	intron (NR_130732, intron 3 of 10)	L1MEd|LINE|L1	9534	NM_001304430	23483	Hs.12393	NM_014305	ENSG00000088451	TGDS	CATMANS|SDR2E1|TDPGD	TDP-glucose 4,6-dehydratase	protein-coding
2214	chr5	75331476	75332386	+	0	NA	Intergenic	Intergenic	-5237	NM_001130996	3156	Hs.628096	NM_000859	ENSG00000113161	HMGCR	LDLCQ3	3-hydroxy-3-methylglutaryl-CoA reductase	protein-coding
228	chr1	205616607	205616912	+	0	NA	intron (NM_001973, intron 4 of 4)	intron (NM_001973, intron 4 of 4)	16113	NM_021795	2005	Hs.497520	NM_001973	ENSG00000158711	ELK4	SAP1	ETS transcription factor ELK4	protein-coding
2578	chr6	149615740	149616240	+	0	NA	intron (NM_007044, intron 4 of 10)	L1MB3|LINE|L1	22374	NR_077247	645958	Hs.632614	NR_077247		RPS18P9	RPS18_6_767	ribosomal protein S18 pseudogene 9	pseudo
443	chr11	15453369	15453781	+	0	NA	Intergenic	L2c|LINE|L2	-190310	NM_001293172	102724957	Hs.512245	NM_001293172		LOC102724957	-	uncharacterized LOC102724957	protein-coding
986	chr17	59829250	59829684	+	0	NA	intron (NM_001329400, intron 8 of 9)	intron (NM_001329400, intron 8 of 9)	-11799	NR_029493	406991	Hs.444569	NR_029493	ENSG00000284190	MIR21	MIRN21|hsa-mir-21|miR-21|miRNA21	microRNA 21	ncRNA
2596	chr6	158415634	158415998	+	0	NA	intron (NM_020245, intron 2 of 13)	MLT2A2|LTR|ERVL	92834	NR_145798	109623462		NR_145798		SNORA116	-	small nucleolar RNA, H/ACA box 116	snoRNA
1140	chr2	33763795	33764331	+	0	NA	intron (NR_126403, intron 1 of 5)	intron (NR_126403, intron 1 of 5)	-35846	NR_003143	151325	Hs.528847	NM_207329	ENSG00000239649	MYADML	-	myeloid associated differentiation marker like (pseudogene)	pseudo
5	chr1	11109256	11109634	+	0	NA	intron (NM_004958, intron 55 of 57)	intron (NM_004958, intron 55 of 57)	9426	NR_135063	105376736	Hs.634965	NR_135061	ENSG00000230337	EXOSC10-AS1	-	EXOSC10 antisense RNA 1	ncRNA
1041	chr18	27772086	27772441	+	0	NA	Intergenic	Intergenic	264378	NM_001308176	1000	Hs.464829	NM_001792	ENSG00000170558	CDH2	CD325|CDHN|CDw325|NCAD	cadherin 2	protein-coding
1267	chr2	105293930	105294323	+	0	NA	intron (NM_001142621, intron 4 of 11)	MIRb|SINE|MIR	35530	NR_137328	9392	Hs.446350	NM_004257	ENSG00000135966	TGFBRAP1	TRAP-1|TRAP1|VPS3	transforming growth factor beta receptor associated protein 1	protein-coding
2623	chr7	17546287	17547017	+	0	NA	intron (NR_110013, intron 1 of 3)	intron (NR_110013, intron 1 of 3)	12257	NR_110013	101927630	Hs.583400	NR_110013	ENSG00000236039	LOC101927630	-	uncharacterized LOC101927630	ncRNA
2215	chr5	77662535	77662965	+	0	NA	Intergenic	Intergenic	-24053	NM_032109	23440	Hs.202247	NM_032109	ENSG00000171540	OTP	-	orthopedia homeobox	protein-coding
1470	chr2	190447778	190448148	+	0	NA	intron (NM_017694, intron 3 of 7)	intron (NM_017694, intron 3 of 7)	39608	NM_017694	54842	Hs.418581	NM_017694	ENSG00000151690	MFSD6	MMR2|hMMR2	major facilitator superfamily domain containing 6	protein-coding
281	chr1	225670973	225671398	+	0	NA	Intergenic	MLT2A2|LTR|ERVL	-18062	NM_001008493	55740	Hs.497893	NM_018212	ENSG00000154380	ENAH	ENA|MENA|NDPP1	ENAH actin regulator	protein-coding
478	chr11	56848211	56848569	+	0	NA	promoter-TSS (NR_110137)	promoter-TSS (NR_110137)	-88	NR_110136	101927120	Hs.472675	NR_110136	ENSG00000255433	LINC02735	-	long intergenic non-protein coding RNA 2735	ncRNA
3139	chr8	125757914	125758590	+	0	NA	Intergenic	Intergenic	192945	NR_038447	100130231	Hs.729642	NR_038446	ENSG00000245164	LINC00861	-	long intergenic non-protein coding RNA 861	ncRNA
371	chr10	62498294	62498814	+	0	NA	intron (NM_199451, intron 4 of 7)	intron (NM_199451, intron 4 of 7)	-21894	NM_199452	22891	Hs.22653	NM_014951	ENSG00000138311	ZNF365	Su48|UAN|ZNF365D	zinc finger protein 365	protein-coding
210	chr1	197736642	197737057	+	0	NA	intron (NM_001195216, intron 2 of 2)	intron (NM_001195216, intron 2 of 2)	38631	NM_144977	163486	Hs.125056	NM_019049	ENSG00000213047	DENND1B	C1ORF18|C1orf218|FAM31B	DENN domain containing 1B	protein-coding
1660	chr3	713094	713890	+	0	NA	intron (NR_110118, intron 1 of 3)	intron (NR_110118, intron 1 of 3)	121387	NR_110118	101927215	Hs.650700	NR_110118	ENSG00000224957	LINC01266	-	long intergenic non-protein coding RNA 1266	ncRNA
3135	chr8	125289753	125290206	+	0	NA	intron (NM_001349486, intron 5 of 7)	intron (NM_001349486, intron 5 of 7)	-140379	NM_025195	10221	Hs.444947	NM_025195	ENSG00000173334	TRIB1	C8FW|GIG-2|GIG2|SKIP1|TRB-1|TRB1	tribbles pseudokinase 1	protein-coding
525	chr11	112787106	112787570	+	0	NA	Intergenic	Intergenic	-174082	NM_000615	4684	Hs.503878	NM_000615	ENSG00000149294	NCAM1	CD56|MSK39|NCAM	neural cell adhesion molecule 1	protein-coding
3260	chr9	82010728	82011043	+	0	NA	Intergenic	Intergenic	22113	NM_001001670	389763	Hs.209545	NM_001001670	ENSG00000214929	SPATA31D1	FAM75D1	SPATA31 subfamily D member 1	protein-coding
2322	chr6	723453	723810	+	0	NA	Intergenic	Intergenic	-30490	NR_073064	55770	Hs.484412	NM_018303	ENSG00000112685	EXOC2	SEC5|SEC5L1|Sec5p	exocyst complex component 2	protein-coding
290	chr1	232470686	232471049	+	0	NA	intron (NM_020808, intron 6 of 20)	intron (NM_020808, intron 6 of 20)	44741	NM_020808	57568	Hs.745009	NM_020808	ENSG00000116991	SIPA1L2	SPAL2|SPAR2	signal induced proliferation associated 1 like 2	protein-coding
2323	chr6	737115	737564	+	0	NA	Intergenic	Intergenic	-44198	NR_073064	55770	Hs.484412	NM_018303	ENSG00000112685	EXOC2	SEC5|SEC5L1|Sec5p	exocyst complex component 2	protein-coding
1598	chr20	36943443	36943845	+	0	NA	intron (NM_015474, intron 2 of 15)	intron (NM_015474, intron 2 of 15)	8064	NM_001363729	25939	Hs.580681	NM_015474	ENSG00000101347	SAMHD1	CHBL2|DCIP|HDDC1|MOP-5|SBBI88|hSAMHD1	SAM and HD domain containing deoxynucleoside triphosphate triphosphohydrolase 1	protein-coding
1722	chr3	31968583	31969339	+	0	NA	intron (NM_001174060, intron 1 of 10)	intron (NM_001174060, intron 1 of 10)	-12789	NM_001137674	344787	Hs.585139	NM_001137674	ENSG00000197385	ZNF860	-	zinc finger protein 860	protein-coding
2856	chr8	29214487	29214764	+	0	NA	intron (NM_015254, intron 2 of 39)	Tigger3b|DNA|TcMar-Tigger	48445	NM_015254	23303	Hs.444767	NM_015254	ENSG00000197892	KIF13B	GAKIN	kinesin family member 13B	protein-coding
2011	chr4	69731830	69732500	+	0	NA	intron (NM_014465, intron 6 of 7)	intron (NM_014465, intron 6 of 7)	28455	NM_014465	27284	Hs.129742	NM_014465	ENSG00000173597	SULT1B1	ST1B1|ST1B2|SULT1B2	sulfotransferase family 1B member 1	protein-coding
3091	chr8	120675383	120675948	+	0	NA	intron (NM_021021, intron 2 of 6)	MLT1J1|LTR|ERVL-MaLR	-85588	NR_125419	101927543	Hs.371902	NR_125419	ENSG00000248318	LOC101927543	-	uncharacterized LOC101927543	ncRNA
602	chr12	65935820	65936369	+	0	NA	intron (NM_001300918, intron 3 of 4)	intron (NM_001300918, intron 3 of 4)	-53769	NR_158985	100129940	Hs.685856	NR_120478	ENSG00000197301	HMGA2-AS1	-	HMGA2 antisense RNA 1	ncRNA
1406	chr2	168874293	168874699	+	0	NA	intron (NM_020675, intron 5 of 6)	L1MB4|LINE|L1	15934	NM_020675	57405	Hs.421956	NM_020675	ENSG00000152253	SPC25	AD024|SPBC25|hSpc25	SPC25 component of NDC80 kinetochore complex	protein-coding
3215	chr9	28922067	28922596	+	0	NA	intron (NM_001354574, intron 2 of 5)	intron (NM_001354574, intron 2 of 5)	-33376	NR_030618	100126316		NR_030618	ENSG00000215939	MIR873	MIRN873|hsa-mir-873|mir-873	microRNA 873	ncRNA
1643	chr21	37338991	37339430	+	0	NA	Intergenic	Intergenic	-26363	NM_001396	1859	Hs.368240	NM_001396	ENSG00000157540	DYRK1A	DYRK|DYRK1|HP86|MNB|MNBH|MRD7	dual specificity tyrosine phosphorylation regulated kinase 1A	protein-coding
68	chr1	86788405	86789087	+	0	NA	Intergenic	L4_C_Mam|LINE|RTE-X	84170	NM_001206652	51100	Hs.136309	NM_016009	ENSG00000097033	SH3GLB1	Bif-1|CGI-61|PPP1R70|dJ612B15.2	SH3 domain containing GRB2 like, endophilin B1	protein-coding
2893	chr8	59597547	59597833	+	0	NA	Intergenic	Intergenic	478480	NR_149030	100505501		NR_149030		LOC100505501	-	uncharacterized LOC100505501	ncRNA
3010	chr8	94404316	94404630	+	0	NA	intron (NM_012415, intron 5 of 14)	intron (NM_012415, intron 5 of 14)	32471	NM_001205263	25788	Hs.30561	NM_006550	ENSG00000197275	RAD54B	RDH54	RAD54 homolog B	protein-coding
1800	chr3	72663498	72663785	+	0	NA	intron (NR_135531, intron 1 of 1)	intron (NR_135531, intron 1 of 1)	608	NR_135531	105377162	Hs.123457	NR_135531		LOC105377162	-	uncharacterized LOC105377162	ncRNA
2703	chr7	91020051	91020588	+	0	NA	intron (NM_012395, intron 9 of 13)	intron (NM_012395, intron 9 of 13)	-244114	NM_003505	8321	Hs.94234	NM_003505	ENSG00000157240	FZD1	-	frizzled class receptor 1	protein-coding
10	chr1	17293677	17294204	+	0	NA	Intergenic	LTR3B_|LTR|ERVK	-14257	NM_012387	23569	Hs.522969	NM_012387	ENSG00000159339	PADI4	PAD|PAD4|PADI5|PDI4|PDI5	peptidyl arginine deiminase 4	protein-coding
1718	chr3	31219204	31219701	+	0	NA	Intergenic	Intergenic	-57665	NR_130459	100423038		NR_130459	ENSG00000265376	MIR466	hsa-mir-466	microRNA 466	ncRNA
697	chr13	34816414	34816898	+	0	NA	Intergenic	Intergenic	-125631	NM_015678	26960	Hs.491172	NM_015678	ENSG00000172915	NBEA	BCL8B|LYST2	neurobeachin	protein-coding
1385	chr2	163943469	163943860	+	0	NA	Intergenic	Intergenic	-207656	NM_001321825	55137	Hs.593650	NM_018086	ENSG00000182263	FIGN	-	fidgetin, microtubule severing factor	protein-coding
1459	chr2	187093871	187094228	+	0	NA	Intergenic	L1MD|LINE|L1	-244879	NM_182521	151112	Hs.375054	NM_182521	ENSG00000163012	ZSWIM2	MEX|ZZZ2	zinc finger SWIM-type containing 2	protein-coding
787	chr14	31895270	31895708	+	0	NA	Intergenic	Intergenic	-49364	NR_146544	105370439		NR_146544	ENSG00000258474	LINC02313	-	long intergenic non-protein coding RNA 2313	ncRNA
2042	chr4	95505191	95505558	+	0	NA	intron (NM_003728, intron 1 of 15)	intron (NM_003728, intron 1 of 15)	43599	NM_003728	8633	Hs.388565	NM_003728	ENSG00000182168	UNC5C	UNC5H3	unc-5 netrin receptor C	protein-coding
2750	chr7	104723019	104723504	+	0	NA	intron (NM_199000, intron 1 of 2)	intron (NM_199000, intron 1 of 2)	80831	NR_034141	645591	Hs.658835	NR_034141	ENSG00000226869	LHFPL3-AS1	-	LHFPL3 antisense RNA 1	ncRNA
2289	chr5	134029216	134029659	+	0	NA	Intergenic	Intergenic	-24462	NM_003374	7416	Hs.519320	NM_003374	ENSG00000213585	VDAC1	PORIN|VDAC-1	voltage dependent anion channel 1	protein-coding
80	chr1	94650296	94650675	+	0	NA	intron (NR_160780, intron 3 of 5)	intron (NR_160780, intron 3 of 5)	95415	NR_039620	100616321		NR_039620	ENSG00000263526	MIR378G	-	microRNA 378g	ncRNA
477	chr11	56842666	56843159	+	0	NA	Intergenic	Intergenic	-5566	NR_110136	101927120	Hs.472675	NR_110136	ENSG00000255433	LINC02735	-	long intergenic non-protein coding RNA 2735	ncRNA
2400	chr6	14017303	14017585	+	0	NA	Intergenic	Intergenic	92251	NM_001165033	221687	Hs.111164	NM_152737	ENSG00000180537	RNF182	-	ring finger protein 182	protein-coding
1390	chr2	164878553	164878933	+	0	NA	Intergenic	Intergenic	-36667	NM_001278458	22837	Hs.470457	NM_014900	ENSG00000082438	COBLL1	COBLR1	cordon-bleu WH2 repeat protein like 1	protein-coding
145	chr1	172001273	172001678	+	0	NA	intron (NM_001278252, intron 4 of 14)	intron (NM_001278252, intron 4 of 14)	137283	NR_046845	100874284		NR_046845	ENSG00000233540	DNM3-IT1	-	DNM3 intronic transcript 1	ncRNA
2142	chr4	181008157	181008538	+	0	NA	Intergenic	Intergenic	150802	NR_033918	728081	Hs.535735	NR_033918	ENSG00000248197	LINC00290	NCRNA00290	long intergenic non-protein coding RNA 290	ncRNA
1701	chr3	28940519	28940951	+	0	NA	Intergenic	Intergenic	340204	NR_109804	100873979	Hs.99391	NR_109804		RBMS3-AS3	-	RBMS3 antisense RNA 3	ncRNA
2689	chr7	84251421	84251802	+	0	NA	Intergenic	Intergenic	-56822	NM_006080	10371	Hs.252451	NM_006080	ENSG00000075213	SEMA3A	COLL1|HH16|Hsema-I|Hsema-III|SEMA1|SEMAD|SEMAIII|SEMAL|SemD|coll-1	semaphorin 3A	protein-coding
1419	chr2	174807570	174807991	+	0	NA	intron (NM_001025201, intron 11 of 12)	intron (NM_001025201, intron 11 of 12)	39838	NM_001206602	1123	Hs.380138	NM_001822	ENSG00000128656	CHN1	ARHGAP2|CHN|DURS2|NC|RHOGAP2	chimerin 1	protein-coding
1316	chr2	144325781	144326098	+	0	NA	intron (NM_001354351, intron 1 of 15)	intron (NM_001354351, intron 1 of 15)	6332	NM_001354362	79712	Hs.44780	NM_024659	ENSG00000121964	GTDC1	Hmat-Xa|mat-Xa	glycosyltransferase like domain containing 1	protein-coding
687	chr13	25248969	25249447	+	0	NA	3' UTR (NM_004685, exon 14 of 14)	3' UTR (NM_004685, exon 14 of 14)	38280	NM_004685	9107	Hs.643702	NM_004685	ENSG00000139505	MTMR6	-	myotubularin related protein 6	protein-coding
3291	chr9	107213656	107214104	+	0	NA	Intergenic	Intergenic	-69399	NM_002874	5887	Hs.521640	NM_002874	ENSG00000119318	RAD23B	HHR23B|HR23B|P58	RAD23 homolog B, nucleotide excision repair protein	protein-coding
2234	chr5	92561172	92561899	+	0	NA	Intergenic	Intergenic	1009808	NR_109825	441094	Hs.457407	NR_015369	ENSG00000237187	NR2F1-AS1	-	NR2F1 antisense RNA 1	ncRNA
253	chr1	218425656	218425961	+	0	NA	intron (NR_138148, intron 2 of 6)	L3|LINE|CR1	-11825	NR_031644	100302159		NR_031644	ENSG00000221436	MIR548F3	MIR548F-3|MIRN548F3|hsa-mir-548f-3	microRNA 548f-3	ncRNA
1493	chr2	203685081	203685630	+	0	NA	Intergenic	Intergenic	-21120	NM_001243078	940	Hs.443123	NM_006139	ENSG00000178562	CD28	Tp44	CD28 molecule	protein-coding
2052	chr4	104125303	104125616	+	0	NA	Intergenic	L1MA1|LINE|L1	-365506	NR_125926	101929468	Hs.480435	NR_125926	ENSG00000245384	CXXC4-AS1	-	CXXC4 antisense RNA 1	ncRNA
1322	chr2	145380450	145380803	+	0	NA	Intergenic	Intergenic	712659	NR_033870	401014	Hs.742290	NR_033870	ENSG00000226674	TEX41	DKFZp686O1327|LINC00953	testis expressed 41	ncRNA
146	chr1	172168330	172168693	+	0	NA	intron (NR_146559, intron 15 of 20)	intron (NR_146559, intron 15 of 20)	-23676	NR_038397	100628315	Hs.584880	NR_038397		DNM3OS	DNM3-AS1|MIR199A2HG	DNM3 opposite strand/antisense RNA	ncRNA
939	chr16	67101316	67101986	+	0	NA	TTS (NM_001368710)	TTS (NM_001368710)	-8290	NM_001320542	80262	Hs.513666	NM_025187	ENSG00000125149	C16orf70	C16orf6|LIN10|lin-10	chromosome 16 open reading frame 70	protein-coding
22	chr1	45857317	45857591	+	0	NA	intron (NM_001324320, intron 3 of 29)	intron (NM_001324320, intron 3 of 29)	-6894	NM_001324321	23139	Hs.319481	NM_015112	ENSG00000086015	MAST2	MAST205|MTSSK	microtubule associated serine/threonine kinase 2	protein-coding
1846	chr3	98492889	98493210	+	0	NA	Intergenic	L1MA8|LINE|L1	-4632	NM_001004737	402135	Hs.632558	NM_001004737	ENSG00000231861	OR5K2	OR3-9	olfactory receptor family 5 subfamily K member 2	protein-coding
2494	chr6	88211386	88211919	+	0	NA	Intergenic	Intergenic	-44303	NM_001370546	1268	Hs.75110	NM_016083	ENSG00000118432	CNR1	CANN6|CB-R|CB1|CB1A|CB1K5|CB1R|CNR	cannabinoid receptor 1	protein-coding
72	chr1	89998363	89998737	+	0	NA	intron (NM_001320185, intron 2 of 11)	intron (NM_001320185, intron 2 of 11)	3440	NM_001320185	284695	Hs.306221	NM_181781	ENSG00000162664	ZNF326	ZAN75|ZIRD|Zfp326|dJ871E2.1	zinc finger protein 326	protein-coding
511	chr11	96246631	96247150	+	0	NA	intron (NM_032427, intron 1 of 4)	intron (NM_032427, intron 1 of 4)	-94548	NR_036125	100422991		NR_036125	ENSG00000266192	MIR1260B	mir-1260b	microRNA 1260b	ncRNA
2406	chr6	15257840	15258198	+	0	NA	intron (NM_001267040, intron 1 of 17)	intron (NM_001267040, intron 1 of 17)	9164	NM_001267040	3720	Hs.269059	NM_004973	ENSG00000008083	JARID2	JMJ	jumonji and AT-rich interaction domain containing 2	protein-coding
718	chr13	59880475	59880864	+	0	NA	intron (NM_001258369, intron 20 of 26)	intron (NM_001258369, intron 20 of 26)	-132049	NR_046539	100874195	Hs.664101	NR_046539	ENSG00000227528	DIAPH3-AS1	-	DIAPH3 antisense RNA 1	ncRNA
3016	chr8	96334663	96335149	+	0	NA	3' UTR (NM_001290225, exon 11 of 11)	3' UTR (NM_001290225, exon 11 of 11)	51742	NR_125829	102724804	Hs.571415	NR_125828	ENSG00000253105	LOC102724804	-	uncharacterized LOC102724804	ncRNA
1497	chr2	205358273	205358820	+	0	NA	intron (NM_205863, intron 18 of 21)	L3|LINE|CR1	-323954	NM_201264	8828	Hs.471200	NM_003872	ENSG00000118257	NRP2	NP2|NPN2|PRO2714|VEGF165R2	neuropilin 2	protein-coding
642	chr12	89390656	89391061	+	0	NA	Intergenic	Intergenic	-38357	NM_022652	1848	Hs.298654	NM_001946	ENSG00000139318	DUSP6	HH19|MKP3|PYST1	dual specificity phosphatase 6	protein-coding
1527	chr2	219120120	219120386	+	0	NA	intron (NM_024782, intron 5 of 7)	L2a|LINE|L2	40612	NM_024782	79840	Hs.225988	NM_024782	ENSG00000187736	NHEJ1	XLF	non-homologous end joining factor 1	protein-coding
1594	chr20	16865187	16865860	+	0	NA	Intergenic	Intergenic	117170	NM_020157	56914	Hs.41119	NM_020157	ENSG00000125879	OTOR	FDP|MIAL1	otoraplin	protein-coding
508	chr11	89168376	89168802	+	0	NA	Intergenic	LTR33|LTR|ERVL	-9286	NM_000372	7299	Hs.503555	NM_000372	ENSG00000077498	TYR	ATN|CMM8|OCA1|OCA1A|OCAIA|SHEP3	tyrosinase	protein-coding
822	chr14	59267461	59267921	+	0	NA	intron (NM_001270520, intron 2 of 24)	L1MB8|LINE|L1	4250	NM_014992	23002	Hs.19156	NM_014992	ENSG00000100592	DAAM1	-	dishevelled associated activator of morphogenesis 1	protein-coding
2299	chr5	147345787	147346540	+	0	NA	intron (NM_001112724, intron 6 of 12)	Helitron3Na_Mam|RC|Helitron	107529	NM_001387	1809	Hs.519659	NM_001387	ENSG00000113657	DPYSL3	CRMP-4|CRMP4|DRP-3|DRP3|LCRMP|ULIP|ULIP-1	dihydropyrimidinase like 3	protein-coding
2409	chr6	15405391	15405740	+	0	NA	intron (NM_004973, intron 2 of 17)	intron (NM_004973, intron 2 of 17)	156710	NM_001267040	3720	Hs.269059	NM_004973	ENSG00000008083	JARID2	JMJ	jumonji and AT-rich interaction domain containing 2	protein-coding
1208	chr2	57180127	57180457	+	0	NA	Intergenic	Zaphod|DNA|hAT-Tip100	-727359	NM_001288838	7444	Hs.715298	NM_006296	ENSG00000028116	VRK2	-	VRK serine/threonine kinase 2	protein-coding
2231	chr5	88785762	88786303	+	0	NA	promoter-TSS (NM_001364353)	promoter-TSS (NM_001364353)	-521	NM_001364353	4208	Hs.649965	NM_002397	ENSG00000081189	MEF2C	C5DELq14.3|DEL5q14.3	myocyte enhancer factor 2C	protein-coding
2520	chr6	115932539	115932833	+	0	NA	3' UTR (NM_002031, exon 8 of 8)	3' UTR (NM_002031, exon 8 of 8)	-106045	NR_027338	728402	Hs.729953	NR_027338		TPI1P3	-	triosephosphate isomerase 1 pseudogene 3	pseudo
965	chr17	41403778	41404488	+	0	NA	intron (NR_040111, intron 1 of 2)	MIRc|SINE|MIR	1717	NR_040111	100505782	Hs.463024	NR_040111	ENSG00000234859	LOC100505782	-	uncharacterized LOC100505782	ncRNA
3242	chr9	72828394	72828823	+	0	NA	intron (NM_138691, intron 21 of 23)	MIRb|SINE|MIR	45501	NR_121180	101927258	Hs.586433	NR_121120	ENSG00000236849	LINC01474	-	long intergenic non-protein coding RNA 1474	ncRNA
883	chr15	74535206	74535622	+	0	NA	Intergenic	MLT1H|LTR|ERVL-MaLR	-5763	NM_001307939	10620	Hs.647642	NM_006465	ENSG00000179361	ARID3B	BDP|DRIL2	AT-rich interaction domain 3B	protein-coding
2611	chr7	14305366	14305802	+	0	NA	intron (NM_001350717, intron 22 of 24)	intron (NM_001350717, intron 22 of 24)	-314159	NM_001163148	2115	Hs.22634	NM_004956	ENSG00000006468	ETV1	ER81	ETS variant 1	protein-coding
1912	chr3	153901098	153901461	+	0	NA	Intergenic	Intergenic	-138753	NR_146713	105374165	Hs.637991	NR_146713		LINC02006	-	long intergenic non-protein coding RNA 2006	ncRNA
1340	chr2	152223163	152223584	+	0	NA	Intergenic	Intergenic	-47610	NM_005843	10254	Hs.17200	NM_005843	ENSG00000115145	STAM2	Hbp|STAM2A|STAM2B	signal transducing adaptor molecule 2	protein-coding
2432	chr6	16929833	16930312	+	0	NA	Intergenic	Intergenic	-168582	NM_001128164	6310	Hs.434961	NM_000332	ENSG00000124788	ATXN1	ATX1|D6S504E|SCA1	ataxin 1	protein-coding
910	chr15	101844936	101845353	+	0	NA	intron (NR_046417, intron 3 of 4)	(TCCA)n|Simple_repeat|Simple_repeat	3025	NR_046417	390651	Hs.578689	NR_046417	ENSG00000214344	OR4F13P	GPCRLTM7	olfactory receptor family 4 subfamily F member 13 pseudogene	pseudo
1317	chr2	144707956	144708508	+	0	NA	intron (NR_033870, intron 1 of 4)	intron (NR_033870, intron 1 of 4)	40265	NR_033870	401014	Hs.742290	NR_033870	ENSG00000226674	TEX41	DKFZp686O1327|LINC00953	testis expressed 41	ncRNA
2326	chr6	1088758	1089091	+	0	NA	intron (NR_027116, intron 1 of 3)	intron (NR_027116, intron 1 of 3)	12408	NR_027116	285768	Hs.209463	NR_027115		LINC01622	-	long intergenic non-protein coding RNA 1622	ncRNA
831	chr14	67999251	67999648	+	0	NA	intron (NM_133509, intron 7 of 10)	intron (NM_133509, intron 7 of 10)	175857	NM_001321815	5890	Hs.172587	NM_002877	ENSG00000182185	RAD51B	R51H2|RAD51L1|REC2	RAD51 paralog B	protein-coding
2719	chr7	93707094	93707658	+	0	NA	Intergenic	Intergenic	-9552	NR_039796	100616206		NR_039796	ENSG00000265423	MIR4652	-	microRNA 4652	ncRNA
730	chr13	72125604	72125884	+	0	NA	Intergenic	Intergenic	-258540	NM_001366712	1602	Hs.129452	NM_004392	ENSG00000276644	DACH1	DACH	dachshund family transcription factor 1	protein-coding
2184	chr5	52374048	52374612	+	0	NA	Intergenic	Intergenic	366299	NR_147166	105378960	Hs.639310	NR_147166	ENSG00000248789	LINC02118	-	long intergenic non-protein coding RNA 2118	ncRNA
995	chr17	61312420	61312867	+	0	NA	intron (NM_001330413, intron 23 of 25)	UCON8|DNA|DNA	55061	NR_136397	101927855	Hs.662123	NR_136397	ENSG00000267131	LOC101927855	-	uncharacterized LOC101927855	ncRNA
199	chr1	192700916	192701263	+	0	NA	Intergenic	Intergenic	-15239	NR_039624	100616345		NR_039624	ENSG00000283795	MIR4426	-	microRNA 4426	ncRNA
676	chr12	121128940	121129470	+	0	NA	Intergenic	MLT1O|LTR|ERVL-MaLR	-3671	NR_033948	5027	Hs.439682	NM_002562	ENSG00000089041	P2RX7	P2X7	purinergic receptor P2X 7	protein-coding
245	chr1	215665147	215665709	+	0	NA	intron (NM_206933, intron 64 of 71)	intron (NM_206933, intron 64 of 71)	98124	NM_016121	51133	Hs.335139	NM_016121	ENSG00000136636	KCTD3	NY-REN-45	potassium channel tetramerization domain containing 3	protein-coding
2664	chr7	80467106	80467420	+	0	NA	intron (NM_001102386, intron 5 of 7)	intron (NM_001102386, intron 5 of 7)	44801	NM_001102386	346562	Hs.335049	NM_001102386	ENSG00000214415	GNAT3	GDCA	G protein subunit alpha transducin 3	protein-coding
666	chr12	110578369	110578693	+	0	NA	intron (NR_138550, intron 1 of 4)	intron (NR_138550, intron 1 of 4)	4787	NR_138550	160760	Hs.13854	NM_139283	ENSG00000196850	PPTC7	TA-PP2C|TAPP2C	PTC7 protein phosphatase homolog	protein-coding
65	chr1	84599232	84599708	+	0	NA	intron (NR_125761, intron 2 of 2)	intron (NR_125761, intron 2 of 2)	21561	NR_125761	103695366	Hs.576097	NR_125761		LINC01461	TCONS_00001552	long intergenic non-protein coding RNA 1461	ncRNA
774	chr13	103040026	103040411	+	0	NA	Intergenic	Intergenic	26199	NM_000452	6555	Hs.194783	NM_000452	ENSG00000125255	SLC10A2	ASBT|IBAT|ISBT|NTCP2|PBAM	solute carrier family 10 member 2	protein-coding
3214	chr9	28808147	28808732	+	0	NA	intron (NM_001354574, intron 2 of 5)	intron (NM_001354574, intron 2 of 5)	55267	NR_030597	100126310		NR_030597	ENSG00000215966	MIR876	MIRN876|hsa-mir-876|mir-876	microRNA 876	ncRNA
1998	chr4	47065181	47065618	+	0	NA	intron (NM_000812, intron 3 of 8)	intron (NM_000812, intron 3 of 8)	33832	NM_000812	2560	Hs.27283	NM_000812	ENSG00000163288	GABRB1	EIEE45	gamma-aminobutyric acid type A receptor beta1 subunit	protein-coding
605	chr12	67427282	67427781	+	0	NA	Intergenic	Intergenic	15028	NR_146500	102724433		NR_146500	ENSG00000256172	LINC02420	-	long intergenic non-protein coding RNA 2420	ncRNA
2959	chr8	80501262	80501725	+	0	NA	intron (NM_001105539, intron 2 of 5)	intron (NM_001105539, intron 2 of 5)	15267	NM_001105539	65986	Hs.591868	NM_023929	ENSG00000205189	ZBTB10	RINZF	zinc finger and BTB domain containing 10	protein-coding
706	chr13	47215738	47216121	+	0	NA	Intergenic	Intergenic	-318853	NM_000621	3356	Hs.72630	NM_000621	ENSG00000102468	HTR2A	5-HT2A|HTR2	5-hydroxytryptamine receptor 2A	protein-coding
461	chr11	29783633	29783925	+	0	NA	Intergenic	Intergenic	164977	NR_149106	105376606	Hs.577275	NR_149106	ENSG00000255117	LINC02546	-	long intergenic non-protein coding RNA 2546	ncRNA
394	chr10	90968797	90969188	+	0	NA	intron (NR_131214, intron 3 of 5)	MamRep605|LTR?|LTR?	21692	NR_131214	105378427		NR_131214		XLOC_008559	-	uncharacterized LOC105378427	ncRNA
2009	chr4	68748065	68748679	+	0	NA	Intergenic	HERVK3-int|LTR|ERVK	-67622	NM_001075	7365	Hs.201634	NM_001075	ENSG00000109181	UGT2B10	UDPGT2B10	UDP glucuronosyltransferase family 2 member B10	protein-coding
2562	chr6	140561641	140562073	+	0	NA	Intergenic	Intergenic	-121957	NR_039675	100616180		NR_039675	ENSG00000264390	MIR4465	-	microRNA 4465	ncRNA
2840	chr8	8904387	8904821	+	0	NA	Intergenic	Intergenic	-10974	NM_004225	9258	Hs.379414	NM_004225	ENSG00000147324	MFHAS1	LRRC65|MASL1|ROCO4	malignant fibrous histiocytoma amplified sequence 1	protein-coding
141	chr1	170518907	170519435	+	0	NA	intron (NR_125958, intron 1 of 2)	intron (NR_125958, intron 1 of 2)	-12951	NM_152281	92344	Hs.183702	NM_152281	ENSG00000120370	GORAB	GO|NTKLBP1|SCYL1BP1	golgin, RAB6 interacting	protein-coding
2587	chr6	154350179	154350644	+	0	NA	intron (NM_015553, intron 1 of 11)	intron (NM_015553, intron 1 of 11)	6355	NM_001130700	26034	Hs.146100	NM_015553	ENSG00000074706	IPCEF1	PIP3-E	interaction protein for cytohesin exchange factors 1	protein-coding
3312	chrX	19674375	19674692	+	0	NA	intron (NM_001024666, intron 5 of 16)	intron (NM_001024666, intron 5 of 16)	-3534	NM_001184960	30011	Hs.726365	NM_031892	ENSG00000147010	SH3KBP1	AGMX2|CD2BP3|CIN85|GIG10|HSB-1|HSB1|IMD61|MIG18	SH3 domain containing kinase binding protein 1	protein-coding
2317	chr6	195827	196285	+	0	NA	intron (NR_126020, intron 2 of 7)	intron (NR_126020, intron 2 of 7)	9428	NR_126020	285766	Hs.657946	NR_126020	ENSG00000263667	LOC285766	-	uncharacterized LOC285766	ncRNA
3111	chr8	121960416	121960825	+	0	NA	Intergenic	Intergenic	-319180	NM_005328	3037	Hs.159226	NM_005328	ENSG00000170961	HAS2	-	hyaluronan synthase 2	protein-coding
3110	chr8	121950469	121950720	+	0	NA	Intergenic	Intergenic	-309154	NM_005328	3037	Hs.159226	NM_005328	ENSG00000170961	HAS2	-	hyaluronan synthase 2	protein-coding
2478	chr6	56802489	56802945	+	0	NA	intron (NM_001144770, intron 2 of 94)	intron (NM_001144770, intron 2 of 94)	40948	NM_183380	667	Hs.604915	NM_001723	ENSG00000151914	DST	BP240|BPA|BPAG1|CATX-15|CATX15|D6S1101|DMH|DT|EBSB2|HSAN6|MACF2	dystonin	protein-coding
162	chr1	178344588	178345218	+	0	NA	intron (NM_004841, intron 1 of 15)	intron (NM_004841, intron 1 of 15)	3452	NM_004841	9462	Hs.496139	NM_004841	ENSG00000075391	RASAL2	NGAP	RAS protein activator like 2	protein-coding
1436	chr2	179543378	179543880	+	0	NA	intron (NR_104234, intron 4 of 12)	intron (NR_104234, intron 4 of 12)	18959	NR_148055	151126	Hs.655005	NM_152520	ENSG00000144331	ZNF385B	ZNF533	zinc finger protein 385B	protein-coding
573	chr12	28583781	28584299	+	0	NA	Intergenic	Intergenic	-393302	NR_148936	729291	Hs.129278	NR_148936		LOC729291	-	uncharacterized LOC729291	ncRNA
1564	chr2	232787804	232788109	+	0	NA	intron (NM_001103148, intron 8 of 27)	intron (NM_001103148, intron 8 of 27)	-11391	NM_001172417	3769	Hs.467338	NM_002242	ENSG00000115474	KCNJ13	KIR1.4|KIR7.1|LCA16|SVD	potassium voltage-gated channel subfamily J member 13	protein-coding
3316	chrX	34491113	34491524	+	0	NA	Intergenic	L1PA15|LINE|L1	165967	NM_031442	83604	Hs.8769	NM_031442	ENSG00000147027	TMEM47	BCMP1|TM4SF10|VAB-9	transmembrane protein 47	protein-coding
466	chr11	33620701	33621041	+	0	NA	intron (NM_012194, intron 16 of 20)	intron (NM_012194, intron 16 of 20)	79869	NM_001166692	100131378	Hs.709466	NM_001166692	ENSG00000205177	C11orf91	-	chromosome 11 open reading frame 91	protein-coding
2424	chr6	16562493	16562999	+	0	NA	intron (NM_000332, intron 5 of 8)	intron (NM_000332, intron 5 of 8)	197438	NR_152113	6310	Hs.434961	NM_000332	ENSG00000124788	ATXN1	ATX1|D6S504E|SCA1	ataxin 1	protein-coding
2388	chr6	11432634	11433241	+	0	NA	Intergenic	Intergenic	-50589	NR_073131	4739	Hs.37982	NM_006403	ENSG00000111859	NEDD9	CAS-L|CAS2|CASL|CASS2|HEF1	neural precursor cell expressed, developmentally down-regulated 9	protein-coding
188	chr1	185790153	185790817	+	0	NA	intron (NM_031935, intron 1 of 106)	intron (NM_031935, intron 1 of 106)	56094	NM_031935	83872	Hs.58877	NM_031935	ENSG00000143341	HMCN1	ARMD1|FBLN6|FIBL-6|FIBL6	hemicentin 1	protein-coding
2593	chr6	157107823	157108585	+	0	NA	intron (NM_020732, intron 6 of 19)	intron (NM_020732, intron 6 of 19)	71777	NM_001363725	57492	Hs.291587	NM_017519	ENSG00000049618	ARID1B	6A3-5|BAF250B|BRIGHT|CSS1|DAN15|ELD/OSA1|MRD12|OSA2|P250R	AT-rich interaction domain 1B	protein-coding
1868	chr3	106829141	106829687	+	0	NA	Intergenic	MLT1J2|LTR|ERVL-MaLR	411224	NR_028303	100302640	Hs.648607	NR_028303	ENSG00000242759	LINC00882	-	long intergenic non-protein coding RNA 882	ncRNA
2272	chr5	125134682	125135106	+	0	NA	intron (NR_109882, intron 2 of 5)	intron (NR_109882, intron 2 of 5)	98063	NR_109882	101927421	Hs.121305	NR_109882		LOC101927421	-	uncharacterized LOC101927421	ncRNA
559	chr12	24778428	24778864	+	0	NA	Intergenic	Intergenic	123576	NM_001178094	586	Hs.438993	NM_005504	ENSG00000060982	BCAT1	BCATC|BCT1|ECA39|MECA39|PNAS121|PP18	branched chain amino acid transaminase 1	protein-coding
1931	chr3	172141113	172141563	+	0	NA	intron (NM_001135095, intron 3 of 25)	intron (NM_001135095, intron 3 of 25)	100807	NM_001135095	64778	Hs.744888	NM_022763	ENSG00000075420	FNDC3B	FAD104|PRO4979|YVTM2421	fibronectin type III domain containing 3B	protein-coding
3164	chr8	129551848	129552793	+	0	NA	intron (NR_130917, intron 1 of 3)	intron (NR_130917, intron 1 of 3)	22698	NR_130918	137196	Hs.679457	NR_130917	ENSG00000229140	CCDC26	RAM	CCDC26 long non-coding RNA	ncRNA
1399	chr2	166959560	166959898	+	0	NA	intron (NM_152381, intron 2 of 10)	intron (NM_152381, intron 2 of 10)	71242	NM_001199143	129446	Hs.73680	NM_152381	ENSG00000163092	XIRP2	CMYA3	xin actin binding repeat containing 2	protein-coding
3026	chr8	98479629	98479855	+	0	NA	intron (NM_006281, intron 10 of 10)	L1MEf|LINE|L1	52784	NM_020697	3788	Hs.388045	NM_020697	ENSG00000156486	KCNS2	KV9.2	potassium voltage-gated channel modifier subfamily S member 2	protein-coding
2945	chr8	79020791	79021410	+	0	NA	Intergenic	Intergenic	183571	NR_157588	112935892		NR_157588		LINC02605	-	long intergenic non-protein coding RNA 2605	ncRNA
1673	chr3	11632976	11633277	+	0	NA	intron (NM_014667, intron 2 of 5)	intron (NM_014667, intron 2 of 5)	10789	NM_001128219	9686	Hs.740389	NM_014667	ENSG00000144560	VGLL4	VGL-4	vestigial like family member 4	protein-coding
1428	chr2	177338238	177338528	+	0	NA	intron (NR_026966, intron 2 of 8)	ERVL-E-int|LTR|ERVL	-24501	NR_106767	102465255		NR_106767	ENSG00000278418	MIR6512	hsa-mir-6512|mir-6512	microRNA 6512	ncRNA
1959	chr3	187403689	187404140	+	0	NA	Intergenic	Intergenic	35529	NM_022147	64108	Hs.43388	NM_022147	ENSG00000136514	RTP4	IFRG28|Z3CXXC4	receptor transporter protein 4	protein-coding
3071	chr8	114901475	114901988	+	0	NA	Intergenic	MER57-int|LTR|ERV1	766282	NM_001282902	7227	Hs.657018	NM_014112	ENSG00000104447	TRPS1	GC79|LGCR	transcriptional repressor GATA binding 1	protein-coding
532	chr11	123316050	123316467	+	0	NA	Intergenic	L1MB7|LINE|L1	-42164	NM_001367420	57476	Hs.144725	NM_020716	ENSG00000023171	GRAMD1B	LINC01059	GRAM domain containing 1B	protein-coding
720	chr13	64723673	64724114	+	0	NA	Intergenic	Intergenic	-647882	NR_145420	144766	Hs.719557	NR_145420	ENSG00000227674	LINC00355	-	long intergenic non-protein coding RNA 355	ncRNA
1000	chr17	63295365	63295690	+	0	NA	intron (NM_025185, intron 8 of 25)	intron (NM_025185, intron 8 of 25)	144740	NM_001330421	1534	Hs.355264	NM_001915	ENSG00000008283	CYB561	CYB561A1|FRRS2|ORTHYP2	cytochrome b561	protein-coding
521	chr11	110059710	110060002	+	0	NA	Intergenic	Intergenic	-33536	NM_033390	85463	Hs.376289	NM_033390	ENSG00000149289	ZC3H12C	MCPIP3	zinc finger CCCH-type containing 12C	protein-coding
2768	chr7	107946906	107947422	+	0	NA	intron (NM_002291, intron 24 of 33)	intron (NM_002291, intron 24 of 33)	55981	NM_000108	1738	Hs.131711	NM_000108	ENSG00000091140	DLD	DLDD|DLDH|E3|GCSL|LAD|PHE3	dihydrolipoamide dehydrogenase	protein-coding
3160	chr8	129122666	129123053	+	0	NA	Intergenic	MER102b|DNA|hAT-Charlie	118381	NR_033916	728724	Hs.49902	NR_033916	ENSG00000229140	LINC00977	-	long intergenic non-protein coding RNA 977	ncRNA
783	chr14	29668228	29668706	+	0	NA	intron (NM_001330069, intron 2 of 18)	intron (NM_001330069, intron 2 of 18)	258629	NM_001348390	5587	Hs.508999	NM_002742	ENSG00000184304	PRKD1	CHDED|PKC-MU|PKCM|PKD|PRKCM	protein kinase D1	protein-coding
2094	chr4	138448010	138448566	+	0	NA	Intergenic	Intergenic	138577	NR_051987	100874047	Hs.570848	NR_051987	ENSG00000251372	LINC00499	-	long intergenic non-protein coding RNA 499	ncRNA
548	chr12	14923569	14924328	+	0	NA	intron (NM_152321, intron 3 of 6)	L1MA6|LINE|L1	5177	NM_001300784	121506	Hs.162143	NM_152321	ENSG00000139055	ERP27	C12orf46|PDIA8	endoplasmic reticulum protein 27	protein-coding
933	chr16	64250903	64251242	+	0	NA	Intergenic	Intergenic	870991	NM_001308392	1009	Hs.116471	NM_001797	ENSG00000140937	CDH11	CAD11|CDHOB|ESWS|OB|OSF-4	cadherin 11	protein-coding
1238	chr2	69483095	69483450	+	0	NA	intron (NM_014911, intron 17 of 21)	L1ME1|LINE|L1	36899	NR_003705	100124535	Hs.693447	NR_003705	ENSG00000207016	SNORA36C	-	small nucleolar RNA, H/ACA box 36C	snoRNA
2490	chr6	81204566	81205068	+	0	NA	Intergenic	Intergenic	547864	NM_017633	55603	Hs.10784	NM_017633	ENSG00000112773	TENT5A	C6orf37|FAM46A|OI18|XTP11	terminal nucleotidyltransferase 5A	protein-coding
2310	chr5	159905282	159905950	+	0	NA	Intergenic	L2c|LINE|L2	-10866	NM_000679	147	Hs.368632	NM_000679	ENSG00000170214	ADRA1B	ADRA1|ALPHA1BAR	adrenoceptor alpha 1B	protein-coding
3184	chr9	672909	673304	+	0	NA	intron (NM_001256877, intron 2 of 12)	intron (NM_001256877, intron 2 of 12)	-13661	NM_001354335	23189	Hs.306764	NM_015158	ENSG00000107104	KANK1	ANKRD15|CPSQ2|KANK	KN motif and ankyrin repeat domains 1	protein-coding
2780	chr7	113267928	113268231	+	0	NA	Intergenic	L1PA17|LINE|L1	-149497	NM_001352687	401397	Hs.117929	NM_001352687	ENSG00000214194	SMIM30	LINC00998	small integral membrane protein 30	protein-coding
1150	chr2	37570161	37570640	+	0	NA	Intergenic	Intergenic	101799	NM_006449	10602	Hs.369574	NM_006449	ENSG00000163171	CDC42EP3	BORG2|CEP3|UB1	CDC42 effector protein 3	protein-coding
2099	chr4	140937857	140938190	+	0	NA	intron (NM_020724, intron 4 of 6)	intron (NM_020724, intron 4 of 6)	-181638	NM_015130	23158	Hs.480819	NM_015130	ENSG00000109436	TBC1D9	GRAMD9|MDR1	TBC1 domain family member 9	protein-coding
2458	chr6	34411953	34412198	+	0	NA	intron (NM_001202470, intron 5 of 8)	CR1_Mam|LINE|CR1	13994	NM_001014	6204	Hs.406620	NM_001014	ENSG00000124614	RPS10	DBA9|S10	ribosomal protein S10	protein-coding
1294	chr2	132814680	132815074	+	0	NA	intron (NM_207481, intron 11 of 17)	intron (NM_207481, intron 11 of 17)	-100680	NR_135572	101928185	Hs.680114	NR_135572	ENSG00000233729	NCKAP5-AS1	-	NCKAP5 antisense RNA 1	ncRNA
961	chr17	37493435	37494029	+	0	NA	intron (NM_007026, intron 1 of 2)	intron (NM_007026, intron 1 of 2)	3841	NM_007026	11072	Hs.91448	NM_007026	ENSG00000276023	DUSP14	MKP-L|MKP6	dual specificity phosphatase 14	protein-coding
1305	chr2	141341479	141341839	+	0	NA	intron (NM_018557, intron 3 of 90)	MLT1J2|LTR|ERVL-MaLR	-754974	NR_106979	102465692		NR_106979	ENSG00000283506	MIR7157	hsa-mir-7157	microRNA 7157	ncRNA
3206	chr9	18058587	18059006	+	0	NA	Intergenic	Intergenic	-415357	NM_001040272	92949	Hs.741483	NM_052866	ENSG00000178031	ADAMTSL1	ADAMTSL-1|ADAMTSR1|C9orf94|PUNCTIN	ADAMTS like 1	protein-coding
1037	chr18	22073917	22074567	+	0	NA	Intergenic	MIRb|SINE|MIR	94726	NR_102763	100128893	Hs.514745	NR_102763	ENSG00000266010	GATA6-AS1	BM742401|locus5689	GATA6 antisense RNA 1 (head to head)	ncRNA
506	chr11	88151864	88152395	+	0	NA	intron (NM_022337, intron 1 of 2)	intron (NM_022337, intron 1 of 2)	23314	NM_022337	23682	Hs.591975	NM_022337	ENSG00000123892	RAB38	NY-MEL-1|rrGTPbp	RAB38, member RAS oncogene family	protein-coding
2533	chr6	124927697	124928123	+	0	NA	intron (NR_026876, intron 5 of 6)	intron (NR_026876, intron 5 of 6)	-34635	NR_136734	154214	Hs.12876	NM_152553	ENSG00000146373	RNF217	C6orf172|IBRDC1|OSTL|dJ84N20.1	ring finger protein 217	protein-coding
800	chr14	46803583	46803872	+	0	NA	Intergenic	MLT1F1-int|LTR|ERVL-MaLR	-151946	NM_080746	140801	Hs.308332	NM_080746	ENSG00000165496	RPL10L	RPL10_5_1358	ribosomal protein L10 like	protein-coding
1779	chr3	64716079	64716514	+	0	NA	intron (NR_038264, intron 1 of 5)	intron (NR_038264, intron 1 of 5)	-28296	NM_001318781	56999	Hs.656071	NM_182920	ENSG00000163638	ADAMTS9	-	ADAM metallopeptidase with thrombospondin type 1 motif 9	protein-coding
744	chr13	77853811	77854203	+	0	NA	intron (NR_103853, intron 6 of 6)	intron (NR_103853, intron 6 of 6)	35070	NR_103853	100505518	Hs.742215	NR_103853		EDNRB-AS1	-	EDNRB antisense RNA 1	ncRNA
847	chr15	29046960	29047354	+	0	NA	intron (NM_001353794, intron 2 of 12).3	intron (NM_001353794, intron 2 of 12).3	-23501	NM_001353796	321	Hs.618112	NM_005503	ENSG00000034053	APBA2	D15S1518E|HsT16821|LIN-10|MGC:14091|MINT2|X11-BETA|X11L	amyloid beta precursor protein binding family A member 2	protein-coding
1348	chr2	152507958	152508270	+	0	NA	intron (NM_052905, intron 1 of 25)	intron (NM_052905, intron 1 of 25)	172940	NM_052905	114793	Hs.654630	NM_052905	ENSG00000157827	FMNL2	FHOD2	formin like 2	protein-coding
745	chr13	77940491	77940995	+	0	NA	intron (NM_000115, intron 1 of 7)	intron (NM_000115, intron 1 of 7)	-20975	NM_001201397	1910	Hs.82002	NM_000115	ENSG00000136160	EDNRB	ABCDS|ET-B|ET-BR|ETB|ETB1|ETBR|ETRB|HSCR|HSCR2|WS4A	endothelin receptor type B	protein-coding
107	chr1	151495277	151495659	+	0	NA	Intergenic	Intergenic	-15919	NM_020770	57530	Hs.591464	NM_020770	ENSG00000143375	CGN	-	cingulin	protein-coding
2652	chr7	47300842	47301206	+	0	NA	intron (NM_022748, intron 23 of 30)	Charlie26a|DNA|hAT-Charlie	163779	NR_145813	109623468		NR_145813		SNORD151	-	small nucleolar RNA, C/D box 151	snoRNA
2515	chr6	109513497	109513957	+	0	NA	intron (NM_001145128, intron 32 of 40)	LTR26E|LTR|ERV1	-30490	NM_014797	9841	Hs.409876	NM_014797	ENSG00000112365	ZBTB24	BIF1|ICF2|PATZ2|ZNF450	zinc finger and BTB domain containing 24	protein-coding
2264	chr5	120502497	120502957	+	0	NA	intron (NM_016644, intron 2 of 2)	MADE2|DNA|TcMar-Mariner	-28737	NM_001308088	51334	Hs.157461	NM_016644	ENSG00000184838	PRR16	DSC54|LARGEN	proline rich 16	protein-coding
3098	chr8	120955418	120955847	+	0	NA	Intergenic	Intergenic	-143586	NM_021021	6641	Hs.46701	NM_021021	ENSG00000172164	SNTB1	59-DAP|A1B|BSYN2|DAPA1B|SNT2|SNT2B1|TIP-43	syntrophin beta 1	protein-coding
564	chr12	25723817	25724128	+	0	NA	Intergenic	Intergenic	-75394	NM_001352233	160492	Hs.44647	NM_152590	ENSG00000152936	LMNTD1	IFLTD1|LMNARS1|PAS1C1	lamin tail domain containing 1	protein-coding
3295	chr9	109872388	109872893	+	0	NA	intron (NM_053016, intron 2 of 6)	intron (NM_053016, intron 2 of 6)	92442	NM_147150	445815	Hs.591908	NM_007203	ENSG00000157654	PALM2-AKAP2	AKAP-2|AKAP-KL|AKAP2|AKAPKL|MISP2|PALM2|PRKA2	PALM2-AKAP2 fusion	protein-coding
2307	chr5	156589493	156590195	+	0	NA	intron (NM_001128209, intron 4 of 7)	intron (NM_001128209, intron 4 of 7)	-260451	NM_206858	153743	Hs.567727	NM_206858	ENSG00000231989	PPP1R2B	PPP1R2P3	PPP1R2 family member B	protein-coding
2167	chr5	35694400	35694908	+	0	NA	intron (NM_024867, intron 13 of 36)	intron (NM_024867, intron 13 of 36)	76791	NM_144722	79925	Hs.298863	NM_024867	ENSG00000152582	SPEF2	CT122|KPL2	sperm flagellar 2	protein-coding
1087	chr19	38850042	38850754	+	0	NA	promoter-TSS (NM_001533)	promoter-TSS (NM_001533)	-421	NM_001533	3191	Hs.644906	NM_001533	ENSG00000104824	HNRNPL	HNRPL|P/OKcl.14|hnRNP-L	heterogeneous nuclear ribonucleoprotein L	protein-coding
364	chr10	55184046	55184423	+	0	NA	intron (NM_001354404, intron 2 of 34)	BLACKJACK|DNA|hAT-Blackjack	-382943	NM_001142767	65217	Hs.280209	NM_033056	ENSG00000150275	PCDH15	CDHR15|DFNB23|USH1F	protocadherin related 15	protein-coding
1825	chr3	86595703	86596163	+	0	NA	Intergenic	Intergenic	113990	NR_135563	101927494	Hs.385622	NR_135563	ENSG00000241328	LINC02070	-	long intergenic non-protein coding RNA 2070	ncRNA
1693	chr3	24296440	24296801	+	0	NA	intron (NM_001354708, intron 2 of 9)	L2c|LINE|L2	145296	NR_121667	101927854	Hs.570625	NR_121667		LOC101927854	-	uncharacterized LOC101927854	ncRNA
668	chr12	110733207	110733523	+	0	NA	intron (NM_002710, intron 1 of 6)	intron (NM_002710, intron 1 of 6)	9526	NM_002710	5501	Hs.79081	NM_002710	ENSG00000186298	PPP1CC	PP-1G|PP1C|PPP1G	protein phosphatase 1 catalytic subunit gamma	protein-coding
35	chr1	63112024	63113051	+	0	NA	Intergenic	Intergenic	-100066	NR_146606	105378769	Hs.435002	NR_146605	ENSG00000229537	LINC01739	-	long intergenic non-protein coding RNA 1739	ncRNA
380	chr10	70284824	70285203	+	0	NA	Intergenic	L1MA1|LINE|L1	-1009	NM_022146	64106	Hs.302026	NM_022146	ENSG00000148734	NPFFR1	GPR147|NPFF1|NPFF1R1|OT7T022	neuropeptide FF receptor 1	protein-coding
327	chr10	16891923	16892395	+	0	NA	intron (NM_001081, intron 54 of 66)	intron (NM_001081, intron 54 of 66)	-74705	NM_152724	6251	Hs.524161	NM_012425	ENSG00000148484	RSU1	RSP-1	Ras suppressor protein 1	protein-coding
2041	chr4	95304557	95305339	+	0	NA	intron (NM_003728, intron 2 of 15)	intron (NM_003728, intron 2 of 15)	213457	NM_001256794	658	Hs.598475	NM_001203	ENSG00000138696	BMPR1B	ALK-6|ALK6|AMDD|BDA1D|BDA2|CDw293	bone morphogenetic protein receptor type 1B	protein-coding
1369	chr2	160984515	160984864	+	0	NA	Intergenic	Intergenic	-152266	NM_133484	10010	Hs.132257	NM_004180	ENSG00000136560	TANK	I-TRAF|ITRAF|TRAF2	TRAF family member associated NFKB activator	protein-coding
2728	chr7	94973847	94974315	+	0	NA	intron (NM_017650, intron 2 of 15)	intron (NM_017650, intron 2 of 15)	64183	NM_001166161	55607	Hs.21816	NM_017650	ENSG00000158528	PPP1R9A	NRB1|NRBI|Neurabin-I	protein phosphatase 1 regulatory subunit 9A	protein-coding
1115	chr2	18299476	18299948	+	0	NA	Intergenic	Intergenic	260941	NM_020905	57665	Hs.120319	NM_020905	ENSG00000240857	RDH14	PAN2|SDR7C4	retinol dehydrogenase 14	protein-coding
1381	chr2	163303387	163303665	+	0	NA	Intergenic	LTR78|LTR|ERV1	432482	NM_018086	55137	Hs.593650	NM_018086	ENSG00000182263	FIGN	-	fidgetin, microtubule severing factor	protein-coding
2877	chr8	53944852	53945455	+	0	NA	intron (NM_001286673, intron 2 of 4)	L1MB7|LINE|L1	64281	NR_104578	8601	Hs.368733	NM_003702	ENSG00000147509	RGS20	RGSZ1|ZGAP1|g(z)GAP|gz-GAP	regulator of G protein signaling 20	protein-coding
1813	chr3	78994551	78994772	+	0	NA	intron (NM_002941, intron 3 of 30)	intron (NM_002941, intron 3 of 30)	24798	NM_001145845	6091	Hs.744218	NM_002941	ENSG00000169855	ROBO1	DUTT1|SAX3	roundabout guidance receptor 1	protein-coding
3281	chr9	105007206	105007443	+	0	NA	Intergenic	Intergenic	-79169	NM_005502	19	Hs.659274	NM_005502	ENSG00000165029	ABCA1	ABC-1|ABC1|CERP|HDLDT1|TGD	ATP binding cassette subfamily A member 1	protein-coding
3072	chr8	115055950	115056660	+	0	NA	Intergenic	Intergenic	611708	NM_001282902	7227	Hs.657018	NM_014112	ENSG00000104447	TRPS1	GC79|LGCR	transcriptional repressor GATA binding 1	protein-coding
298	chr1	240232534	240232901	+	0	NA	intron (NM_020066, intron 6 of 17)	intron (NM_020066, intron 6 of 17)	140834	NM_001348094	56776	Hs.24889	NM_020066	ENSG00000155816	FMN2	-	formin 2	protein-coding
1272	chr2	107809057	107809577	+	0	NA	intron (NR_126370, intron 2 of 4)	intron (NR_126370, intron 2 of 4)	17452	NR_024439	729121	Hs.386155	NR_024439	ENSG00000230651	RGPD4-AS1	-	RGPD4 antisense RNA 1 (head to head)	ncRNA
691	chr13	33261552	33262148	+	0	NA	intron (NM_001243476, intron 5 of 17)	intron (NM_001243476, intron 5 of 17)	-15704	NR_046693	100874241	Hs.662433	NR_046693	ENSG00000236581	STARD13-AS	STARD13-AS2	STARD13 antisense RNA	ncRNA
2453	chr6	23874834	23875291	+	0	NA	Intergenic	Intergenic	-251153	NM_080723	140767	Hs.726270	NM_080723	ENSG00000152954	NRSN1	VMP|p24	neurensin 1	protein-coding
2193	chr5	57394487	57394785	+	0	NA	Intergenic	L3b|LINE|CR1	88175	NM_001017992	345651	Hs.482167	NM_001017992	ENSG00000169067	ACTBL2	ACT	actin beta like 2	protein-coding
2610	chr7	14233017	14233536	+	0	NA	intron (NM_001350717, intron 22 of 24)	intron (NM_001350717, intron 22 of 24)	-241851	NM_001163148	2115	Hs.22634	NM_004956	ENSG00000006468	ETV1	ER81	ETS variant 1	protein-coding
1318	chr2	144708549	144709110	+	0	NA	intron (NR_033870, intron 1 of 4)	intron (NR_033870, intron 1 of 4)	40862	NR_033870	401014	Hs.742290	NR_033870	ENSG00000226674	TEX41	DKFZp686O1327|LINC00953	testis expressed 41	ncRNA
255	chr1	218867962	218868301	+	0	NA	intron (NR_031644, intron 6 of 6)	intron (NR_031644, intron 6 of 6)	50380	NR_146917	105372925	Hs.666318	NR_146917		LINC01710	-	long intergenic non-protein coding RNA 1710	ncRNA
2787	chr7	116317276	116317646	+	0	NA	Intergenic	Intergenic	-30734	NR_130922	102724434	Hs.667624	NR_130921	ENSG00000237870	LOC102724434	-	uncharacterized LOC102724434	ncRNA
2929	chr8	74742782	74743021	+	0	NA	intron (NR_033830, intron 4 of 5)	intron (NR_033830, intron 4 of 5)	37208	NR_031744	100302260		NR_031744	ENSG00000283188	MIR2052	hsa-mir-2052	microRNA 2052	ncRNA
695	chr13	33633720	33634432	+	0	NA	intron (NM_001243476, intron 3 of 17)	intron (NM_001243476, intron 3 of 17)	42718	NM_001243476	90627	Hs.156551	NM_052851	ENSG00000133121	STARD13	ARHGAP37|DLC2|GT650|LINC00464	StAR related lipid transfer domain containing 13	protein-coding
2957	chr8	80139893	80140252	+	0	NA	intron (NR_105035, intron 1 of 6)	intron (NR_105035, intron 1 of 6)	31049	NR_105037	7163	Hs.368433	NM_005079	ENSG00000076554	TPD52	D52|N8L|PC-1|PrLZ|hD52	tumor protein D52	protein-coding
2800	chr7	121481017	121481400	+	0	NA	Intergenic	MamRTE1|LINE|RTE-BovB	-84840	NM_001040020	10447	Hs.434053	NM_014888	ENSG00000196937	FAM3C	GS3786|ILEI	family with sequence similarity 3 member C	protein-coding
2459	chr6	37691137	37691739	+	0	NA	intron (NM_153487, intron 1 of 16)	MIRc|SINE|MIR	6445	NM_153487	266727	Hs.437993	NM_153487	ENSG00000112139	MDGA1	GPIM|MAMDC3	MAM domain containing glycosylphosphatidylinositol anchor 1	protein-coding
1971	chr4	13260883	13261225	+	0	NA	Intergenic	Intergenic	223286	NM_004249	9364	Hs.656060	NM_004249	ENSG00000157869	RAB28	CORD18	RAB28, member RAS oncogene family	protein-coding
182	chr1	184419294	184419631	+	0	NA	intron (NM_030806, intron 1 of 5)	L2a|LINE|L2	32433	NM_030806	81563	Hs.497159	NM_030806	ENSG00000116667	C1orf21	PIG13	chromosome 1 open reading frame 21	protein-coding
894	chr15	83060943	83061352	+	0	NA	intron (NM_001011885, intron 1 of 6)	Tigger3a|DNA|TcMar-Tigger	6105	NM_001011885	53339	Hs.459149	NM_025238	ENSG00000064726	BTBD1	C15orf1|NS5ATP8	BTB domain containing 1	protein-coding
2790	chr7	116716622	116717011	+	0	NA	intron (NM_000245, intron 2 of 20)	intron (NM_000245, intron 2 of 20)	44620	NM_000245	4233	Hs.132966	NM_000245	ENSG00000105976	MET	AUTS9|DFNB97|HGFR|RCCP2|c-Met	MET proto-oncogene, receptor tyrosine kinase	protein-coding
2258	chr5	117131858	117132190	+	0	NA	Intergenic	MLT1C|LTR|ERVL-MaLR	-283488	NR_046089	728342	Hs.434420	NR_046089		LINC00992	-	long intergenic non-protein coding RNA 992	ncRNA
1745	chr3	46517020	46517449	+	0	NA	3' UTR (NM_024512, exon 9 of 9)	3' UTR (NM_024512, exon 9 of 9)	19258	NM_031440	83597	Hs.196584	NM_031440	ENSG00000163825	RTP3	LTM1|TMEM7|Z3CXXC3	receptor transporter protein 3	protein-coding
2147	chr4	183355288	183355967	+	0	NA	Intergenic	Intergenic	-33201	NM_001185149	100132463	Hs.727475	NM_001185149	ENSG00000185758	CLDN24	CLDN21	claudin 24	protein-coding
2963	chr8	81081496	81081922	+	0	NA	intron (NM_018440, intron 1 of 8)	L1MD1|LINE|L1	30359	NM_018440	55824	Hs.266175	NM_018440	ENSG00000076641	PAG1	CBP|PAG	phosphoprotein membrane anchor with glycosphingolipid microdomains 1	protein-coding
1211	chr2	58063498	58064048	+	0	NA	intron (NM_001288836, intron 3 of 13)	Tigger1|DNA|TcMar-Tigger	17061	NM_001130481	7444	Hs.715298	NM_006296	ENSG00000028116	VRK2	-	VRK serine/threonine kinase 2	protein-coding
2779	chr7	112001046	112001460	+	0	NA	intron (NM_001363540, intron 2 of 52)	Tigger7|DNA|TcMar-Tigger	192748	NR_103806	100506413	Hs.677513	NR_103806	ENSG00000225572	DOCK4-AS1	-	DOCK4 antisense RNA 1	ncRNA
46	chr1	66271291	66271598	+	0	NA	intron (NM_001037340, intron 5 of 14)	intron (NM_001037340, intron 5 of 14)	-60664	NM_001037339	5142	Hs.198072	NM_002600	ENSG00000184588	PDE4B	DPDE4|PDEIVB	phosphodiesterase 4B	protein-coding
2955	chr8	79964791	79965110	+	0	NA	intron (NM_014018, intron 2 of 2)	intron (NM_014018, intron 2 of 2)	65309	NM_014018	28957	Hs.521124	NM_014018	ENSG00000147586	MRPS28	HSPC007|MRP-S28|MRP-S35|MRPS35	mitochondrial ribosomal protein S28	protein-coding
923	chr16	35562417	35562917	+	0	NA	Intergenic	BSR/Beta|Satellite|Satellite	-55497	NR_034019	100130700	Hs.97712	NR_034018		TP53TG3HP	-	TP53 target 3 family member H, pseudogene	pseudo
925	chr16	46389793	46390149	+	0	NA	Intergenic	Intergenic	179126	NR_026556	124149	Hs.97414	NM_001004299		ANKRD26P1	-	ankyrin repeat domain 26 pseudogene 1	pseudo
393	chr10	90775446	90775914	+	0	NA	intron (NM_019860, intron 1 of 2)	L2a|LINE|L2	82359	NM_000872	3363	Hs.73739	NM_000872	ENSG00000148680	HTR7	5-HT7	5-hydroxytryptamine receptor 7	protein-coding
1918	chr3	157248558	157248882	+	0	NA	Intergenic	L4_A_Mam|LINE|RTE-X	-87960	NM_001308185	57018	Hs.4859	NM_020307	ENSG00000163660	CCNL1	ANIA6A|BM-001|PRO1073|ania-6a	cyclin L1	protein-coding
715	chr13	59086008	59086635	+	0	NA	Intergenic	Tigger3b|DNA|TcMar-Tigger	-853204	NR_132367	106144531	Hs.736640	NR_132367	ENSG00000232954	LINC00374	-	long intergenic non-protein coding RNA 374	ncRNA
400	chr10	91652394	91652763	+	0	NA	Intergenic	Intergenic	-19507	NM_005398	5507	Hs.303090	NM_005398	ENSG00000119938	PPP1R3C	PPP1R5|PTG	protein phosphatase 1 regulatory subunit 3C	protein-coding
2229	chr5	88045937	88046448	+	0	NA	Intergenic	Intergenic	222653	NM_001289007	153396	Hs.379972	NM_153354	ENSG00000164180	TMEM161B	FLB3342|PRO1313	transmembrane protein 161B	protein-coding
612	chr12	74426045	74426444	+	0	NA	Intergenic	Intergenic	-111591	NM_001136262	552889	Hs.744849	NM_001136262	ENSG00000253719	ATXN7L3B	lnc-SCA7	ataxin 7 like 3B	protein-coding
600	chr12	65649070	65649440	+	0	NA	Intergenic	Intergenic	-6883	NR_120434	100507065	Hs.591038	NR_120431		LOC100507065	-	uncharacterized LOC100507065	ncRNA
2384	chr6	11202655	11203294	+	0	NA	intron (NM_182966, intron 2 of 2)	intron (NM_182966, intron 2 of 2)	29694	NM_182966	4739	Hs.37982	NM_006403	ENSG00000111859	NEDD9	CAS-L|CAS2|CASL|CASS2|HEF1	neural precursor cell expressed, developmentally down-regulated 9	protein-coding
2595	chr6	158190776	158191164	+	0	NA	intron (NM_207118, intron 2 of 2)	intron (NM_207118, intron 2 of 2)	22623	NM_207118	404672	Hs.356224	NM_207118	ENSG00000272047	GTF2H5	C6orf175|TFB5|TFIIH|TGF2H5|TTD|TTD-A|TTD3|TTDA|bA120J8.2	general transcription factor IIH subunit 5	protein-coding
1700	chr3	27757961	27758270	+	0	NA	Intergenic	Intergenic	-35400	NM_001278183	8320	Hs.591663	NM_005442	ENSG00000163508	EOMES	TBR2	eomesodermin	protein-coding
590	chr12	53379566	53380174	+	0	NA	promoter-TSS (NM_001251825)	promoter-TSS (NM_001251825)	-306	NM_138473	6667	Hs.620754	NM_003109	ENSG00000185591	SP1	-	Sp1 transcription factor	protein-coding
1979	chr4	16693147	16693467	+	0	NA	intron (NM_001304435, intron 2 of 7)	intron (NM_001304435, intron 2 of 7)	205338	NR_130734	9079	Hs.714330	NM_001290	ENSG00000169744	LDB2	CLIM1|LDB-2|LDB1	LIM domain binding 2	protein-coding
3142	chr8	126332030	126332388	+	0	NA	Intergenic	Intergenic	6714	NR_125421	101927657	Hs.552133	NR_125421	ENSG00000244791	LOC101927657	-	uncharacterized LOC101927657	ncRNA
526	chr11	116901377	116901654	+	0	NA	intron (NM_001366686, intron 4 of 24)	intron (NM_001366686, intron 4 of 24)	-63565	NM_000039	335	Hs.93194	NM_000039	ENSG00000118137	APOA1	apo(a)	apolipoprotein A1	protein-coding
2166	chr5	34881277	34881811	+	0	NA	intron (NM_001317949, intron 9 of 10)	intron (NM_001317949, intron 9 of 10)	33960	NM_002853	5810	Hs.38114	NM_002853	ENSG00000113456	RAD1	HRAD1|REC1	RAD1 checkpoint DNA exonuclease	protein-coding
3199	chr9	12814378	12814813	+	0	NA	promoter-TSS (NR_125775)	promoter-TSS (NR_125775)	-206	NR_125775	101929467	Hs.586443	NR_125775	ENSG00000235448	LURAP1L-AS1	-	LURAP1L antisense RNA 1	ncRNA
1920	chr3	157290813	157291280	+	0	NA	intron (NM_001167911, intron 10 of 12)	intron (NM_001167911, intron 10 of 12)	-130286	NM_001308185	57018	Hs.4859	NM_020307	ENSG00000163660	CCNL1	ANIA6A|BM-001|PRO1073|ania-6a	cyclin L1	protein-coding
2936	chr8	76163372	76163844	+	0	NA	Intergenic	Intergenic	-243046	NR_105006	101926978	Hs.615028	NR_105006	ENSG00000254300	LINC01111	-	long intergenic non-protein coding RNA 1111	ncRNA
3236	chr9	71987937	71988448	+	0	NA	Intergenic	MER49|LTR|ERV1	72413	NM_001128618	138240	Hs.371235	NM_001128618	ENSG00000204669	C9orf57	-	chromosome 9 open reading frame 57	protein-coding
1680	chr3	15797099	15797485	+	0	NA	non-coding (NR_146112, exon 1 of 29)	non-coding (NR_146112, exon 1 of 29)	687	NR_146112	23243	Hs.335239	NM_015199	ENSG00000206560	ANKRD28	PITK|PPP1R65	ankyrin repeat domain 28	protein-coding
921	chr16	30370571	30371208	+	0	NA	promoter-TSS (NM_015527)	promoter-TSS (NM_015527)	-45	NM_001324459	29895	Hs.50889	NM_013292	ENSG00000180209	MYLPF	HUMMLC2B|MLC2B|MRLC2|MYL11	myosin light chain, phosphorylatable, fast skeletal muscle	protein-coding
2398	chr6	13559160	13559612	+	0	NA	Intergenic	Intergenic	-15143	NM_031244	23408	Hs.567431	NM_012241	ENSG00000124523	SIRT5	SIR2L5	sirtuin 5	protein-coding
336	chr10	25071056	25071562	+	0	NA	Intergenic	Intergenic	-9030	NM_001270383	219670	Hs.534486	NM_145010	ENSG00000151023	ENKUR	C10orf63|CFAP106	enkurin, TRPC channel interacting protein	protein-coding
1956	chr3	185781841	185782212	+	0	NA	intron (NR_138486, intron 2 of 15)	intron (NR_138486, intron 2 of 15)	-14122	NR_049838	100847078		NR_049838	ENSG00000265470	MIR548AQ	-	microRNA 548aq	ncRNA
3102	chr8	121357111	121357594	+	0	NA	Intergenic	Intergenic	-281994	NR_002835	594842	Hs.668686	NR_002835		HAS2-AS1	HAS2-AS|HAS2AS|HASNT|NCRNA00077	HAS2 antisense RNA 1	ncRNA
2283	chr5	129974140	129974584	+	0	NA	intron (NM_175856, intron 2 of 2)	intron (NM_175856, intron 2 of 2)	69897	NM_175856	337876	Hs.213137	NM_175856	ENSG00000198108	CHSY3	CHSY2|CSS3	chondroitin sulfate synthase 3	protein-coding
2765	chr7	107370760	107371201	+	0	NA	intron (NM_181733, intron 8 of 20)	intron (NM_181733, intron 8 of 20)	-99077	NM_005295	2845	Hs.657277	NM_005295	ENSG00000172209	GPR22	-	G protein-coupled receptor 22	protein-coding
1608	chr20	53900609	53900975	+	0	NA	Intergenic	Intergenic	-25083	NR_002189	391257	Hs.449977	NR_002189		SUMO1P1	PIC1L|UBL2|UBL6	SUMO1 pseudogene 1	pseudo
1684	chr3	16866584	16866961	+	0	NA	Intergenic	Intergenic	-18183	NM_001144382	23228	Hs.202010	NM_015184	ENSG00000154822	PLCL2	PLCE2	phospholipase C like 2	protein-coding
447	chr11	16126373	16126919	+	0	NA	intron (NM_033326, intron 6 of 15)	intron (NM_033326, intron 6 of 15)	-157025	NR_106721	102464826		NR_106721	ENSG00000284094	MIR6073	hsa-mir-6073	microRNA 6073	ncRNA
494	chr11	75368988	75369416	+	0	NA	Intergenic	HAL1ME|LINE|L1	-17541	NM_020251	408	Hs.503284	NM_004041	ENSG00000137486	ARRB1	ARB1|ARR1	arrestin beta 1	protein-coding
2090	chr4	126661154	126661565	+	0	NA	Intergenic	MER44C|DNA|TcMar-Tigger	-971598	NM_015693	27152	Hs.391481	NM_015693	ENSG00000164066	INTU	CPLANE4|INT|OFD17|PDZD6|PDZK6|SRTD20	inturned planar cell polarity protein	protein-coding
126	chr1	163214730	163215052	+	0	NA	intron (NM_001254748, intron 2 of 5)	L1ME3Cz|LINE|L1	-11975	NM_001254749	8490	Hs.24950	NM_003617	ENSG00000143248	RGS5	MST092|MST106|MST129|MSTP032|MSTP092|MSTP106|MSTP129	regulator of G protein signaling 5	protein-coding
2261	chr5	119019593	119019891	+	0	NA	intron (NR_134250, intron 2 of 2)	intron (NR_134250, intron 2 of 2)	17919	NR_134249	105379143	Hs.636285	NR_134249	ENSG00000249494	LOC105379143	-	uncharacterized LOC105379143	ncRNA
2516	chr6	111540835	111541454	+	0	NA	intron (NR_034109, intron 1 of 1)	intron (NR_034109, intron 1 of 1)	26135	NM_001164283	10758	Hs.561514	NM_147200	ENSG00000056972	TRAF3IP2	ACT1|C6orf2|C6orf4|C6orf5|C6orf6|CANDF8|CIKS|PSORS13	TRAF3 interacting protein 2	protein-coding
3317	chrX	38060432	38060844	+	0	NA	intron (NM_001163334, intron 2 of 16)	intron (NM_001163334, intron 2 of 16)	27104	NM_001163334	94122	Hs.662334	NM_138780	ENSG00000147041	SYTL5	slp5	synaptotagmin like 5	protein-coding
2175	chr5	40223972	40224181	+	0	NA	Intergenic	Intergenic	171785	NR_104633	102467077	Hs.148993	NR_104633		LINC00603	-	long intergenic non-protein coding RNA 603	ncRNA
1180	chr2	48046735	48047388	+	0	NA	Intergenic	MER58A|DNA|hAT-Charlie	-141268	NM_001190274	80204	Hs.352677	NM_012167	ENSG00000138081	FBXO11	FBX11|IDDFBA|PRMT9|UBR6|UG063H01|VIT1	F-box protein 11	protein-coding
1174	chr2	44544338	44544771	+	0	NA	intron (NM_024766, intron 3 of 10)	intron (NM_024766, intron 3 of 10)	182607	NM_024766	79823	Hs.468349	NM_024766	ENSG00000143919	CAMKMT	C2orf34|CLNMT|CaM KMT|Cam|KMT	calmodulin-lysine N-methyltransferase	protein-coding
485	chr11	62073106	62073563	+	0	NA	Intergenic	Intergenic	-50677	NM_020238	3619	Hs.142179	NM_020238	ENSG00000149503	INCENP	-	inner centromere protein	protein-coding
1226	chr2	66305640	66306118	+	0	NA	Intergenic	Intergenic	52449	NR_039938	100616464		NR_039938	ENSG00000264525	MIR4778	-	microRNA 4778	ncRNA
3057	chr8	108231820	108232095	+	0	NA	intron (NM_001568, intron 5 of 12)	intron (NM_001568, intron 5 of 12)	16760	NM_001568	3646	Hs.405590	NM_001568	ENSG00000104408	EIF3E	EIF3-P48|EIF3S6|INT6|eIF3-p46	eukaryotic translation initiation factor 3 subunit E	protein-coding
243	chr1	215359963	215360468	+	0	NA	Intergenic	ERVL-E-int|LTR|ERVL	-207089	NM_001319294	51133	Hs.335139	NM_016121	ENSG00000136636	KCTD3	NY-REN-45	potassium channel tetramerization domain containing 3	protein-coding
1795	chr3	69944933	69945273	+	0	NA	intron (NM_198178, intron 4 of 8)	intron (NM_198178, intron 4 of 8)	8503	NM_000248	4286	Hs.166017	NM_000248	ENSG00000187098	MITF	CMM8|COMMAD|MI|WS2|WS2A|bHLHe32	melanocyte inducing transcription factor	protein-coding
3293	chr9	108444746	108445281	+	0	NA	Intergenic	Intergenic	410973	NM_006686	10880	Hs.534390	NM_006686	ENSG00000148156	ACTL7B	Tact1	actin like 7B	protein-coding
872	chr15	56815224	56815594	+	0	NA	Intergenic	Intergenic	-81323	NM_017661	54816	Hs.511477	NM_017661	ENSG00000137871	ZNF280D	SUHW4|ZNF634	zinc finger protein 280D	protein-coding
589	chr12	53372442	53372877	+	0	NA	Intergenic	Intergenic	-7517	NM_138473	6667	Hs.620754	NM_003109	ENSG00000185591	SP1	-	Sp1 transcription factor	protein-coding
2022	chr4	78545306	78545698	+	0	NA	Intergenic	Intergenic	-6268	NM_005139	306	Hs.480042	NM_005139	ENSG00000138772	ANXA3	ANX3	annexin A3	protein-coding
1661	chr3	1178854	1179381	+	0	NA	intron (NM_001289080, intron 2 of 22)	MSTB|LTR|ERVL-MaLR	86093	NM_001349360	27255	Hs.387300	NM_014461	ENSG00000134115	CNTN6	NB3	contactin 6	protein-coding
3240	chr9	72485683	72486230	+	0	NA	Intergenic	Intergenic	-35845	NM_138691	117531	Hs.670211	NM_138691	ENSG00000165091	TMC1	DFNA36|DFNB11|DFNB7	transmembrane channel like 1	protein-coding
1790	chr3	69823642	69824161	+	0	NA	intron (NM_001354607, intron 2 of 10)	intron (NM_001354607, intron 2 of 10)	-42323	NM_198177	4286	Hs.166017	NM_000248	ENSG00000187098	MITF	CMM8|COMMAD|MI|WS2|WS2A|bHLHe32	melanocyte inducing transcription factor	protein-coding
2141	chr4	180363849	180364122	+	0	NA	Intergenic	Intergenic	795164	NR_033918	728081	Hs.535735	NR_033918	ENSG00000248197	LINC00290	NCRNA00290	long intergenic non-protein coding RNA 290	ncRNA
343	chr10	29555816	29556426	+	0	NA	intron (NM_001323599, intron 5 of 38)	intron (NM_001323599, intron 5 of 38)	-11024	NR_030335	693189		NR_030335	ENSG00000207612	MIR604	MIRN604|hsa-mir-604	microRNA 604	ncRNA
328	chr10	16966100	16966440	+	0	NA	intron (NM_001081, intron 31 of 66)	intron (NM_001081, intron 31 of 66)	-148816	NM_152724	6251	Hs.524161	NM_012425	ENSG00000148484	RSU1	RSP-1	Ras suppressor protein 1	protein-coding
1577	chr2	237490466	237490784	+	0	NA	intron (NM_024101, intron 1 of 15)	intron (NM_024101, intron 1 of 15)	3374	NM_024101	79083	Hs.102406	NM_024101	ENSG00000115648	MLPH	SLAC2-A	melanophilin	protein-coding
2377	chr6	10071568	10072180	+	0	NA	Intergenic	Intergenic	-332628	NR_145448	109729173		NR_145448	ENSG00000285278	TFAP2A-AS2	HIPSTR	TFAP2A antisense RNA 2	ncRNA
1104	chr2	12303187	12303642	+	0	NA	intron (NR_110196, intron 3 of 5)	intron (NR_110196, intron 3 of 5)	104284	NR_037452	100500884		NR_037452	ENSG00000264089	MIR3681	-	microRNA 3681	ncRNA
3205	chr9	18045284	18045639	+	0	NA	Intergenic	Intergenic	-428692	NM_001040272	92949	Hs.741483	NM_052866	ENSG00000178031	ADAMTSL1	ADAMTSL-1|ADAMTSR1|C9orf94|PUNCTIN	ADAMTS like 1	protein-coding
2992	chr8	89611826	89612200	+	0	NA	Intergenic	Intergenic	145698	NR_125822	101929709	Hs.651324	NR_125822	ENSG00000251136	LOC101929709	-	uncharacterized LOC101929709	ncRNA
1388	chr2	164644086	164644438	+	0	NA	Intergenic	Intergenic	-22780	NM_004490	2888	Hs.411881	NM_004490	ENSG00000115290	GRB14	-	growth factor receptor bound protein 14	protein-coding
1273	chr2	108413001	108413549	+	0	NA	Intergenic	Intergenic	35321	NR_135779	27233	Hs.312644	NM_006588	ENSG00000198075	SULT1C4	SULT1C|SULT1C2	sulfotransferase family 1C member 4	protein-coding
913	chr16	11546921	11547348	+	0	NA	TTS (NR_024320)	TTS (NR_024320)	-19887	NM_001370704	400499	Hs.459937	NM_001370704	ENSG00000188897	LOC400499	-	putative uncharacterized protein LOC400499	protein-coding
3266	chr9	87085598	87085900	+	0	NA	promoter-TSS (NR_036691)	promoter-TSS (NR_036691)	-524	NR_036691	494127	Hs.626316	NR_036691		LOC494127	-	NFYC pseudogene	pseudo
136	chr1	169999227	169999701	+	0	NA	intron (NM_014970, intron 10 of 19)	intron (NM_014970, intron 10 of 19)	69451	NM_001204517	22920	Hs.433442	NM_014970	ENSG00000075945	KIFAP3	FLA3|KAP-1|KAP-3|KAP3|SMAP|Smg-GDS|dJ190I16.1	kinesin associated protein 3	protein-coding
194	chr1	187481492	187482088	+	0	NA	Intergenic	Intergenic	38162	NR_132374	106144535	Hs.568709	NR_132374		LINC01037	-	long intergenic non-protein coding RNA 1037	ncRNA
2104	chr4	143411586	143411979	+	0	NA	intron (NM_207123, intron 1 of 10)	intron (NM_207123, intron 1 of 10)	68322	NR_036091	100423017		NR_036091	ENSG00000265623	MIR3139	-	microRNA 3139	ncRNA
868	chr15	54159194	54159628	+	0	NA	intron (NM_001329919, intron 4 of 31)	intron (NM_001329919, intron 4 of 31)	146763	NM_001080534	440279	Hs.657273	NM_001080534	ENSG00000137766	UNC13C	-	unc-13 homolog C	protein-coding
1502	chr2	207993097	207993483	+	0	NA	intron (NM_001080475, intron 2 of 7)	intron (NM_001080475, intron 2 of 7)	32237	NM_001080475	389072	Hs.159188	NM_001080475	ENSG00000178385	PLEKHM3	DAPR|PLEKHM1L	pleckstrin homology domain containing M3	protein-coding
1336	chr2	150295574	150296014	+	0	NA	Intergenic	Intergenic	-38787	NR_146972	105373683		NR_146972	ENSG00000231420	LINC01817	-	long intergenic non-protein coding RNA 1817	ncRNA
3058	chr8	108355266	108355705	+	0	NA	Intergenic	Intergenic	-88098	NM_001329495	9694	Hs.654351	NM_014673	ENSG00000104412	EMC2	KIAA0103|TTC35	ER membrane protein complex subunit 2	protein-coding
840	chr14	78135420	78135802	+	0	NA	Intergenic	Intergenic	-34762	NR_158974	9369	Hs.368307	NM_004796	ENSG00000021645	NRXN3	C14orf60	neurexin 3	protein-coding
3119	chr8	122489488	122490014	+	0	NA	intron (NR_131202, intron 2 of 3)	intron (NR_131202, intron 2 of 3)	78893	NR_131202	105375734	Hs.628341	NR_131202		SMILR	-	smooth muscle induced lncRNA, enhancer of proliferation	ncRNA
2637	chr7	20932759	20933253	+	0	NA	intron (NR_126381, intron 2 of 5)	intron (NR_126381, intron 2 of 5)	97575	NR_126381	104355138	Hs.650722	NR_126381	ENSG00000232790	LINC01162	-	long intergenic non-protein coding RNA 1162	ncRNA
1120	chr2	22844060	22844524	+	0	NA	Intergenic	L2a|LINE|L2	307813	NR_110577	102723362	Hs.502887	NR_110577	ENSG00000233587	LINC01884	-	long intergenic non-protein coding RNA 1884	ncRNA
1880	chr3	116139474	116140068	+	0	NA	intron (NM_001318915, intron 1 of 8)	intron (NM_001318915, intron 1 of 8)	-220253	NR_109998	101926903	Hs.26479	NR_109998	ENSG00000240922	LSAMP-AS1	-	LSAMP antisense RNA 1	ncRNA
2342	chr6	4021144	4021369	+	0	NA	promoter-TSS (NM_003913)	promoter-TSS (NM_003913)	-44	NR_146783	8899	Hs.159014	NM_003913	ENSG00000112739	PRPF4B	PR4H|PRP4|PRP4H|PRP4K|dJ1013A10.1	pre-mRNA processing factor 4B	protein-coding
402	chr10	92407868	92408257	+	0	NA	Intergenic	LTR8|LTR|ERV1	-10599	NR_038243	100507674	Hs.568772	NR_038243		MARK2P9	-	microtubule affinity regulating kinase 2 pseudogene 9	pseudo
3297	chr9	115058811	115059326	+	0	NA	intron (NM_002160, intron 14 of 27)	intron (NM_002160, intron 14 of 27)	59089	NM_002160	3371	Hs.143250	NM_002160	ENSG00000041982	TNC	150-225|DFNA56|GMEM|GP|HXB|JI|TN|TN-C	tenascin C	protein-coding
2188	chr5	53934530	53935023	+	0	NA	intron (NM_019087, intron 4 of 4)	intron (NM_019087, intron 4 of 4)	16823	NR_030307	693166		NR_030307	ENSG00000207627	MIR581	MIRN581|hsa-mir-581	microRNA 581	ncRNA
1604	chr20	51497679	51498291	+	0	NA	intron (NM_012340, intron 3 of 10)	intron (NM_012340, intron 3 of 10)	44734	NM_173091	4773	Hs.744148	NM_012340	ENSG00000101096	NFATC2	NFAT1|NFATP	nuclear factor of activated T cells 2	protein-coding
2287	chr5	131786012	131786387	+	0	NA	intron (NM_133372, intron 1 of 17)	intron (NM_133372, intron 1 of 17)	10818	NM_133372	96459	Hs.591273	NM_133372	ENSG00000217128	FNIP1	-	folliculin interacting protein 1	protein-coding
430	chr11	4045003	4045338	+	0	NA	intron (NM_001277962, intron 3 of 12)	intron (NM_001277962, intron 3 of 12)	-49515	NM_001318064	6240	Hs.445705	NM_001033	ENSG00000167325	RRM1	R1|RIR1|RR1	ribonucleotide reductase catalytic subunit M1	protein-coding
1708	chr3	29645264	29645617	+	0	NA	intron (NM_001003792, intron 4 of 13)	intron (NM_001003792, intron 4 of 13)	288716	NR_046556	100873977	Hs.581453	NR_046556	ENSG00000235593	RBMS3-AS1	-	RBMS3 antisense RNA 1	ncRNA
1926	chr3	171002177	171002670	+	0	NA	intron (NM_001278658, intron 7 of 9)	intron (NM_001278658, intron 7 of 9)	24297	NM_001278659	6514	Hs.167584	NM_000340	ENSG00000163581	SLC2A2	GLUT2	solute carrier family 2 member 2	protein-coding
2650	chr7	46756180	46756577	+	0	NA	Intergenic	L1PA16|LINE|L1	-59256	NR_134575	730338	Hs.640207	NR_134575	ENSG00000233539	LOC730338	-	uncharacterized LOC730338	ncRNA
1188	chr2	50658761	50659319	+	0	NA	intron (NM_001330093, intron 4 of 22)	intron (NM_001330093, intron 4 of 22)	37222	NR_130470	103504737		NR_130470	ENSG00000216191	MIR8485	hsa-mir-8485	microRNA 8485	ncRNA
3153	chr8	127944996	127945581	+	0	NA	intron (NR_003367, intron 3 of 8)	L1ME3Cz|LINE|L1	3435	NR_103558	641384	Hs.629674	NM_001037234	ENSG00000280055	TMEM75	-	transmembrane protein 75	ncRNA
990	chr17	60671514	60671776	+	0	NA	Intergenic	Intergenic	-6206	NM_001353146	54828	Hs.655028	NM_017679	ENSG00000141376	BCAS3	GAOB1|MAAB	BCAS3 microtubule associated cell migration factor	protein-coding
314	chr10	1323834	1324222	+	0	NA	intron (NM_018702, intron 3 of 9)	L1MD2|LINE|L1	164260	NR_015376	399706	Hs.721191	NM_001010910	ENSG00000229205	LINC00200	C10orf139|NCRNA00200	long intergenic non-protein coding RNA 200	ncRNA
3042	chr8	104360956	104361635	+	0	NA	Intergenic	Intergenic	21469	NM_030788	81501	Hs.652230	NM_030788	ENSG00000164935	DCSTAMP	FIND|TM7SF4|hDC-STAMP	dendrocyte expressed seven transmembrane protein	protein-coding
1177	chr2	46535372	46535788	+	0	NA	intron (NM_001371282, intron 3 of 4)	intron (NM_001371282, intron 3 of 4)	-6910	NM_012249	23433	Hs.709193	NM_012249	ENSG00000119729	RHOQ	ARHQ|HEL-S-42|RASL7A|TC10|TC10A	ras homolog family member Q	protein-coding
3300	chr9	120643159	120643527	+	0	NA	intron (NM_001080497, intron 2 of 5)	intron (NM_001080497, intron 2 of 5)	-63173	NM_001272039	55755	Hs.269560	NM_018249	ENSG00000136861	CDK5RAP2	C48|Cep215|MCPH3	CDK5 regulatory subunit associated protein 2	protein-coding
1446	chr2	181370221	181370472	+	0	NA	intron (NR_130784, intron 4 of 4)	intron (NR_130784, intron 4 of 4)	-64694	NR_039637	100616213		NR_039637	ENSG00000266705	MIR4437	mir-4437	microRNA 4437	ncRNA
2212	chr5	73966420	73966827	+	0	NA	Intergenic	Intergenic	153077	NM_001244364	64283	Hs.482521	NM_001080479	ENSG00000214944	ARHGEF28	RGNEF|RIP2|p190RHOGEF	Rho guanine nucleotide exchange factor 28	protein-coding
2568	chr6	142103046	142103555	+	0	NA	intron (NM_001324308, intron 1 of 2)	MER57-int|LTR|ERV1	-14501	NM_002511	4829	Hs.552106	NM_002511	ENSG00000135577	NMBR	BB1|BB1R|NMB-R	neuromedin B receptor	protein-coding
2373	chr6	9481312	9481882	+	0	NA	Intergenic	Intergenic	829388	NR_004855	728655	Hs.214343	NR_004855		HULC	HCCAT1|LINC00078|NCRNA00078	hepatocellular carcinoma up-regulated long non-coding RNA	ncRNA
2394	chr6	13217505	13218036	+	0	NA	intron (NM_001322308, intron 7 of 13)	intron (NM_001322308, intron 7 of 13)	65672	NR_134859	100130357	Hs.484678	NM_001242698		LOC100130357	-	uncharacterized LOC100130357	ncRNA
3136	chr8	125333971	125334431	+	0	NA	intron (NM_001349486, intron 5 of 7)	intron (NM_001349486, intron 5 of 7)	-96157	NM_025195	10221	Hs.444947	NM_025195	ENSG00000173334	TRIB1	C8FW|GIG-2|GIG2|SKIP1|TRB-1|TRB1	tribbles pseudokinase 1	protein-coding
450	chr11	16403122	16403665	+	0	NA	promoter-TSS (NM_001145819)	promoter-TSS (NM_001145819)	-530	NM_017508	55553	Hs.368226	NM_017508	ENSG00000110693	SOX6	HSSOX6|SOXD	SRY-box transcription factor 6	protein-coding
1767	chr3	62027816	62028229	+	0	NA	intron (NM_002841, intron 4 of 29)	intron (NM_002841, intron 4 of 29)	290925	NR_038283	100506994	Hs.656620	NR_038281	ENSG00000241472	PTPRG-AS1	-	PTPRG antisense RNA 1	ncRNA
377	chr10	68105884	68106157	+	0	NA	promoter-TSS (NM_001256267)	promoter-TSS (NM_001256267)	13	NR_045662	84665	Hs.55205	NM_032578	ENSG00000138347	MYPN	CMD1DD|CMH22|MYOP|NEM11|RCM4	myopalladin	protein-coding
125	chr1	163047954	163048343	+	0	NA	Intergenic	Intergenic	-20458	NM_001102445	5999	Hs.386726	NM_005613	ENSG00000117152	RGS4	RGP4|SCZD9	regulator of G protein signaling 4	protein-coding
2273	chr5	125481496	125482163	+	0	NA	Intergenic	Intergenic	-11432	NR_109887	101927460	Hs.407582	NR_109887	ENSG00000260192	LINC02240	-	long intergenic non-protein coding RNA 2240	ncRNA
2333	chr6	1761437	1761934	+	0	NA	intron (NM_001253846, intron 7 of 10)	intron (NM_001253846, intron 7 of 10)	151770	NM_001453	2296	Hs.348883	NM_001453	ENSG00000054598	FOXC1	ARA|ASGD3|FKHL7|FREAC-3|FREAC3|IGDA|IHG1|IRID1|RIEG3	forkhead box C1	protein-coding
1539	chr2	224104204	224105006	+	0	NA	Intergenic	ERVL-B4-int|LTR|ERVL	-65286	NM_001136528	5270	Hs.38449	NM_006216	ENSG00000135919	SERPINE2	GDN|GDNPF|PI-7|PI7|PN-1|PN1|PNI	serpin family E member 2	protein-coding
1985	chr4	25509641	25510101	+	0	NA	Intergenic	Charlie5|DNA|hAT-Charlie	59475	NR_134641	101929161	Hs.125638	NR_134641		LOC101929161	-	uncharacterized LOC101929161	ncRNA
1146	chr2	36174016	36174366	+	0	NA	Intergenic	Intergenic	181379	NR_037631	100288911	Hs.432924	NR_037631		CRIM1-DT	-	CRIM1 divergent transcript	ncRNA
565	chr12	25839545	25839976	+	0	NA	Intergenic	Intergenic	34319	NR_036188	100422897		NR_036188	ENSG00000283603	MIR4302	-	microRNA 4302	ncRNA
3198	chr9	12061520	12062011	+	0	NA	Intergenic	LTR78B|LTR|ERV1	-631620	NM_000550	7306	Hs.270279	NM_000550	ENSG00000107165	TYRP1	CAS2|CATB|GP75|OCA3|TRP|TRP1|TYRP|b-PROTEIN	tyrosinase related protein 1	protein-coding
1588	chr20	13930307	13930653	+	0	NA	intron (NR_073206, intron 3 of 20)	LTR33|LTR|ERVL	60134	NM_025229	80343	Hs.590879	NM_025229	ENSG00000101251	SEL1L2	C20orf50|sel-1L2	SEL1L2 adaptor subunit of ERAD E3 ligase	protein-coding
2615	chr7	16317427	16317794	+	0	NA	intron (NM_001101417, intron 2 of 8)	L1MA9|LINE|L1	103928	NM_001101426	729920	Hs.636502	NM_001101417	ENSG00000214960	CRPPA	ISPD|LGMDR20|MDDGA7|MDDGC7|Nip|hISPD	CDP-L-ribitol pyrophosphorylase A	protein-coding
570	chr12	27575781	27576107	+	0	NA	intron (NM_003622, intron 1 of 29)	intron (NM_003622, intron 1 of 29)	51738	NM_177444	8496	Hs.172445	NM_003622	ENSG00000110841	PPFIBP1	L2|SGT2|hSGT2|hSgt2p	PPFIA binding protein 1	protein-coding
631	chr12	82793524	82794088	+	0	NA	intron (NM_001320321, intron 1 of 10)	intron (NM_001320321, intron 1 of 10)	106651	NM_001320322	160335	Hs.577775	NM_152588	ENSG00000179104	TMTC2	IBDBP1	transmembrane O-mannosyltransferase targeting cadherins 2	protein-coding
1830	chr3	87198842	87199391	+	0	NA	Intergenic	Intergenic	27161	NR_039958	100616161		NR_039958	ENSG00000264119	MIR4795	-	microRNA 4795	ncRNA
664	chr12	107782555	107782840	+	0	NA	Intergenic	Intergenic	8312	NM_203436	121549	Hs.149910	NM_203436	ENSG00000187855	ASCL4	HASH4|bHLHa44	achaete-scute family bHLH transcription factor 4	protein-coding
702	chr13	44719963	44720526	+	0	NA	Intergenic	Intergenic	79875	NR_149082	106144541	Hs.578031	NR_149082		LINC00407	-	long intergenic non-protein coding RNA 407	ncRNA
2026	chr4	85681185	85681729	+	0	NA	intron (NM_001025616, intron 2 of 9)	intron (NM_001025616, intron 2 of 9)	-41011	NR_039656	100616349		NR_039656	ENSG00000266421	MIR4451	mir-4451	microRNA 4451	ncRNA
2869	chr8	48753527	48753969	+	0	NA	Intergenic	Intergenic	-18437	NR_157026	79645	Hs.23245	NM_024593	ENSG00000034239	EFCAB1	-	EF-hand calcium binding domain 1	protein-coding
3207	chr9	20570770	20571162	+	0	NA	intron (NM_001286691, intron 2 of 10)	intron (NM_001286691, intron 2 of 10)	50972	NM_001286691	4300	Hs.317248	NM_004529	ENSG00000171843	MLLT3	AF9|YEATS3	MLLT3 super elongation complex subunit	protein-coding
1268	chr2	105396483	105397443	+	0	NA	intron (NM_001039492, intron 1 of 6)	intron (NM_001039492, intron 1 of 6)	2088	NM_001039492	2274	Hs.443687	NM_001450	ENSG00000115641	FHL2	AAG11|DRAL|FHL-2|SLIM-3|SLIM3	four and a half LIM domains 2	protein-coding
1628	chr21	30227574	30228078	+	0	NA	Intergenic	Intergenic	-11729	NM_199328	9073	Hs.162209	NM_012132	ENSG00000156284	CLDN8	HEL-S-79	claudin 8	protein-coding
3229	chr9	70580899	70581127	+	0	NA	intron (NM_001366143, intron 21 of 25)	L2b|LINE|L2	-166356	NM_001206	687	Hs.150557	NM_001206	ENSG00000119138	KLF9	BTEB|BTEB1	Kruppel like factor 9	protein-coding
2410	chr6	15413646	15413953	+	0	NA	intron (NM_004973, intron 3 of 17)	MSTD|LTR|ERVL-MaLR	164944	NM_001267040	3720	Hs.269059	NM_004973	ENSG00000008083	JARID2	JMJ	jumonji and AT-rich interaction domain containing 2	protein-coding
390	chr10	87931854	87932199	+	0	NA	intron (NM_001304717, intron 5 of 9)	L3|LINE|CR1	68401	NM_001304718	5728	Hs.500466	NM_000314	ENSG00000171862	PTEN	10q23del|BZS|CWS1|DEC|GLM2|MHAM|MMAC1|PTEN1|PTENbeta|TEP1	phosphatase and tensin homolog	protein-coding
2760	chr7	106346614	106347058	+	0	NA	Intergenic	Charlie6|DNA|hAT-Charlie	-61853	NM_005746	10135	Hs.489615	NM_005746	ENSG00000105835	NAMPT	1110035O14Rik|PBEF|PBEF1|VF|VISFATIN	nicotinamide phosphoribosyltransferase	protein-coding
453	chr11	18312008	18312381	+	0	NA	intron (NM_181508, intron 1 of 21)	intron (NM_181508, intron 1 of 21)	9946	NM_007216	11234	Hs.437599	NM_007216	ENSG00000110756	HPS5	AIBP63|BLOC2S2	HPS5 biogenesis of lysosomal organelles complex 2 subunit 2	protein-coding
1414	chr2	172404758	172405318	+	0	NA	Intergenic	Intergenic	-22298	NM_001316306	3655	Hs.133397	NM_000210	ENSG00000091409	ITGA6	CD49f|ITGA6B|VLA-6	integrin subunit alpha 6	protein-coding
1986	chr4	25927443	25927716	+	0	NA	intron (NM_001145432, intron 1 of 2)	intron (NM_001145432, intron 1 of 2)	13387	NM_001145432	389203	Hs.479386	NM_001145432	ENSG00000250317	SMIM20	C4orf52|MITRAC7|PNX	small integral membrane protein 20	protein-coding
481	chr11	57712222	57712581	+	0	NA	promoter-TSS (NM_001144012)	promoter-TSS (NM_001144012)	-78	NM_001317078	219541	Hs.43619	NM_153450	ENSG00000156603	MED19	DT2P1G7|LCMR1|MED19AS	mediator complex subunit 19	protein-coding
2823	chr7	136325537	136325936	+	0	NA	Intergenic	Intergenic	-348377	NM_145808	136319	Hs.602015	NM_145808	ENSG00000105887	MTPN	GCDP|V-1	myotrophin	protein-coding
2589	chr6	155084496	155084975	+	0	NA	Intergenic	Intergenic	-5554	NM_012454	26230	Hs.586279	NM_012454	ENSG00000146426	TIAM2	STEF|TIAM-2	T cell lymphoma invasion and metastasis 2	protein-coding
1746	chr3	48039808	48040173	+	0	NA	intron (NM_002375, intron 1 of 18)	intron (NM_002375, intron 1 of 18)	48858	NM_001134364	4134	Hs.517949	NM_002375	ENSG00000047849	MAP4	-	microtubule associated protein 4	protein-coding
622	chr12	78316776	78317057	+	0	NA	Intergenic	Intergenic	42830	NR_135021	105369860	Hs.156898	NR_135021	ENSG00000258220	LINC02424	-	long intergenic non-protein coding RNA 2424	ncRNA
44	chr1	66166716	66167125	+	0	NA	intron (NM_001037340, intron 1 of 14)	L1MB7|LINE|L1	-116202	NR_123718	101927139	Hs.127908	NR_123718	ENSG00000227466	LOC101927139	-	uncharacterized LOC101927139	ncRNA
2103	chr4	142565796	142566245	+	0	NA	intron (NM_003866, intron 2 of 26)	intron (NM_003866, intron 2 of 26)	280515	NM_003866	8821	Hs.176376	NM_003866	ENSG00000109452	INPP4B	-	inositol polyphosphate-4-phosphatase type II B	protein-coding
2845	chr8	13302424	13302842	+	0	NA	intron (NM_001348082, intron 5 of 16)	intron (NM_001348082, intron 5 of 16)	-25849	NM_001348083	10395	Hs.134296	NM_006094	ENSG00000164741	DLC1	ARHGAP7|HP|STARD12|p122-RhoGAP	DLC1 Rho GTPase activating protein	protein-coding
1781	chr3	66200709	66201169	+	0	NA	intron (NM_173471, intron 1 of 10)	intron (NM_173471, intron 1 of 10)	-19803	NR_028475	115286	Hs.379386	NM_173471	ENSG00000144741	SLC25A26	COXPD28|SAMC	solute carrier family 25 member 26	protein-coding
486	chr11	66119352	66119729	+	0	NA	intron (NM_018026, intron 1 of 23)	intron (NM_018026, intron 1 of 23)	49268	NM_018026	55690	Hs.644326	NM_018026	ENSG00000175115	PACS1	MRD17|SHMS	phosphofurin acidic cluster sorting protein 1	protein-coding
1574	chr2	235469415	235469683	+	0	NA	Intergenic	Intergenic	-24494	NM_001244888	116987	Hs.435039	NM_014914	ENSG00000157985	AGAP1	AGAP-1|CENTG2|GGAP1|cnt-g2	ArfGAP with GTPase domain, ankyrin repeat and PH domain 1	protein-coding
929	chr16	53827660	53828071	+	0	NA	intron (NM_001363899, intron 3 of 7)	intron (NM_001363899, intron 3 of 7)	123709	NM_001080432	79068	Hs.528833	NM_001080432	ENSG00000140718	FTO	ALKBH9|BMIQ14|GDFD	FTO alpha-ketoglutarate dependent dioxygenase	protein-coding
178	chr1	184002224	184002557	+	0	NA	intron (NM_001303421, intron 1 of 11)	intron (NM_001303421, intron 1 of 11)	35338	NM_001303420	23127	Hs.387995	NM_015101	ENSG00000198756	COLGALT2	C1orf17|ColGalT 2|GLT25D2	collagen beta(1-O)galactosyltransferase 2	protein-coding
2501	chr6	101146429	101146887	+	0	NA	Intergenic	Intergenic	-252327	NM_021956	2898	Hs.98262	NM_021956	ENSG00000164418	GRIK2	EAA4|GLR6|GLUK6|GLUR6|GluK2|MRT6	glutamate ionotropic receptor kainate type subunit 2	protein-coding
716	chr13	59094176	59094521	+	0	NA	Intergenic	Intergenic	-861231	NR_132367	106144531	Hs.736640	NR_132367	ENSG00000232954	LINC00374	-	long intergenic non-protein coding RNA 374	ncRNA
1644	chr21	37538706	37539185	+	0	NA	Intergenic	Kanga1a|DNA|TcMar-Tc2	118646	NM_130438	1859	Hs.368240	NM_001396	ENSG00000157540	DYRK1A	DYRK|DYRK1|HP86|MNB|MNBH|MRD7	dual specificity tyrosine phosphorylation regulated kinase 1A	protein-coding
1241	chr2	70606845	70607400	+	0	NA	Intergenic	Intergenic	-53296	NM_003236	7039	Hs.170009	NM_003236	ENSG00000163235	TGFA	TFGA	transforming growth factor alpha	protein-coding
368	chr10	61263632	61263919	+	0	NA	Intergenic	Intergenic	-188864	NR_120643	101928781	Hs.568856	NR_120643		TMEM26-AS1	-	TMEM26 antisense RNA 1	ncRNA
633	chr12	84596321	84596646	+	0	NA	Intergenic	Intergenic	316316	NM_001146335	55117	Hs.44424	NM_018057	ENSG00000072041	SLC6A15	NTT73|SBAT1|V7-3|hv7-3	solute carrier family 6 member 15	protein-coding
561	chr12	25518189	25519093	+	0	NA	intron (NM_152590, intron 7 of 8)	intron (NM_152590, intron 7 of 8)	34642	NM_001256266	160492	Hs.44647	NM_152590	ENSG00000152936	LMNTD1	IFLTD1|LMNARS1|PAS1C1	lamin tail domain containing 1	protein-coding
898	chr15	87575872	87576315	+	0	NA	promoter-TSS (NR_026869)	promoter-TSS (NR_026869)	-836	NR_026869	145978	Hs.350808	NM_152454	ENSG00000259527	LINC00052	NCRNA00052|TMEM83	long intergenic non-protein coding RNA 52	ncRNA
2064	chr4	114563426	114563783	+	0	NA	Intergenic	Intergenic	-34798	NM_001322113	7368	Hs.144197	NM_003360	ENSG00000174607	UGT8	CGT|UGT4	UDP glycosyltransferase 8	protein-coding
1366	chr2	160125744	160126159	+	0	NA	intron (NM_001282390, intron 10 of 13)	intron (NM_001282390, intron 10 of 13)	-63336	NM_001007267	22925	Hs.410477	NM_007366	ENSG00000153246	PLA2R1	CLEC13C|PLA2-R|PLA2G1R|PLA2IR|PLA2R	phospholipase A2 receptor 1	protein-coding
2468	chr6	53026549	53027141	+	0	NA	intron (NM_014920, intron 5 of 13)	intron (NM_014920, intron 5 of 13)	31225	NR_001445	125050		NR_001445	ENSG00000202198	RN7SK	7SK	RNA component of 7SK nuclear ribonucleoprotein	snRNA
3087	chr8	120263134	120263555	+	0	NA	intron (NM_021110, intron 24 of 47)	intron (NM_021110, intron 24 of 47)	138242	NM_021110	7373	Hs.409662	NM_021110	ENSG00000187955	COL14A1	UND	collagen type XIV alpha 1 chain	protein-coding
2706	chr7	91835661	91836200	+	0	NA	Intergenic	Intergenic	44772	NM_001301135	7978	Hs.532216	NM_006980	ENSG00000127989	MTERF1	MTERF	mitochondrial transcription termination factor 1	protein-coding
2797	chr7	117623617	117623978	+	0	NA	intron (NM_000492, intron 21 of 26)	intron (NM_000492, intron 21 of 26)	-59121	NR_149084	111082987	Hs.583149	NR_149084	ENSG00000232661	CFTR-AS1	BGas	CFTR antisense RNA 1	ncRNA
2066	chr4	115944165	115944572	+	0	NA	Intergenic	ERVL-B4-int|LTR|ERVL	-355357	NR_031737	100302290		NR_031737	ENSG00000284253	MIR1973	hsa-mir-1973|mir-1973	microRNA 1973	ncRNA
1919	chr3	157274853	157275252	+	0	NA	intron (NM_024621, intron 12 of 13)	intron (NM_024621, intron 12 of 13)	-114292	NM_001308185	57018	Hs.4859	NM_020307	ENSG00000163660	CCNL1	ANIA6A|BM-001|PRO1073|ania-6a	cyclin L1	protein-coding
2451	chr6	23590073	23590536	+	0	NA	Intergenic	Intergenic	-535911	NM_080723	140767	Hs.726270	NM_080723	ENSG00000152954	NRSN1	VMP|p24	neurensin 1	protein-coding
1310	chr2	143489206	143489470	+	0	NA	intron (NM_018460, intron 9 of 13)	intron (NM_018460, intron 9 of 13)	359919	NM_018460	55843	Hs.171011	NM_018460	ENSG00000075884	ARHGAP15	BM046	Rho GTPase activating protein 15	protein-coding
2043	chr4	95510854	95511239	+	0	NA	intron (NM_003728, intron 1 of 15)	intron (NM_003728, intron 1 of 15)	37927	NM_003728	8633	Hs.388565	NM_003728	ENSG00000182168	UNC5C	UNC5H3	unc-5 netrin receptor C	protein-coding
1354	chr2	157056045	157056707	+	0	NA	Intergenic	Intergenic	-201329	NM_001329868	11227	Hs.269027	NM_014568	ENSG00000136542	GALNT5	GALNAC-T5|GALNACT5	polypeptide N-acetylgalactosaminyltransferase 5	protein-coding
850	chr15	33831469	33832107	+	0	NA	intron (NM_001243996, intron 85 of 102)	intron (NM_001243996, intron 85 of 102)	-136709	NM_012125	1133	Hs.584747	NM_012125	ENSG00000184984	CHRM5	HM5	cholinergic receptor muscarinic 5	protein-coding
1105	chr2	12318421	12319085	+	0	NA	intron (NR_110196, intron 4 of 5)	intron (NR_110196, intron 4 of 5)	119623	NR_037452	100500884		NR_037452	ENSG00000264089	MIR3681	-	microRNA 3681	ncRNA
2782	chr7	113606821	113607247	+	0	NA	Intergenic	Intergenic	311975	NM_002711	5506	Hs.458309	NM_002711	ENSG00000154415	PPP1R3A	GM|PP1G|PPP1R3	protein phosphatase 1 regulatory subunit 3A	protein-coding
581	chr12	34716612	34716936	+	0	NA	Intergenic	ALR/Alpha|Satellite|centr	694278	NM_032834	84920	Hs.102971	NM_032834	ENSG00000139133	ALG10	ALG10A|DIE2|KCR1	ALG10 alpha-1,2-glucosyltransferase	protein-coding
2483	chr6	71404601	71405075	+	0	NA	Intergenic	Intergenic	-1217	NR_029504	407029		NR_029504	ENSG00000207827	MIR30A	MIRN30A|mir-30a	microRNA 30a	ncRNA
1119	chr2	20300675	20301090	+	0	NA	intron (NM_001282790, intron 6 of 18)	MER4A1_|LTR|ERV1	26504	NM_001282791	23369	Hs.467824	NM_015317	ENSG00000055917	PUM2	PUMH2|PUML2	pumilio RNA binding family member 2	protein-coding
985	chr17	59825444	59825933	+	0	NA	intron (NM_001329400, intron 8 of 9)	intron (NM_001329400, intron 8 of 9)	-15578	NR_029493	406991	Hs.444569	NR_029493	ENSG00000284190	MIR21	MIRN21|hsa-mir-21|miR-21|miRNA21	microRNA 21	ncRNA
1404	chr2	168180918	168181453	+	0	NA	intron (NM_013233, intron 2 of 17)	intron (NM_013233, intron 2 of 17)	66410	NM_013233	27347	Hs.276271	NM_013233	ENSG00000198648	STK39	DCHT|PASK|SPAK	serine/threonine kinase 39	protein-coding
3168	chr8	129637794	129638181	+	0	NA	intron (NR_130917, intron 1 of 3)	MIR3|SINE|MIR	42252	NR_130917	137196	Hs.679457	NR_130917	ENSG00000229140	CCDC26	RAM	CCDC26 long non-coding RNA	ncRNA
1132	chr2	31784983	31785339	+	0	NA	Intergenic	L1PREC2|LINE|L1	18819	NR_146994	105374449	Hs.580386	NR_146994	ENSG00000223647	LINC01946	-	long intergenic non-protein coding RNA 1946	ncRNA
2491	chr6	82084395	82084891	+	0	NA	intron (NR_149135, intron 1 of 3)	intron (NR_149135, intron 1 of 3)	17122	NR_149135	102724168	Hs.485841	NR_149134		LINC02542	-	long intergenic non-protein coding RNA 2542	ncRNA
1653	chr22	23408375	23408659	+	0	NA	Intergenic	L1MB3|LINE|L1	-5905	NR_003950	150244	Hs.386693	NM_152509		ZDHHC8P1	ZDHHC8P	zinc finger DHHC-type containing 8 pseudogene 1	pseudo
530	chr11	122342031	122342404	+	0	NA	intron (NR_137179, intron 1 of 4)	MIR1_Amn|SINE|MIR	25771	NR_137192	399959	Hs.44098	NR_024430	ENSG00000255248	MIR100HG	AGD1|linc-NeD125|lncRNA-N2	mir-100-let-7a-2-mir-125b-1 cluster host gene	ncRNA
1326	chr2	145918941	145919330	+	0	NA	Intergenic	Intergenic	-667922	NR_026904	728773	Hs.334462	NR_026904		PABPC1P2	PABP2|PABP4|PABPCP2|PABPCP4	poly(A) binding protein cytoplasmic 1 pseudogene 2	pseudo
167	chr1	178739160	178739630	+	0	NA	intron (NM_152663, intron 1 of 19)	intron (NM_152663, intron 1 of 19)	14151	NM_152663	55103	Hs.632485	NM_018037	ENSG00000116191	RALGPS2	dJ595C2.1	Ral GEF with PH domain and SH3 binding motif 2	protein-coding
2434	chr6	17179882	17180323	+	0	NA	Intergenic	LTR8B|LTR|ERV1	77844	NM_001190766	401236	Hs.677399	NM_001190766	ENSG00000230873	STMND1	-	stathmin domain containing 1	protein-coding
1685	chr3	16872434	16872881	+	0	NA	Intergenic	Tigger7|DNA|TcMar-Tigger	-12298	NM_001144382	23228	Hs.202010	NM_015184	ENSG00000154822	PLCL2	PLCE2	phospholipase C like 2	protein-coding
317	chr10	4316267	4316763	+	0	NA	Intergenic	Intergenic	-67731	NR_108054	100507059	Hs.158438	NR_108054	ENSG00000224382	LINC00703	-	long intergenic non-protein coding RNA 703	ncRNA
946	chr17	14033037	14033483	+	0	NA	intron (NR_049718, intron 2 of 2)	intron (NR_049718, intron 2 of 2)	8762	NR_003261	94158	Hs.633073	NR_003261		CDRT15P1	CDRT15P	CMT1A duplicated region transcript 15 pseudogene 1	pseudo
1011	chr17	71740874	71741283	+	0	NA	Intergenic	MLT1K|LTR|ERVL-MaLR	284901	NR_110876	102723505	Hs.547482	NR_110876		ROCR	LINC02095	regulator of chondrogenesis RNA	ncRNA
1224	chr2	65025760	65026144	+	0	NA	Intergenic	Intergenic	-30464	NM_015147	23177	Hs.709257	NM_015147	ENSG00000011523	CEP68	KIAA0582	centrosomal protein 68	protein-coding
3267	chr9	87257087	87257556	+	0	NA	Intergenic	Intergenic	108677	NR_161226	401535	Hs.657740	NR_161226		C9orf170	-	chromosome 9 open reading frame 170	ncRNA
782	chr14	29462279	29462622	+	0	NA	Intergenic	Intergenic	464646	NM_001348390	5587	Hs.508999	NM_002742	ENSG00000184304	PRKD1	CHDED|PKC-MU|PKCM|PKD|PRKCM	protein kinase D1	protein-coding
1484	chr2	198232215	198232563	+	0	NA	Intergenic	Intergenic	142708	NR_110267	101927619	Hs.632942	NR_110267		LINC01923	-	long intergenic non-protein coding RNA 1923	ncRNA
1005	chr17	67696442	67696704	+	0	NA	3' UTR (NM_012417, exon 9 of 9)	3' UTR (NM_012417, exon 9 of 9)	-21260	NM_001303272	25926	Hs.463936	NM_015462	ENSG00000130935	NOL11	-	nucleolar protein 11	protein-coding
2499	chr6	98808650	98808894	+	0	NA	Intergenic	Intergenic	22928	NR_148381	105447646	Hs.211213	NR_148381		PNKY	-	long intergenic non-protein coding RNA PNKY	ncRNA
807	chr14	51005204	51005682	+	0	NA	intron (NM_015163, intron 5 of 9)	intron (NM_015163, intron 5 of 9)	-60960	NM_002863	5836	Hs.282417	NM_002863	ENSG00000100504	PYGL	GSD6	glycogen phosphorylase L	protein-coding
1531	chr2	222290746	222291225	+	0	NA	intron (NM_181457, intron 4 of 7)	intron (NM_181457, intron 4 of 7)	-7162	NR_161172	151278	Hs.350729	NM_153038	ENSG00000163081	CCDC140	-	coiled-coil domain containing 140	ncRNA
987	chr17	59837509	59838017	+	0	NA	intron (NM_001329395, intron 11 of 12)	intron (NM_001329395, intron 11 of 12)	-3503	NR_029493	406991	Hs.444569	NR_029493	ENSG00000284190	MIR21	MIRN21|hsa-mir-21|miR-21|miRNA21	microRNA 21	ncRNA
395	chr10	91023469	91023882	+	0	NA	Intergenic	MamGypsy2-LTR|LTR|Gypsy	-9491	NR_134319	105378430	Hs.512240	NR_134319		LOC105378430	-	uncharacterized LOC105378430	ncRNA
1111	chr2	12957258	12957645	+	0	NA	Intergenic	L1MCc|LINE|L1	49562	NR_038434	100506474	Hs.242196	NR_038434	ENSG00000225649	LOC100506474	-	uncharacterized LOC100506474	ncRNA
2061	chr4	114093173	114093688	+	0	NA	Intergenic	Intergenic	-113783	NM_001354211	79642	Hs.22895	NM_024590	ENSG00000180801	ARSJ	ASJ	arylsulfatase family member J	protein-coding
2441	chr6	20640136	20640572	+	0	NA	intron (NM_017774, intron 4 of 15)	intron (NM_017774, intron 4 of 15)	105897	NM_017774	54901	Hs.657604	NM_017774	ENSG00000145996	CDKAL1	-	CDK5 regulatory subunit associated protein 1 like 1	protein-coding
2203	chr5	65535567	65536055	+	0	NA	intron (NM_001349369, intron 6 of 10)	MER21B|LTR|ERVL	27357	NM_001349369	64105	Hs.529778	NM_022145	ENSG00000123219	CENPK	AF5alpha|CENP-K|FKSG14|P33|Solt	centromere protein K	protein-coding
2927	chr8	74492666	74493267	+	0	NA	Intergenic	Intergenic	-55577	NR_049860	100847058		NR_049860	ENSG00000266502	MIR5681A	-	microRNA 5681a	ncRNA
1097	chr2	7233007	7233536	+	0	NA	Intergenic	L2|LINE|L2	-155391	NR_110252	101929452		NR_110252	ENSG00000223884	LOC101929452	-	uncharacterized LOC101929452	ncRNA
599	chr12	65631549	65631895	+	0	NA	intron (NR_120432, intron 1 of 4)	intron (NR_120432, intron 1 of 4)	10650	NR_120433	100507065	Hs.591038	NR_120431		LOC100507065	-	uncharacterized LOC100507065	ncRNA
2606	chr7	7732827	7733401	+	0	NA	intron (NM_001302350, intron 3 of 4)	intron (NM_001302350, intron 3 of 4)	-14507	NM_002947	6119	Hs.487540	NM_002947	ENSG00000106399	RPA3	REPA3|RP-A p14	replication protein A3	protein-coding
2498	chr6	98748040	98748376	+	0	NA	Intergenic	Intergenic	83492	NR_148381	105447646	Hs.211213	NR_148381		PNKY	-	long intergenic non-protein coding RNA PNKY	ncRNA
603	chr12	66428150	66428656	+	0	NA	intron (NM_001366722, intron 14 of 24)	intron (NM_001366722, intron 14 of 24)	125858	NM_033647	92797	Hs.505941	NM_033647	ENSG00000127311	HELB	DHB|hDHB	DNA helicase B	protein-coding
51	chr1	70465883	70466240	+	0	NA	Intergenic	Intergenic	54793	NM_001902	1491	Hs.19904	NM_001902	ENSG00000116761	CTH	-	cystathionine gamma-lyase	protein-coding
674	chr12	119868949	119869451	+	0	NA	exon (NM_001206999, exon 3 of 48)	exon (NM_001206999, exon 3 of 48)	8120	NM_001206999	11113	Hs.119594	NM_007174	ENSG00000122966	CIT	CITK|CRIK|MCPH17|STK21	citron rho-interacting serine/threonine kinase	protein-coding
991	chr17	61179246	61179562	+	0	NA	intron (NM_001330413, intron 23 of 25)	intron (NM_001330413, intron 23 of 25)	188300	NR_136397	101927855	Hs.662123	NR_136397	ENSG00000267131	LOC101927855	-	uncharacterized LOC101927855	ncRNA
1069	chr18	68402806	68403225	+	0	NA	Intergenic	Intergenic	312093	NM_001350515	54495	Hs.440534	NM_019022	ENSG00000166479	TMX3	PDIA13|TXNDC10	thioredoxin related transmembrane protein 3	protein-coding
1859	chr3	99934416	99934770	+	0	NA	intron (NM_001042459, intron 1 of 4)	intron (NM_001042459, intron 1 of 4)	29805	NR_037486	100500859		NR_037486	ENSG00000264897	MIR3921	-	microRNA 3921	ncRNA
1496	chr2	204897453	204898003	+	0	NA	intron (NM_205863, intron 2 of 21)	intron (NM_205863, intron 2 of 21)	352253	NM_205863	117583	Hs.657382	NM_057177	ENSG00000116117	PARD3B	ALS2CR19|PAR3B|PAR3L|PAR3beta	par-3 family cell polarity regulator beta	protein-coding
849	chr15	33154744	33155308	+	0	NA	5' UTR (NM_001277314, exon 4 of 5)	5' UTR (NM_001277314, exon 4 of 5)	39688	NM_001277314	342184	Hs.657649	NM_198500	ENSG00000248905	FMN1	FMN|LD	formin 1	protein-coding
1899	chr3	147188759	147189357	+	0	NA	Intergenic	Intergenic	203372	NR_033118	84107	Hs.415766	NM_032153	ENSG00000174963	ZIC4	-	Zic family member 4	protein-coding
2024	chr4	82918171	82918837	+	0	NA	exon (NM_024672, exon 5 of 5)	exon (NM_024672, exon 5 of 5)	-17588	NR_034077	100499177	Hs.728916	NR_034075	ENSG00000251022	THAP9-AS1	-	THAP9 antisense RNA 1	ncRNA
1182	chr2	48448711	48449053	+	0	NA	intron (NR_024188, intron 1 of 21)	MER58A|DNA|hAT-Charlie	8113	NM_001193475	129285	Hs.654619	NM_152994	ENSG00000162869	PPP1R21	CCDC128|KLRAQ1	protein phosphatase 1 regulatory subunit 21	protein-coding
2915	chr8	70190266	70190626	+	0	NA	intron (NM_001321711, intron 4 of 21)	intron (NM_001321711, intron 4 of 21)	-119194	NM_024504	63978	Hs.736037	NM_024504	ENSG00000147596	PRDM14	PFM11	PR/SET domain 14	protein-coding
1330	chr2	147082735	147083021	+	0	NA	Intergenic	Intergenic	495821	NR_026904	728773	Hs.334462	NR_026904		PABPC1P2	PABP2|PABP4|PABPCP2|PABPCP4	poly(A) binding protein cytoplasmic 1 pseudogene 2	pseudo
410	chr10	104480372	104480623	+	0	NA	promoter-TSS (NR_120624)	promoter-TSS (NR_120624)	-222	NR_120624	101927523	Hs.407539	NR_120624	ENSG00000225768	LINC02620	-	long intergenic non-protein coding RNA 2620	ncRNA
187	chr1	185775416	185775999	+	0	NA	intron (NM_031935, intron 1 of 106)	intron (NM_031935, intron 1 of 106)	41316	NM_031935	83872	Hs.58877	NM_031935	ENSG00000143341	HMCN1	ARMD1|FBLN6|FIBL-6|FIBL6	hemicentin 1	protein-coding
2632	chr7	20221228	20221629	+	0	NA	non-coding (NR_134567, exon 5 of 5)	non-coding (NR_134567, exon 5 of 5)	3851	NR_134569	100506098	Hs.59203	NR_134567	ENSG00000233834	LOC100506098	-	uncharacterized LOC100506098	ncRNA
1113	chr2	17781501	17781901	+	0	NA	exon (NM_001130009, exon 14 of 14)	exon (NM_001130009, exon 14 of 14)	27563	NM_001130009	348654	Hs.467793	NM_182625	ENSG00000178295	GEN1	Gen	GEN1 Holliday junction 5' flap endonuclease	protein-coding
106	chr1	147676836	147677090	+	0	NA	Intergenic	Intergenic	-6439	NR_136633	51205	Hs.562154	NM_016361	ENSG00000162836	ACP6	ACPL1|LPAP|PACPL1	acid phosphatase 6, lysophosphatidic	protein-coding
1106	chr2	12321890	12322348	+	0	NA	intron (NR_110196, intron 4 of 5)	intron (NR_110196, intron 4 of 5)	122989	NR_037452	100500884		NR_037452	ENSG00000264089	MIR3681	-	microRNA 3681	ncRNA
3318	chrX	85889461	85889841	+	0	NA	intron (NM_001320959, intron 12 of 14)	L1PA16|LINE|L1	14056	NR_029848	494323		NR_029848	ENSG00000199051	MIR361	MIRN361|hsa-mir-361|mir-361	microRNA 361	ncRNA
2013	chr4	70892171	70892692	+	0	NA	Intergenic	Intergenic	-9938	NM_001244767	92597	Hs.691454	NM_173468	ENSG00000173542	MOB1B	MATS2|MOB4A|MOBKL1A	MOB kinase activator 1B	protein-coding
40	chr1	63638425	63638820	+	0	NA	intron (NM_001172818, intron 6 of 10)	intron (NM_001172818, intron 6 of 10)	15406	NM_001172818	5236	Hs.1869	NM_002633	ENSG00000079739	PGM1	CDG1T|GSD14	phosphoglucomutase 1	protein-coding
1850	chr3	98783997	98784339	+	0	NA	intron (NM_001323359, intron 6 of 10)	intron (NM_001323359, intron 6 of 10)	20861	NM_001323367	10402	Hs.148716	NM_006100	ENSG00000064225	ST3GAL6	SIAT10|ST3GALVI	ST3 beta-galactoside alpha-2,3-sialyltransferase 6	protein-coding
1155	chr2	38540531	38540889	+	0	NA	Intergenic	Intergenic	-24970	NR_110259	101929596	Hs.537341	NR_110259		LINC02613	-	long intergenic non-protein coding RNA 2613	ncRNA
1161	chr2	39581893	39582338	+	0	NA	intron (NR_037875, intron 5 of 5)	L1MA4|LINE|L1	-83383	NM_001167959	130733	Hs.40808	NM_152390	ENSG00000152154	TMEM178A	TMEM178	transmembrane protein 178A	protein-coding
360	chr10	51832886	51833395	+	0	NA	intron (NM_001098512, intron 4 of 17)	intron (NM_001098512, intron 4 of 17)	-133545	NM_015235	23283	Hs.591358	NM_015235	ENSG00000177613	CSTF2T	CstF-64T	cleavage stimulation factor subunit 2 tau variant	protein-coding
2162	chr5	27854644	27855124	+	0	NA	Intergenic	Intergenic	382592	NR_038848	643401	Hs.533212	NR_038848	ENSG00000250337	PURPL	LINC01021	p53 upregulated regulator of p53 levels	ncRNA
3028	chr8	98781458	98781738	+	0	NA	intron (NM_001256312, intron 3 of 12)	L1MEc|LINE|L1	44073	NM_001256313	6788	Hs.492333	NM_006281	ENSG00000104375	STK3	KRS1|MST2	serine/threonine kinase 3	protein-coding
1966	chr3	192422453	192422982	+	0	NA	intron (NM_004113, intron 2 of 5)	MIR|SINE|MIR	-13668	NM_021032	2257	Hs.390250	NM_004113	ENSG00000114279	FGF12	EIEE47|FGF12B|FHF1	fibroblast growth factor 12	protein-coding
32	chr1	61287031	61287345	+	0	NA	intron (NM_001134673, intron 3 of 10)	L2a|LINE|L2	-33670	NR_104180	645030	Hs.632410	NR_104180	ENSG00000237853	NFIA-AS1	-	NFIA antisense RNA 1	ncRNA
2334	chr6	1762160	1762691	+	0	NA	intron (NM_001253846, intron 7 of 10)	intron (NM_001253846, intron 7 of 10)	152510	NM_001453	2296	Hs.348883	NM_001453	ENSG00000054598	FOXC1	ARA|ASGD3|FKHL7|FREAC-3|FREAC3|IGDA|IHG1|IRID1|RIEG3	forkhead box C1	protein-coding
1156	chr2	38545546	38545826	+	0	NA	Intergenic	Intergenic	-29946	NR_110259	101929596	Hs.537341	NR_110259		LINC02613	-	long intergenic non-protein coding RNA 2613	ncRNA
1626	chr21	28100416	28100740	+	0	NA	intron (NR_126011, intron 1 of 2)	L1ME2|LINE|L1	10175	NR_126011	284825	Hs.651529	NR_126010	ENSG00000232079	LINC01697	-	long intergenic non-protein coding RNA 1697	ncRNA
1946	chr3	181752122	181752642	+	0	NA	Intergenic	Intergenic	40457	NM_003106	6657	Hs.518438	NM_003106	ENSG00000181449	SOX2	ANOP3|MCOPS3	SRY-box transcription factor 2	protein-coding
3166	chr8	129628341	129629059	+	0	NA	intron (NR_130917, intron 1 of 3)	intron (NR_130917, intron 1 of 3)	51539	NR_130917	137196	Hs.679457	NR_130917	ENSG00000229140	CCDC26	RAM	CCDC26 long non-coding RNA	ncRNA
2095	chr4	138609969	138610380	+	0	NA	Intergenic	Intergenic	300463	NR_051987	100874047	Hs.570848	NR_051987	ENSG00000251372	LINC00499	-	long intergenic non-protein coding RNA 499	ncRNA
1382	chr2	163505237	163505631	+	0	NA	Intergenic	L1MA3|LINE|L1	230574	NM_018086	55137	Hs.593650	NM_018086	ENSG00000182263	FIGN	-	fidgetin, microtubule severing factor	protein-coding
843	chr14	91057952	91058386	+	0	NA	intron (NM_001322235, intron 1 of 17)	intron (NM_001322235, intron 1 of 17)	1955	NM_001322237	9252	Hs.510225	NM_004755	ENSG00000100784	RPS6KA5	MSK1|MSPK1|RLPK	ribosomal protein S6 kinase A5	protein-coding
683	chr13	21399744	21400152	+	0	NA	intron (NR_104486, intron 8 of 14)	L1ME4b|LINE|L1	-55089	NR_103841	100652865	Hs.659198	NR_103840		LINC00539	LINC00422	long intergenic non-protein coding RNA 539	ncRNA
1707	chr3	29454371	29454849	+	0	NA	intron (NM_001003792, intron 2 of 13)	intron (NM_001003792, intron 2 of 13)	173298	NM_014483	27303	Hs.221436	NM_014483	ENSG00000144642	RBMS3	-	RNA binding motif single stranded interacting protein 3	protein-coding
2376	chr6	9938775	9939453	+	0	NA	Intergenic	Intergenic	-465388	NR_145448	109729173		NR_145448	ENSG00000285278	TFAP2A-AS2	HIPSTR	TFAP2A antisense RNA 2	ncRNA
891	chr15	81254643	81255080	+	0	NA	intron (NM_001352686, intron 2 of 18)	intron (NM_001352686, intron 2 of 18)	-42109	NM_004513	3603	Hs.459095	NM_004513	ENSG00000172349	IL16	LCF|NIL16|PRIL16|prIL-16	interleukin 16	protein-coding
777	chr13	110012228	110012589	+	0	NA	Intergenic	Intergenic	-40877	NR_126387	104355146	Hs.508690	NR_126387	ENSG00000231428	LINC00396	-	long intergenic non-protein coding RNA 396	ncRNA
710	chr13	48818375	48818827	+	0	NA	Intergenic	Intergenic	-157311	NM_001079673	22862	Hs.508010	NM_014923	ENSG00000102531	FNDC3A	FNDC3|HUGO|bA203I16.1|bA203I16.5	fibronectin type III domain containing 3A	protein-coding
2045	chr4	99640788	99641061	+	0	NA	3' UTR (NM_001354435, exon 2 of 2)	3' UTR (NM_001354435, exon 2 of 2)	13755	NM_001354435	285556	Hs.480371	NM_001354435	ENSG00000248713	C4orf54	FOPV	chromosome 4 open reading frame 54	protein-coding
316	chr10	4256919	4257407	+	0	NA	Intergenic	L2c|LINE|L2	-13251	NR_108040	100652988	Hs.433011	NR_108040		LINC00702	-	long intergenic non-protein coding RNA 702	ncRNA
2380	chr6	10434633	10435116	+	0	NA	promoter-TSS (NR_027793)	promoter-TSS (NR_027793)	-52	NR_027793	221718	Hs.44714	NM_152738		LINC00518	C6orf218	long intergenic non-protein coding RNA 518	ncRNA
1671	chr3	11385437	11385682	+	0	NA	intron (NM_001144912, intron 16 of 16)	L2c|LINE|L2	113162	NM_006395	10533	Hs.38032	NM_006395	ENSG00000197548	ATG7	APG7-LIKE|APG7L|GSA7	autophagy related 7	protein-coding
189	chr1	185971538	185972077	+	0	NA	intron (NM_031935, intron 15 of 106)	intron (NM_031935, intron 15 of 106)	237416	NM_031935	83872	Hs.58877	NM_031935	ENSG00000143341	HMCN1	ARMD1|FBLN6|FIBL-6|FIBL6	hemicentin 1	protein-coding
1964	chr3	190504593	190505111	+	0	NA	Intergenic	Intergenic	-9233	NM_001167931	3556	Hs.478673	NM_002182	ENSG00000196083	IL1RAP	C3orf13|IL-1RAcP|IL1R3	interleukin 1 receptor accessory protein	protein-coding
424	chr10	120387354	120387607	+	0	NA	Intergenic	MER21C|LTR|ERVL	-32257	NM_000982	6144	Hs.381123	NM_000982	ENSG00000122026	RPL21	HYPT12|L21	ribosomal protein L21	protein-coding
1441	chr2	181106851	181107279	+	0	NA	Intergenic	Intergenic	-16772	NR_130784	101927156	Hs.580074	NR_130784		LINC01934	-	long intergenic non-protein coding RNA 1934	ncRNA
584	chr12	48219587	48219979	+	0	NA	Intergenic	Intergenic	-16491	NM_001004134	121275	Hs.446790	NM_001004134	ENSG00000172640	OR10AD1	OR10AD1P|OR12-1	olfactory receptor family 10 subfamily AD member 1	protein-coding
967	chr17	42603201	42603520	+	0	NA	intron (NM_178126, intron 1 of 8)	intron (NM_178126, intron 1 of 8)	6014	NM_178126	162427	Hs.632262	NM_178126	ENSG00000141699	RETREG3	FAM134C	reticulophagy regulator family member 3	protein-coding
2896	chr8	60416160	60416863	+	0	NA	Intergenic	Intergenic	-2693	NR_103854	100505532	Hs.720321	NR_103854		LINC01301	-	long intergenic non-protein coding RNA 1301	ncRNA
2705	chr7	91630670	91631161	+	0	NA	Intergenic	Intergenic	249787	NM_001301135	7978	Hs.532216	NM_006980	ENSG00000127989	MTERF1	MTERF	mitochondrial transcription termination factor 1	protein-coding
307	chr1	245841987	245842616	+	0	NA	intron (NM_022743, intron 10 of 11)	intron (NM_022743, intron 10 of 11)	575111	NM_022743	64754	Hs.567571	NM_022743	ENSG00000185420	SMYD3	KMT3E|ZMYND1|ZNFN3A1|bA74P14.1	SET and MYND domain containing 3	protein-coding
2172	chr5	39160132	39160468	+	0	NA	intron (NM_001243093, intron 2 of 18)	intron (NM_001243093, intron 2 of 18)	59263	NM_018594	2533	Hs.370503	NM_001465	ENSG00000082074	FYB1	ADAP|FYB|PRO0823|SLAP-130|SLAP130|THC3	FYN binding protein 1	protein-coding
1092	chr2	254173	254491	+	0	NA	intron (NM_001282682, intron 1 of 10)	intron (NM_001282682, intron 1 of 10)	2008	NM_001282687	26751	Hs.515951	NM_015677	ENSG00000035115	SH3YL1	RAY	SH3 and SYLF domain containing 1	protein-coding
940	chr16	72291557	72292096	+	0	NA	intron (NR_126330, intron 9 of 13)	intron (NR_126330, intron 9 of 13)	-119376	NM_001160213	83449	Hs.714939	NM_031293	ENSG00000118557	PMFBP1	SPGF31|STAP	polyamine modulated factor 1 binding protein 1	protein-coding
1280	chr2	111698991	111699216	+	0	NA	Intergenic	L1ME4a|LINE|L1	72031	NR_039928	100616370		NR_039928	ENSG00000264793	MIR4771-1	-	microRNA 4771-1	ncRNA
805	chr14	49593044	49593381	+	0	NA	intron (NM_001351375, intron 1 of 2)	L2a|LINE|L2	-5485	NM_203467	122769	Hs.451090	NM_152329	ENSG00000165501	LRR1	4-1BBLRR|LRR-1|PPIL5	leucine rich repeat protein 1	protein-coding
1811	chr3	78913708	78914165	+	0	NA	intron (NM_002941, intron 4 of 30)	intron (NM_002941, intron 4 of 30)	105523	NM_001145845	6091	Hs.744218	NM_002941	ENSG00000169855	ROBO1	DUTT1|SAX3	roundabout guidance receptor 1	protein-coding
672	chr12	119841827	119842250	+	0	NA	intron (NM_007174, intron 5 of 46)	intron (NM_007174, intron 5 of 46)	35282	NM_001206999	11113	Hs.119594	NM_007174	ENSG00000122966	CIT	CITK|CRIK|MCPH17|STK21	citron rho-interacting serine/threonine kinase	protein-coding
2403	chr6	14734608	14735121	+	0	NA	Intergenic	Intergenic	-449410	NR_108096	102216342	Hs.563409	NR_108096	ENSG00000226673	LINC01108	LncRNA-ES1	long intergenic non-protein coding RNA 1108	ncRNA
1973	chr4	13698762	13699145	+	0	NA	intron (NR_121681, intron 2 of 3)	L1PREC2|LINE|L1	43774	NR_121681	101929071	Hs.543714	NR_121681	ENSG00000250634	LINC01182	-	long intergenic non-protein coding RNA 1182	ncRNA
52	chr1	75841435	75841819	+	0	NA	intron (NM_002440, intron 7 of 19)	L2c|LINE|L2	44745	NM_002440	4438	Hs.216639	NM_002440	ENSG00000057468	MSH4	-	mutS homolog 4	protein-coding
547	chr12	14913216	14913757	+	0	NA	TTS (NM_001300784)	TTS (NM_001300784)	15639	NM_001300784	121506	Hs.162143	NM_152321	ENSG00000139055	ERP27	C12orf46|PDIA8	endoplasmic reticulum protein 27	protein-coding
2280	chr5	126965058	126965653	+	0	NA	intron (NM_178450, intron 1 of 4)	MIRb|SINE|MIR	65203	NM_178450	115123	Hs.132441	NM_178450	ENSG00000173926	MARCH3	MARCH-III|RNF173	membrane associated ring-CH-type finger 3	protein-coding
1968	chr3	196624052	196624611	+	0	NA	Intergenic	Intergenic	8256	NR_132101	101929769	Hs.518527	NR_132101	ENSG00000232065	LINC01063	-	long intergenic non-protein coding RNA 1063	ncRNA
2370	chr6	9161737	9162064	+	0	NA	Intergenic	L1ME1|LINE|L1	509691	NR_004855	728655	Hs.214343	NR_004855		HULC	HCCAT1|LINC00078|NCRNA00078	hepatocellular carcinoma up-regulated long non-coding RNA	ncRNA
3051	chr8	106219245	106219523	+	0	NA	Intergenic	Intergenic	-50794	NM_001198533	55074	Hs.127286	NM_018002	ENSG00000164830	OXR1	Nbla00307|TLDC3	oxidation resistance 1	protein-coding
1833	chr3	88038512	88038933	+	0	NA	Intergenic	ERVL-B4-int|LTR|ERVL	20274	NM_003663	8545	Hs.444818	NM_003663	ENSG00000163320	CGGBP1	CGGBP|p20-CGGBP	CGG triplet repeat binding protein 1	protein-coding
1675	chr3	15339705	15340222	+	0	NA	intron (NM_001018009, intron 1 of 8)	L3|LINE|CR1	1417	NM_001018009	9467	Hs.257761	NM_004844	ENSG00000131370	SH3BP5	SAB|SH3BP-5	SH3 domain binding protein 5	protein-coding
416	chr10	111347376	111347773	+	0	NA	Intergenic	MLT1E2|LTR|ERVL-MaLR	233283	NR_159949	113633881		NR_159949		HEAT2	lnc-ADRA2A-1:1	HEart disease Associated Transcript 2	ncRNA
2692	chr7	84800808	84801244	+	0	NA	Intergenic	Intergenic	268550	NR_110080	101927378	Hs.539042	NR_110079	ENSG00000235139	LOC101927378	-	uncharacterized LOC101927378	ncRNA
2257	chr5	116990021	116990354	+	0	NA	Intergenic	Intergenic	-227978	NR_104678	102467223	Hs.570916	NR_104678		LINC02214	-	long intergenic non-protein coding RNA 2214	ncRNA
1792	chr3	69926356	69926801	+	0	NA	intron (NM_198159, intron 2 of 9)	intron (NM_198159, intron 2 of 9)	-10014	NM_198158	4286	Hs.166017	NM_000248	ENSG00000187098	MITF	CMM8|COMMAD|MI|WS2|WS2A|bHLHe32	melanocyte inducing transcription factor	protein-coding
2874	chr8	52624089	52624455	+	0	NA	intron (NM_001083617, intron 23 of 23)	intron (NM_001083617, intron 23 of 23)	-58842	NM_207413	389658	Hs.527111	NM_207413	ENSG00000196711	ALKAL1	AUGA|AUGB|FAM150A|UNQ9433	ALK and LTK ligand 1	protein-coding
3313	chrX	20729491	20729779	+	0	NA	Intergenic	Charlie5|DNA|hAT-Charlie	-462726	NM_004586	6197	Hs.445387	NM_004586	ENSG00000177189	RPS6KA3	CLS|HU-3|ISPK-1|MAPKAPK1B|MRX19|RSK|RSK2|S6K-alpha3|p90-RSK2|pp90RSK2	ribosomal protein S6 kinase A3	protein-coding
2133	chr4	174526739	174527055	+	0	NA	Intergenic	Intergenic	-3999	NM_001256306	3248	Hs.596913	NM_000860	ENSG00000164120	HPGD	15-PGDH|PGDH|PGDH1|PHOAR1|SDR36C1	15-hydroxyprostaglandin dehydrogenase	protein-coding
1181	chr2	48205103	48205691	+	0	NA	Intergenic	Intergenic	-109285	NM_002158	3344	Hs.468478	NM_002158	ENSG00000170802	FOXN2	HTLF	forkhead box N2	protein-coding
693	chr13	33372161	33372770	+	0	NA	intron (NM_001243476, intron 5 of 17)	intron (NM_001243476, intron 5 of 17)	-37199	NR_146541	105370154		NR_146541		LINC02344	-	long intergenic non-protein coding RNA 2344	ncRNA
2758	chr7	105303997	105304887	+	0	NA	intron (NM_001350746, intron 2 of 14)	intron (NM_001350746, intron 2 of 14)	-5663	NM_001278273	6733	Hs.285197	NM_182691	ENSG00000135250	SRPK2	SFRSK2	SRSF protein kinase 2	protein-coding
2791	chr7	116782086	116782740	+	0	NA	intron (NM_000245, intron 18 of 20)	intron (NM_000245, intron 18 of 20)	-80174	NM_006136	830	Hs.446123	NM_006136	ENSG00000198898	CAPZA2	CAPPA2|CAPZ	capping actin protein of muscle Z-line subunit alpha 2	protein-coding
776	chr13	109381747	109382112	+	0	NA	Intergenic	Intergenic	-18767	NR_126361	104326054	Hs.569298	NR_126361	ENSG00000229792	LINC00399	TCONS_00021596	long intergenic non-protein coding RNA 399	ncRNA
2170	chr5	38147851	38148451	+	0	NA	promoter-TSS (NR_134272)	promoter-TSS (NR_134272)	-329	NR_134272	101929745	Hs.374715	NR_134272	ENSG00000248461	LINC02119	-	long intergenic non-protein coding RNA 2119	ncRNA
138	chr1	170296586	170297080	+	0	NA	Intergenic	Tigger5b|DNA|TcMar-Tigger	-12625	NR_026957	284688	Hs.135668	NR_026957	ENSG00000224286	LINC01142	-	long intergenic non-protein coding RNA 1142	ncRNA
2968	chr8	85179176	85179681	+	0	NA	intron (NM_001083588, intron 1 of 7)	intron (NM_001083588, intron 1 of 7)	2274	NM_001951	1875	Hs.445758	NM_001951	ENSG00000133740	E2F5	E2F-5	E2F transcription factor 5	protein-coding
2363	chr6	8492652	8493188	+	0	NA	intron (NR_038980, intron 2 of 4)	intron (NR_038980, intron 2 of 4)	57297	NR_038980	100506207	Hs.311049	NR_038979	ENSG00000285219	LOC100506207	-	uncharacterized LOC100506207	ncRNA
2206	chr5	65955728	65956159	+	0	NA	intron (NM_001253697, intron 1 of 25)	Tigger7|DNA|TcMar-Tigger	-10370	NR_028474	100303749	Hs.608060	NR_028474		LOC100303749	-	LSM3 homolog, U6 small nuclear RNA associated (S. cerevisiae) pseudogene	pseudo
87	chr1	103177185	103177912	+	0	NA	Intergenic	Intergenic	-69026	NM_080630	1301	Hs.523446	NM_001854	ENSG00000060718	COL11A1	CO11A1|COLL6|STL2	collagen type XI alpha 1 chain	protein-coding
1596	chr20	33720246	33720572	+	0	NA	promoter-TSS (NM_007238)	promoter-TSS (NM_007238)	-99	NM_007238	11264	Hs.654857	NM_007238	ENSG00000101417	PXMP4	PMP24	peroxisomal membrane protein 4	protein-coding
713	chr13	51047846	51048286	+	0	NA	intron (NR_003923, intron 3 of 16)	Tigger17a|DNA|TcMar-Tigger	18091	NR_003923	2974	Hs.411573	NM_004129	ENSG00000123201	GUCY1B2	GC-SB2	guanylate cyclase 1 soluble subunit beta 2 (pseudogene)	pseudo
2727	chr7	94701504	94701829	+	0	NA	Intergenic	Intergenic	45296	NM_001040152	23089	Hs.147492	NM_015068	ENSG00000242265	PEG10	EDR|HB-1|MEF3L|Mar2|Mart2|RGAG3|RTL2|SIRH1	paternally expressed 10	protein-coding
865	chr15	52050436	52050687	+	0	NA	intron (NM_002748, intron 3 of 5)	intron (NM_002748, intron 3 of 5)	31342	NM_002748	5597	Hs.411847	NM_002748	ENSG00000069956	MAPK6	ERK3|HsT17250|PRKM6|p97MAPK	mitogen-activated protein kinase 6	protein-coding
1654	chr22	25673619	25674152	+	0	NA	intron (NM_001362778, intron 6 of 19)	Charlie13b|DNA|hAT-Charlie	-68303	NM_001318245	84700	Hs.417959	NM_032608	ENSG00000133454	MYO18B	KFS4	myosin XVIIIB	protein-coding
1705	chr3	29186184	29186636	+	0	NA	Intergenic	Intergenic	94529	NR_109804	100873979	Hs.99391	NR_109804		RBMS3-AS3	-	RBMS3 antisense RNA 3	ncRNA
237	chr1	210482877	210483471	+	0	NA	intron (NM_001122834, intron 8 of 11)	intron (NM_001122834, intron 8 of 11)	153808	NM_001170580	55733	Hs.58650	NM_018194	ENSG00000054392	HHAT	MART2|SKI1|Skn	hedgehog acyltransferase	protein-coding
381	chr10	72487483	72487904	+	0	NA	intron (NM_001195519, intron 1 of 6)	HSMAR2|DNA|TcMar-Mariner	36293	NM_001195519	10367	Hs.524367	NM_006077	ENSG00000107745	MICU1	CALC|CBARA1|EFHA3|MPXPS|ara CALC	mitochondrial calcium uptake 1	protein-coding
1989	chr4	27154756	27155243	+	0	NA	Intergenic	L2c|LINE|L2	-62480	NR_125921	101929199	Hs.570815	NR_125921	ENSG00000249699	LINC02261	-	long intergenic non-protein coding RNA 2261	ncRNA
3134	chr8	125289375	125289719	+	0	NA	intron (NM_001349486, intron 5 of 7)	L2c|LINE|L2	-140811	NM_025195	10221	Hs.444947	NM_025195	ENSG00000173334	TRIB1	C8FW|GIG-2|GIG2|SKIP1|TRB-1|TRB1	tribbles pseudokinase 1	protein-coding
1840	chr3	89577928	89578279	+	0	NA	Intergenic	Intergenic	470482	NM_005233	2042	Hs.123642	NM_005233	ENSG00000044524	EPHA3	EK4|ETK|ETK1|HEK|HEK4|TYRO4	EPH receptor A3	protein-coding
2979	chr8	88227362	88227836	+	0	NA	intron (NM_005941, intron 1 of 9)	intron (NM_005941, intron 1 of 9)	99884	NM_005941	4325	Hs.492187	NM_005941	ENSG00000156103	MMP16	C8orf57|MMP-X2|MT-MMP2|MT-MMP3|MT3-MMP	matrix metallopeptidase 16	protein-coding
3021	chr8	97351118	97351898	+	0	NA	intron (NR_125390, intron 2 of 2)	intron (NR_125390, intron 2 of 2)	-6757	NR_145760	109617016		NR_145760	ENSG00000207215	SNORD3H	-	small nucleolar RNA, C/D box 3H	snoRNA
2482	chr6	71375665	71376054	+	0	NA	Intergenic	Intergenic	1172	NR_029598	407032		NR_029598	ENSG00000199094	MIR30C2	MIRN30C2|mir-30c-2	microRNA 30c-2	ncRNA
1692	chr3	24254608	24255131	+	0	NA	intron (NM_001354708, intron 2 of 9)	intron (NM_001354708, intron 2 of 9)	103545	NR_121667	101927854	Hs.570625	NR_121667		LOC101927854	-	uncharacterized LOC101927854	ncRNA
3308	chr9	132094276	132094847	+	0	NA	Intergenic	L1MB7|LINE|L1	-14694	NM_001253881	9442	Hs.374262	NM_004269	ENSG00000160563	MED27	CRAP34|CRSP34|CRSP8|MED3|TRAP37	mediator complex subunit 27	protein-coding
690	chr13	28499572	28500108	+	0	NA	Intergenic	Intergenic	-4712	NM_001160030	2321	Hs.594454	NM_002019	ENSG00000102755	FLT1	FLT|FLT-1|VEGFR-1|VEGFR1	fms related tyrosine kinase 1	protein-coding
3190	chr9	4857135	4857649	+	0	NA	intron (NM_005772, intron 8 of 8)	L1MB8|LINE|L1	7095	NR_029836	406894		NR_029836	ENSG00000199065	MIR101-2	MIRN101-2|mir-101-2	microRNA 101-2	ncRNA
319	chr10	4775746	4776203	+	0	NA	Intergenic	L1MC3|LINE|L1	-50203	NM_001271025	83592	Hs.657944	NM_031436	ENSG00000165568	AKR1E2	AKR1CL2|AKRDC1|LoopADR|TAKR|hTSP|htAKR	aldo-keto reductase family 1 member E2	protein-coding
3099	chr8	120972834	120973267	+	0	NA	Intergenic	Intergenic	-161004	NM_021021	6641	Hs.46701	NM_021021	ENSG00000172164	SNTB1	59-DAP|A1B|BSYN2|DAPA1B|SNT2|SNT2B1|TIP-43	syntrophin beta 1	protein-coding
2842	chr8	10835337	10835764	+	0	NA	intron (NM_001284356, intron 1 of 5)	L2a|LINE|L2	4325	NM_017884	54984	Hs.490991	NM_017884	ENSG00000254093	PINX1	Gno1|LPTL|LPTS|Pxr1	PIN2 (TERF1) interacting telomerase inhibitor 1	protein-coding
3114	chr8	122098381	122098872	+	0	NA	Intergenic	L2a|LINE|L2	-457186	NM_005328	3037	Hs.159226	NM_005328	ENSG00000170961	HAS2	-	hyaluronan synthase 2	protein-coding
499	chr11	78373606	78374136	+	0	NA	intron (NM_080491, intron 1 of 9)	L2b|LINE|L2	-31991	NM_012296	9846	Hs.429434	NM_012296	ENSG00000033327	GAB2	-	GRB2 associated binding protein 2	protein-coding
225	chr1	205162249	205162772	+	0	NA	intron (NM_199462, intron 5 of 11)	intron (NM_199462, intron 5 of 11)	-40532	NM_001193272	5929	Hs.519230	NM_005057	ENSG00000117222	RBBP5	RBQ3|SWD1	RB binding protein 5, histone lysine methyltransferase complex subunit	protein-coding
3309	chrUn_KI270529v1	508	771	+	0	NA	NA	ALR/Alpha|Satellite|centr	NA	NA
593	chr12	60090258	60090678	+	0	NA	Intergenic	L1MC3|LINE|L1	401098	NR_073055	9194	Hs.88156	NM_004731	ENSG00000118596	SLC16A7	MCT2	solute carrier family 16 member 7	protein-coding
2316	chr5	173781791	173782131	+	0	NA	Intergenic	MIRb|SINE|MIR	8981	NR_108028	101928154	Hs.366725	NR_108028		LINC01485	-	long intergenic non-protein coding RNA 1485	ncRNA
2470	chr6	53250192	53250504	+	0	NA	Intergenic	Intergenic	-26645	NR_049866	100847075		NR_049866	ENSG00000264056	MIR5685	-	microRNA 5685	ncRNA
1881	chr3	116141656	116142062	+	0	NA	intron (NM_001318915, intron 1 of 8)	LTR16|LTR|ERVL	-218165	NR_109998	101926903	Hs.26479	NR_109998	ENSG00000240922	LSAMP-AS1	-	LSAMP antisense RNA 1	ncRNA
388	chr10	87671437	87671838	+	0	NA	intron (NM_001015880, intron 1 of 12)	intron (NM_001015880, intron 1 of 12)	11759	NM_001015880	9060	Hs.524491	NM_004670	ENSG00000198682	PAPSS2	ATPSK2|BCYM4|SK2	3'-phosphoadenosine 5'-phosphosulfate synthase 2	protein-coding
1083	chr19	30049157	30049662	+	0	NA	Intergenic	Intergenic	107170	NM_003796	8725	Hs.466391	NM_003796	ENSG00000105176	URI1	C19orf2|NNX3|PPP1R19|RMP|URI	URI1 prefoldin like chaperone	protein-coding
459	chr11	28836381	28836694	+	0	NA	Intergenic	L2a|LINE|L2	-358989	NR_107035	102466876		NR_107035	ENSG00000273912	MIR8068	hsa-mir-8068	microRNA 8068	ncRNA
743	chr13	77740818	77741343	+	0	NA	promoter-TSS (NM_001242870)	promoter-TSS (NM_001242870)	-80	NM_001242871	122060	Hs.349955	NM_144595	ENSG00000139737	SLAIN1	C13orf32	SLAIN motif family member 1	protein-coding
1683	chr3	16647587	16648012	+	0	NA	Intergenic	MLT2B3|LTR|ERVL	-42376	NM_001351	1618	Hs.131179	NM_001351	ENSG00000092345	DAZL	DAZH|DAZL1|DAZLA|SPGYLA	deleted in azoospermia like	protein-coding
1860	chr3	99945362	99945946	+	0	NA	intron (NM_001042459, intron 1 of 4)	intron (NM_001042459, intron 1 of 4)	18744	NR_037486	100500859		NR_037486	ENSG00000264897	MIR3921	-	microRNA 3921	ncRNA
2300	chr5	147966415	147967063	+	0	NA	Intergenic	Intergenic	-60201	NM_206966	389336	Hs.660038	NM_206966	ENSG00000178776	C5orf46	SSSP1	chromosome 5 open reading frame 46	protein-coding
2250	chr5	106397632	106398103	+	0	NA	Intergenic	Intergenic	613147	NR_104671	102467213	Hs.570923	NR_104671	ENSG00000251027	LINC01950	-	long intergenic non-protein coding RNA 1950	ncRNA
1266	chr2	102025016	102025306	+	0	NA	TTS (NM_001261419)	TTS (NM_001261419)	26200	NR_048564	7850	Hs.25333	NM_004633	ENSG00000115590	IL1R2	CD121b|CDw121b|IL-1R-2|IL-1RT-2|IL-1RT2|IL1R2c|IL1RB	interleukin 1 receptor type 2	protein-coding
112	chr1	155457295	155457647	+	0	NA	intron (NM_018489, intron 4 of 27)	L2c|LINE|L2	24291	NR_034180	645682	Hs.632482	NR_034180	ENSG00000237872	POU5F1P4	OCT3|OCT4|OTF-3|OTF3|Oct-3|Oct-4|Oct4-pg4|POU5F1|POU5FLC1	POU class 5 homeobox 1 pseudogene 4	pseudo
1688	chr3	20073743	20074181	+	0	NA	intron (NM_003884, intron 2 of 17)	intron (NM_003884, intron 2 of 17)	33516	NM_003884	8850	Hs.533055	NM_003884	ENSG00000114166	KAT2B	CAF|P/CAF|PCAF	lysine acetyltransferase 2B	protein-coding
2020	chr4	75512946	75513226	+	0	NA	intron (NM_001278538, intron 1 of 8)	intron (NM_001278538, intron 1 of 8)	1344	NM_001009922	25898	Hs.48297	NM_015436	ENSG00000163743	RCHY1	ARNIP|CHIMP|PIRH2|PRO1996|RNF199|ZCHY|ZNF363	ring finger and CHY zinc finger domain containing 1	protein-coding
882	chr15	73978820	73979221	+	0	NA	TTS (NM_001256672)	TTS (NM_001256672)	13275	NM_001256674	9399	Hs.194816	NM_004809	ENSG00000067221	STOML1	SLP-1|STORP|hUNC-24	stomatin like 1	protein-coding
2570	chr6	142822517	142822846	+	0	NA	intron (NM_006734, intron 2 of 9)	intron (NM_006734, intron 2 of 9)	122495	NM_006734	3097	Hs.510172	NM_006734	ENSG00000010818	HIVEP2	HIV-EP2|MBP-2|MIBP1|MRD43|SHN2|ZAS2|ZNF40B	human immunodeficiency virus type I enhancer binding protein 2	protein-coding
1932	chr3	172285860	172286294	+	0	NA	intron (NM_001135095, intron 7 of 25)	intron (NM_001135095, intron 7 of 25)	162379	NM_198407	2693	Hs.130212	NM_004122	ENSG00000121853	GHSR	GHDP	growth hormone secretagogue receptor	protein-coding
2561	chr6	140560640	140561030	+	0	NA	Intergenic	Intergenic	-122979	NR_039675	100616180		NR_039675	ENSG00000264390	MIR4465	-	microRNA 4465	ncRNA
2627	chr7	18815339	18815576	+	0	NA	intron (NM_058176, intron 16 of 22)	intron (NM_058176, intron 16 of 22)	302179	NM_000474	7291	Hs.66744	NM_000474	ENSG00000122691	TWIST1	ACS3|BPES2|BPES3|CRS|CRS1|CSO|SCS|SWCOS|TWIST|bHLHa38	twist family bHLH transcription factor 1	protein-coding
888	chr15	79978433	79979006	+	0	NA	Intergenic	Intergenic	-7523	NM_001114735	597	Hs.227817	NM_004049	ENSG00000140379	BCL2A1	ACC-1|ACC-2|ACC1|ACC2|BCL2L5|BFL1|GRS|HBPA1	BCL2 related protein A1	protein-coding
749	chr13	79937691	79938332	+	0	NA	Intergenic	Intergenic	65425	NR_120413	101927195	Hs.342412	NR_120413	ENSG00000229175	LINC00382	TCONS_00021500	long intergenic non-protein coding RNA 382	ncRNA
1862	chr3	100833490	100833858	+	0	NA	intron (NM_001349330, intron 24 of 61)	intron (NM_001349330, intron 24 of 61)	124132	NM_001195478	10342	Hs.518123	NM_006070	ENSG00000114354	TFG	HMSNP|SPG57|TF6|TRKT3	trafficking from ER to golgi regulator	protein-coding
2456	chr6	32060873	32061250	+	0	NA	intron (NM_001365276, intron 21 of 43).2	L1ME4a|LINE|L1	-14933	NM_032470	7148	Hs.485104	NM_019105	ENSG00000168477	TNXB	EDS3|EDSCLL|EDSCLL1|HXBL|TENX|TN-X|TNX|TNXB1|TNXB2|TNXBS|VUR8|XB|XBS	tenascin XB	protein-coding
2643	chr7	30805970	30806531	+	0	NA	intron (NR_037598, intron 7 of 19)	MIRb|SINE|MIR	34833	NM_032222	84182	Hs.660192	NM_032222	ENSG00000106125	MINDY4	AQP-1|AQP1|C7orf67|CHIP28|FAM188B	MINDY lysine 48 deubiquitinase 4	protein-coding
1397	chr2	166632593	166632938	+	0	NA	Intergenic	L1MA3|LINE|L1	-145794	NR_045628	6332	Hs.596087	NM_002976	ENSG00000136546	SCN7A	NaG|Nav2.1|Nav2.2|SCN6A	sodium voltage-gated channel alpha subunit 7	protein-coding
1845	chr3	95048485	95048967	+	0	NA	Intergenic	Intergenic	110463	NR_015400	255025	Hs.130994	NR_015400	ENSG00000239589	LINC00879	-	long intergenic non-protein coding RNA 879	ncRNA
3263	chr9	85858395	85858857	+	0	NA	Intergenic	Intergenic	52624	NR_029410	389765	Hs.715986	NR_029410		LOC389765	-	kinesin family member 27 pseudogene	pseudo
2519	chr6	115540238	115540689	+	0	NA	Intergenic	Tigger15a|DNA|TcMar-Tigger	103372	NR_134602	105377962	Hs.571066	NR_134602		LINC02534	-	long intergenic non-protein coding RNA 2534	ncRNA
1008	chr17	68455949	68456467	+	0	NA	intron (NM_017983, intron 1 of 12)	intron (NM_017983, intron 1 of 12)	1288	NM_017983	55062	Hs.463964	NM_017983	ENSG00000070540	WIPI1	ATG18|ATG18A|WIPI49	WD repeat domain, phosphoinositide interacting 1	protein-coding
1782	chr3	66338957	66339338	+	0	NA	intron (NR_028475, intron 5 of 9)	L1MB4|LINE|L1	118144	NM_001350991	115286	Hs.379386	NM_173471	ENSG00000144741	SLC25A26	COXPD28|SAMC	solute carrier family 25 member 26	protein-coding
1763	chr3	60746028	60746416	+	0	NA	intron (NR_148921, intron 4 of 4)	intron (NR_148921, intron 4 of 4)	-128352	NR_128708	103504735		NR_128708	ENSG00000281426	MIR548BB	MI0029321|hsa-mir-548bb	microRNA 548bb	ncRNA
2096	chr4	139783859	139784366	+	0	NA	intron (NM_018717, intron 2 of 4)	intron (NM_018717, intron 2 of 4)	118293	NM_002413	4258	Hs.81874	NM_002413	ENSG00000085871	MGST2	GST2|MGST-II	microsomal glutathione S-transferase 2	protein-coding
1623	chr21	26374840	26375583	+	0	NA	Intergenic	Intergenic	-18424	NR_135516	100996571	Hs.570432	NR_135515	ENSG00000197934	CYYR1-AS1	-	cysteine and tyrosine rich 1 antisense RNA 1	ncRNA
2358	chr6	7504023	7504718	+	0	NA	Intergenic	Intergenic	-37301	NM_004415	1832	Hs.519873	NM_004415	ENSG00000096696	DSP	DCWHKTA|DP	desmoplakin	protein-coding
1066	chr18	66369767	66370079	+	0	NA	Intergenic	Intergenic	234167	NR_073130	28513	Hs.42771	NM_021153	ENSG00000071991	CDH19	CDH7|CDH7L2	cadherin 19	protein-coding
2230	chr5	88438030	88438444	+	0	NA	intron (NR_105021, intron 1 of 5)	intron (NR_105021, intron 1 of 5)	853	NR_105021	102546226	Hs.535810	NR_105021	ENSG00000250156	LINC02060	-	long intergenic non-protein coding RNA 2060	ncRNA
247	chr1	216910214	216910812	+	0	NA	intron (NM_001350123, intron 2 of 8)	intron (NM_001350123, intron 2 of 8)	29160	NM_001243512	2104	Hs.444225	NM_001438	ENSG00000196482	ESRRG	ERR-gamma|ERR3|ERRg|ERRgamma|NR3B3	estrogen related receptor gamma	protein-coding
2675	chr7	81155648	81156224	+	0	NA	Intergenic	Intergenic	-233547	NM_001350120	10512	Hs.269109	NM_006379	ENSG00000075223	SEMA3C	SEMAE|SemE	semaphorin 3C	protein-coding
1670	chr3	11382196	11382564	+	0	NA	intron (NM_001144912, intron 16 of 16)	intron (NM_001144912, intron 16 of 16)	109983	NM_006395	10533	Hs.38032	NM_006395	ENSG00000197548	ATG7	APG7-LIKE|APG7L|GSA7	autophagy related 7	protein-coding
2484	chr6	71446418	71446754	+	0	NA	intron (NR_121615, intron 4 of 7)	intron (NR_121615, intron 4 of 7)	25559	NR_121615	102724000	Hs.145785	NR_121615		LINC01626	-	long intergenic non-protein coding RNA 1626	ncRNA
2502	chr6	101380728	101381563	+	0	NA	Intergenic	Intergenic	-17840	NM_021956	2898	Hs.98262	NM_021956	ENSG00000164418	GRIK2	EAA4|GLR6|GLUK6|GLUR6|GluK2|MRT6	glutamate ionotropic receptor kainate type subunit 2	protein-coding
2321	chr6	658255	658588	+	0	NA	intron (NR_073064, intron 2 of 29)	L2a|LINE|L2	-1457	NM_148959	135458	Hs.669039	NM_148959	ENSG00000188996	HUS1B	-	HUS1 checkpoint clamp component B	protein-coding
994	chr17	61247408	61247817	+	0	NA	intron (NM_001330413, intron 23 of 25)	intron (NM_001330413, intron 23 of 25)	120092	NR_136397	101927855	Hs.662123	NR_136397	ENSG00000267131	LOC101927855	-	uncharacterized LOC101927855	ncRNA
2590	chr6	155188891	155189410	+	0	NA	intron (NM_012454, intron 13 of 25)	intron (NM_012454, intron 13 of 25)	-27816	NM_001010927	26230	Hs.586279	NM_012454	ENSG00000146426	TIAM2	STEF|TIAM-2	T cell lymphoma invasion and metastasis 2	protein-coding
1977	chr4	14943691	14944083	+	0	NA	intron (NR_038857, intron 7 of 7)	intron (NR_038857, intron 7 of 7)	-55718	NR_126435	201853	Hs.551051	NR_126435	ENSG00000248360	LINC00504	-	long intergenic non-protein coding RNA 504	ncRNA
2419	chr6	16250053	16250387	+	0	NA	intron (NM_006877, intron 2 of 8)	intron (NM_006877, intron 2 of 8)	11633	NM_006877	2766	Hs.484741	NM_006877	ENSG00000137198	GMPR	GMPR 1|GMPR1	guanosine monophosphate reductase	protein-coding
2259	chr5	117414925	117415422	+	0	NA	promoter-TSS (NR_046089)	promoter-TSS (NR_046089)	-339	NR_046089	728342	Hs.434420	NR_046089		LINC00992	-	long intergenic non-protein coding RNA 992	ncRNA
1995	chr4	31768786	31769071	+	0	NA	Intergenic	Intergenic	-228451	NR_125936	102723828	Hs.575118	NR_125936	ENSG00000251129	LINC02506	-	long intergenic non-protein coding RNA 2506	ncRNA
3237	chr9	72160435	72160825	+	0	NA	intron (NM_001351571, intron 1 of 13)	L1MB5|LINE|L1	11190	NM_004293	9615	Hs.494163	NM_004293	ENSG00000119125	GDA	CYPIN|GAH|GUANASE|NEDASIN	guanine deaminase	protein-coding
70	chr1	87169224	87169670	+	0	NA	TTS (NR_026989)	TTS (NR_026989)	37521	NR_026987	339524	Hs.306423	NM_207357	ENSG00000267272	LINC01140	-	long intergenic non-protein coding RNA 1140	ncRNA
2288	chr5	132820925	132821276	+	0	NA	Intergenic	Intergenic	5210	NM_133456	134549	Hs.519574	NM_133456	ENSG00000164403	SHROOM1	APXL2	shroom family member 1	protein-coding
1679	chr3	15755589	15755970	+	0	NA	intron (NM_001349279, intron 4 of 28)	intron (NM_001349279, intron 4 of 28)	768	NM_001195099	23243	Hs.335239	NM_015199	ENSG00000206560	ANKRD28	PITK|PPP1R65	ankyrin repeat domain 28	protein-coding
870	chr15	55823112	55823594	+	0	NA	Intergenic	Intergenic	-80201	NM_173814	283659	Hs.130957	NM_173814	ENSG00000166450	PRTG	IGDCC5	protogenin	protein-coding
3044	chr8	104642988	104643676	+	0	NA	Intergenic	MLT2D|LTR|ERVL	-54308	NM_013437	29967	Hs.600630	NM_013437	ENSG00000147650	LRP12	MIG13A|ST7	LDL receptor related protein 12	protein-coding
1159	chr2	39492023	39492591	+	0	NA	intron (NR_037875, intron 3 of 5)	intron (NR_037875, intron 3 of 5)	54891	NR_037875	728730	Hs.655344	NR_037875	ENSG00000231312	MAP4K3-DT	-	MAP4K3 divergent transcript	ncRNA
731	chr13	72156789	72157177	+	0	NA	Intergenic	Intergenic	-289779	NM_001366712	1602	Hs.129452	NM_004392	ENSG00000276644	DACH1	DACH	dachshund family transcription factor 1	protein-coding
2882	chr8	55778352	55778832	+	0	NA	intron (NM_001317902, intron 1 of 10)	intron (NM_001317902, intron 1 of 10)	5146	NM_001363184	96764	Hs.335068	NM_024831	ENSG00000137574	TGS1	NCOA6IP|PIMT|PIPMT	trimethylguanosine synthase 1	protein-coding
222	chr1	203534320	203534976	+	0	NA	Intergenic	Intergenic	40495	NM_014359	26254	Hs.632468	NM_014359	ENSG00000188770	OPTC	OPT	opticin	protein-coding
1204	chr2	54680485	54680762	+	0	NA	Intergenic	MLT1N2|LTR|ERVL-MaLR	-44389	NM_001039753	400954	Hs.656692	NM_001039753	ENSG00000214595	EML6	-	EMAP like 6	protein-coding
469	chr11	36012484	36012893	+	0	NA	intron (NM_001304264, intron 1 of 5)	MER44C|DNA|TcMar-Tigger	2590	NR_039769	100616311		NR_039769	ENSG00000263389	MIR3973	-	microRNA 3973	ncRNA
1173	chr2	44543195	44543553	+	0	NA	intron (NM_024766, intron 3 of 10)	Tigger9a|DNA|TcMar-Tigger	181427	NM_024766	79823	Hs.468349	NM_024766	ENSG00000143919	CAMKMT	C2orf34|CLNMT|CaM KMT|Cam|KMT	calmodulin-lysine N-methyltransferase	protein-coding
91	chr1	107665075	107665515	+	0	NA	intron (NM_006113, intron 19 of 26)	Zaphod3|DNA|hAT-Tip100	23204	NM_001079874	10451	Hs.267659	NM_006113	ENSG00000134215	VAV3	-	vav guanine nucleotide exchange factor 3	protein-coding
571	chr12	27604466	27604830	+	0	NA	intron (NM_001198915, intron 2 of 26)	intron (NM_001198915, intron 2 of 26)	80442	NM_177444	8496	Hs.172445	NM_003622	ENSG00000110841	PPFIBP1	L2|SGT2|hSGT2|hSgt2p	PPFIA binding protein 1	protein-coding
781	chr14	21269492	21269795	+	0	NA	promoter-TSS (NM_001077443)	promoter-TSS (NM_001077443)	-164	NM_001077443	3183	Hs.508848	NM_004500	ENSG00000092199	HNRNPC	C1|C2|HNRNP|HNRPC|SNRPC	heterogeneous nuclear ribonucleoprotein C (C1/C2)	protein-coding
3203	chr9	16947661	16947946	+	0	NA	Intergenic	MIR|SINE|MIR	-77133	NM_001317939	54796	Hs.656581	NM_017637	ENSG00000173068	BNC2	BSN2	basonuclin 2	protein-coding
1559	chr2	231162011	231162400	+	0	NA	intron (NM_001191037, intron 20 of 23)	intron (NM_001191037, intron 20 of 23)	-36426	NM_001352758	80210	Hs.162411	NM_025139	ENSG00000135931	ARMC9	ARM|JBTS30|KU-MEL-1|NS21	armadillo repeat containing 9	protein-coding
1074	chr18	76771251	76771658	+	0	NA	Intergenic	Intergenic	50841	NR_040024	100131655	Hs.385806	NR_040024	ENSG00000264278	ZNF236-DT	-	ZNF236 divergent transcript	ncRNA
2798	chr7	120979805	120980246	+	0	NA	Intergenic	Intergenic	-8686	NM_024913	79974	Hs.189652	NM_024913	ENSG00000106034	CPED1	C7orf58	cadherin like and PC-esterase domain containing 1	protein-coding
1900	chr3	147936994	147937687	+	0	NA	Intergenic	MIR|SINE|MIR	-140819	NR_134937	100507461	Hs.112623	NR_134937	ENSG00000241131	LINC02032	-	long intergenic non-protein coding RNA 2032	ncRNA
3221	chr9	32877072	32877563	+	0	NA	Intergenic	Intergenic	93777	NM_212558	401498	Hs.522063	NM_212558	ENSG00000188133	TMEM215	-	transmembrane protein 215	protein-coding
2849	chr8	18720725	18721182	+	0	NA	intron (NM_015310, intron 9 of 15)	intron (NM_015310, intron 9 of 15)	87914	NM_206909	23362	Hs.434255	NM_015310	ENSG00000156011	PSD3	EFA6D|EFA6R|HCA67	pleckstrin and Sec7 domain containing 3	protein-coding
2967	chr8	85055888	85056436	+	0	NA	Intergenic	Intergenic	-51076	NM_001349639	85444	Hs.193115	NM_033402	ENSG00000133739	LRRCC1	CLERC|CLERK|SAP2|VFL1	leucine rich repeat and coiled-coil centrosomal protein 1	protein-coding
2290	chr5	134479879	134480249	+	0	NA	Intergenic	MER44B|DNA|TcMar-Tigger	-26488	NR_105045	101927934	Hs.535775	NR_105045	ENSG00000251169	LINC01843	-	long intergenic non-protein coding RNA 1843	ncRNA
959	chr17	32569073	32569462	+	0	NA	intron (NM_015194, intron 21 of 21)	intron (NM_015194, intron 21 of 21)	82274	NM_003885	8851	Hs.500015	NM_003885	ENSG00000176749	CDK5R1	CDK5P35|CDK5R|NCK5A|p23|p25|p35|p35nck5a	cyclin dependent kinase 5 regulatory subunit 1	protein-coding
978	chr17	58401942	58402463	+	0	NA	intron (NM_001305544, intron 2 of 9)	intron (NM_001305544, intron 2 of 9)	519	NM_001305545	54894	Hs.584916	NM_017763	ENSG00000108375	RNF43	RNF124|SSPCS|URCC	ring finger protein 43	protein-coding
2430	chr6	16909820	16910414	+	0	NA	Intergenic	Intergenic	-148627	NM_001128164	6310	Hs.434961	NM_000332	ENSG00000124788	ATXN1	ATX1|D6S504E|SCA1	ataxin 1	protein-coding
902	chr15	96020086	96020489	+	0	NA	Intergenic	Intergenic	107554	NR_158193	105369212		NR_158193		LOC105369212	-	uncharacterized LOC105369212	ncRNA
3115	chr8	122155925	122156221	+	0	NA	Intergenic	Intergenic	412571	NR_131202	105375734	Hs.628341	NR_131202		SMILR	-	smooth muscle induced lncRNA, enhancer of proliferation	ncRNA
775	chr13	109180912	109181406	+	0	NA	intron (NM_015011, intron 34 of 34)	intron (NM_015011, intron 34 of 34)	-13856	NR_047700	100885782	Hs.655942	NR_047700	ENSG00000236242	MYO16-AS1	-	MYO16 antisense RNA 1	ncRNA
1512	chr2	213868531	213868959	+	0	NA	intron (NR_047660, intron 10 of 14)	intron (NR_047660, intron 10 of 14)	110678	NR_039640	100616375		NR_039640	ENSG00000265734	MIR4438	-	microRNA 4438	ncRNA
3076	chr8	115473611	115474177	+	0	NA	intron (NM_001282902, intron 4 of 5)	intron (NM_001282902, intron 4 of 5)	194119	NM_001282902	7227	Hs.657018	NM_014112	ENSG00000104447	TRPS1	GC79|LGCR	transcriptional repressor GATA binding 1	protein-coding
2930	chr8	74822170	74822777	+	0	NA	Intergenic	Intergenic	-2061	NM_015886	51050	Hs.98558	NM_015886	ENSG00000137558	PI15	CRISP8|P24TI|P25TI	peptidase inhibitor 15	protein-coding
1768	chr3	62170383	62170676	+	0	NA	intron (NM_002841, intron 8 of 29)	intron (NM_002841, intron 8 of 29)	148418	NR_038283	100506994	Hs.656620	NR_038281	ENSG00000241472	PTPRG-AS1	-	PTPRG antisense RNA 1	ncRNA
151	chr1	172902608	172903280	+	0	NA	Intergenic	Intergenic	148019	NM_005092	8995	Hs.248197	NM_005092	ENSG00000120337	TNFSF18	AITRL|GITRL|TL6|TNLG2A|hGITRL	TNF superfamily member 18	protein-coding
2350	chr6	4873316	4873674	+	0	NA	intron (NM_001143970, intron 1 of 6)	intron (NM_001143970, intron 1 of 6)	-16545	NM_001143971	9425	Hs.269092	NM_004824	ENSG00000153046	CDYL	CDYL1	chromodomain Y like	protein-coding
797	chr14	45919830	45920377	+	0	NA	Intergenic	LTR3B_|LTR|ERVK	-144056	NR_102702	100506412	Hs.207545	NR_102699	ENSG00000258700	LINC00871	-	long intergenic non-protein coding RNA 871	ncRNA
767	chr13	97258028	97258444	+	0	NA	intron (NM_144778, intron 1 of 8)	intron (NM_144778, intron 1 of 8)	35903	NM_144778	10150	Hs.657347	NM_144778	ENSG00000139793	MBNL2	MBLL|MBLL39|PRO2032	muscleblind like splicing regulator 2	protein-coding
217	chr1	200224348	200224933	+	0	NA	Intergenic	Intergenic	149152	NR_040064	554279	Hs.434694	NR_040064	ENSG00000203721	LINC00862	C1orf98|SMIM16	long intergenic non-protein coding RNA 862	ncRNA
802	chr14	47660323	47660718	+	0	NA	intron (NM_001113498, intron 1 of 16)	intron (NM_001113498, intron 1 of 16)	14434	NM_001113498	161357	Hs.436380	NM_182830	ENSG00000139915	MDGA2	MAMDC1|c14_5286	MAM domain containing glycosylphosphatidylinositol anchor 2	protein-coding
897	chr15	86167669	86168442	+	0	NA	intron (NM_152336, intron 5 of 24)	intron (NM_152336, intron 5 of 24)	-51338	NR_120368	101929701	Hs.132570	NR_120368	ENSG00000260477	LINC01584	-	long intergenic non-protein coding RNA 1584	ncRNA
1818	chr3	80190095	80190511	+	0	NA	Intergenic	HERVL40-int|LTR|ERVL	-422305	NM_002941	6091	Hs.744218	NM_002941	ENSG00000169855	ROBO1	DUTT1|SAX3	roundabout guidance receptor 1	protein-coding
1724	chr3	32376078	32376588	+	0	NA	Intergenic	L1ME2|LINE|L1	-15520	NM_138410	112616	Hs.440494	NM_138410	ENSG00000153551	CMTM7	CKLFSF7	CKLF like MARVEL transmembrane domain containing 7	protein-coding
688	chr13	25865376	25865761	+	0	NA	intron (NM_016529, intron 33 of 36)	UCON14|DNA?|DNA?	185492	NM_001007538	387914	Hs.433791	NM_001007538	ENSG00000180730	SHISA2	C13orf13|PRO28631|TMEM46|WGAR9166|bA398O19.2|hShisa	shisa family member 2	protein-coding
643	chr12	90334033	90334471	+	0	NA	Intergenic	Intergenic	40934	NR_135018	105369893	Hs.577777	NR_135018		LINC02392	-	long intergenic non-protein coding RNA 2392	ncRNA
692	chr13	33279794	33280314	+	0	NA	intron (NR_046693, intron 2 of 2)	intron (NR_046693, intron 2 of 2)	2500	NR_046693	100874241	Hs.662433	NR_046693	ENSG00000236581	STARD13-AS	STARD13-AS2	STARD13 antisense RNA	ncRNA
92	chr1	107690574	107690853	+	0	NA	intron (NM_006113, intron 17 of 26)	intron (NM_006113, intron 17 of 26)	-2214	NM_001079874	10451	Hs.267659	NM_006113	ENSG00000134215	VAV3	-	vav guanine nucleotide exchange factor 3	protein-coding
2351	chr6	4935969	4936350	+	0	NA	intron (NM_001143971, intron 3 of 6)	intron (NM_001143971, intron 3 of 6)	46119	NM_001143971	9425	Hs.269092	NM_004824	ENSG00000153046	CDYL	CDYL1	chromodomain Y like	protein-coding
1726	chr3	36677219	36677734	+	0	NA	Intergenic	L1M3c|LINE|L1	62385	NM_033403	85443	Hs.631907	NM_033403	ENSG00000163673	DCLK3	CLR|DCAMKL3|DCDC3C|DCK3	doublecortin like kinase 3	protein-coding
2524	chr6	118203657	118204024	+	0	NA	intron (NM_001029858, intron 2 of 7)	L2a|LINE|L2	117937	NR_134601	105377967	Hs.692865	NR_134601		LOC105377967	-	uncharacterized LOC105377967	ncRNA
3036	chr8	101758941	101759393	+	0	NA	intron (NM_001040625, intron 4 of 6)	intron (NM_001040625, intron 4 of 6)	31802	NM_032041	83988	Hs.492427	NM_032041	ENSG00000104490	NCALD	-	neurocalcin delta	protein-coding
2248	chr5	103411698	103412142	+	0	NA	Intergenic	Intergenic	130065	NR_104670	102467212	Hs.641885	NR_104670	ENSG00000248757	LINC02115	-	long intergenic non-protein coding RNA 2115	ncRNA
754	chr13	85367851	85368287	+	0	NA	intron (NR_046989, intron 1 of 3)	MLT1G1|LTR|ERVL-MaLR	4466	NR_046989	100874137	Hs.742643	NR_046989	ENSG00000226317	LINC00351	-	long intergenic non-protein coding RNA 351	ncRNA
2486	chr6	73704252	73704696	+	0	NA	intron (NM_001159588, intron 2 of 31)	intron (NM_001159588, intron 2 of 31)	8271	NM_133493	135228	Hs.399891	NM_133493	ENSG00000156535	CD109	CPAMD7|p180|r150	CD109 molecule	protein-coding
1523	chr2	216119041	216119675	+	0	NA	intron (NM_021141, intron 5 of 20)	L2b|LINE|L2	10010	NM_021141	7520	Hs.388739	NM_021141	ENSG00000079246	XRCC5	KARP-1|KARP1|KU80|KUB2|Ku86|NFIV	X-ray repair cross complementing 5	protein-coding
609	chr12	69519853	69520087	+	0	NA	intron (NM_001278354, intron 2 of 9)	L1PREC2|LINE|L1	4530	NR_145803	109623461		NR_145803		SNORA113	-	small nucleolar RNA, H/ACA box 113	snoRNA
1098	chr2	8754133	8754578	+	0	NA	intron (NM_001348732, intron 22 of 28)	intron (NM_001348732, intron 22 of 28)	72299	NM_002166	3398	Hs.180919	NM_002166	ENSG00000115738	ID2	GIG8|ID2A|ID2H|bHLHb26	inhibitor of DNA binding 2	protein-coding
3138	chr8	125420418	125420834	+	0	NA	Intergenic	MIR3|SINE|MIR	-9732	NM_025195	10221	Hs.444947	NM_025195	ENSG00000173334	TRIB1	C8FW|GIG-2|GIG2|SKIP1|TRB-1|TRB1	tribbles pseudokinase 1	protein-coding
2119	chr4	156672753	156673386	+	0	NA	Intergenic	MLT1L|LTR|ERVL-MaLR	298730	NM_016205	56034	Hs.570855	NM_016205	ENSG00000145431	PDGFC	FALLOTEIN|SCDGF	platelet derived growth factor C	protein-coding
701	chr13	44429295	44429927	+	0	NA	Intergenic	Intergenic	7247	NM_006022	8848	Hs.436383	NM_006022	ENSG00000102804	TSC22D1	Ptg-2|TGFB1I4|TSC22	TSC22 domain family member 1	protein-coding
1752	chr3	52670640	52671436	+	0	NA	intron (NM_001366074, intron 5 of 30)	MLT1J|LTR|ERVL-MaLR	14561	NM_001350074	55193	Hs.189920	NM_018165	ENSG00000163939	PBRM1	BAF180|PB1	polybromo 1	protein-coding
772	chr13	99639216	99639469	+	0	NA	intron (NR_104592, intron 1 of 9)	intron (NR_104592, intron 1 of 9)	-3717	NR_036191	100422861		NR_036191	ENSG00000263615	MIR4306	mir-4306	microRNA 4306	ncRNA
1052	chr18	43534642	43534989	+	0	NA	Intergenic	Intergenic	-257325	NM_020783	6860	Hs.8059	NM_020783	ENSG00000132872	SYT4	HsT1192	synaptotagmin 4	protein-coding
2660	chr7	78179306	78179769	+	0	NA	intron (NM_001301128, intron 12 of 20)	intron (NM_001301128, intron 12 of 20)	-167705	NR_003680	399670	Hs.568045	NR_003680	ENSG00000231322	RPL13AP17	RPL13A_6_816	ribosomal protein L13a pseudogene 17	pseudo
2436	chr6	17447869	17448331	+	0	NA	intron (NM_001363534, intron 3 of 11)	intron (NM_001363534, intron 3 of 11)	54505	NM_006366	10486	Hs.132902	NM_006366	ENSG00000112186	CAP2	-	cyclase associated actin cytoskeleton regulatory protein 2	protein-coding
760	chr13	91240422	91240699	+	0	NA	Intergenic	Intergenic	-28862	NR_047004	100874150	Hs.711947	NR_047004		LINC00379	-	long intergenic non-protein coding RNA 379	ncRNA
1896	chr3	146090598	146090820	+	0	NA	intron (NM_182943, intron 8 of 19)	intron (NM_182943, intron 8 of 19)	-21524	NR_146297	109729161		NR_146297	ENSG00000240032	LNCSRLR	lncRNA-SRLR	lncRNA sorafenib resistance in renal cell carcinoma associated	ncRNA
1563	chr2	231977312	231977653	+	0	NA	intron (NR_046477, intron 1 of 18)	intron (NR_046477, intron 1 of 18)	15769	NR_046476	129563	Hs.732236	NM_152383	ENSG00000144535	DIS3L2	FAM6A|PRLMNS|hDIS3L2	DIS3 like 3'-5' exoribonuclease 2	protein-coding
3151	chr8	127342511	127343011	+	0	NA	intron (NR_117099, intron 3 of 3)	intron (NR_117099, intron 3 of 3)	-57638	NR_109834	101805488	Hs.745578	NR_109834	ENSG00000280997	CCAT2	LINC00873|NCCP1	colon cancer associated transcript 2	ncRNA
1602	chr20	47274528	47274798	+	0	NA	intron (NM_001281774, intron 12 of 23)	intron (NM_001281774, intron 12 of 23)	-43839	NR_024594	100131496	Hs.662547	NR_024594	ENSG00000267882	LOC100131496	-	uncharacterized LOC100131496	ncRNA
1841	chr3	89586101	89586717	+	0	NA	Intergenic	ERVL-E-int|LTR|ERVL	478788	NM_005233	2042	Hs.123642	NM_005233	ENSG00000044524	EPHA3	EK4|ETK|ETK1|HEK|HEK4|TYRO4	EPH receptor A3	protein-coding
1827	chr3	86803502	86803950	+	0	NA	Intergenic	L1MA9|LINE|L1	187423	NM_001320493	389136	Hs.606507	NM_016206	ENSG00000206538	VGLL3	VGL-3|VGL3	vestigial like family member 3	protein-coding
1640	chr21	36377196	36377694	+	0	NA	TTS (NM_001320446)	TTS (NM_001320446)	-7947	NM_005441	8208	Hs.75238	NM_005441	ENSG00000159259	CHAF1B	CAF-1|CAF-IP60|CAF1|CAF1A|CAF1P60|MPHOSPH7|MPP7	chromatin assembly factor 1 subunit B	protein-coding
953	chr17	19273651	19274048	+	0	NA	intron (NR_046824, intron 2 of 2)	intron (NR_046824, intron 2 of 2)	2456	NR_046824	100874309	Hs.733657	NR_046824		EPN2-IT1	-	EPN2 intronic transcript 1	ncRNA
682	chr13	20849038	20849341	+	0	NA	intron (NM_022459, intron 4 of 22)	intron (NM_022459, intron 4 of 22)	53585	NM_022459	64328	Hs.507452	NM_022459	ENSG00000132953	XPO4	exp4	exportin 4	protein-coding
770	chr13	98521106	98521349	+	0	NA	intron (NM_001032296, intron 1 of 10)	intron (NM_001032296, intron 1 of 10)	898	NM_003576	8428	Hs.508514	NM_003576	ENSG00000102572	STK24	HEL-S-95|MST3|MST3B|STE20|STK3	serine/threonine kinase 24	protein-coding
3107	chr8	121631882	121632452	+	0	NA	intron (NM_005328, intron 1 of 3)	intron (NM_005328, intron 1 of 3)	-7179	NR_002835	594842	Hs.668686	NR_002835		HAS2-AS1	HAS2-AS|HAS2AS|HASNT|NCRNA00077	HAS2 antisense RNA 1	ncRNA
1645	chr21	45010157	45010387	+	0	NA	Intergenic	L1ME1|LINE|L1	-5545	NR_024089	378825	Hs.534828	NR_024089	ENSG00000275874	PICSAR	C21orf113|LINC00162|NCRNA00162|NLC1-C|NLC1C|PRED74	P38 inhibited cutaneous squamous cell carcinoma associated lincRNA	ncRNA
3163	chr8	129513984	129514707	+	0	NA	intron (NR_130917, intron 1 of 3)	intron (NR_130917, intron 1 of 3)	-30203	NR_037457	100500839		NR_037457	ENSG00000263763	MIR3686	-	microRNA 3686	ncRNA
1821	chr3	83437984	83438679	+	0	NA	Intergenic	L1M4a1|LINE|L1	1431244	NR_033860	440970	Hs.411049	NR_033860	ENSG00000242641	LINC00971	-	long intergenic non-protein coding RNA 971	ncRNA
3093	chr8	120838162	120838793	+	0	NA	Intergenic	MamGypLTR1a|LTR|Gypsy	-26431	NM_021021	6641	Hs.46701	NM_021021	ENSG00000172164	SNTB1	59-DAP|A1B|BSYN2|DAPA1B|SNT2|SNT2B1|TIP-43	syntrophin beta 1	protein-coding
1552	chr2	226426461	226426813	+	0	NA	Intergenic	Charlie20a|DNA|hAT-Charlie	232156	NR_049887	100847053		NR_049887	ENSG00000263363	MIR5702	-	microRNA 5702	ncRNA
1729	chr3	38327596	38328098	+	0	NA	Intergenic	LTR8B|LTR|ERV1	-18913	NM_001349179	9942	Hs.659985	NM_005108	ENSG00000093217	XYLB	-	xylulokinase	protein-coding
2426	chr6	16639630	16640050	+	0	NA	intron (NM_000332, intron 4 of 8)	intron (NM_000332, intron 4 of 8)	120344	NR_152113	6310	Hs.434961	NM_000332	ENSG00000124788	ATXN1	ATX1|D6S504E|SCA1	ataxin 1	protein-coding
2091	chr4	132934944	132935178	+	0	NA	Intergenic	Intergenic	214055	NR_125885	101927359	Hs.649960	NR_125885	ENSG00000250241	LOC101927359	-	uncharacterized LOC101927359	ncRNA
1520	chr2	215548820	215549134	+	0	NA	Intergenic	Intergenic	95270	NR_110607	102724849	Hs.116161	NR_110607	ENSG00000225166	LOC102724849	-	uncharacterized LOC102724849	ncRNA
3137	chr8	125417945	125418333	+	0	NA	Intergenic	Intergenic	-12219	NM_025195	10221	Hs.444947	NM_025195	ENSG00000173334	TRIB1	C8FW|GIG-2|GIG2|SKIP1|TRB-1|TRB1	tribbles pseudokinase 1	protein-coding
2905	chr8	64641726	64642148	+	0	NA	intron (NM_004820, intron 1 of 5)	MLT1I|LTR|ERVL-MaLR	-60045	NR_152770	401463	Hs.651960	NR_015374	ENSG00000254102	LOC401463	-	uncharacterized LOC401463	ncRNA
2241	chr5	96026410	96026774	+	0	NA	intron (NR_130776, intron 1 of 4)	Zaphod|DNA|hAT-Tip100	-52546	NR_030309	693168		NR_030309	ENSG00000207578	MIR583	MIRN583|hsa-mir-583	microRNA 583	ncRNA
3055	chr8	107737440	107737815	+	0	NA	Intergenic	Intergenic	-239709	NM_001199859	284	Hs.369675	NM_001146	ENSG00000154188	ANGPT1	AGP1|AGPT|ANG1	angiopoietin 1	protein-coding
738	chr13	74674665	74675025	+	0	NA	Intergenic	L2a|LINE|L2	122002	NR_034024	338864	Hs.97408	NR_034024	ENSG00000236678	LINC00347	-	long intergenic non-protein coding RNA 347	ncRNA
1073	chr18	73790889	73791319	+	0	NA	Intergenic	Intergenic	356730	NM_152676	201456	Hs.664011	NM_152676	ENSG00000141665	FBXO15	FBX15	F-box protein 15	protein-coding
2557	chr6	137853628	137853897	+	0	NA	intron (NR_049793, intron 3 of 3)	intron (NR_049793, intron 3 of 3)	-13497	NM_006290	7128	Hs.211600	NM_006290	ENSG00000118503	TNFAIP3	A20|AISBL|OTUD7C|TNFA1P2	TNF alpha induced protein 3	protein-coding
574	chr12	28788238	28788623	+	0	NA	Intergenic	L1MA3|LINE|L1	-360848	NM_001271783	55711	Hs.684482	NM_018099	ENSG00000064763	FAR2	HEL-S-81|MLSTD1|SDR10E2	fatty acyl-CoA reductase 2	protein-coding
451	chr11	16630718	16631030	+	0	NA	intron (NM_001367872, intron 2 of 16)	L1PA16|LINE|L1	107603	NM_001367872	55553	Hs.368226	NM_017508	ENSG00000110693	SOX6	HSSOX6|SOXD	SRY-box transcription factor 6	protein-coding
423	chr10	116973407	116973738	+	0	NA	intron (NM_001258298, intron 1 of 15)	L2a|LINE|L2	31615	NM_001127211	57698	Hs.501140	NM_018330	ENSG00000187164	SHTN1	KIAA1598|shootin-1	shootin 1	protein-coding
1719	chr3	31361419	31362315	+	0	NA	Intergenic	Intergenic	-171058	NM_178862	201595	Hs.475812	NM_178862	ENSG00000163527	STT3B	CDG1X|SIMP|STT3-B	STT3 oligosaccharyltransferase complex catalytic subunit B	protein-coding
2538	chr6	127051803	127052426	+	0	NA	Intergenic	L1PA16|LINE|L1	-66557	NM_032784	84870	Hs.135254	NM_032784	ENSG00000146374	RSPO3	CRISTIN1|PWTSR|THSD2	R-spondin 3	protein-coding
2976	chr8	87962444	87962914	+	0	NA	Intergenic	Intergenic	-88664	NM_152418	138009	Hs.371738	NM_152418	ENSG00000176566	DCAF4L2	WDR21C	DDB1 and CUL4 associated factor 4 like 2	protein-coding
257	chr1	219066535	219067232	+	0	NA	intron (NR_031644, intron 6 of 6)	intron (NR_031644, intron 6 of 6)	106905	NR_038845	643723	Hs.519774	NR_038845		LYPLAL1-DT	LYPLAL1-AS1	LYPLAL1 divergent transcript	ncRNA
476	chr11	56700980	56701390	+	0	NA	exon (NM_001013358, exon 1 of 1)	exon (NM_001013358, exon 1 of 1)	797	NM_001005213	390174	Hs.553752	NM_001005213	ENSG00000174914	OR9G1	OR9G5	olfactory receptor family 9 subfamily G member 1	protein-coding
3202	chr9	15972940	15973270	+	0	NA	3' UTR (NM_173550, exon 26 of 26)	3' UTR (NM_173550, exon 26 of 26)	280002	NM_001271829	100129385	Hs.586441	NM_001271829	ENSG00000205549	C9orf92	Em:AL513424.1	chromosome 9 open reading frame 92	protein-coding
1690	chr3	21830559	21830922	+	0	NA	Intergenic	Intergenic	-79530	NM_024697	79750	Hs.21026	NM_024697	ENSG00000151789	ZNF385D	ZNF659	zinc finger protein 385D	protein-coding
2445	chr6	21128620	21129004	+	0	NA	intron (NM_017774, intron 13 of 15)	L4_C_Mam|LINE|RTE-X	383080	NR_103790	100874531	Hs.112750	NR_103790	ENSG00000280989	LINC00581	linc-MBOAT1-4	long intergenic non-protein coding RNA 581	ncRNA
1556	chr2	227468171	227468565	+	0	NA	Intergenic	Intergenic	-3764	NR_049888	100847081		NR_049888	ENSG00000284092	MIR5703	mir-5703	microRNA 5703	ncRNA
1184	chr2	49289371	49290162	+	0	NA	Intergenic	Intergenic	-135239	NM_000145	2492	Hs.1428	NM_000145	ENSG00000170820	FSHR	FSHR1|FSHRO|LGR1|ODG1	follicle stimulating hormone receptor	protein-coding
3132	chr8	125220480	125220847	+	0	NA	intron (NM_001349486, intron 5 of 7)	intron (NM_001349486, intron 5 of 7)	128803	NM_173685	286053	Hs.388297	NM_173685	ENSG00000156831	NSMCE2	C8orf36|MMS21|NSE2|ZMIZ7	NSE2 (MMS21) homolog, SMC5-SMC6 complex SUMO ligase	protein-coding
1788	chr3	69494141	69494598	+	0	NA	Intergenic	Intergenic	-108281	NM_015123	23150	Hs.371681	NM_015123	ENSG00000114541	FRMD4B	6030440G05Rik|GRSP1	FERM domain containing 4B	protein-coding
1761	chr3	59266436	59266945	+	0	NA	Intergenic	L1MB1|LINE|L1	-216658	NM_001351533	200844	Hs.368434	NM_198463	ENSG00000163689	C3orf67	-	chromosome 3 open reading frame 67	protein-coding
2109	chr4	151358339	151358622	+	0	NA	Intergenic	Intergenic	-50696	NM_001109977	729830	Hs.633810	NM_001109977	ENSG00000164142	FAM160A1	-	family with sequence similarity 160 member A1	protein-coding
231	chr1	207218149	207218697	+	0	NA	Intergenic	Intergenic	-103255	NM_000574	1604	Hs.126517	NM_000574	ENSG00000196352	CD55	CHAPLE|CR|CROM|DAF|TC	CD55 molecule (Cromer blood group)	protein-coding
1298	chr2	135299710	135300198	+	0	NA	intron (NM_001286569, intron 8 of 21)	L3b|LINE|CR1	163326	NR_145723	109616967		NR_145723	ENSG00000208308	SNORA40B	-	small nucleolar RNA, H/ACA box 40B	snoRNA
1463	chr2	188333705	188334083	+	0	NA	intron (NR_045563, intron 2 of 12)	intron (NR_045563, intron 2 of 12)	36402	NR_030287	693146		NR_030287	ENSG00000207951	MIR561	MIRN561|hsa-mir-561|mir-561	microRNA 561	ncRNA
2755	chr7	104903756	104904172	+	0	NA	intron (NR_027374, intron 3 of 3)	L1P4|LINE|L1	22681	NR_027374	723809	Hs.124316	NR_027374	ENSG00000225329	LHFPL3-AS2	-	LHFPL3 antisense RNA 2	ncRNA
2237	chr5	93189799	93190134	+	0	NA	Intergenic	Intergenic	381377	NR_109825	441094	Hs.457407	NR_015369	ENSG00000237187	NR2F1-AS1	-	NR2F1 antisense RNA 1	ncRNA
1417	chr2	172991125	172991457	+	0	NA	intron (NM_001282901, intron 9 of 24)	intron (NM_001282901, intron 9 of 24)	63086	NM_001282901	11069	Hs.470646	NM_007023	ENSG00000091428	RAPGEF4	CAMP-GEFII|CGEF2|EPAC|EPAC 2|EPAC2|Nbla00496	Rap guanine nucleotide exchange factor 4	protein-coding
54	chr1	77395001	77395469	+	0	NA	intron (NM_012093, intron 6 of 13)	intron (NM_012093, intron 6 of 13)	112148	NM_012093	26289	Hs.559718	NM_012093	ENSG00000154027	AK5	AK6	adenylate kinase 5	protein-coding
301	chr1	243843269	243843481	+	0	NA	promoter-TSS (NM_181690)	promoter-TSS (NM_181690)	-93	NM_181690	10000	Hs.498292	NM_005465	ENSG00000117020	AKT3	MPPH|MPPH2|PKB-GAMMA|PKBG|PRKBG|RAC-PK-gamma|RAC-gamma|STK-2	AKT serine/threonine kinase 3	protein-coding
2531	chr6	124603966	124604235	+	0	NA	intron (NM_001300738, intron 4 of 7)	intron (NM_001300738, intron 4 of 7)	321095	NM_001300740	154215	Hs.656604	NM_153355	ENSG00000188580	NKAIN2	FAM77B|NKAIP2|TCBA|TCBA1	sodium/potassium transporting ATPase interacting 2	protein-coding
2805	chr7	122038930	122039338	+	0	NA	intron (NM_001206839, intron 18 of 28)	intron (NM_001206839, intron 18 of 28)	105115	NM_005763	10157	Hs.156738	NM_005763	ENSG00000008311	AASS	LKR/SDH|LKRSDH|LORSDH	aminoadipate-semialdehyde synthase	protein-coding
1733	chr3	40044445	40045067	+	0	NA	intron (NM_001284425, intron 3 of 15)	L2c|LINE|L2	-55255	NM_001284426	25924	Hs.594535	NM_015460	ENSG00000170011	MYRIP	SLAC2-C|SLAC2C	myosin VIIA and Rab interacting protein	protein-coding
615	chr12	75585394	75585706	+	0	NA	Intergenic	MER44C|DNA|TcMar-Tigger	-73941	NM_007043	11103	Hs.645517	NM_007043	ENSG00000111615	KRR1	HRB2|RIP-1	KRR1 small subunit processome component homolog	protein-coding
467	chr11	35061466	35061884	+	0	NA	Intergenic	L1ME3|LINE|L1	76357	NR_120528	100507144	Hs.673491	NR_120528	ENSG00000255521	LOC100507144	-	uncharacterized LOC100507144	ncRNA
1538	chr2	224086486	224086966	+	0	NA	Intergenic	Intergenic	-47407	NM_001136528	5270	Hs.38449	NM_006216	ENSG00000135919	SERPINE2	GDN|GDNPF|PI-7|PI7|PN-1|PN1|PNI	serpin family E member 2	protein-coding
3222	chr9	35924323	35924650	+	0	NA	Intergenic	Intergenic	14996	NM_001348107	158376	Hs.302677	NM_001348107	ENSG00000235387	SPAAR	LINC00961|SPAR	small regulatory polypeptide of amino acid response	protein-coding
1265	chr2	101753244	101753580	+	0	NA	intron (NM_145686, intron 2 of 30)	intron (NM_145686, intron 2 of 30)	55705	NM_001242560	9448	Hs.701013	NM_004834	ENSG00000071054	MAP4K4	FLH21957|HEL-S-31|HGK|MEKKK4|NIK	mitogen-activated protein kinase kinase kinase kinase 4	protein-coding
90	chr1	107530564	107530891	+	0	NA	Intergenic	Intergenic	157772	NM_001079874	10451	Hs.267659	NM_006113	ENSG00000134215	VAV3	-	vav guanine nucleotide exchange factor 3	protein-coding
2161	chr5	27412338	27412726	+	0	NA	Intergenic	Intergenic	-59760	NR_038848	643401	Hs.533212	NR_038848	ENSG00000250337	PURPL	LINC01021	p53 upregulated regulator of p53 levels	ncRNA
597	chr12	65152102	65152460	+	0	NA	Intergenic	L1MA9|LINE|L1	-17302	NM_014319	23592	Hs.744150	NM_014319	ENSG00000174106	LEMD3	MAN1	LEM domain containing 3	protein-coding
1403	chr2	168152809	168153149	+	0	NA	intron (NM_013233, intron 5 of 17)	intron (NM_013233, intron 5 of 17)	94616	NM_013233	27347	Hs.276271	NM_013233	ENSG00000198648	STK39	DCHT|PASK|SPAK	serine/threonine kinase 39	protein-coding
3289	chr9	106897564	106897947	+	0	NA	intron (NM_001347997, intron 1 of 12)	intron (NM_001347997, intron 1 of 12)	34589	NM_021224	58499	Hs.370379	NM_021224	ENSG00000148143	ZNF462	ZFPIP|Zfp462	zinc finger protein 462	protein-coding
36	chr1	63124547	63125357	+	0	NA	Intergenic	Intergenic	-112481	NR_146606	105378769	Hs.435002	NR_146605	ENSG00000229537	LINC01739	-	long intergenic non-protein coding RNA 1739	ncRNA
3186	chr9	2780273	2780795	+	0	NA	Intergenic	Intergenic	63024	NM_133497	169522	Hs.622675	NM_133497	ENSG00000168263	KCNV2	KV11.1|Kv8.2|RCD3B	potassium voltage-gated channel modifier subfamily V member 2	protein-coding
309	chr1	246142411	246142739	+	0	NA	intron (NM_022743, intron 5 of 11)	MER44C|DNA|TcMar-Tigger	274837	NM_022743	64754	Hs.567571	NM_022743	ENSG00000185420	SMYD3	KMT3E|ZMYND1|ZNFN3A1|bA74P14.1	SET and MYND domain containing 3	protein-coding
1593	chr20	15789091	15789521	+	0	NA	intron (NM_001351663, intron 8 of 17)	MARNA|DNA|TcMar-Mariner	134008	NR_130925	613266	Hs.309149	NR_130924		LOC613266	-	uncharacterized LOC613266	ncRNA
2227	chr5	84568134	84568702	+	0	NA	Intergenic	Intergenic	-183538	NM_005711	10085	Hs.482730	NM_005711	ENSG00000164176	EDIL3	DEL1	EGF like repeats and discoidin domains 3	protein-coding
2296	chr5	145776091	145776538	+	0	NA	intron (NM_205846, intron 5 of 6)	Tigger7|DNA|TcMar-Tigger	59028	NM_182960	153768	Hs.314261	NM_138492	ENSG00000186314	PRELID2	-	PRELI domain containing 2	protein-coding
2932	chr8	75009112	75009554	+	0	NA	intron (NM_001286778, intron 1 of 13)	MLT1F1|LTR|ERVL-MaLR	9178	NM_001286778	83690	Hs.436542	NM_031461	ENSG00000121005	CRISPLD1	CRISP-10|CRISP10|LCRISP1	cysteine rich secretory protein LCCL domain containing 1	protein-coding
1863	chr3	101950566	101950874	+	0	NA	intron (NR_026934, intron 1 of 3)	intron (NR_026934, intron 1 of 3)	9861	NR_026934	152225	Hs.376768	NR_026934	ENSG00000214407	LINC02085	-	long intergenic non-protein coding RNA 2085	ncRNA
2545	chr6	133093924	133094234	+	0	NA	intron (NR_026969, intron 1 of 3)	intron (NR_026969, intron 1 of 3)	5999	NR_026969	285735	Hs.407549	NM_001037231		LINC00326	NCRNA00326	long intergenic non-protein coding RNA 326	ncRNA
2754	chr7	104900636	104900967	+	0	NA	intron (NR_027374, intron 3 of 3)	intron (NR_027374, intron 3 of 3)	25844	NR_027374	723809	Hs.124316	NR_027374	ENSG00000225329	LHFPL3-AS2	-	LHFPL3 antisense RNA 2	ncRNA
1076	chr19	4342744	4343140	+	0	NA	promoter-TSS (NM_032868)	promoter-TSS (NM_032868)	-585	NM_001300862	84954	Hs.321689	NM_032868	ENSG00000008382	MPND	-	MPN domain containing	protein-coding
2354	chr6	5028967	5029345	+	0	NA	promoter-TSS (NR_126018)	promoter-TSS (NR_126018)	-816	NR_126019	100129461	Hs.131700	NR_126015	ENSG00000272142	LYRM4-AS1	-	LYRM4 antisense RNA 1	ncRNA
2072	chr4	119697864	119698415	+	0	NA	Intergenic	Intergenic	-69335	NM_001083	8654	Hs.647971	NM_001083	ENSG00000138735	PDE5A	CGB-PDE|CN5A|PDE5	phosphodiesterase 5A	protein-coding
2683	chr7	83697904	83698588	+	0	NA	Intergenic	Charlie1a|DNA|hAT-Charlie	-49107	NM_012431	9723	Hs.440730	NM_012431	ENSG00000170381	SEMA3E	M-SEMAH|M-SemaK|SEMAH|coll-5	semaphorin 3E	protein-coding
1573	chr2	234970376	234970692	+	0	NA	intron (NM_001371302, intron 1 of 5)	intron (NM_001371302, intron 1 of 5)	5195	NM_001371302
826	chr14	63174566	63175214	+	0	NA	Intergenic	Intergenic	-29553	NM_020663	57381	Hs.656339	NM_020663	ENSG00000126785	RHOJ	ARHJ|RASL7B|TC10B|TCL	ras homolog family member J	protein-coding
2685	chr7	83882552	83882977	+	0	NA	Intergenic	Intergenic	-233625	NM_012431	9723	Hs.440730	NM_012431	ENSG00000170381	SEMA3E	M-SEMAH|M-SemaK|SEMAH|coll-5	semaphorin 3E	protein-coding
1915	chr3	155070989	155071378	+	0	NA	intron (NM_001354642, intron 1 of 22)	intron (NM_001354642, intron 1 of 22)	-8489	NM_000902	4311	Hs.307734	NM_000902	ENSG00000196549	MME	CALLA|CD10|CMT2T|NEP|SCA43|SFE	membrane metalloendopeptidase	protein-coding
487	chr11	67692120	67692384	+	0	NA	Intergenic	HERVIP10F-int|LTR|ERV1	-11028	NM_001031615	222	Hs.87539	NM_000695	ENSG00000132746	ALDH3B2	ALDH8	aldehyde dehydrogenase 3 family member B2	protein-coding
2420	chr6	16277455	16277860	+	0	NA	intron (NM_006877, intron 5 of 8)	L2b|LINE|L2	39070	NM_006877	2766	Hs.484741	NM_006877	ENSG00000137198	GMPR	GMPR 1|GMPR1	guanosine monophosphate reductase	protein-coding
1867	chr3	106049694	106050254	+	0	NA	Intergenic	Tigger1|DNA|TcMar-Tigger	-180573	NR_135810	868	Hs.430589	NM_170662	ENSG00000114423	CBLB	Cbl-b|Nbla00127|RNF56	Cbl proto-oncogene B	protein-coding
2387	chr6	11425417	11425774	+	0	NA	Intergenic	Intergenic	-43247	NR_073131	4739	Hs.37982	NM_006403	ENSG00000111859	NEDD9	CAS-L|CAS2|CASL|CASS2|HEF1	neural precursor cell expressed, developmentally down-regulated 9	protein-coding
2527	chr6	118495554	118496108	+	0	NA	intron (NM_001042475, intron 5 of 12)	Charlie3|DNA|hAT-Charlie	-5542	NR_002730	23629	Hs.648050	NR_002730		BRD7P3	BP75	bromodomain containing 7 pseudogene 3	pseudo
2337	chr6	2236977	2237324	+	0	NA	intron (NM_001500, intron 1 of 10)	intron (NM_001500, intron 1 of 10)	8455	NM_001500	2762	Hs.144496	NM_001500	ENSG00000112699	GMDS	GMD|SDR3E1	GDP-mannose 4,6-dehydratase	protein-coding
2591	chr6	155493610	155494061	+	0	NA	Intergenic	Intergenic	-21009	NR_134597	105378068	Hs.131541	NR_134596		LOC105378068	-	uncharacterized LOC105378068	ncRNA
2311	chr5	160458744	160459641	+	0	NA	Intergenic	Intergenic	-9059	NR_132748	107075116	Hs.735831	NR_132748	ENSG00000253522	MIR3142HG	-	MIR3142 host gene	ncRNA
1858	chr3	99921962	99922405	+	0	NA	intron (NM_001042459, intron 4 of 4)	intron (NM_001042459, intron 4 of 4)	42215	NR_037486	100500859		NR_037486	ENSG00000264897	MIR3921	-	microRNA 3921	ncRNA
620	chr12	77406151	77406894	+	0	NA	Intergenic	Intergenic	-340953	NM_203394	144455	Hs.416375	NM_203394	ENSG00000165891	E2F7	-	E2F transcription factor 7	protein-coding
2822	chr7	135979852	135980255	+	0	NA	Intergenic	MLT1I|LTR|ERVL-MaLR	-2694	NM_145808	136319	Hs.602015	NM_145808	ENSG00000105887	MTPN	GCDP|V-1	myotrophin	protein-coding
2796	chr7	117445176	117445561	+	0	NA	Intergenic	LTR16A1|LTR|ERVL	-17875	NM_001301821	136991	Hs.352412	NM_130768	ENSG00000154438	ASZ1	ALP1|ANKL1|C7orf7|CT1.19|GASZ|Orf3	ankyrin repeat, SAM and basic leucine zipper domain containing 1	protein-coding
594	chr12	63075280	63075807	+	0	NA	Intergenic	LTR33|LTR|ERVL	77267	NM_000706	552	Hs.2131	NM_000706	ENSG00000166148	AVPR1A	AVPR V1a|AVPR1|V1aR	arginine vasopressin receptor 1A	protein-coding
3230	chr9	70609706	70610170	+	0	NA	intron (NM_001366143, intron 18 of 25)	intron (NM_001366143, intron 18 of 25)	-195281	NM_001206	687	Hs.150557	NM_001206	ENSG00000119138	KLF9	BTEB|BTEB1	Kruppel like factor 9	protein-coding
1691	chr3	22582232	22582722	+	0	NA	Intergenic	LTR81C|LTR|Gypsy	620101	NR_136177	100505877	Hs.125904	NR_136176	ENSG00000233153	UBE2E2-AS1	-	UBE2E2 antisense RNA 1 (head to head)	ncRNA
1832	chr3	87836015	87836398	+	0	NA	intron (NM_001322210, intron 2 of 2)	intron (NM_001322210, intron 2 of 2)	43500	NM_001322209	3355	Hs.248136	NM_000866	ENSG00000179097	HTR1F	5-HT-1F|5-HT1F|5HT6|HTR1EL|MR77	5-hydroxytryptamine receptor 1F	protein-coding
1334	chr2	150060099	150060674	+	0	NA	Intergenic	Intergenic	196621	NR_146972	105373683		NR_146972	ENSG00000231420	LINC01817	-	long intergenic non-protein coding RNA 1817	ncRNA
2548	chr6	134363256	134363723	+	0	NA	Intergenic	Intergenic	-45431	NM_001143676	6446	Hs.510078	NM_005627	ENSG00000118515	SGK1	SGK	serum/glucocorticoid regulated kinase 1	protein-coding
143	chr1	171760952	171761328	+	0	NA	Intergenic	MER83B-int|LTR|ERV1	-19075	NM_003762	8674	Hs.6651	NM_003762	ENSG00000117533	VAMP4	VAMP-4|VAMP24	vesicle associated membrane protein 4	protein-coding
670	chr12	118821340	118821787	+	0	NA	intron (NR_134997, intron 2 of 2)	LTR55|LTR|ERVL?	11973	NR_134997	105370016	Hs.550627	NR_134997	ENSG00000255814	LINC02439	-	long intergenic non-protein coding RNA 2439	ncRNA
1872	chr3	109927247	109927634	+	0	NA	Intergenic	Intergenic	324612	NR_039647	100616129		NR_039647	ENSG00000265956	MIR4445	-	microRNA 4445	ncRNA
909	chr15	101703975	101704360	+	0	NA	intron (NM_152334, intron 7 of 18)	intron (NM_152334, intron 7 of 18)	20306	NM_152334	123283	Hs.657163	NM_152334	ENSG00000185418	TARSL2	-	threonyl-tRNA synthetase like 2	protein-coding
2015	chr4	71595574	71596043	+	0	NA	Intergenic	MER63B|DNA|hAT-Blackjack	188271	NM_000583	2638	Hs.418497	NM_000583	ENSG00000145321	GC	DBP|DBP-maf|DBP/GC|GRD3|Gc-MAF|GcMAF|HEL-S-51|VDB|VDBG|VDBP	GC vitamin D binding protein	protein-coding
64	chr1	84365472	84365837	+	0	NA	non-coding (NR_003927, exon 6 of 7)	non-coding (NR_003927, exon 6 of 7)	19147	NR_003927	391051	Hs.647646	NR_003927		UOX	UOXP|URICASE	urate oxidase (pseudogene)	pseudo
1999	chr4	47214002	47214363	+	0	NA	intron (NM_000812, intron 4 of 8)	intron (NM_000812, intron 4 of 8)	182615	NM_000812	2560	Hs.27283	NM_000812	ENSG00000163288	GABRB1	EIEE45	gamma-aminobutyric acid type A receptor beta1 subunit	protein-coding
2541	chr6	131643111	131643556	+	0	NA	intron (NR_133007, intron 2 of 23)	intron (NR_133007, intron 2 of 23)	6031	NM_005021	5169	Hs.486489	NM_005021	ENSG00000154269	ENPP3	B10|CD203c|NPP3|PD-IBETA|PDNP3	ectonucleotide pyrophosphatase/phosphodiesterase 3	protein-coding
639	chr12	87943184	87943730	+	0	NA	Intergenic	LTR83|LTR|ERVL	85944	NM_152589	160419	Hs.112930	NM_152589	ENSG00000165805	C12orf50	-	chromosome 12 open reading frame 50	protein-coding
442	chr11	13126527	13126812	+	0	NA	Intergenic	Intergenic	117353	NM_001080521	644943	Hs.134650	NM_001080521	ENSG00000189431	RASSF10	-	Ras association domain family member 10	protein-coding
369	chr10	61938449	61938720	+	0	NA	intron (NM_032199, intron 2 of 9)	intron (NM_032199, intron 2 of 9)	36885	NM_032199	84159	Hs.535297	NM_032199	ENSG00000150347	ARID5B	DESRT|MRF-2|MRF2	AT-rich interaction domain 5B	protein-coding
262	chr1	219713857	219714461	+	0	NA	Intergenic	Intergenic	-101014	NM_001355457	643136	Hs.647764	NM_001085394	ENSG00000215817	ZC3H11B	ZC3HDC11B	zinc finger CCCH-type containing 11B	protein-coding
3118	chr8	122238553	122239024	+	0	NA	Intergenic	MER44B|DNA|TcMar-Tigger	329856	NR_131202	105375734	Hs.628341	NR_131202		SMILR	-	smooth muscle induced lncRNA, enhancer of proliferation	ncRNA
2609	chr7	14074049	14074698	+	0	NA	Intergenic	Intergenic	-82948	NM_001163148	2115	Hs.22634	NM_004956	ENSG00000006468	ETV1	ER81	ETS variant 1	protein-coding
1583	chr20	11045712	11046166	+	0	NA	Intergenic	Intergenic	19395	NR_146878	728434	Hs.570365	NR_146878	ENSG00000125899	C20orf187	-	chromosome 20 open reading frame 187 (putative)	ncRNA
651	chr12	92425252	92425645	+	0	NA	non-coding (NR_027932, exon 2 of 3)	non-coding (NR_027932, exon 2 of 3)	2700	NM_001025232	574016	Hs.551199	NM_001025232	ENSG00000205057	CLLU1OS	-	chronic lymphocytic leukemia up-regulated 1 opposite strand	protein-coding
1121	chr2	23364047	23364378	+	0	NA	Intergenic	Intergenic	-20967	NM_052920	114818	Hs.130593	NM_025067	ENSG00000119771	KLHL29	KBTBD9	kelch like family member 29	protein-coding
3104	chr8	121476226	121476721	+	0	NA	Intergenic	L1PA13|LINE|L1	-162873	NR_002835	594842	Hs.668686	NR_002835		HAS2-AS1	HAS2-AS|HAS2AS|HASNT|NCRNA00077	HAS2 antisense RNA 1	ncRNA
2639	chr7	25862159	25862475	+	0	NA	Intergenic	Intergenic	-72198	NR_157808	646588	Hs.72068	NR_157808	ENSG00000223561	LOC646588	-	uncharacterized LOC646588	ncRNA
2306	chr5	156476915	156477530	+	0	NA	intron (NM_001128209, intron 2 of 7)	intron (NM_001128209, intron 2 of 7)	150058	NM_001128209	6444	Hs.387207	NM_000337	ENSG00000170624	SGCD	35DAG|CMD1L|DAGD|LGMDR6|SG-delta|SGCDP|SGD	sarcoglycan delta	protein-coding
2969	chr8	85884368	85884698	+	0	NA	Intergenic	Intergenic	-56591	NR_003594	100288527	Hs.535056	NR_003594		REXO1L2P	-	REXO1 like 2, pseudogene	pseudo
1834	chr3	88059004	88059320	+	0	NA	promoter-TSS (NM_003663)	promoter-TSS (NM_003663)	-93	NM_001366095	55279	Hs.591650	NM_018293	ENSG00000175105	ZNF654	-	zinc finger protein 654	protein-coding
1359	chr2	157508645	157509029	+	0	NA	Intergenic	Intergenic	-64748	NM_004288	9595	Hs.270	NM_004288	ENSG00000115165	CYTIP	B3-1|CASP|CYBR|CYTHIP|HE|PSCDBP	cytohesin 1 interacting protein	protein-coding
230	chr1	207173371	207173801	+	0	NA	Intergenic	Intergenic	69353	NM_000715	722	Hs.1012	NM_000715	ENSG00000123838	C4BPA	C4BP|PRP	complement component 4 binding protein alpha	protein-coding
2836	chr8	8492989	8493528	+	0	NA	Intergenic	Intergenic	-106819	NR_163138	157285	Hs.583863	NM_001080826	ENSG00000275342	PRAG1	NACK|PEAK2|PRAGMIN|SGK223	PEAK1 related, kinase-activating pseudokinase 1	protein-coding
578	chr12	29771853	29772126	+	0	NA	intron (NM_175861, intron 1 of 17)	L2a|LINE|L2	11953	NM_001367875	83857	Hs.401954	NM_031920	ENSG00000133687	TMTC1	ARG99|OLF|TMTC1A	transmembrane O-mannosyltransferase targeting cadherins 1	protein-coding
2087	chr4	124998051	124998336	+	0	NA	Intergenic	MIR3|SINE|MIR	-285461	NM_001167882	57182	Hs.480694	NM_020337	ENSG00000151458	ANKRD50	-	ankyrin repeat domain 50	protein-coding
1282	chr2	112491983	112492245	+	0	NA	intron (NM_153712, intron 2 of 6)	Charlie5|DNA|hAT-Charlie	9958	NM_153712	150465	Hs.358997	NM_153712	ENSG00000114999	TTL	-	tubulin tyrosine ligase	protein-coding
761	chr13	94479651	94480303	+	0	NA	promoter-TSS (NM_001922)	promoter-TSS (NM_001922)	-295	NM_001922	1638	Hs.301865	NM_001922	ENSG00000080166	DCT	TRP-2|TYRP2	dopachrome tautomerase	protein-coding
567	chr12	26789705	26790458	+	0	NA	intron (NM_002223, intron 2 of 56)	intron (NM_002223, intron 2 of 56)	43113	NM_002223	3709	Hs.512235	NM_002223	ENSG00000123104	ITPR2	ANHD|CFAP48|INSP3R2|IP3R2	inositol 1,4,5-trisphosphate receptor type 2	protein-coding
1930	chr3	171788579	171789119	+	0	NA	intron (NM_002662, intron 1 of 26)	intron (NM_002662, intron 1 of 26)	21634	NM_001130081	5337	Hs.382865	NM_002662	ENSG00000075651	PLD1	CVDD	phospholipase D1	protein-coding
1292	chr2	121640769	121641267	+	0	NA	intron (NM_015282, intron 1 of 38)	intron (NM_015282, intron 1 of 38)	8444	NM_001207051	23332	Hs.469840	NM_015282	ENSG00000074054	CLASP1	MAST1	cytoplasmic linker associated protein 1	protein-coding
3154	chr8	128127646	128128129	+	0	NA	Intergenic	Intergenic	-22229	NR_031613	100302281		NR_031613	ENSG00000221261	MIR1208	MIRN1208|hsa-mir-1208	microRNA 1208	ncRNA
1175	chr2	45498674	45499004	+	0	NA	intron (NM_018079, intron 14 of 20)	L1MA4|LINE|L1	112428	NM_018079	55133	Hs.14229	NM_018079	ENSG00000068784	SRBD1	-	S1 RNA binding domain 1	protein-coding
2813	chr7	127751200	127751748	+	0	NA	intron (NM_014390, intron 10 of 23)	intron (NM_014390, intron 10 of 23)	99280	NM_014390	27044	Hs.122523	NM_014390	ENSG00000197157	SND1	TDRD11|Tudor-SN|p100	staphylococcal nuclease and tudor domain containing 1	protein-coding
2729	chr7	95028701	95029217	+	0	NA	intron (NM_017650, intron 2 of 15)	intron (NM_017650, intron 2 of 15)	119061	NM_001166161	55607	Hs.21816	NM_017650	ENSG00000158528	PPP1R9A	NRB1|NRBI|Neurabin-I	protein phosphatase 1 regulatory subunit 9A	protein-coding
137	chr1	170146082	170146650	+	0	NA	intron (NM_001136107, intron 1 of 3)	intron (NM_001136107, intron 1 of 3)	319	NM_001136107	149281	Hs.553612	NM_001136107	ENSG00000203740	METTL11B	C1orf184|HOMT1B|NTM1B	methyltransferase like 11B	protein-coding
1193	chr2	52934478	52934845	+	0	NA	Intergenic	Intergenic	-232046	NR_039630	100616431		NR_039630	ENSG00000264975	MIR4431	-	microRNA 4431	ncRNA
1490	chr2	201709705	201710290	+	0	NA	exon (NM_020919, exon 27 of 34)	exon (NM_020919, exon 27 of 34)	-11353	NM_033066	58538	Hs.63085	NM_033066	ENSG00000082126	MPP4	ALS2CR5|DLG6	membrane palmitoylated protein 4	protein-coding
3256	chr9	80874401	80874777	+	0	NA	Intergenic	Intergenic	814946	NM_001303103	7088	Hs.197320	NM_005077	ENSG00000196781	TLE1	ESG|ESG1|GRG1	TLE family member 1, transcriptional corepressor	protein-coding
778	chr13	110027938	110028339	+	0	NA	Intergenic	Tigger5|DNA|TcMar-Tigger	-25147	NR_126387	104355146	Hs.508690	NR_126387	ENSG00000231428	LINC00396	-	long intergenic non-protein coding RNA 396	ncRNA
1342	chr2	152344763	152345323	+	0	NA	intron (NM_052905, intron 1 of 25)	intron (NM_052905, intron 1 of 25)	9869	NM_052905	114793	Hs.654630	NM_052905	ENSG00000157827	FMNL2	FHOD2	formin like 2	protein-coding
2444	chr6	21091382	21091811	+	0	NA	intron (NM_017774, intron 12 of 15)	HAL1|LINE|L1	420296	NR_103790	100874531	Hs.112750	NR_103790	ENSG00000280989	LINC00581	linc-MBOAT1-4	long intergenic non-protein coding RNA 581	ncRNA
24	chr1	51523800	51524343	+	0	NA	Intergenic	Intergenic	-4805	NM_001981	2060	Hs.83722	NM_001981	ENSG00000085832	EPS15	AF-1P|AF1P|MLLT5	epidermal growth factor receptor pathway substrate 15	protein-coding
1723	chr3	32146652	32147050	+	0	NA	intron (NM_015141, intron 5 of 7)	intron (NM_015141, intron 5 of 7)	40340	NM_015141	23171	Hs.82432	NM_015141	ENSG00000152642	GPD1L	GPD1-L	glycerol-3-phosphate dehydrogenase 1 like	protein-coding
2857	chr8	29649603	29650122	+	0	NA	Intergenic	Intergenic	98247	NR_026765	619351	Hs.566911	NR_026765	ENSG00000251191	LINC00589	C8orf75|TSLNC8	long intergenic non-protein coding RNA 589	ncRNA
2003	chr4	57070488	57070892	+	0	NA	intron (NM_001553, intron 1 of 4)	intron (NM_001553, intron 1 of 4)	-39072	NR_034081	255130	Hs.691061	NR_034081	ENSG00000245067	IGFBP7-AS1	-	IGFBP7 antisense RNA 1	ncRNA
2512	chr6	108002567	108003207	+	0	NA	Intergenic	Intergenic	-44679	NM_007214	11231	Hs.26904	NM_007214	ENSG00000025796	SEC63	DNAJC23|ERdj2|PCLD2|PRO2507|SEC63L	SEC63 homolog, protein translocation regulator	protein-coding
1207	chr2	56465573	56465944	+	0	NA	Intergenic	L1P4a|LINE|L1	-279988	NR_125368	100129434	Hs.580330	NR_125368		LOC100129434	-	uncharacterized LOC100129434	ncRNA
2185	chr5	52859612	52860051	+	0	NA	intron (NM_181501, intron 2 of 28)	L3|LINE|CR1	71915	NM_015946	53918	Hs.644352	NM_015946	ENSG00000152684	PELO	CGI-17|PRO1770	pelota mRNA surveillance and ribosome rescue factor	protein-coding
3048	chr8	105536443	105536947	+	0	NA	intron (NM_001362837, intron 3 of 7)	intron (NM_001362837, intron 3 of 7)	217152	NM_001362837	23414	Hs.431009	NM_012082	ENSG00000169946	ZFPM2	DIH3|FOG2|SRXY9|ZC2HC11B|ZNF89B|hFOG-2	zinc finger protein, FOG family member 2	protein-coding
13	chr1	28648631	28649503	+	0	NA	TTS (NR_146731)	TTS (NR_146731)	467	NR_004407	26824	Hs.640266	NR_004407	ENSG00000274978	RNU11	RNU11-1|U11	RNA, U11 small nuclear	snRNA
2014	chr4	71296980	71297276	+	0	NA	intron (NM_001098484, intron 3 of 25)	intron (NM_001098484, intron 3 of 25)	-41925	NM_003759	8671	Hs.5462	NM_003759	ENSG00000080493	SLC4A4	HNBC1|KNBC|NBC1|NBC2|NBCe1-A|SLC4A5|hhNMC|kNBC1|pNBC	solute carrier family 4 member 4	protein-coding
3064	chr8	110848723	110849003	+	0	NA	Intergenic	Intergenic	178570	NR_125416	101927459	Hs.575543	NR_125416	ENSG00000253877	LINC01608	-	long intergenic non-protein coding RNA 1608	ncRNA
498	chr11	78344704	78345069	+	0	NA	intron (NM_080491, intron 1 of 9)	intron (NM_080491, intron 1 of 9)	-3006	NM_012296	9846	Hs.429434	NM_012296	ENSG00000033327	GAB2	-	GRB2 associated binding protein 2	protein-coding
3258	chr9	81826602	81826841	+	0	NA	Intergenic	Intergenic	-86716	NR_026851	347127	Hs.215235	NM_198509	ENSG00000240632	SPATA31D5P	FAM75D5|FAM75D5P	SPATA31 subfamily D member 5, pseudogene	pseudo
966	chr17	41428573	41428992	+	0	NA	Intergenic	Intergenic	-4197	NM_003770	8688	Hs.673852	NM_003770	ENSG00000108417	KRT37	HA7|K37|KRTHA7	keratin 37	protein-coding
2391	chr6	11798080	11798425	+	0	NA	Intergenic	Intergenic	-19205	NM_032744	84830	Hs.126409	NM_032744	ENSG00000111863	ADTRP	AIG1L|C6orf105|dJ413H6.1	androgen dependent TFPI regulating protein	protein-coding
3210	chr9	22342659	22343125	+	0	NA	Intergenic	AmnSINE1|SINE|5S-Deu-L2	-103932	NM_022160	63951	Hs.371976	NM_022160	ENSG00000176399	DMRTA1	DMO|DMRT4	DMRT like family A1	protein-coding
1476	chr2	193154106	193154322	+	0	NA	Intergenic	MLT1D|LTR|ERVL-MaLR	404369	NR_002769	64002	Hs.546994	NR_002769	ENSG00000227418	PCGEM1	LINC00071|NCRNA00071|PCAT9	PCGEM1 prostate-specific transcript	ncRNA
1160	chr2	39513753	39514105	+	0	NA	intron (NR_037875, intron 3 of 5)	intron (NR_037875, intron 3 of 5)	76513	NR_037875	728730	Hs.655344	NR_037875	ENSG00000231312	MAP4K3-DT	-	MAP4K3 divergent transcript	ncRNA
1033	chr18	13710514	13711070	+	0	NA	intron (NM_001098801, intron 1 of 4)	LTR8B|LTR|ERV1	15766	NM_001098801	125228	Hs.13034	NM_152352	ENSG00000177150	FAM210A	C18orf19|HsT2329	family with sequence similarity 210 member A	protein-coding
1874	chr3	110928120	110928523	+	0	NA	Intergenic	Intergenic	141638	NR_045114	100506555	Hs.535689	NR_045114		NECTIN3-AS1	PVRL3-AS1	NECTIN3 antisense RNA 1	ncRNA
1231	chr2	67130537	67131440	+	0	NA	intron (NR_038844, intron 6 of 7)	intron (NR_038844, intron 6 of 7)	44542	NR_110564	102800447	Hs.144196	NR_110564		LINC01828	-	long intergenic non-protein coding RNA 1828	ncRNA
748	chr13	79936201	79937006	+	0	NA	Intergenic	Intergenic	64017	NR_120413	101927195	Hs.342412	NR_120413	ENSG00000229175	LINC00382	TCONS_00021500	long intergenic non-protein coding RNA 382	ncRNA
203	chr1	193321391	193321959	+	0	NA	intron (NR_125789, intron 1 of 3)	MER90a|LTR|ERV1	16930	NR_125789	101929184	Hs.146728	NR_125789	ENSG00000232077	LINC01031	TCONS_00000361	long intergenic non-protein coding RNA 1031	ncRNA
1279	chr2	111694702	111694868	+	0	NA	Intergenic	MLT1E2|LTR|ERVL-MaLR	76349	NR_039928	100616370		NR_039928	ENSG00000264793	MIR4771-1	-	microRNA 4771-1	ncRNA
2751	chr7	104767845	104768188	+	0	NA	intron (NM_199000, intron 2 of 2)	intron (NM_199000, intron 2 of 2)	36076	NR_034141	645591	Hs.658835	NR_034141	ENSG00000226869	LHFPL3-AS1	-	LHFPL3 antisense RNA 1	ncRNA
2672	chr7	80907139	80907581	+	0	NA	intron (NM_001350121, intron 2 of 18)	intron (NM_001350121, intron 2 of 18)	11691	NM_006379	10512	Hs.269109	NM_006379	ENSG00000075223	SEMA3C	SEMAE|SemE	semaphorin 3C	protein-coding
163	chr1	178465067	178465626	+	0	NA	intron (NM_004841, intron 13 of 15)	intron (NM_004841, intron 13 of 15)	-47763	NM_032126	84066	Hs.534501	NM_032126	ENSG00000240021	TEX35	C1orf49|TSC24	testis expressed 35	protein-coding
1518	chr2	215465176	215465675	+	0	NA	Intergenic	Intergenic	11718	NR_110607	102724849	Hs.116161	NR_110607	ENSG00000225166	LOC102724849	-	uncharacterized LOC102724849	ncRNA
2649	chr7	42232383	42232718	+	0	NA	intron (NM_000168, intron 1 of 14)	intron (NM_000168, intron 1 of 14)	4659	NM_000168	2737	Hs.21509	NM_000168	ENSG00000106571	GLI3	ACLS|GCPS|GLI3-190|GLI3FL|PAP-A|PAPA|PAPA1|PAPB|PHS|PPDIV	GLI family zinc finger 3	protein-coding
2646	chr7	40298206	40298821	+	0	NA	intron (NM_024728, intron 8 of 14)	intron (NM_024728, intron 8 of 14)	163537	NM_024728	79783	Hs.586313	NM_024728	ENSG00000175600	SUGCT	C7orf10|DERP13|GA3|ORF19	succinyl-CoA:glutarate-CoA transferase	protein-coding
259	chr1	219478705	219479188	+	0	NA	intron (NR_135822, intron 1 of 3)	intron (NR_135822, intron 1 of 3)	78378	NR_135822	102723886	Hs.525963	NR_135822		LYPLAL1-AS1	-	LYPLAL1 antisense RNA 1	ncRNA
924	chr16	38277834	38278098	+	0	NA	Intergenic	ALR/Alpha|Satellite|centr	2531414	NR_033985	400533	Hs.499135	NR_033985	ENSG00000261122	LINC02167	-	long intergenic non-protein coding RNA 2167	ncRNA
2191	chr5	55672362	55673068	+	0	NA	intron (NM_001349385, intron 3 of 14)	intron (NM_001349385, intron 3 of 14)	20338	NM_001258287	153129	Hs.742101	NM_173514	ENSG00000177058	SLC38A9	URLC11	solute carrier family 38 member 9	protein-coding
1540	chr2	224217737	224218145	+	0	NA	Intergenic	Intergenic	-178622	NM_001136528	5270	Hs.38449	NM_006216	ENSG00000135919	SERPINE2	GDN|GDNPF|PI-7|PI7|PN-1|PN1|PNI	serpin family E member 2	protein-coding
3043	chr8	104517173	104517559	+	0	NA	intron (NM_001135703, intron 1 of 5)	intron (NM_001135703, intron 1 of 5)	-32901	NR_030330	693127		NR_030330	ENSG00000208032	MIR548A3	MIRN548A3	microRNA 548a-3	ncRNA
1853	chr3	98970988	98971634	+	0	NA	Intergenic	Intergenic	-69616	NM_080927	131566	Hs.203691	NM_080927	ENSG00000057019	DCBLD2	CLCP1|ESDN	discoidin, CUB and LCCL domain containing 2	protein-coding
2551	chr6	134564453	134564908	+	0	NA	Intergenic	Intergenic	-24675	NR_125856	101928304	Hs.555076	NR_125855		LOC101928304	-	uncharacterized LOC101928304	ncRNA
1910	chr3	152718839	152719228	+	0	NA	Intergenic	Intergenic	-116098	NM_002563	5028	Hs.79881	NM_002563	ENSG00000169860	P2RY1	P2Y1|SARCC	purinergic receptor P2Y1	protein-coding
1269	chr2	105610693	105611019	+	0	NA	promoter-TSS (NR_038891)	promoter-TSS (NR_038891)	-297	NR_038891	285000	Hs.737917	NR_038891		LOC285000	-	uncharacterized LOC285000	ncRNA
2449	chr6	22657685	22658065	+	0	NA	intron (NR_134613, intron 1 of 1)	intron (NR_134613, intron 1 of 1)	60049	NR_134614	105374972	Hs.484889	NR_134613		LOC105374972	-	uncharacterized LOC105374972	ncRNA
2549	chr6	134477923	134478427	+	0	NA	intron (NR_125852, intron 1 of 4)	intron (NR_125852, intron 1 of 4)	722	NR_125852	101928231	Hs.634168	NR_125852		CT69	-	cancer/testis associated transcript 69	ncRNA
110	chr1	152244381	152244922	+	0	NA	Intergenic	Intergenic	-20455	NM_001009931	388697	Hs.490162	NM_001009931	ENSG00000197915	HRNR	FLG3|S100A16|S100a18	hornerin	protein-coding
1183	chr2	48607203	48607526	+	0	NA	intron (NM_172311, intron 3 of 10)	MER97b|DNA|hAT-Tip100	-10416	NM_001193487	11036	Hs.732016	NM_006872	ENSG00000242441	GTF2A1L	ALF	general transcription factor IIA subunit 1 like	protein-coding
3023	chr8	97519462	97520105	+	0	NA	Intergenic	Charlie15a|DNA|hAT-Charlie	-73286	NR_125390	101927066	Hs.732112	NR_125390		LOC101927066	-	uncharacterized LOC101927066	ncRNA
3193	chr9	7689444	7689829	+	0	NA	Intergenic	Intergenic	110142	NM_033428	90871	Hs.7517	NM_033428	ENSG00000137038	DMAC1	C9orf123|TMEM261	distal membrane arm assembly complex 1	protein-coding
1214	chr2	61459941	61460474	+	0	NA	intron (NM_014709, intron 1 of 79)	Tigger7|DNA|TcMar-Tigger	10880	NM_014709	9736	Hs.644708	NM_014709	ENSG00000115464	USP34	-	ubiquitin specific peptidase 34	protein-coding
2634	chr7	20562418	20562796	+	0	NA	Intergenic	Intergenic	-53060	NM_001163941	340273	Hs.404102	NM_178559	ENSG00000004846	ABCB5	ABCB5alpha|ABCB5beta|EST422562	ATP binding cassette subfamily B member 5	protein-coding
1168	chr2	43455689	43456144	+	0	NA	intron (NM_001083953, intron 26 of 37)	intron (NM_001083953, intron 26 of 37)	140058	NM_001083953	63892	Hs.369592	NM_022065	ENSG00000115970	THADA	ARMC13|GITA	THADA armadillo repeat containing	protein-coding
41	chr1	63826461	63826968	+	0	NA	intron (NM_005012, intron 1 of 8)	L1PA13|LINE|L1	52697	NM_005012	4919	Hs.128753	NM_005012	ENSG00000185483	ROR1	NTRKR1|dJ537F10.1	receptor tyrosine kinase like orphan receptor 1	protein-coding
2748	chr7	101882919	101883421	+	0	NA	intron (NM_181552, intron 1 of 23)	intron (NM_181552, intron 1 of 23)	65544	NM_181552	1523	Hs.191482	NM_001913	ENSG00000257923	CUX1	CASP|CDP|CDP/Cut|CDP1|COY1|CUTL1|CUX|Clox|Cux/CDP|GDDI|GOLIM6|Nbla10317|p100|p110|p200|p75	cut like homeobox 1	protein-coding
3146	chr8	126840110	126840814	+	0	NA	Intergenic	L2a|LINE|L2	-172692	NR_045262	100750225	Hs.571530	NR_045262	ENSG00000253438	PCAT1	PCA1|PCAT-1	prostate cancer associated transcript 1	ncRNA
2278	chr5	126383341	126383598	+	0	NA	intron (NM_001146319, intron 1 of 13)	intron (NM_001146319, intron 1 of 13)	23349	NM_001146319	65983	Hs.363558	NM_023927	ENSG00000155324	GRAMD2B	GRAMD3|NS3TP2	GRAM domain containing 2B	protein-coding
1854	chr3	99129089	99129393	+	0	NA	Intergenic	Intergenic	-227546	NM_080927	131566	Hs.203691	NM_080927	ENSG00000057019	DCBLD2	CLCP1|ESDN	discoidin, CUB and LCCL domain containing 2	protein-coding
6	chr1	11927845	11928286	+	0	NA	Intergenic	Intergenic	-1638	NM_138346	90231	Hs.520094	NM_138346	ENSG00000116685	KIAA2013	-	KIAA2013	protein-coding
582	chr12	34829243	34829388	+	0	NA	Intergenic	ALR/Alpha|Satellite|centr	806819	NM_032834	84920	Hs.102971	NM_032834	ENSG00000139133	ALG10	ALG10A|DIE2|KCR1	ALG10 alpha-1,2-glucosyltransferase	protein-coding
2625	chr7	17898171	17898542	+	0	NA	intron (NM_001350862, intron 1 of 25)	intron (NM_001350862, intron 1 of 25)	42138	NM_001350864	23161	Hs.487648	NM_015132	ENSG00000071189	SNX13	RGS-PX1	sorting nexin 13	protein-coding
89	chr1	104190663	104191352	+	0	NA	Intergenic	Intergenic	117984	NR_033990	100129138	Hs.514487	NR_033990	ENSG00000215869	LOC100129138	-	THAP domain containing 3 pseudogene	pseudo
3307	chr9	130128764	130129499	+	0	NA	3' UTR (NM_001287346, exon 17 of 17)	3' UTR (NM_001287346, exon 17 of 17)	15088	NR_135124	401554	Hs.522437	NR_135124	ENSG00000196979	GPRACR	LncGPR107	GPR107 adjacent cis regulating lncRNA	ncRNA
1947	chr3	182303147	182303578	+	0	NA	Intergenic	Intergenic	183000	NR_040105	401103	Hs.591304	NR_040105	ENSG00000241098	LINC01994	-	long intergenic non-protein coding RNA 1994	ncRNA
1149	chr2	37376752	37377087	+	0	NA	Intergenic	Intergenic	32289	NM_012413	25797	Hs.79033	NM_012413	ENSG00000115828	QPCT	GCT|QC|sQC	glutaminyl-peptide cyclotransferase	protein-coding
1532	chr2	222709208	222709823	+	0	NA	intron (NM_058165, intron 5 of 5)	intron (NM_058165, intron 5 of 5)	37857	NM_058165	116255	Hs.344090	NM_058165	ENSG00000124003	MOGAT1	DGAT2L|DGAT2L1|MGAT1	monoacylglycerol O-acyltransferase 1	protein-coding
2152	chr5	5069699	5070346	+	0	NA	TTS (NR_026994)	TTS (NR_026994)	8289	NR_134266	105374631	Hs.570964	NR_134266	ENSG00000250529	LINC02121	-	long intergenic non-protein coding RNA 2121	ncRNA
3208	chr9	21602840	21603217	+	0	NA	Intergenic	Intergenic	-43230	NR_152879	554202	Hs.458096	NR_027054		MIR31HG	LncHIFCAR|hsa-lnc-31	MIR31 host gene	ncRNA
1714	chr3	30492549	30493030	+	0	NA	Intergenic	Intergenic	-26079	NR_147054	101928015	Hs.581534	NR_147054		LINC01985	-	long intergenic non-protein coding RNA 1985	ncRNA
3068	chr8	111999462	111999951	+	0	NA	Intergenic	LTR33|LTR|ERVL	623067	NR_146282	105375706	Hs.566832	NR_146282	ENSG00000253434	LINC02237	-	long intergenic non-protein coding RNA 2237	ncRNA
1904	chr3	149593557	149593851	+	0	NA	intron (NM_001348362, intron 5 of 9)	intron (NM_001348362, intron 5 of 9)	64321	NM_015472	25937	Hs.477921	NM_015472	ENSG00000018408	WWTR1	TAZ	WW domain containing transcription regulator 1	protein-coding
2661	chr7	79495475	79496215	+	0	NA	Intergenic	L1MA8|LINE|L1	41885	NR_038344	100505881	Hs.31474	NR_038343	ENSG00000234456	MAGI2-AS3	-	MAGI2 antisense RNA 3	ncRNA
2612	chr7	15247725	15248183	+	0	NA	intron (NM_001004320, intron 12 of 12)	L2c|LINE|L2	-273096	NM_001350717	1607	Hs.567255	NM_004080	ENSG00000136267	DGKB	DAGK2|DGK|DGK-BETA	diacylglycerol kinase beta	protein-coding
1945	chr3	180416033	180416454	+	0	NA	intron (NR_132416, intron 1 of 1)	Tigger17b|DNA|TcMar-Tigger	2070	NR_132416	100505609	Hs.518427	NR_132416	ENSG00000241696	LINC02053	-	long intergenic non-protein coding RNA 2053	ncRNA
2717	chr7	92761401	92761730	+	0	NA	intron (NM_001259, intron 3 of 7)	intron (NM_001259, intron 3 of 7)	72394	NM_001259	1021	Hs.119882	NM_001259	ENSG00000105810	CDK6	MCPH12|PLSTIRE	cyclin dependent kinase 6	protein-coding
1420	chr2	174919974	174920349	+	0	NA	intron (NM_001025201, intron 4 of 12)	L1MA8|LINE|L1	-72543	NM_001206602	1123	Hs.380138	NM_001822	ENSG00000128656	CHN1	ARHGAP2|CHN|DURS2|NC|RHOGAP2	chimerin 1	protein-coding
667	chr12	110639800	110640123	+	0	NA	intron (NR_135088, intron 8 of 13)	L1MB7|LINE|L1	25832	NM_001319681	79600	Hs.211511	NM_024549	ENSG00000204852	TCTN1	JBTS13|TECT1	tectonic family member 1	protein-coding
2697	chr7	86094109	86094804	+	0	NA	Intergenic	L1PA13|LINE|L1	-549453	NM_001363522	2913	Hs.590575	NM_000840	ENSG00000198822	GRM3	GLUR3|GPRC1C|MGLUR3|mGlu3	glutamate metabotropic receptor 3	protein-coding
611	chr12	74328521	74328950	+	0	NA	Intergenic	Intergenic	-36104	NR_038300	100507377	Hs.455715	NR_038300	ENSG00000251138	LOC100507377	-	uncharacterized LOC100507377	ncRNA
2037	chr4	92234344	92234812	+	0	NA	Intergenic	L1ME5|LINE|L1	42724	NR_125920	101929194	Hs.626389	NR_125920		LNCPRESS2	-	lncRNA p53 regulated and ESC associated 2	ncRNA
1585	chr20	11220726	11221026	+	0	NA	Intergenic	Intergenic	52507	NR_038972	339593	Hs.434320	NR_038972		LOC339593	-	uncharacterized LOC339593	ncRNA
263	chr1	219747319	219747730	+	0	NA	Intergenic	LTR79|LTR|ERVL	-134379	NM_001355457	643136	Hs.647764	NM_001085394	ENSG00000215817	ZC3H11B	ZC3HDC11B	zinc finger CCCH-type containing 11B	protein-coding
1009	chr17	69743828	69744433	+	0	NA	intron (NR_109972, intron 3 of 4)	L1MA2|LINE|L1	150143	NR_109971	101928122	Hs.579342	NR_109971	ENSG00000227517	LINC01483	-	long intergenic non-protein coding RNA 1483	ncRNA
1487	chr2	201124004	201124371	+	0	NA	intron (NM_001351593, intron 1 of 8)	L4_C_Mam|LINE|RTE-X	-4778	NM_001308042	8837	Hs.390736	NM_003879	ENSG00000003402	CFLAR	CASH|CASP8AP1|CLARP|Casper|FLAME|FLAME-1|FLAME1|FLIP|I-FLICE|MRIT|c-FLIP|c-FLIPL|c-FLIPR|c-FLIPS|cFLIP	CASP8 and FADD like apoptosis regulator	protein-coding
176	chr1	183533736	183534157	+	0	NA	intron (NM_001331007, intron 11 of 23)	intron (NM_001331007, intron 11 of 23)	56658	NM_001190789	4688	Hs.587558	NM_000433	ENSG00000116701	NCF2	NCF-2|NOXA2|P67-PHOX|P67PHOX	neutrophil cytosolic factor 2	protein-coding
904	chr15	99603787	99604172	+	0	NA	intron (NM_001352615, intron 3 of 12)	L1MEc|LINE|L1	-28999	NM_001130928	4205	Hs.268675	NM_005587	ENSG00000068305	MEF2A	ADCAD1|RSRFC4|RSRFC9|mef2	myocyte enhancer factor 2A	protein-coding
2826	chr7	138186915	138187278	+	0	NA	Intergenic	Intergenic	63338	NR_039678	100616226		NR_039678	ENSG00000284028	MIR4468	-	microRNA 4468	ncRNA
1389	chr2	164651486	164651862	+	0	NA	Intergenic	L1MB3|LINE|L1	-30192	NM_004490	2888	Hs.411881	NM_004490	ENSG00000115290	GRB14	-	growth factor receptor bound protein 14	protein-coding
1536	chr2	223896828	223897360	+	0	NA	intron (NM_020830, intron 6 of 11)	intron (NM_020830, intron 6 of 11)	48241	NM_020830	57590	Hs.368359	NM_020830	ENSG00000085449	WDFY1	FENS-1|FENS1|WDF1|ZFYVE17	WD repeat and FYVE domain containing 1	protein-coding
2763	chr7	107327921	107328582	+	0	NA	intron (NM_181733, intron 10 of 20)	Tigger3a|DNA|TcMar-Tigger	-141806	NM_005295	2845	Hs.657277	NM_005295	ENSG00000172209	GPR22	-	G protein-coupled receptor 22	protein-coding
2183	chr5	51620917	51621559	+	0	NA	Intergenic	Intergenic	237790	NM_002202	3670	Hs.505	NM_002202	ENSG00000016082	ISL1	ISLET1|Isl-1	ISL LIM homeobox 1	protein-coding
2630	chr7	19749790	19750100	+	0	NA	intron (NM_001366627, intron 1 of 4)	intron (NM_001366627, intron 1 of 4)	22836	NM_152774	256130	Hs.487670	NM_152774	ENSG00000173452	TMEM196	-	transmembrane protein 196	protein-coding
2837	chr8	8496280	8496524	+	0	NA	Intergenic	Intergenic	-109963	NR_163138	157285	Hs.583863	NM_001080826	ENSG00000275342	PRAG1	NACK|PEAK2|PRAGMIN|SGK223	PEAK1 related, kinase-activating pseudokinase 1	protein-coding
2372	chr6	9456168	9456669	+	0	NA	Intergenic	Intergenic	804209	NR_004855	728655	Hs.214343	NR_004855		HULC	HCCAT1|LINC00078|NCRNA00078	hepatocellular carcinoma up-regulated long non-coding RNA	ncRNA
355	chr10	34231489	34231998	+	0	NA	intron (NM_001184789, intron 20 of 22)	intron (NM_001184789, intron 20 of 22)	-459063	NR_038932	100505583	Hs.568804	NR_038932	ENSG00000261683	LINC00838	-	long intergenic non-protein coding RNA 838	ncRNA
3218	chr9	31248161	31248520	+	0	NA	Intergenic	Intergenic	133150	NR_135134	101929620	Hs.547175	NR_135134	ENSG00000260720	LINC01243	-	long intergenic non-protein coding RNA 1243	ncRNA
2700	chr7	89023055	89023535	+	0	NA	intron (NM_181646, intron 1 of 3)	intron (NM_181646, intron 1 of 3)	-227558	NM_152706	219557	Hs.112877	NM_152706	ENSG00000164645	TEX47	C7orf62	testis expressed 47	protein-coding
20	chr1	39842961	39843266	+	0	NA	intron (NR_132414, intron 1 of 1)	intron (NR_132414, intron 1 of 1)	40391	NM_017646	54802	Hs.356554	NM_017646	ENSG00000043514	TRIT1	COXPD35|GRO1|IPPT|IPT|IPTase|MOD5|hGRO1	tRNA isopentenyltransferase 1	protein-coding
379	chr10	69864285	69864717	+	0	NA	intron (NM_001368898, intron 3 of 33)	L2b|LINE|L2	62595	NM_001368886	1305	Hs.695934	NM_005203	ENSG00000197467	COL13A1	CMS19|COLXIIIA1	collagen type XIII alpha 1 chain	protein-coding
616	chr12	75635558	75636043	+	0	NA	Intergenic	LTR107_Mam|LTR|LTR	-124191	NM_007043	11103	Hs.645517	NM_007043	ENSG00000111615	KRR1	HRB2|RIP-1	KRR1 small subunit processome component homolog	protein-coding
43	chr1	64343338	64343775	+	0	NA	Intergenic	L2c|LINE|L2	-126573	NM_020925	57685	Hs.443891	NM_020925	ENSG00000158966	CACHD1	-	cache domain containing 1	protein-coding
1637	chr21	35922507	35923005	+	0	NA	Intergenic	Intergenic	36311	NR_144547	54036	Hs.228809	NR_144547		PPP1R2P2	-	protein phosphatase 1 regulatory inhibitor subunit 2 pseudogene 2	pseudo
2180	chr5	42783659	42783932	+	0	NA	intron (NM_001134848, intron 6 of 8)	L1PA17|LINE|L1	26977	NM_001134848	100129792	Hs.745017	NM_001134848	ENSG00000198865	CCDC152	CH5400	coiled-coil domain containing 152	protein-coding
2711	chr7	92567478	92567736	+	0	NA	intron (NM_152789, intron 9 of 10)	MER20B|DNA|hAT-Charlie	22442	NM_001288584	257415	Hs.18564	NM_152789	ENSG00000234545	FAM133B	-	family with sequence similarity 133 member B	protein-coding
191	chr1	186780057	186780520	+	0	NA	Intergenic	MER39|LTR|ERV1	-48612	NM_024420	5321	Hs.497200	NM_024420	ENSG00000116711	PLA2G4A	GURDP|PLA2G4|cPLA2|cPLA2-alpha	phospholipase A2 group IVA	protein-coding
246	chr1	216409914	216410361	+	0	NA	intron (NM_206933, intron 3 of 71)	L1PREC2|LINE|L1	13259	NM_007123	7399	Hs.655974	NM_007123	ENSG00000042781	USH2A	RP39|US2|USH2|dJ1111A8.1	usherin	protein-coding
1212	chr2	58560570	58561017	+	0	NA	intron (NR_033873, intron 1 of 13)	intron (NR_033873, intron 1 of 13)	40040	NR_033873	400955	Hs.503210	NR_033873	ENSG00000233723	LINC01122	-	long intergenic non-protein coding RNA 1122	ncRNA
2355	chr6	5205900	5206263	+	0	NA	intron (NM_001164840, intron 2 of 2)	intron (NM_001164840, intron 2 of 2)	54869	NM_001318782	57128	Hs.387755	NM_020408	ENSG00000214113	LYRM4	C6orf149|CGI-203|COXPD19|ISD11	LYR motif containing 4	protein-coding
2601	chr6	165146483	165146867	+	0	NA	Intergenic	LTR33|LTR|ERVL	162930	NM_144980	168090	Hs.144734	NM_144980	ENSG00000112539	C6orf118	bA85G2.1|dJ416F21.2	chromosome 6 open reading frame 118	protein-coding
2574	chr6	145561389	145561803	+	0	NA	Intergenic	Intergenic	125281	NM_001368132	7957	Hs.486696	NM_005670	ENSG00000112425	EPM2A	EPM2|MELF	EPM2A glucan phosphatase, laforin	protein-coding
2097	chr4	140071754	140072308	+	0	NA	intron (NM_018717, intron 1 of 4)	intron (NM_018717, intron 1 of 4)	-55984	NR_147610	101927516	Hs.662570	NR_147610		LOC101927516	-	uncharacterized LOC101927516	ncRNA
1130	chr2	28801645	28802094	+	0	NA	3' UTR (NM_002709, exon 8 of 8)	3' UTR (NM_002709, exon 8 of 8)	-8965	NM_001142634	245711	Hs.511956	NM_182756	ENSG00000163806	SPDYA	RINGO3|RINGOA|SPDY1|SPY1	speedy/RINGO cell cycle regulator family member A	protein-coding
88	chr1	103194058	103194557	+	0	NA	Intergenic	Intergenic	-85785	NM_080630	1301	Hs.523446	NM_001854	ENSG00000060718	COL11A1	CO11A1|COLL6|STL2	collagen type XI alpha 1 chain	protein-coding
1002	chr17	64202720	64203243	+	0	NA	intron (NM_018469, intron 2 of 11)	intron (NM_018469, intron 2 of 11)	27753	NM_001288733	55852	Hs.175414	NM_018469	ENSG00000136478	TEX2	HT008|TMEM96	testis expressed 2	protein-coding
1630	chr21	30249970	30250335	+	0	NA	Intergenic	Intergenic	32798	NM_001085455	643803	Hs.580883	NM_001085455	ENSG00000188694	KRTAP24-1	KAP24.1	keratin associated protein 24-1	protein-coding
587	chr12	50574795	50575120	+	0	NA	intron (NM_173602, intron 1 of 37)	intron (NM_173602, intron 1 of 37)	69972	NM_173602	57609	Hs.505516	NM_020849	ENSG00000066084	DIP2B	-	disco interacting protein 2 homolog B	protein-coding
1025	chr18	652223	652559	+	0	NA	intron (NM_001012716, intron 1 of 1)	MER44B|DNA|TcMar-Tigger	-5262	NM_001354868	7298	Hs.369762	NM_001071	ENSG00000176890	TYMS	HST422|TMS|TS	thymidylate synthetase	protein-coding
788	chr14	32324528	32324889	+	0	NA	Intergenic	MSTD|LTR|ERVL-MaLR	-4590	NM_004274	9472	Hs.509083	NM_004274	ENSG00000151320	AKAP6	ADAP100|ADAP6|AKAP100|PRKA6|mAKAP	A-kinase anchoring protein 6	protein-coding
1677	chr3	15710989	15711730	+	0	NA	3' UTR (NM_001370753, exon 4 of 4)	3' UTR (NM_001370753, exon 4 of 4)	-13988	NR_036085	100422990		NR_036085	ENSG00000264354	MIR3134	-	microRNA 3134	ncRNA
[truncated: 1,402 more rows]

## Sheet: 3 of 4 C&R peaks + RNA seq UP
Overlay of genes with 3 of 4 C&R peaks and upregulated in RNA seq (in siSALL4 over siCtrl)
As shown in Figure 6a, b
[truncated: 184 more rows]

## Sheet: 3 of 4 C&R peaks + RNA seq DOWN
Overlay of genes with 3 of 4 C&R peaks and downregulated in RNA seq (in siSALL4 over siCtrl)
[truncated: 124 more rows]

## Sheet: Enrichment Analysis upreg.
Info
[truncated: 52 more rows]

[truncated: 1 more sheets: Enrichment Analysis downreg.]
