# Supplementary material for: Epigenetic control of melanoma cell invasiveness by the stem cell factor SALL4
Source: Nat Commun. 2021 Aug 20;12:5056. doi: 10.1038/s41467-021-25326-8 (PMC8379183; doi:10.1038/s41467-021-25326-8)
Supplement: Supplementary file 8 — Supplementary Data 5 [file 41467_2021_25326_MOESM8_ESM.xlsx]

## Sheet: a) selected peaks
Specific Melanocyte Differentiation genes of interest or genes involved in related pathways
PeakID (cmd=annotatePeaks.pl 3outof4.sorted.d150.merged.bed hg38)	Chr	Start	End	Strand	Peak Score	Focus Ratio/Region Size	Annotation	Detailed Annotation	Distance to TSS	Nearest PromoterID	Entrez ID	Nearest Unigene	Nearest Refseq	Nearest Ensembl	Gene Name	Gene Alias	Gene Description	Gene Type
2550	chr3	69837941	69840696	+	0	NA	intron (NM_001354608, intron 2 of 10)	intron (NM_001354608, intron 2 of 10)	-26906	NM_198177	4286	Hs.166017	NM_000248	ENSG00000187098	MITF	CMM8|COMMAD|MI|WS2|WS2A|bHLHe32	melanocyte inducing transcription factor	protein-coding
2558	chr3	69934818	69940343	+	0	NA	intron (NM_198178, intron 1 of 8)	intron (NM_198178, intron 1 of 8)	980	NM_000248	4286	Hs.166017	NM_000248	ENSG00000187098	MITF	CMM8|COMMAD|MI|WS2|WS2A|bHLHe32	melanocyte inducing transcription factor	protein-coding
2547	chr3	69803140	69804741	+	0	NA	intron (NM_001354607, intron 2 of 10)	intron (NM_001354607, intron 2 of 10)	40129	NM_006722	4286	Hs.166017	NM_000248	ENSG00000187098	MITF	CMM8|COMMAD|MI|WS2|WS2A|bHLHe32	melanocyte inducing transcription factor	protein-coding
2551	chr3	69855205	69857444	+	0	NA	intron (NM_001354608, intron 2 of 10)	MER113|DNA|hAT-Charlie	-9900	NM_198177	4286	Hs.166017	NM_000248	ENSG00000187098	MITF	CMM8|COMMAD|MI|WS2|WS2A|bHLHe32	melanocyte inducing transcription factor	protein-coding
2556	chr3	69925470	69927484	+	0	NA	intron (NM_198159, intron 2 of 9)	intron (NM_198159, intron 2 of 9)	-10115	NM_198178	4286	Hs.166017	NM_000248	ENSG00000187098	MITF	CMM8|COMMAD|MI|WS2|WS2A|bHLHe32	melanocyte inducing transcription factor	protein-coding
2545	chr3	69775110	69776873	+	0	NA	intron (NM_006722, intron 1 of 9)	intron (NM_006722, intron 1 of 9)	12180	NM_006722	4286	Hs.166017	NM_000248	ENSG00000187098	MITF	CMM8|COMMAD|MI|WS2|WS2A|bHLHe32	melanocyte inducing transcription factor	protein-coding
2544	chr3	69740158	69741701	+	0	NA	intron (NM_001354605, intron 1 of 9)	intron (NM_001354605, intron 1 of 9)	1465	NM_001354605	4286	Hs.166017	NM_000248	ENSG00000187098	MITF	CMM8|COMMAD|MI|WS2|WS2A|bHLHe32	melanocyte inducing transcription factor	protein-coding
2548	chr3	69820286	69821781	+	0	NA	intron (NM_001354607, intron 2 of 10)	intron (NM_001354607, intron 2 of 10)	-45191	NM_198177	4286	Hs.166017	NM_000248	ENSG00000187098	MITF	CMM8|COMMAD|MI|WS2|WS2A|bHLHe32	melanocyte inducing transcription factor	protein-coding
2546	chr3	69785958	69788452	+	0	NA	intron (NM_006722, intron 1 of 9)	intron (NM_006722, intron 1 of 9)	23394	NM_006722	4286	Hs.166017	NM_000248	ENSG00000187098	MITF	CMM8|COMMAD|MI|WS2|WS2A|bHLHe32	melanocyte inducing transcription factor	protein-coding
2553	chr3	69892325	69893911	+	0	NA	intron (NM_198159, intron 2 of 9)	intron (NM_198159, intron 2 of 9)	26894	NM_198177	4286	Hs.166017	NM_000248	ENSG00000187098	MITF	CMM8|COMMAD|MI|WS2|WS2A|bHLHe32	melanocyte inducing transcription factor	protein-coding
2559	chr3	69944186	69945851	+	0	NA	intron (NM_198178, intron 4 of 8)	intron (NM_198178, intron 4 of 8)	8418	NM_000248	4286	Hs.166017	NM_000248	ENSG00000187098	MITF	CMM8|COMMAD|MI|WS2|WS2A|bHLHe32	melanocyte inducing transcription factor	protein-coding
2554	chr3	69901236	69905517	+	0	NA	intron (NM_198159, intron 2 of 9)	MamSINE1|SINE|tRNA-RTE	-33216	NM_198178	4286	Hs.166017	NM_000248	ENSG00000187098	MITF	CMM8|COMMAD|MI|WS2|WS2A|bHLHe32	melanocyte inducing transcription factor	protein-coding
2555	chr3	69918316	69925050	+	0	NA	intron (NM_198159, intron 2 of 9)	intron (NM_198159, intron 2 of 9)	-14909	NM_198178	4286	Hs.166017	NM_000248	ENSG00000187098	MITF	CMM8|COMMAD|MI|WS2|WS2A|bHLHe32	melanocyte inducing transcription factor	protein-coding
2543	chr3	69674671	69676783	+	0	NA	Intergenic	LTR33A|LTR|ERVL	-63737	NM_001354607	4286	Hs.166017	NM_000248	ENSG00000187098	MITF	CMM8|COMMAD|MI|WS2|WS2A|bHLHe32	melanocyte inducing transcription factor	protein-coding
2552	chr3	69887522	69891489	+	0	NA	intron (NM_198159, intron 2 of 9)	Charlie5|DNA|hAT-Charlie	23281	NM_198177	4286	Hs.166017	NM_000248	ENSG00000187098	MITF	CMM8|COMMAD|MI|WS2|WS2A|bHLHe32	melanocyte inducing transcription factor	protein-coding
2557	chr3	69928545	69929797	+	0	NA	intron (NM_198159, intron 2 of 9)	intron (NM_198159, intron 2 of 9)	-7421	NM_198178	4286	Hs.166017	NM_000248	ENSG00000187098	MITF	CMM8|COMMAD|MI|WS2|WS2A|bHLHe32	melanocyte inducing transcription factor	protein-coding
2549	chr3	69822866	69825266	+	0	NA	intron (NM_001354607, intron 2 of 10)	intron (NM_001354607, intron 2 of 10)	-42158	NM_198177	4286	Hs.166017	NM_000248	ENSG00000187098	MITF	CMM8|COMMAD|MI|WS2|WS2A|bHLHe32	melanocyte inducing transcription factor	protein-coding
1107	chr13	94383960	94384868	+	0	NA	intron (NM_005708, intron 7 of 8)	intron (NM_005708, intron 7 of 8)	95268	NM_001129889	1638	Hs.301865	NM_001922	ENSG00000080166	DCT	TRP-2|TYRP2	dopachrome tautomerase	protein-coding
1108	chr13	94479040	94480336	+	0	NA	promoter-TSS (NM_001922)	promoter-TSS (NM_001922)	-6	NM_001922	1638	Hs.301865	NM_001922	ENSG00000080166	DCT	TRP-2|TYRP2	dopachrome tautomerase	protein-coding
759	chr11	89167145	89170263	+	0	NA	Intergenic	LTR33|LTR|ERVL	-9171	NM_000372	7299	Hs.503555	NM_000372	ENSG00000077498	TYR	ATN|CMM8|OCA1|OCA1A|OCAIA|SHEP3	tyrosinase	protein-coding
2453	chr3	41275028	41278173	+	0	NA	intron (NR_136342, intron 33 of 34)	intron (NR_136342, intron 33 of 34)	77095	NM_001330729	1499	Hs.476018	NM_001904	ENSG00000168036	CTNNB1	CTNNB|EVR7|MRD19|NEDSDV|armadillo	catenin beta 1	protein-coding
3334	chr6	1865313	1866813	+	0	NA	intron (NM_001253846, intron 7 of 10)	intron (NM_001253846, intron 7 of 10)	256148	NM_001453	2296	Hs.348883	NM_001453	ENSG00000054598	FOXC1	ARA|ASGD3|FKHL7|FREAC-3|FREAC3|IGDA|IHG1|IRID1|RIEG3	forkhead box C1	protein-coding
3331	chr6	1770280	1772162	+	0	NA	intron (NM_001253846, intron 7 of 10)	intron (NM_001253846, intron 7 of 10)	161306	NM_001453	2296	Hs.348883	NM_001453	ENSG00000054598	FOXC1	ARA|ASGD3|FKHL7|FREAC-3|FREAC3|IGDA|IHG1|IRID1|RIEG3	forkhead box C1	protein-coding
3333	chr6	1820293	1823125	+	0	NA	intron (NM_001253846, intron 7 of 10)	intron (NM_001253846, intron 7 of 10)	211794	NM_001453	2296	Hs.348883	NM_001453	ENSG00000054598	FOXC1	ARA|ASGD3|FKHL7|FREAC-3|FREAC3|IGDA|IHG1|IRID1|RIEG3	forkhead box C1	protein-coding
3330	chr6	1760105	1763106	+	0	NA	intron (NM_001253846, intron 7 of 10)	intron (NM_001253846, intron 7 of 10)	151690	NM_001453	2296	Hs.348883	NM_001453	ENSG00000054598	FOXC1	ARA|ASGD3|FKHL7|FREAC-3|FREAC3|IGDA|IHG1|IRID1|RIEG3	forkhead box C1	protein-coding
3329	chr6	1745625	1746479	+	0	NA	intron (NM_001253846, intron 7 of 10)	intron (NM_001253846, intron 7 of 10)	136137	NM_001453	2296	Hs.348883	NM_001453	ENSG00000054598	FOXC1	ARA|ASGD3|FKHL7|FREAC-3|FREAC3|IGDA|IHG1|IRID1|RIEG3	forkhead box C1	protein-coding
3332	chr6	1816762	1818647	+	0	NA	intron (NM_001253846, intron 7 of 10)	intron (NM_001253846, intron 7 of 10)	207789	NM_001453	2296	Hs.348883	NM_001453	ENSG00000054598	FOXC1	ARA|ASGD3|FKHL7|FREAC-3|FREAC3|IGDA|IHG1|IRID1|RIEG3	forkhead box C1	protein-coding
3335	chr6	1885222	1886373	+	0	NA	intron (NM_001253846, intron 7 of 10)	intron (NM_001253846, intron 7 of 10)	275882	NM_001453	2296	Hs.348883	NM_001453	ENSG00000054598	FOXC1	ARA|ASGD3|FKHL7|FREAC-3|FREAC3|IGDA|IHG1|IRID1|RIEG3	forkhead box C1	protein-coding
3917	chr7	91086741	91089778	+	0	NA	intron (NM_012395, intron 11 of 13)	intron (NM_012395, intron 11 of 13)	-176174	NM_003505	8321	Hs.94234	NM_003505	ENSG00000157240	FZD1	-	frizzled class receptor 1	protein-coding

## Sheet: b) CiIIder output
CiIIder Output for Transcription Factor Enrichment Analysis at the loci of the specific peaks from a)
Transcription Factor ID	Transcription Factor Name	Deficit	No. Search Sites	Mean Sites Per Search Gene	No. Background Sites	Mean Sites Per Background Gene	Site Representation	Mann-Whitney U	Site P-Value	Total No. Search Genes	No. Transcription Factor Search Genes	Total No. Background Genes	No. Transcription Factor Background Genes	Gene Representation	Gene P-Value	Average Log2 Proportion Bound	Log2 Enrichment	Significance Score
MYBL1_H01	MYBL1	0,14	0	0	656	0,3	Down	6565	0,323546654219041	5	0	2092	534	Down	0,337891364790025	-2,714198694177257	-1,490465848920082	-0,47122290698794
NRL_H01	NRL	0,02	2	0,4	469	0,2	Up	6226,5	0,461192672844472	5	2	2092	421	Up	0,266144827442905	-1,72456330512278	1,174119562745689	0,574881969975289
TFEB_H01	TFEB	0,08	3	0,6	730	0,3	Up	6186	0,47960641991545	5	2	2092	448	Up	0,29277776321562	-1,67977562813419	1,08454420876851	0,533461911491664
TCF4_H02	TCF4	0,01	0	0	2183	1	Down	8392,5	0,019357085533118	5	0	2092	1265	Down	0,00976040116348	-2,09247586698216	-2,733911503310275	-2,010532331974153
RUNX2_H01	RUNX2	0,15	0	0	58	0	Down	5375	0,914611660518765	5	0	2092	58	Down	0,999999999998266	-4,3100394032458	1,701215569217004	0,000000000000753
NFATC1_H01	NFATC1	0,06	1	0,2	20	0	Up	6230	0,459620121086664	5	1	2092	18	Up	0,044531001648667	-4,348013829862449	4,947089423892615	1,351337536047838
RORA_H01	RORA	0,11	0	0	1	0	Down	5232,5	0,998524966575498	5	0	2092	1	Down	0,999999999999859	-6,952740512676924	6,986617788079252	0,000000000000061
SRY_H04	SRY	0,14	0	0	56	0	Down	5355	0,926353175436155	5	0	2092	50	Down	0,999999999999028	-4,416116021661605	1,913368806048614	0,000000000000422
SOX9_H07	SOX9	0,05	0	0	2	0	Down	5235	0,997049938192093	5	0	2092	2	Down	0,999999999999566	-6,584257715593822	6,249652193913047	0,000000000000189
CREB3L1_H04	CREB3L1	0,12	0	0	28	0	Down	5300	0,958717476920758	5	0	2092	28	Down	0,999999999999353	-4,828776755955131	2,738690274635667	0,000000000000281
RUNX2_H02	RUNX2	0,13	1	0,2	89	0	Up	6057,5	0,540594983090886	5	1	2092	87	Up	0,193105636791398	-3,227134956760759	2,705331677689236	0,714205048894504
MEF2B_H01	MEF2B	0,15	0	0	466	0,2	Down	6250	0,45069193372322	5	0	2092	408	Down	0,590093060823796	-2,90812562896466	-1,102611979345275	-0,229079492399899
RARA_H03	RARA	0,09	0	0	2	0	Down	5235	0,997049938192093	5	0	2092	2	Down	0,999999999999566	-6,584257715593822	6,249652193913047	0,000000000000189
E2F1_H01	E2F1	0,06	2	0,4	105	0,1	Up	7079	0,171536089483667	5	2	2092	92	Up	0,018198808295751	-2,818566985335664	3,362126923171459	1,739957049790979
CDX1_H01	CDX1	0,03	1	0,2	1578	0,8	Down	6985,5	0,194237854742293	5	1	2092	1044	Down	0,374417153947622	-1,43844212414337	-0,872053987545543	-0,426644262246608
TCF7_M01	Tcf7	0,12	1	0,2	235	0,1	Up	5723	0,715439914111984	5	1	2092	218	Up	0,424236789363365	-2,566995777926625	1,385053320020967	0,372391672630608
ELF5_H02	ELF5	0,1	23	4,6	10607	5,1	Down	5243,5	0,992034947267614	5	4	2092	2076	Down	0,039919671213108	-0,150290184103948	-0,278432866182074	-1,398813044311542
TBX21_H05	TBX21	0,14	0	0	997	0,5	Down	7130	0,160021936726418	5	0	2092	760	Down	0,166100048240356	-2,459819544175254	-1,999224148924088	-0,779630241416652
RXRB_H01	RXRB	0,09	0	0	2	0	Down	5235	0,997049938192093	5	0	2092	2	Down	0,999999999999566	-6,584257715593822	6,249652193913047	0,000000000000189
HMX3_H01	HMX3	0,01	2	0,4	329	0,2	Up	6556,5	0,326636979617926	5	2	2092	293	Up	0,147688140539426	-1,985649369038794	1,696291690577719	0,83065437743737
GCM1_H03	GCM1	0,12	2	0,4	427	0,2	Up	6331,5	0,415341977605876	5	2	2092	379	Up	0,225576620878264	-1,800279677886087	1,325552308272305	0,646705913330991
MYBL2_H03	MYBL2	0,14	2	0,4	1334	0,6	Down	6269,5	0,442082301156869	5	1	2092	953	Down	0,384535233083049	-1,504195948520546	-0,740546338791191	-0,415063861759755
E2F2_H03	E2F2	0,13	0	0	2	0	Down	5235	0,997049938192093	5	0	2092	2	Down	0,999999999999566	-6,584257715593822	6,249652193913047	0,000000000000189
EMX1_H01	EMX1	0,01	6	1,2	2894	1,4	Down	5441,5	0,875718968539199	5	2	2092	966	Down	0,999999999997739	-1,125944754488203	-0,023117538523464	-0,000000000000982
NR4A2_H01	NR4A2	0,14	0	0	28	0	Down	5297,5	0,960190606037493	5	0	2092	27	Down	0,999999999998694	-4,854541906275172	2,790220575275749	0,000000000000567
HOMEZ_H01	HOMEZ	0,09	0	0	106	0,1	Down	5485	0,850433380722031	5	0	2092	102	Down	0,999999999998134	-3,905481713284779	0,892100189294963	0,000000000000811
HNF4A_H02	HNF4A	0,13	0	0	52	0	Down	5357,5	0,924884555438556	5	0	2092	51	Down	0,999999999996683	-4,401971499445893	1,885079761617191	0,000000000001441
NKX2-8_H02	NKX2-8	0,03	1	0,2	1902	0,9	Down	7477	0,096594056783149	5	1	2092	1221	Down	0,167673998959517	-1,325521438543295	-1,097895358745691	-0,775534277786808
SOX2_H03	SOX2	0,07	0	0	2	0	Down	5232,5	0,998524966575498	5	0	2092	1	Down	0,999999999999859	-6,952740512676924	6,986617788079252	0,000000000000061
ELF5_H01	ELF5	0,12	14	2,8	8265	4	Down	6645	0,295397800499176	5	4	2092	2044	Down	0,111601152681425	-0,161493088553163	-0,256027057283644	-0,952331319730008
POU3F3_H01	POU3F3	0,13	0	0	679	0,3	Down	6570	0,321737745252644	5	0	2092	536	Down	0,337456908624626	-2,711504582659241	-1,495854071956113	-0,471781676288811
ZNF75A_H01	ZNF75A	0,14	0	0	273	0,1	Down	5867,5	0,637345312554374	5	0	2092	255	Down	0,999999999996627	-3,246632022568691	-0,425599192137212	-0,000000000001465
HESX1_H01	HESX1	0,01	10	2	1604	0,8	Up	7819,5	0,055509838798317	5	4	2092	1024	Up	0,209490025903744	-0,659907127810722	0,740801021231475	0,678836649538177
FOXC2_H03	FOXC2	0,15	21	4,2	11785	5,6	Down	6341,5	0,411120320819064	5	4	2092	2015	Down	0,172802305068028	-0,171798228390806	-0,235416777608358	-0,762450468618421
NFIX_H03	NFIX	0,01	6	1,2	2099	1	Up	5658,5	0,75134681883964	5	3	2092	1306	Down	0,999999999999213	-0,665798597348689	0,027443801537992	0,000000000000342
TCFAP2A_M02	Tcfap2a	0,13	19	3,8	5713	2,7	Up	6501,5	0,347094823407425	5	5	2092	1381	Up	0,173775322317094	-0,299496030312607	0,598992060625214	0,760011897291606
GLI2_H02	GLI2	0,13	0	0	731	0,3	Down	6730	0,267340126615044	5	0	2092	600	Down	0,330005473063792	-2,630211545184685	-1,658440146905225	-0,481478857389708
ELF3_H02	ELF3	0,15	1	0,2	283	0,1	Up	5625,5	0,769933883066546	5	1	2092	255	Up	0,478819254998904	-2,454150772208113	1,159363308583944	0,319828393412596
E2F8_H01	E2F8	0,14	1	0,2	60	0	Up	6126	0,507607669638513	5	1	2092	60	Up	0,137350100014879	-3,493308894039626	3,237679552246971	0,862171020001014
PHOX2A_H01	PHOX2A	0,04	1	0,2	111	0,1	Up	6022,5	0,557854030277785	5	1	2092	99	Up	0,216941311354432	-3,1344282024051	2,519918168977916	0,663657738972835
GATA3_H01	GATA3	0	0	0	168	0,1	Down	5627,5	0,768803502664675	5	0	2092	159	Down	0,999999999998876	-3,586515456155067	0,254167675035539	0,000000000000488
TEAD1_H01	TEAD1	0,03	1	0,2	870	0,4	Down	6041,5	0,548451622002183	5	1	2092	716	Down	0,666416081135866	-1,710329065545851	-0,328280104740581	-0,176254531612816
MLX_M01	Mlx	0,11	0	0	1010	0,5	Down	6330	0,415977427800825	5	0	2092	440	Down	0,590532550585546	-2,853722658577295	-1,211417920120005	-0,228756158761609
NFIB_H01	NFIB	0,12	0	0	55	0	Down	5357,5	0,924884555438556	5	0	2092	51	Down	0,999999999996683	-4,401971499445893	1,885079761617191	0,000000000001441
E2F7_H01	E2F7	0,09	0	0	2	0	Down	5235	0,997049938192093	5	0	2092	2	Down	0,999999999999566	-6,584257715593822	6,249652193913047	0,000000000000189
BSX_H01	BSX	0,01	12	2,4	2231	1,1	Up	8219	0,027085502827524	5	5	2092	1282	Up	0,163480017999379	-0,353134398471645	0,70626879694329	0,786535323144011
ONECUT2_H01	ONECUT2	0,15	5	1	1002	0,5	Up	6655,5	0,29182886154832	5	3	2092	737	Up	0,352627623963102	-1,078294682440417	0,852435971721447	0,452683669164246
HSF4_H01	HSF4	0,15	1	0,2	1048	0,5	Down	6181	0,481907213826904	5	1	2092	754	Down	0,659838821253392	-1,673051967413582	-0,402834301005118	-0,180562136562502
HOXD12_H02	HOXD12	0,13	0	0	485	0,2	Down	6290	0,433133489175101	5	0	2092	424	Down	0,589945715270102	-2,880411391260982	-1,15804045475263	-0,2291879487702
DBP_H01	DBP	0,15	0	0	696	0,3	Down	6610	0,307504626079433	5	0	2092	552	Down	0,334431749121089	-2,690306435898105	-1,538250365478385	-0,475692499733103
EGR2_H02	EGR2	0,14	3	0,6	916	0,4	Up	6535	0,334538983157453	5	3	2092	606	Up	0,15037758982512	-1,219362384448444	1,134571375737502	0,822816880103813
RXRG_H03	RXRG	0,03	0	0	1	0	Down	5232,5	0,998524966575498	5	0	2092	1	Down	0,999999999999859	-6,952740512676924	6,986617788079252	0,000000000000061
CUX2_H01	CUX2	0,05	0	0	2	0	Down	5235	0,997049938192093	5	0	2092	2	Down	0,999999999999566	-6,584257715593822	6,249652193913047	0,000000000000189
SPDEF_H05	SPDEF	0,14	0	0	21	0	Down	5282,5	0,969032059636632	5	0	2092	21	Down	0,999999999999001	-5,032089385686453	3,145315534098311	0,000000000000434
NFIX_H04	NFIX	0,06	0	0	44	0	Down	5307,5	0,954298955421578	5	0	2092	31	Down	0,999999999996915	-4,756581801287544	2,594300365300493	0,00000000000134
PKNOX1_H01	PKNOX1	0,11	0	0	59	0	Down	5365	0,920480251071868	5	0	2092	54	Down	0,999999999999455	-4,361129600649039	1,803395964023482	0,000000000000237
SPI1_H01	SPI1	0,09	0	0	22	0	Down	5285	0,967558190248079	5	0	2092	22	Down	0,999999999998113	-4,999295214872665	3,079727192470735	0,00000000000082
ETV5_H01	ETV5	0,07	6	1,2	3638	1,7	Down	6345,5	0,409438816585477	5	2	2092	1455	Down	0,169773509325754	-0,830608153532438	-0,613790740434994	-0,770130074110762
HOXD9_M03	Hoxd9	0,12	7	1,4	5416	2,6	Down	6994	0,192087174528728	5	3	2092	1831	Down	0,12122717594717	-0,42213930915442	-0,459874774850546	-0,916400011845414
HOXD9_M01	Hoxd9	0,05	4	0,8	615	0,3	Up	7953	0,044053262483849	5	4	2092	518	Up	0,015264286510396	-1,151159172909733	1,723305111429496	1,816323490863486
PAX1_H01	PAX1	0,09	0	0	2	0	Down	5235	0,997049938192093	5	0	2092	2	Down	0,999999999999566	-6,584257715593822	6,249652193913047	0,000000000000189
POU2F2_H01	POU2F2	0,1	4	0,8	1496	0,7	Up	6231,5	0,458947090497658	5	4	2092	985	Up	0,194754183891736	-0,687903231794603	0,796793229199236	0,710513203634468
MYBL2_H01	MYBL2	0,13	1	0,2	142	0,1	Up	5952	0,593411304265895	5	1	2092	127	Up	0,270371824275286	-2,955563794247495	2,162189352662707	0,56803856864511
BARHL2_H01	BARHL2	0,1	11	2,2	5029	2,4	Down	5245,5	0,990854987794621	5	4	2092	1839	Down	0,475979038003295	-0,237710281829858	-0,103592670730253	-0,322412173077737
MEOX2_M01	Meox2	0,09	31	6,2	10376	5	Up	5975	0,581697410488298	5	4	2092	1895	Down	0,391281628454167	-0,216077891731023	-0,146857450927923	-0,407510542715942
CREB3L2_M02	Creb3l2	0,14	0	0	93	0	Down	5375	0,914611660518765	5	0	2092	58	Down	0,999999999998266	-4,3100394032458	1,701215569217004	0,000000000000753
HOXD13_H01	HOXD13	0,05	0	0	1018	0,5	Down	7170	0,15140776198654	5	0	2092	776	Down	0,164696773322155	-2,444800705843851	-2,029261825586893	-0,783314909282643
FOXG1_M03	Foxg1	0,15	16	3,2	10562	5	Down	6869	0,225514119171683	5	4	2092	2022	Down	0,158348369683514	-0,169297268657676	-0,240418697074619	-0,800386403659915
HOXB13_H01	HOXB13	0,08	0	0	981	0,5	Down	7115	0,163346083440054	5	0	2092	754	Down	0,166764978760636	-2,46553321777416	-1,987796801726275	-0,777895147510757
THRB_H02	THRB	0,11	0	0	2	0	Down	5235	0,997049938192093	5	0	2092	2	Down	0,999999999999566	-6,584257715593822	6,249652193913047	0,000000000000189
RXRG_H01	RXRG	0,14	0	0	23	0	Down	5285	0,967558190248079	5	0	2092	22	Down	0,999999999998113	-4,999295214872665	3,079727192470735	0,00000000000082
UNCX_H01	UNCX	0,08	9	1,8	2549	1,2	Up	6770	0,254791722026689	5	4	2092	1191	Up	0,398614230589287	-0,55097764422121	0,52294205405245	0,399447200979028
POU4F1_H01	POU4F1	0,13	0	0	928	0,4	Down	6742,5	0,263373917251976	5	0	2092	605	Down	0,329931165962653	-2,624230188190337	-1,67040286089392	-0,481576658185175
BHLHE22_H01	BHLHE22	0,08	1	0,2	421	0,2	Down	5496,5	0,843773208550237	5	1	2092	291	Up	0,527873558454046	-2,359064476076675	0,969190716321069	0,277470091560515
HOXC11_H03	HOXC11	0,14	1	0,2	1297	0,6	Down	6662,5	0,289465732190765	5	1	2092	935	Down	0,388738201158471	-1,517943591056532	-0,713051053719219	-0,410342779314383
SPIB_H01	SPIB	0,06	0	0	32	0	Down	5310	0,952826420267614	5	0	2092	32	Down	0,999999999997063	-4,734037856523274	2,549212475771954	0,000000000001275
VAX2_H01	VAX2	0,06	12	2,4	4086	2	Up	5431	0,881842461597666	5	2	2092	1357	Down	0,351974293440018	-0,880889474247958	-0,513228099003953	-0,453489054206045
PKNOX2_M01	Pknox2	0,1	0	0	23	0	Down	5282,5	0,969032059636632	5	0	2092	21	Down	0,999999999999001	-5,032089385686453	3,145315534098311	0,000000000000434
AR_M01	Ar	0,14	1	0,2	401	0,2	Up	5527	0,8261645139873	5	1	2092	279	Up	0,511951653278977	-2,389388276255329	1,029838316678375	0,290771050167824
POU3F4_H02	POU3F4	0,04	1	0,2	64	0	Up	6118	0,511404964248216	5	1	2092	63	Up	0,143693089508488	-3,458398169290841	3,167858102749399	0,842564117464219
HOXB2_H01	HOXB2	0,01	6	1,2	2894	1,4	Down	5441,5	0,875718968539199	5	2	2092	966	Down	0,999999999997739	-1,125944754488203	-0,023117538523464	-0,000000000000982
HOXD12_H03	HOXD12	0,13	2	0,4	2169	1	Down	6824	0,23851000969252	5	2	2092	1244	Down	0,401205284597669	-0,943582458103303	-0,387842131293265	-0,39663335517183
ESRRA_H01	ESRRA	0,02	2	0,4	153	0,1	Up	6950	0,2034112344403	5	2	2092	146	Up	0,042950881934939	-2,486879288382696	2,698751529265523	1,36702791412506
KLF12_M01	Klf12	0,13	0	0	781	0,4	Down	6692,5	0,279484293284267	5	0	2092	585	Down	0,3306584229253	-2,648459082786895	-1,621945071700806	-0,480620409952626
CART1_H01	CART1	0,03	1	0,2	84	0	Up	6090	0,524811380404433	5	1	2092	72	Up	0,162498519581636	-3,362785967669457	2,97663369950663	0,789150591241754
ZNF784_H01	ZNF784	0,04	1	0,2	34	0	Up	6191	0,477311631954436	5	1	2092	34	Up	0,080787443141609	-3,898478284287839	4,048018332743396	1,092656136726634
SOX10_M02	Sox10	0	0	0	0	0	Up	5230	1	5	0	2092	0	Up	1	-7,745221763037502	8,571580288800408	0
OLIG2_H01	OLIG2	0,15	2	0,4	2131	1	Down	6427,5	0,375877131851344	5	1	2092	897	Down	0,399940428625911	-1,547856448321717	-0,653225339188849	-0,398004692286387
FOXO3_H03	FOXO3	0,12	2	0,4	527	0,3	Up	6100,5	0,519762967362346	5	2	2092	467	Up	0,311700716906057	-1,649846438206321	1,024685828912772	0,506262198852494
SOX8_H04	SOX8	0	0	0	0	0	Up	5230	1	5	0	2092	0	Up	1	-7,745221763037502	8,571580288800408	0
ELK1_H03	ELK1	0,09	0	0	3	0	Down	5235	0,997049938192093	5	0	2092	2	Down	0,999999999999566	-6,584257715593822	6,249652193913047	0,000000000000189
CREB3L1_H06	CREB3L1	0,14	0	0	75	0	Down	5412,5	0,892648453977373	5	0	2092	73	Down	0,999999999998993	-4,14538559061932	1,371907943964044	0,000000000000437
FLI1_H01	FLI1	0,06	0	0	443	0,2	Down	6142,5	0,499822746163617	5	0	2092	365	Down	0,594464125311855	-2,988357965061283	-0,942147307152028	-0,225874349033864
NFIX_H01	NFIX	0,15	0	0	866	0,4	Down	6770	0,254791722026689	5	0	2092	616	Down	0,330015612319642	-2,611243220836083	-1,69637679560243	-0,481465514110336
DLX4_H01	DLX4	0,01	12	2,4	1961	0,9	Up	8492,5	0,015842273068991	5	5	2092	1176	Up	0,072253422274652	-0,415363151106704	0,830726302213409	1,141141577778364
RFX2_H01	RFX2	0,14	2	0,4	72	0	Up	6181,5	0,481676864617142	5	1	2092	39	Up	0,091888918954241	-3,800850138588372	3,852762041344463	1,036736857788917
HSFY2_H01	HSFY2	0,15	0	0	32	0	Down	5297,5	0,960190606037493	5	0	2092	27	Down	0,999999999998694	-4,854541906275172	2,790220575275749	0,000000000000567
ZFP652_M01	Zfp652	0,15	0	0	387	0,2	Down	6112,5	0,514024182228512	5	0	2092	353	Down	0,596804331880305	-3,012438560632802	-0,89398611600899	-0,22416803321487
HLF_H01	HLF	0,15	9	1,8	5147	2,5	Down	5797	0,675010840501335	5	5	2092	1690	Up	0,590346338451534	-0,153888803272164	0,307777606544329	0,228893126072459
MLX_H01	MLX	0,15	0	0	707	0,3	Down	6115	0,512832764177428	5	0	2092	354	Down	0,596589514946242	-3,010400854417744	-0,898061528439107	-0,224324383627332
E2F3_H01	E2F3	0,08	0	0	1	0	Down	5232,5	0,998524966575498	5	0	2092	1	Down	0,999999999999859	-6,952740512676924	6,986617788079252	0,000000000000061
TFCP2_H01	TFCP2	0,15	7	1,4	996	0,5	Up	7977	0,042221427789265	5	4	2092	656	Up	0,036531913899279	-0,980933661869902	1,382854089349834	1,437327574595572
CPEB1_H01	CPEB1	0,01	6	1,2	1604	0,8	Up	6993,5	0,192213198423536	5	4	2092	1019	Up	0,207451010106074	-0,663436232308047	0,747859230226125	0,683084446193282
SOX10_M01	Sox10	0,06	0	0	1	0	Down	5232,5	0,998524966575498	5	0	2092	1	Down	0,999999999999859	-6,952740512676924	6,986617788079252	0,000000000000061
KLF16_H01	KLF16	0,1	6	1,2	3480	1,7	Down	5664	0,748262625497519	5	5	2092	1269	Up	0,163640775191851	-0,3604836138951	0,7209672277902	0,786108471848157
HOXC11_H01	HOXC11	0,1	0	0	1007	0,5	Down	7167,5	0,151935582940996	5	0	2092	775	Down	0,164768786670582	-2,445730277519456	-2,027402682235683	-0,783125056356324
SOX15_H02	SOX15	0,08	0	0	2	0	Down	5235	0,997049938192093	5	0	2092	2	Down	0,999999999999566	-6,584257715593822	6,249652193913047	0,000000000000189
HOXC13_H02	HOXC13	0,15	0	0	1222	0,6	Down	7500	0,09322951607787	5	0	2092	908	Down	0,07351499689477	-2,331550410920444	-2,255762415433707	-1,133624056776033
TBX15_H01	TBX15	0	0	0	0	0	Up	5230	1	5	0	2092	0	Up	1	-7,745221763037502	8,571580288800408	0
FOXJ2_H03	FOXJ2	0,15	0	0	532	0,3	Down	6320	0,420228408067414	5	0	2092	436	Down	0,590319319158654	-2,860302841222782	-1,198257554829031	-0,228913003553826
TEAD3_H02	TEAD3	0,09	4	0,8	3874	1,9	Down	7625,5	0,076493141981276	5	3	2092	1746	Down	0,194711452438093	-0,456418838311267	-0,391315716536852	-0,710608503619187
MEIS2_M01	Meis2	0	3	0,6	482	0,2	Up	7225,5	0,140046628344332	5	3	2092	424	Up	0,060518004315811	-1,476733930232181	1,649314467304975	1,218115402012387
FLI1_H03	FLI1	0,1	0	0	444	0,2	Down	6122,5	0,50926716259994	5	0	2092	357	Down	0,595966849920152	-3,004322047204626	-0,910219142865343	-0,224777896798609
ESRRB_H01	ESRRB	0,05	2	0,4	126	0,1	Up	7014,5	0,186972374414711	5	2	2092	121	Up	0,03036412766061	-2,62185146379093	2,96869588008199	1,517639191328034
PITX1_H03	PITX1	0,09	11	2,2	4153	2	Up	5922,5	0,608591718544968	5	5	2092	1675	Up	0,589917331867935	-0,160317968116618	0,320635936233235	0,229208844000322
TFAP2A_H05	TFAP2A	0,09	6	1,2	2643	1,3	Down	6033,5	0,552400977973944	5	4	2092	1029	Up	0,211572538068869	-0,656395205000218	0,733777175610467	0,67454070402413
TBX15_H02	TBX15	0,1	0	0	602	0,3	Down	6522,5	0,339189342261821	5	0	2092	517	Down	0,34209800914131	-2,737514236844158	-1,443834763586279	-0,465849453208855
MYF6_H01	MYF6	0,15	0	0	1330	0,6	Down	7260	0,133322144247304	5	0	2092	812	Down	0,16348238295802	-2,412109761635913	-2,094643714002771	-0,78652904053485
FOXG1_M01	Foxg1	0,15	0	0	22	0	Down	5282,5	0,969032059636632	5	0	2092	21	Down	0,999999999999001	-5,032089385686453	3,145315534098311	0,000000000000434
FOXK1_M01	Foxk1	0	0	0	1	0	Down	5232,5	0,998524966575498	5	0	2092	1	Down	0,999999999999859	-6,952740512676924	6,986617788079252	0,000000000000061
ESX1_H01	ESX1	0,01	11	2,2	2053	1	Up	7620,5	0,077109555232076	5	4	2092	1202	Up	0,402343493391211	-0,544348672987643	0,509684111585317	0,395403017593251
ZNF713_H01	ZNF713	0,15	0	0	1	0	Down	5232,5	0,998524966575498	5	0	2092	1	Down	0,999999999999859	-6,952740512676924	6,986617788079252	0,000000000000061
RARA_H05	RARA	0,15	0	0	32	0	Down	5310	0,952826420267614	5	0	2092	32	Down	0,999999999997063	-4,734037856523274	2,549212475771954	0,000000000001275
TBR1_H02	TBR1	0,11	0	0	306	0,1	Down	5930	0,604715913790689	5	0	2092	280	Down	0,99999999999734	-3,179293282733105	-0,560276671808384	-0,000000000001155
ESRRA_H04	ESRRA	0,02	2	0,4	208	0,1	Up	6817	0,240578168924954	5	2	2092	198	Up	0,074612466051344	-2,267760117022342	2,260513186544813	1,127188605704118
POU2F2_M02	Pou2f2	0,14	3	0,6	548	0,3	Up	6326	0,417674765174936	5	2	2092	457	Up	0,301725760936027	-1,665443749008118	1,055880450516366	0,520387608768496
MEOX2_H02	MEOX2	0,15	1	0,2	499	0,2	Down	5599,5	0,784672503561738	5	1	2092	243	Up	0,461591610799962	-2,488851531635753	1,228764827439223	0,335742092868772
TCF21_M01	Tcf21	0,15	0	0	524	0,3	Down	6107,5	0,516411330640467	5	0	2092	351	Down	0,59724492883218	-3,016531323501234	-0,885800590272127	-0,22384752912861
SCRT2_H01	SCRT2	0,12	1	0,2	177	0,1	Up	5843,5	0,650068961055047	5	1	2092	172	Up	0,350099775368025	-2,737514236844158	1,726090237856033	0,45580816788809
CUX1_H02	CUX1	0,13	0	0	103	0	Down	5355	0,926353175436155	5	0	2092	50	Down	0,999999999999028	-4,416116021661605	1,913368806048614	0,000000000000422
RARG_M03	Rarg	0,09	0	0	2	0	Down	5235	0,997049938192093	5	0	2092	2	Down	0,999999999999566	-6,584257715593822	6,249652193913047	0,000000000000189
SOX1_M04	Sox1	0,13	1	0,2	238	0,1	Up	5741	0,705526829950312	5	1	2092	209	Up	0,410292678455518	-2,597337295827248	1,445736355822214	0,386906232813096
BHLHE23_H01	BHLHE23	0,05	1	0,2	387	0,2	Up	5625	0,770216554666918	5	1	2092	236	Up	0,451333710631047	-2,509892326007226	1,27084641618217	0,345502227316815
EOMES_H02	EOMES	0,12	0	0	28	0	Down	5285	0,967558190248079	5	0	2092	22	Down	0,999999999998113	-4,999295214872665	3,079727192470735	0,00000000000082
ESX1_H02	ESX1	0,01	17	3,4	3756	1,8	Up	6881	0,222135574827298	5	4	2092	1414	Up	0,999999999998965	-0,427221031618219	0,275428828846469	0,000000000000449
EN1_H02	EN1	0,07	0	0	41	0	Down	5277,5	0,971980110733928	5	0	2092	19	Down	0,999999999997714	-5,102520653606378	3,286178069938161	0,000000000000993
RHOXF1_H04	RHOXF1	0,01	2	0,4	1754	0,8	Down	6295,5	0,4307505396536	5	2	2092	1085	Down	0,676568730226127	-1,042185710286248	-0,190635626927373	-0,169688078383785
SOX8_H05	SOX8	0,01	0	0	1	0	Down	5232,5	0,998524966575498	5	0	2092	1	Down	0,999999999999859	-6,952740512676924	6,986617788079252	0,000000000000061
FOXD3_H02	FOXD3	0,03	0	0	1376	0,7	Down	7642,5	0,074427329199933	5	0	2092	965	Down	0,066174679852214	-2,287655538562177	-2,343552160150242	-1,179308151103351
TBX1_H03	TBX1	0,13	0	0	1308	0,6	Down	7570	0,08356495909184	5	0	2092	936	Down	0,069431967467897	-2,309654170915979	-2,299554895442637	-1,158440528127506
MAX_H01	MAX	0,09	0	0	2	0	Down	5235	0,997049938192093	5	0	2092	2	Down	0,999999999999566	-6,584257715593822	6,249652193913047	0,000000000000189
NR4A2_H02	NR4A2	0	0	0	0	0	Up	5230	1	5	0	2092	0	Up	1	-7,745221763037502	8,571580288800408	0
RFX2_H02	RFX2	0,02	0	0	1	0	Down	5232,5	0,998524966575498	5	0	2092	1	Down	0,999999999999859	-6,952740512676924	6,986617788079252	0,000000000000061
PRRX1_H02	PRRX1	0,01	18	3,6	4855	2,3	Up	6786,5	0,249736771044019	5	5	2092	1519	Up	0,331653434440928	-0,230815473957706	0,461630947915412	0,479315501000852
RFX4_H01	RFX4	0,11	1	0,2	62	0	Up	6157	0,493034122251971	5	1	2092	44	Up	0,102882875331942	-3,714873797193725	3,680809358555167	0,987656906751245
MYBL1_H03	MYBL1	0,1	0	0	756	0,4	Down	6775	0,253252460276136	5	0	2092	618	Down	0,33006721468763	-2,608906870549317	-1,701049496175961	-0,48139761165083
NR3C1_H01	NR3C1	0,14	1	0,2	223	0,1	Up	5840,5	0,651666714606438	5	1	2092	164	Up	0,336461204147344	-2,771768625809303	1,794599015786324	0,473065005128187
CEBPD_H01	CEBPD	0,03	0	0	20	0	Down	5277,5	0,971980110733928	5	0	2092	19	Down	0,999999999997714	-5,102520653606378	3,286178069938161	0,000000000000993
JDP2_H01	JDP2	0,15	0	0	1442	0,7	Down	7055	0,177164432950508	5	0	2092	730	Down	0,170188725665116	-2,488851531635753	-1,94116017400309	-0,769069213602822
TGIF2_H01	TGIF2	0,13	0	0	78	0	Down	5412,5	0,892648453977373	5	0	2092	73	Down	0,999999999998993	-4,14538559061932	1,371907943964044	0,000000000000437
SRY_H02	SRY	0,15	0	0	37	0	Down	5310	0,952826420267614	5	0	2092	32	Down	0,999999999997063	-4,734037856523274	2,549212475771954	0,000000000001275
NR2F1_H04	NR2F1	0,03	2	0,4	425	0,2	Up	6323,5	0,418737670101381	5	2	2092	385	Up	0,231293421451737	-1,788964190636303	1,302921333772737	0,635836719446585
ZIC4_H01	ZIC4	0,06	1	0,2	32	0	Up	6196	0,475022865554777	5	1	2092	32	Up	0,07631657127704	-3,941556606162696	4,13417497649311	1,117381149689067
SOX9_H06	SOX9	0	0	0	0	0	Up	5230	1	5	0	2092	0	Up	1	-7,745221763037502	8,571580288800408	0
VDR_H01	VDR	0,05	0	0	1	0	Down	5232,5	0,998524966575498	5	0	2092	1	Down	0,999999999999859	-6,952740512676924	6,986617788079252	0,000000000000061
RAXL1_H01	RAXL1	0,01	18	3,6	4855	2,3	Up	6786,5	0,249736771044019	5	5	2092	1519	Up	0,331653434440928	-0,230815473957706	0,461630947915412	0,479315501000852
POU2F1_H02	POU2F1	0,09	1	0,2	468	0,2	Down	5435	0,879508848976151	5	1	2092	311	Up	0,553484652357989	-2,311196336164923	0,873454436497563	0,256894417221839
RARB_M01	Rarb	0,07	0	0	2	0	Down	5235	0,997049938192093	5	0	2092	2	Down	0,999999999999566	-6,584257715593822	6,249652193913047	0,000000000000189
FOXL1_H01	FOXL1	0,12	9	1,8	7758	3,7	Down	7270	0,131420484700766	5	3	2092	1888	Down	0,078693642014569	-0,400031767788613	-0,50408985758216	-1,104060354674374
NFATC1_H03	NFATC1	0,01	2	0,4	6	0	Up	6268,5	0,442521518392923	5	1	2092	3	Up	0,009510158671595	-5,549063051648122	7,349187867463962	2,021812237045406
FOXC1_H01	FOXC1	0,15	17	3,4	10628	5,1	Down	5930	0,604715913790689	5	3	2092	1738	Down	0,202096996121689	-0,459730626144886	-0,384692140869615	-0,694440141593405
RARA_M02	Rara	0,1	0	0	1	0	Down	5232,5	0,998524966575498	5	0	2092	1	Down	0,999999999999859	-6,952740512676924	6,986617788079252	0,000000000000061
TP53_M02	Tp53	0,12	0	0	19	0	Down	5277,5	0,971980110733928	5	0	2092	19	Down	0,999999999997714	-5,102520653606378	3,286178069938161	0,000000000000993
SOX8_H01	SOX8	0,08	0	0	2	0	Down	5235	0,997049938192093	5	0	2092	2	Down	0,999999999999566	-6,584257715593822	6,249652193913047	0,000000000000189
PITX1_H01	PITX1	0,11	9	1,8	3513	1,7	Up	5971,5	0,583472970840464	5	5	2092	1593	Up	0,598369973662025	-0,196514301829927	0,393028603659853	0,223030207590237
SOX8_H03	SOX8	0,1	0	0	2	0	Down	5235	0,997049938192093	5	0	2092	2	Down	0,999999999999566	-6,584257715593822	6,249652193913047	0,000000000000189
NFIL3_H01	NFIL3	0,14	4	0,8	2421	1,2	Down	6084,5	0,527465771904694	5	2	2092	1335	Down	0,359627597721978	-0,892675585276266	-0,489655876947339	-0,444146988022032
FOXG1_H01	FOXG1	0,15	0	0	19	0	Down	5277,5	0,971980110733928	5	0	2092	19	Down	0,999999999997714	-5,102520653606378	3,286178069938161	0,000000000000993
ESRRG_H02	ESRRG	0,12	0	0	1	0	Down	5232,5	0,998524966575498	5	0	2092	1	Down	0,999999999999859	-6,952740512676924	6,986617788079252	0,000000000000061
NFIA_H02	NFIA	0	0	0	29	0	Down	5302,5	0,957244488766019	5	0	2092	29	Down	1,000000000000047	-4,803900238356581	2,688937239438567	-0,000000000000021
ZNF143_H01	ZNF143	0,11	0	0	46	0	Down	5337,5	0,936640263940684	5	0	2092	43	Down	0,999999999997768	-4,523750015113138	2,128636792951681	0,000000000000969
FOXB1_H01	FOXB1	0,11	0	0	70	0	Down	5402,5	0,898497971740379	5	0	2092	69	Down	0,999999999998368	-4,185751226675748	1,452639216076901	0,000000000000709
DLX2_H01	DLX2	0,01	12	2,4	1961	0,9	Up	8492,5	0,015842273068991	5	5	2092	1176	Up	0,072253422274652	-0,415363151106704	0,830726302213409	1,141141577778364
MAFK_H01	MAFK	0,04	7	1,4	2136	1	Up	6616,5	0,305231727994311	5	5	2092	1296	Up	0,163692515432458	-0,345302708292206	0,690605416584412	0,785971177525711
NKX6-1_M01	Nkx6-1	0	1	0,2	143	0,1	Up	5949	0,59494713290354	5	1	2092	128	Up	0,272224612939062	-2,949928238079984	2,150918240327687	0,565072611019629
RARG_H06	RARG	0,12	0	0	19	0	Down	5277,5	0,971980110733928	5	0	2092	19	Down	0,999999999997714	-5,102520653606378	3,286178069938161	0,000000000000993
ALX1_M01	Alx1	0,04	9	1,8	3481	1,7	Up	5431,5	0,881550703491162	5	2	2092	1187	Down	0,65784530158364	-0,977401816540984	-0,320203414417901	-0,181876222750047
PITX1_H02	PITX1	0,07	8	1,6	2839	1,4	Up	6255	0,448475329271854	5	5	2092	1443	Up	0,332256789545568	-0,267828257600862	0,535656515201724	0,478526135646187
JDP2_H03	JDP2	0,15	0	0	1369	0,7	Down	6912,5	0,2134397574877	5	0	2092	673	Down	0,183312561131111	-2,54745469530635	-1,823953846661894	-0,736807774846734
CREB3L1_H01	CREB3L1	0,09	0	0	22	0	Down	5285	0,967558190248079	5	0	2092	22	Down	0,999999999998113	-4,999295214872665	3,079727192470735	0,00000000000082
THRB_H01	THRB	0,11	0	0	3	0	Down	5235	0,997049938192093	5	0	2092	2	Down	0,999999999999566	-6,584257715593822	6,249652193913047	0,000000000000189
SOX10_H04	SOX10	0,07	0	0	1	0	Down	5232,5	0,998524966575498	5	0	2092	1	Down	0,999999999999859	-6,952740512676924	6,986617788079252	0,000000000000061
HEY1_H01	HEY1	0,14	0	0	1809	0,9	Down	7347,5	0,117387704731756	5	0	2092	847	Down	0,085690479829483	-2,381686984025649	-2,155489269223298	-1,067067425301858
FOXG1_M02	Foxg1	0,15	0	0	400	0,2	Down	6130	0,505714588210792	5	0	2092	360	Down	0,595376618809482	-2,99829403841709	-0,922275160440414	-0,225208224646308
GBX2_H01	GBX2	0,01	11	2,2	1961	0,9	Up	7703,5	0,067386834473706	5	4	2092	1176	Up	0,393947554064314	-0,560116459704197	0,541219685018424	0,404561591617422
NR3C2_H01	NR3C2	0,14	1	0,2	210	0,1	Up	5865	0,638665800040183	5	1	2092	155	Up	0,320845119295451	-2,812355127611623	1,875772019390962	0,493704562821833
SP3_H01	SP3	0,06	1	0,2	1996	1	Down	7206	0,143961194854294	5	1	2092	1103	Down	0,196141124608689	-1,398805055537117	-0,951328124758049	-0,707431338927147
MSX1_H01	MSX1	0,13	1	0,2	207	0,1	Up	5795	0,676091908156561	5	1	2092	189	Up	0,378337515258476	-2,669713493591378	1,590488751350474	0,422120592722744
HOXA13_H04	HOXA13	0,13	0	0	929	0,4	Down	7110	0,164465623080867	5	0	2092	752	Down	0,167003520803373	-2,467447877213969	-1,983967482846656	-0,777274372868233
TP53_M03	Tp53	0,13	1	0,2	20	0	Up	6244	0,453360029028637	5	1	2092	11	Up	0,028313413743154	-4,690959534648417	5,632980833464553	1,548007764671133
MAFK_H02	MAFK	0,11	0	0	39	0	Down	5307,5	0,954298955421578	5	0	2092	31	Down	0,999999999996915	-4,756581801287544	2,594300365300493	0,00000000000134
SRY_H01	SRY	0,08	0	0	2	0	Down	5235	0,997049938192093	5	0	2092	2	Down	0,999999999999566	-6,584257715593822	6,249652193913047	0,000000000000189
ZNF238_H01	ZNF238	0,11	0	0	481	0,2	Down	6275	0,439671070374061	5	0	2092	418	Down	0,589912648954376	-2,89067985676233	-1,137503523749935	-0,229212291553869
NKX3-1_H01	NKX3-1	0,12	7	1,4	3920	1,9	Down	6398,5	0,387547439498611	5	2	2092	1765	Down	0,030178743610595	-0,69132716271402	-0,892352722071829	-1,520298844558565
HNF4A_M01	Hnf4a	0,12	0	0	22	0	Down	5285	0,967558190248079	5	0	2092	22	Down	0,999999999998113	-4,999295214872665	3,079727192470735	0,00000000000082
MEIS2_M02	Meis2	0,09	1	0,2	52	0	Up	6154,5	0,494201039419202	5	1	2092	48	Up	0,111601152681425	-3,65278409158336	3,556629947334438	0,952331319730008
HOXC12_H01	HOXC12	0,09	0	0	1705	0,8	Down	7952,5	0,04409212814985	5	0	2092	1089	Down	0,025531017082107	-2,200496522479548	-2,517870192315498	-1,592931883811165
GMEB2_H02	GMEB2	0,08	0	0	2	0	Down	5235	0,997049938192093	5	0	2092	2	Down	0,999999999999566	-6,584257715593822	6,249652193913047	0,000000000000189
PRDM4_H01	PRDM4	0,13	1	0,2	13	0	Up	6243,5	0,453582771957189	5	1	2092	13	Up	0,032969308541997	-4,575296761595189	5,401655287358097	1,48189016112328
MESP1_H01	MESP1	0,02	0	0	1781	0,9	Down	8030	0,038403389562814	5	0	2092	1120	Down	0,021832383554183	-2,180258296282305	-2,558346644709985	-1,660898847528624
POU1F1_H02	POU1F1	0,1	1	0,2	281	0,1	Up	5639,5	0,76203161630166	5	1	2092	249	Up	0,470261456895234	-2,471292510008293	1,193646784184305	0,327660615010399
POU3F1_H02	POU3F1	0,12	4	0,8	2811	1,3	Down	6367	0,400471051219878	5	2	2092	1288	Down	0,379230167586375	-0,918519304664011	-0,437968438171849	-0,421097122032369
HMX1_H01	HMX1	0,03	2	0,4	307	0,1	Up	6600	0,311023215755744	5	2	2092	278	Up	0,135080343071907	-2,023490956923805	1,771974866347739	0,869407845030652
EGR1_H02	EGR1	0,15	3	0,6	584	0,3	Up	7147,5	0,156208704836972	5	3	2092	415	Up	0,057189179227149	-1,492191968623528	1,680230544087669	1,242686136355548
SHOX_H01	SHOX	0	1	0,2	157	0,1	Up	5891,5	0,624727667591278	5	1	2092	153	Up	0,31733528055997	-2,821693089991834	1,894447944151386	0,498481641417577
MEOX2_H03	MEOX2	0,06	1	0,2	29	0	Up	6221,5	0,463444381679936	5	1	2092	21	Up	0,051414758556775	-4,239608135325875	4,730278034819468	1,288912199297498
ZIC3_M01	Zic3	0,08	1	0,2	28	0	Up	6208	0,469554485922273	5	1	2092	27	Up	0,065063245703655	-4,062060655914594	4,375183075996905	1,18666427557572
GBX2_H03	GBX2	0,01	11	2,2	1961	0,9	Up	7703,5	0,067386834473706	5	4	2092	1176	Up	0,393947554064314	-0,560116459704197	0,541219685018424	0,404561591617422
MEF2D_H01	MEF2D	0,14	0	0	469	0,2	Down	6257,5	0,447369352450929	5	0	2092	411	Down	0,590007546400729	-2,902847452826689	-1,113168331621217	-0,229142433545593
TBX5_H02	TBX5	0,14	0	0	36	0	Down	5285	0,967558190248079	5	0	2092	22	Down	0,999999999998113	-4,999295214872665	3,079727192470735	0,00000000000082
MSX3_M01	Msx3	0,14	1	0,2	216	0,1	Up	5774,5	0,68721102883417	5	1	2092	197	Up	0,391281628454167	-2,639886091144691	1,5308339464571	0,407510542715942
GRHL1_H02	GRHL1	0,07	1	0,2	23	0	Up	6238,5	0,455813594225886	5	1	2092	13	Up	0,032969308541997	-4,575296761595189	5,401655287358097	1,48189016112328
HSFY2_H02	HSFY2	0,11	2	0,4	1067	0,5	Down	5902,5	0,618980847577838	5	1	2092	794	Down	0,655571070054442	-1,635788808002664	-0,477360619826954	-0,183380219825359
RARG_H04	RARG	0,1	0	0	2	0	Down	5235	0,997049938192093	5	0	2092	2	Down	0,999999999999566	-6,584257715593822	6,249652193913047	0,000000000000189
FOXK1_M02	Foxk1	0,09	13	2,6	6938	3,3	Down	6045,5	0,546482186682659	5	4	2092	1948	Down	0,301360970294294	-0,196185154231827	-0,186642925926316	-0,520912994501167
EGR1_H01	EGR1	0,08	3	0,6	481	0,2	Up	7345	0,117821237358744	5	3	2092	351	Up	0,036561766187365	-1,612853862472432	1,921554331785478	1,436972832990193
TFAP2B_H02	TFAP2B	0,11	5	1	1920	0,9	Up	6277	0,438796134260309	5	4	2092	1015	Up	0,205851245739554	-0,666272000168269	0,753530765946568	0,68644650046063
SOX9_H04	SOX9	0,08	0	0	1	0	Down	5232,5	0,998524966575498	5	0	2092	1	Down	0,999999999999859	-6,952740512676924	6,986617788079252	0,000000000000061
ETS1_H04	ETS1	0,13	0	0	2	0	Down	5235	0,997049938192093	5	0	2092	2	Down	0,999999999999566	-6,584257715593822	6,249652193913047	0,000000000000189
KLF14_H01	KLF14	0,11	0	0	735	0,4	Down	6545	0,3308484280675	5	0	2092	526	Down	0,339755898512918	-2,725076902524644	-1,468709432225308	-0,468832994729759
HOXA2_M01	Hoxa2	0,01	6	1,2	2894	1,4	Down	5441,5	0,875718968539199	5	2	2092	966	Down	0,999999999997739	-1,125944754488203	-0,023117538523464	-0,000000000000982
BHLHE41_H01	BHLHE41	0,15	0	0	730	0,3	Down	6107,5	0,516411330640467	5	0	2092	351	Down	0,59724492883218	-3,016531323501234	-0,885800590272127	-0,22384752912861
PAX7_H01	PAX7	0,09	5	1	1228	0,6	Up	6172,5	0,485832302263278	5	2	2092	510	Up	0,601166011742979	-1,58637414015492	0,89774123280997	0,221005581195137
VENTX_H01	VENTX	0,05	8	1,6	1333	0,6	Up	8017,5	0,039276368870046	5	5	2092	921	Up	0,016689282689116	-0,591585775903496	1,183171551806993	1,777562329039944
TFAP2A_H02	TFAP2A	0,11	17	3,4	4990	2,4	Up	6939,5	0,206183990951905	5	5	2092	1356	Up	0,16921759525794	-0,31266928757792	0,62533857515584	0,771554480977054
NFKB1_H01	NFKB1	0,12	0	0	85	0	Down	5415	0,891186973928466	5	0	2092	74	Down	0,999999999997756	-4,135637502806421	1,352411768338247	0,000000000000975
ETV2_H01	ETV2	0,15	0	0	814	0,4	Down	6892,5	0,218931965197574	5	0	2092	665	Down	0,185727851596323	-2,556074335081556	-1,806714567111483	-0,731122964932206
HEY2_H02	HEY2	0,13	0	0	1379	0,7	Down	6832,5	0,23601558413187	5	0	2092	641	Down	0,331445527329491	-2,582569035492661	-1,753725166289274	-0,47958783716607
FOXJ2_H01	FOXJ2	0,1	0	0	19	0	Down	5277,5	0,971980110733928	5	0	2092	19	Down	0,999999999997714	-5,102520653606378	3,286178069938161	0,000000000000993
ESRRA_M01	Esrra	0,09	0	0	2	0	Down	5235	0,997049938192093	5	0	2092	2	Down	0,999999999999566	-6,584257715593822	6,249652193913047	0,000000000000189
TBX19_H01	TBX19	0,1	0	0	32	0	Down	5282,5	0,969032059636632	5	0	2092	21	Down	0,999999999999001	-5,032089385686453	3,145315534098311	0,000000000000434
NR2F1_H01	NR2F1	0,14	0	0	23	0	Down	5285	0,967558190248079	5	0	2092	22	Down	0,999999999998113	-4,999295214872665	3,079727192470735	0,00000000000082
SOX21_H04	SOX21	0,1	1	0,2	37	0	Up	6195,5	0,475251470783814	5	1	2092	31	Up	0,074074621207055	-3,964100550926966	4,17926286602165	1,130330560679587
RXRA_M01	Rxra	0,13	0	0	28	0	Down	5297,5	0,960190606037493	5	0	2092	27	Down	0,999999999998694	-4,854541906275172	2,790220575275749	0,000000000000567
NR2F6_H01	NR2F6	0,12	0	0	22	0	Down	5285	0,967558190248079	5	0	2092	22	Down	0,999999999998113	-4,999295214872665	3,079727192470735	0,00000000000082
LHX6_H02	LHX6	0,1	0	0	21	0	Down	5277,5	0,971980110733928	5	0	2092	19	Down	0,999999999997714	-5,102520653606378	3,286178069938161	0,000000000000993
PRRX2_H01	PRRX2	0,01	18	3,6	4855	2,3	Up	6786,5	0,249736771044019	5	5	2092	1519	Up	0,331653434440928	-0,230815473957706	0,461630947915412	0,479315501000852
NEUROD2_H01	NEUROD2	0,04	1	0,2	467	0,2	Down	5541	0,81811045539616	5	1	2092	261	Up	0,487266094711595	-2,437406944553453	1,125875653274623	0,31223380694817
RARG_H05	RARG	0	0	0	0	0	Up	5230	1	5	0	2092	0	Up	1	-7,745221763037502	8,571580288800408	0
RXRG_H04	RXRG	0,14	1	0,2	58	0	Up	6159	0,492101652464531	5	1	2092	44	Up	0,102882875331942	-3,714873797193725	3,680809358555167	0,987656906751245
TFAP2A_H01	TFAP2A	0,02	2	0,4	174	0,1	Up	6942,5	0,205388988468159	5	2	2092	139	Up	0,039241296319847	-2,522197059679227	2,769387071858584	1,406256654318148
VENTX_H02	VENTX	0,15	0	0	2	0	Down	5235	0,997049938192093	5	0	2092	2	Down	0,999999999999566	-6,584257715593822	6,249652193913047	0,000000000000189
RFX4_H02	RFX4	0,08	0	0	29	0	Down	5285	0,967558190248079	5	0	2092	22	Down	0,999999999998113	-4,999295214872665	3,079727192470735	0,00000000000082
CLOCK_H01	CLOCK	0,09	0	0	1015	0,5	Down	6360	0,403377747992207	5	0	2092	452	Down	0,591429290196497	-2,834334772052218	-1,250193693170159	-0,228097171092083
JDP2_H04	JDP2	0,09	0	0	73	0	Down	5337,5	0,936640263940684	5	0	2092	43	Down	0,999999999997768	-4,523750015113138	2,128636792951681	0,000000000000969
MEF2A_H01	MEF2A	0,07	1	0,2	105	0,1	Up	6015,5	0,561337735883999	5	1	2092	104	Up	0,22670501808999	-3,099060946636482	2,449183657440682	0,644538866707746
E2F3_H02	E2F3	0,13	0	0	2	0	Down	5235	0,997049938192093	5	0	2092	2	Down	0,999999999999566	-6,584257715593822	6,249652193913047	0,000000000000189
POU3F4_H01	POU3F4	0,1	0	0	646	0,3	Down	6517,5	0,341061042237654	5	0	2092	515	Down	0,342653948128757	-2,740307454353448	-1,4382483285677	-0,465144259788059
RXRA_H02	RXRA	0,12	0	0	25	0	Down	5277,5	0,971980110733928	5	0	2092	19	Down	0,999999999997714	-5,102520653606378	3,286178069938161	0,000000000000993
YY2_H01	YY2	0,14	8	1,6	2429	1,2	Up	6716	0,27183081024833	5	5	2092	1418	Up	0,183020697154383	-0,280430736081674	0,560861472163347	0,73749979468666
GBX2_H02	GBX2	0,15	0	0	268	0,1	Down	5627,5	0,768803502664675	5	0	2092	159	Down	0,999999999998876	-3,586515456155067	0,254167675035539	0,000000000000488
SOX8_H07	SOX8	0,11	2	0,4	25	0	Up	7259,5	0,133417783337535	5	2	2092	25	Up	0,001559364659589	-3,748045044608073	5,221083041716276	2,807052312567251
GSC2_H01	GSC2	0,05	5	1	2544	1,2	Down	5305	0,955771646593411	5	5	2092	1374	Up	0,172363163861907	-0,303160357962377	0,606320715924753	0,763555542692532
FOXD3_H01	FOXD3	0,12	5	1	4180	2	Down	6838	0,234411410190458	5	2	2092	1416	Down	0,33676719832595	-0,850200272404771	-0,574606502690327	-0,472670216102869
IRF8_H02	IRF8	0,15	1	0,2	57	0	Up	6137,5	0,502175102285228	5	1	2092	55	Up	0,12669496347319	-3,555532579501871	3,362126923171459	0,89724064935711
CREB3L2_M01	Creb3l2	0,08	0	0	2	0	Down	5235	0,997049938192093	5	0	2092	2	Down	0,999999999999566	-6,584257715593822	6,249652193913047	0,000000000000189
RXRA_M02	Rxra	0,15	0	0	72	0	Down	5392,5	0,904353009719803	5	0	2092	65	Down	0,999999999998868	-4,228510262268777	1,538157287262959	0,000000000000492
MGA_H01	MGA	0,11	0	0	2796	1,3	Down	8980	0,005553837522254	5	0	2092	1500	Down	0,00184781740362	-1,969607961238358	-2,97964731479788	-2,733340946816357
ETV6_H02	ETV6	0,15	14	2,8	7470	3,6	Down	6062,5	0,538151374122237	5	4	2092	1981	Down	0,240210343294353	-0,184070636332354	-0,210871961725263	-0,619408296104849
ZBTB7C_H01	ZBTB7C	0,12	2	0,4	3023	1,4	Down	7758	0,061569057594348	5	1	2092	1487	Down	0,027151172803749	-1,183403536135589	-1,382131163561103	-1,566211406178423
XBP1_H01	XBP1	0,07	0	0	48	0	Down	5310	0,952826420267614	5	0	2092	32	Down	0,999999999997063	-4,734037856523274	2,549212475771954	0,000000000001275
HMBOX1_H01	HMBOX1	0,02	2	0,4	359	0,2	Up	6480,5	0,355116576155107	5	2	2092	323	Up	0,173871516987738	-1,915446764597567	1,555886481695264	0,759771556744867
PAX7_H02	PAX7	0,11	1	0,2	466	0,2	Down	5537	0,820409696381619	5	1	2092	267	Up	0,495603058536404	-2,421042972032669	1,093147708233056	0,304866022107548
HOXC10_H03	HOXC10	0,07	0	0	953	0,5	Down	7070	0,173630824834344	5	0	2092	736	Down	0,169217595258536	-2,482950905519577	-1,95296142623544	-0,771554480975523
POU3F2_H01	POU3F2	0,06	1	0,2	125	0,1	Up	5979,5	0,579418265658873	5	1	2092	117	Up	0,251635549198859	-3,014482039394424	2,280025842956565	0,599228004998198
HEY2_H01	HEY2	0,11	0	0	1450	0,7	Down	6927,5	0,209386350210242	5	0	2092	679	Down	0,181594762991953	-2,541056892653806	-1,836749451966982	-0,740896680244955
TFCP2_H02	TFCP2	0,15	0	0	55	0	Down	5357,5	0,924884555438556	5	0	2092	51	Down	0,999999999996683	-4,401971499445893	1,885079761617191	0,000000000001441
HNF4A_H01	HNF4A	0,1	0	0	22	0	Down	5285	0,967558190248079	5	0	2092	22	Down	0,999999999998113	-4,999295214872665	3,079727192470735	0,00000000000082
FOXJ2_H02	FOXJ2	0,13	27	5,4	13110	6,3	Down	5734	0,709376091306014	5	4	2092	2054	Down	0,089677250466641	-0,157973454732517	-0,263066324924935	-1,047317715817534
FOXJ3_M02	Foxj3	0,1	0	0	32	0	Down	5310	0,952826420267614	5	0	2092	32	Down	0,999999999997063	-4,734037856523274	2,549212475771954	0,000000000001275
AR_H01	AR	0,11	1	0,2	210	0,1	Up	5892,5	0,624204278292714	5	1	2092	141	Up	0,295970259777598	-2,880411391260982	2,011884546689683	0,528751926317357
EGR3_M01	Egr3	0,15	3	0,6	555	0,3	Up	7184,5	0,14837390799434	5	3	2092	405	Up	0,053615090719875	-1,509765249900063	1,71537710664074	1,270712954823064
FOXC2_H01	FOXC2	0,1	0	0	798	0,4	Down	6207,5	0,469781638096045	5	0	2092	391	Down	0,591102205081043	-2,938787514391981	-1,041288208490632	-0,228337420531433
IRF7_H02	IRF7	0,15	1	0,2	199	0,1	Up	5803	0,671771666246621	5	1	2092	187	Up	0,375067334010548	-2,677367119985302	1,605796004138322	0,425890758501187
HOXA10_H01	HOXA10	0,08	0	0	965	0,5	Down	7090	0,169001617492452	5	0	2092	744	Down	0,168042470797759	-2,475157743746452	-1,968547749781691	-0,774580941476203
JDP2_H02	JDP2	0,13	0	0	150	0,1	Down	5447,5	0,872223143172634	5	0	2092	87	Down	0,999999999998934	-4,019616207121337	1,12036917696808	0,000000000000463
HES5_H02	HES5	0,12	0	0	80	0	Down	5337,5	0,936640263940684	5	0	2092	43	Down	0,999999999997768	-4,523750015113138	2,128636792951681	0,000000000000969
ETV6_H01	ETV6	0,12	0	0	32	0	Down	5310	0,952826420267614	5	0	2092	32	Down	0,999999999997063	-4,734037856523274	2,549212475771954	0,000000000001275
GRHL1_H03	GRHL1	0,12	3	0,6	488	0,2	Up	6598	0,311730108507751	5	2	2092	252	Up	0,114093979962908	-2,094187926774242	1,913368806048614	0,942737270024057
SP8_H01	SP8	0,11	1	0,2	2569	1,2	Down	7674,5	0,070662459340923	5	1	2092	1257	Down	0,086856623379894	-1,304569170330479	-1,139799895171324	-1,061197058187969
SOX14_H02	SOX14	0,11	0	0	22	0	Down	5285	0,967558190248079	5	0	2092	22	Down	0,999999999998113	-4,999295214872665	3,079727192470735	0,00000000000082
FOXI1_H02	FOXI1	0,12	0	0	1	0	Down	5232,5	0,998524966575498	5	0	2092	1	Down	0,999999999999859	-6,952740512676924	6,986617788079252	0,000000000000061
HNF1A_H01	HNF1A	0,11	0	0	119	0,1	Down	5485	0,850433380722031	5	0	2092	102	Down	0,999999999998134	-3,905481713284779	0,892100189294963	0,000000000000811
IRX5_H01	IRX5	0,14	13	2,6	6854	3,3	Down	5834	0,655133997747583	5	3	2092	1903	Down	0,068647237070869	-0,394324874727569	-0,515503643704249	-1,163376937655523
TFAP2A_H06	TFAP2A	0,05	2	0,4	493	0,2	Up	5699,5	0,728454331626631	5	1	2092	228	Up	0,439419570912178	-2,534715335147888	1,320492434463495	0,357120604334295
ARX_M01	Arx	0,09	1	0,2	337	0,2	Up	5601	0,783820040032169	5	1	2092	256	Up	0,480234737738339	-2,451333004873397	1,153727773914511	0,318546428488854
RORA_H02	RORA	0,13	0	0	2	0	Down	5235	0,997049938192093	5	0	2092	2	Down	0,999999999999566	-6,584257715593822	6,249652193913047	0,000000000000189
ALX3_H02	ALX3	0,02	9	1,8	3593	1,7	Up	5524,5	0,827604691614912	5	2	2092	1236	Down	0,405541486750181	-0,948234453398852	-0,378538140702167	-0,391964711008795
TCF4_H01	TCF4	0,02	1	0,2	2381	1,1	Down	7821	0,05536849479916	5	1	2092	1326	Down	0,06396529562803	-1,266036032562576	-1,216866170707131	-1,194055588596423
HOXD13_M02	Hoxd13	0,12	8	1,6	6477	3,1	Down	7386	0,110868241944552	5	3	2092	1873	Down	0,08924689001429	-0,405784170844143	-0,492585051471101	-1,049406908808659
E2F3_H03	E2F3	0,15	0	0	2	0	Down	5232,5	0,998524966575498	5	0	2092	1	Down	0,999999999999859	-6,952740512676924	6,986617788079252	0,000000000000061
RARA_H06	RARA	0,1	0	0	2	0	Down	5235	0,997049938192093	5	0	2092	2	Down	0,999999999999566	-6,584257715593822	6,249652193913047	0,000000000000189
VSX1_H02	VSX1	0,03	1	0,2	249	0,1	Up	5702,5	0,726788458989838	5	1	2092	225	Up	0,43489878182466	-2,544248701049233	1,339559166266184	0,361611808815623
FOXP3_H01	FOXP3	0,11	15	3	7871	3,8	Down	6029,5	0,55438087639312	5	4	2092	1979	Down	0,244034140471683	-0,184799086301297	-0,209415061787375	-0,612549411442991
SOX8_H06	SOX8	0,15	0	0	21	0	Down	5282,5	0,969032059636632	5	0	2092	21	Down	0,999999999999001	-5,032089385686453	3,145315534098311	0,000000000000434
TGIF1_H01	TGIF1	0,12	0	0	36	0	Down	5307,5	0,954298955421578	5	0	2092	31	Down	0,999999999996915	-4,756581801287544	2,594300365300493	0,00000000000134
TBX2_H02	TBX2	0,06	0	0	900	0,4	Down	7030	0,183172383777951	5	0	2092	720	Down	0,171979185200641	-2,498794452950128	-1,921274331374339	-0,764524112973418
SPDEF_H03	SPDEF	0,04	0	0	2	0	Down	5235	0,997049938192093	5	0	2092	2	Down	0,999999999999566	-6,584257715593822	6,249652193913047	0,000000000000189
GATA3_H02	GATA3	0	1	0,2	148	0,1	Up	5922	0,608850498434594	5	1	2092	140	Up	0,294165980586862	-2,885527352566461	2,022116469300639	0,531407553558457
SOX7_H01	SOX7	0,12	0	0	39	0	Down	5322,5	0,945466260249453	5	0	2092	37	Down	0,999999999998236	-4,630812417789561	2,342761598304527	0,000000000000766
FOXJ3_M01	Foxj3	0,14	0	0	75	0	Down	5415	0,891186973928466	5	0	2092	74	Down	0,999999999997756	-4,135637502806421	1,352411768338247	0,000000000000975
NR2F1_H03	NR2F1	0,02	3	0,6	1903	0,9	Down	6729	0,267659188079164	5	1	2092	1223	Down	0,16741993937545	-1,324341319637229	-1,100255596557825	-0,776192819669867
E2F1_H04	E2F1	0,15	1	0,2	91	0	Up	6115	0,512832764177428	5	1	2092	59	Up	0,13522743785911	-3,505331631022952	3,261725026213622	0,868935180422296
ELF5_M01	Elf5	0,09	25	5	12305	5,9	Down	5602	0,783251875046782	5	4	2092	2085	Down	0,018947824842586	-0,147170463871733	-0,284672306646504	-1,722440638629008
HOXD9_M02	Hoxd9	0,08	10	2	4154	2	Up	5265	0,979351825530555	5	3	2092	1634	Down	0,302721791752292	-0,504227471125067	-0,295698450909253	-0,518956314764855
GLI2_H01	GLI2	0,15	3	0,6	3304	1,6	Down	7463,5	0,098613698550598	5	3	2092	1590	Down	0,599403599957449	-0,523911973738943	-0,2563294456815	-0,22228065305377
HES7_H01	HES7	0,12	0	0	76	0	Down	5337,5	0,936640263940684	5	0	2092	43	Down	0,999999999997768	-4,523750015113138	2,128636792951681	0,000000000000969
SPDEF_H02	SPDEF	0,15	0	0	43	0	Down	5337,5	0,936640263940684	5	0	2092	43	Down	0,999999999997768	-4,523750015113138	2,128636792951681	0,000000000000969
HOXA1_H01	HOXA1	0,08	22	4,4	6664	3,2	Up	6422,5	0,37787362505145	5	5	2092	1733	Up	0,595569778117831	-0,135769893117436	0,271539786234873	0,225067348410911
MAX_H02	MAX	0,01	0	0	693	0,3	Down	6272,5	0,440766147371415	5	0	2092	417	Down	0,589917331866736	-2,892405569356794	-1,134052098561006	-0,229208844001205
SOX2_H04	SOX2	0,14	0	0	22	0	Down	5285	0,967558190248079	5	0	2092	22	Down	0,999999999998113	-4,999295214872665	3,079727192470735	0,00000000000082
HOXB3_H01	HOXB3	0,04	52	10,4	15819	7,6	Up	7157	0,154167739618364	5	5	2092	2030	Up	0,999999999996506	-0,02169629775669	0,043392595513381	0,000000000001517
USF1_H01	USF1	0,05	0	0	931	0,4	Down	6285	0,435306410049558	5	0	2092	422	Down	0,589923112413172	-2,883817997452728	-1,151227242369138	-0,229204588409812
SOX10_H02	SOX10	0,08	0	0	2	0	Down	5235	0,997049938192093	5	0	2092	2	Down	0,999999999999566	-6,584257715593822	6,249652193913047	0,000000000000189
SRF_H01	SRF	0,09	0	0	23	0	Down	5282,5	0,969032059636632	5	0	2092	21	Down	0,999999999999001	-5,032089385686453	3,145315534098311	0,000000000000434
RARB_M02	Rarb	0,05	0	0	1	0	Down	5232,5	0,998524966575498	5	0	2092	1	Down	0,999999999999859	-6,952740512676924	6,986617788079252	0,000000000000061
OLIG1_H01	OLIG1	0,08	1	0,2	432	0,2	Down	5520,5	0,829910180113835	5	1	2092	277	Up	0,509256747390076	-2,39456853205819	1,040198828284097	0,293063208111079
PAX4_H01	PAX4	0,01	2	0,4	382	0,2	Up	5818,5	0,663432085295357	5	1	2092	181	Up	0,365174132216223	-2,700827643679049	1,652717051525814	0,437499994099521
SOX4_H01	SOX4	0	0	0	0	0	Up	5230	1	5	0	2092	0	Up	1	-7,745221763037502	8,571580288800408	0
GBX1_M01	Gbx1	0,01	12	2,4	2233	1,1	Up	7507,5	0,092152942021275	5	4	2092	1253	Up	0,653988727194421	-0,514386121899376	0,449759009408782	0,184429737546455
ZFP740_M01	Zfp740	0,07	0	0	956	0,5	Down	6350	0,40755202260345	5	0	2092	448	Down	0,591088175125696	-2,840739675577871	-1,237383886118853	-0,228347728739469
EGR4_H02	EGR4	0,14	1	0,2	136	0,1	Up	5958	0,590345106304643	5	1	2092	125	Up	0,266654926453638	-2,966968735701538	2,184999235570793	0,574050388310126
ASCL2_M01	Ascl2	0,02	2	0,4	174	0,1	Up	6927,5	0,209386350210242	5	2	2092	149	Up	0,044583345525712	-2,472256878494768	2,669506709489667	1,350827345258197
FOXJ3_H01	FOXJ3	0,02	2	0,4	789	0,4	Up	5601,5	0,783535943112099	5	2	2092	637	Up	0,643718998218632	-1,42611694972071	0,577226851941551	0,191303673254497
SRY_H03	SRY	0,1	0	0	21	0	Down	5277,5	0,971980110733928	5	0	2092	19	Down	0,999999999997714	-5,102520653606378	3,286178069938161	0,000000000000993
ALX3_H01	ALX3	0,02	6	1,2	2894	1,4	Down	5441,5	0,875718968539199	5	2	2092	966	Down	0,999999999997739	-1,125944754488203	-0,023117538523464	-0,000000000000982
SPDEF_H06	SPDEF	0,05	0	0	2	0	Down	5235	0,997049938192093	5	0	2092	2	Down	0,999999999999566	-6,584257715593822	6,249652193913047	0,000000000000189
PAX2_H01	PAX2	0,09	0	0	2	0	Down	5235	0,997049938192093	5	0	2092	2	Down	0,999999999999566	-6,584257715593822	6,249652193913047	0,000000000000189
LBX2_H01	LBX2	0,15	9	1,8	2114	1	Up	7531,5	0,088774865392437	5	5	2092	1167	Up	0,070925211726502	-0,420902536420341	0,841805072840682	1,149199359070857
PAX4_H02	PAX4	0,02	1	0,2	328	0,2	Up	5589,5	0,790362150366708	5	1	2092	264	Up	0,491448243727919	-2,429178556619911	1,109418877407539	0,308522212617034
ARNTL_H01	ARNTL	0,07	0	0	28	0	Down	5285	0,967558190248079	5	0	2092	22	Down	0,999999999998113	-4,999295214872665	3,079727192470735	0,00000000000082
TP53_M01	Tp53	0,1	0	0	57	0	Down	5357,5	0,924884555438556	5	0	2092	51	Down	0,999999999996683	-4,401971499445893	1,885079761617191	0,000000000001441
PAX5_H01	PAX5	0,13	0	0	19	0	Down	5277,5	0,971980110733928	5	0	2092	19	Down	0,999999999997714	-5,102520653606378	3,286178069938161	0,000000000000993
ONECUT3_H01	ONECUT3	0,13	0	0	469	0,2	Down	6200	0,473196198318646	5	0	2092	388	Down	0,591375346625359	-2,944336368833647	-1,030190499607301	-0,228136784388424
ZIC3_H01	ZIC3	0,09	1	0,2	60	0	Up	6130	0,505714588210792	5	1	2092	58	Up	0,133100599289818	-3,517558152885221	3,286178069938161	0,875819989095761
MAFK_H04	MAFK	0,11	0	0	55	0	Down	5342,5	0,933699940538845	5	0	2092	45	Down	0,99999999999836	-4,491324442938154	2,063785648601713	0,000000000000712
CREB3_H02	CREB3	0,15	0	0	418	0,2	Down	6125	0,50808152062442	5	0	2092	358	Down	0,595766517954505	-3,00230710868655	-0,914249019901496	-0,224923907761118
ETS1_H01	ETS1	0,09	0	0	521	0,2	Down	6247,5	0,45180255810909	5	0	2092	407	Down	0,590127622558066	-2,909893638478282	-1,099075960318031	-0,229054056528974
EBF1_H01	EBF1	0,14	4	0,8	681	0,3	Up	6305,5	0,426437446870123	5	2	2092	451	Up	0,295757051846144	-1,674966626853392	1,074926206206913	0,529064891530611
TBX1_H04	TBX1	0	0	0	0	0	Up	5230	1	5	0	2092	0	Up	1	-7,745221763037502	8,571580288800408	0
ZSCAN4_H01	ZSCAN4	0,11	0	0	32	0	Down	5310	0,952826420267614	5	0	2092	32	Down	0,999999999997063	-4,734037856523274	2,549212475771954	0,000000000001275
SOX15_H03	SOX15	0	0	0	0	0	Up	5230	1	5	0	2092	0	Up	1	-7,745221763037502	8,571580288800408	0
RXRG_H02	RXRG	0,14	0	0	48	0	Down	5340	0,935169991701725	5	0	2092	44	Down	0,999999999998859	-4,507355047554303	2,095846857834011	0,000000000000496
SOX7_H03	SOX7	0,14	1	0,2	24	0	Up	6220	0,464121086885647	5	1	2092	22	Up	0,053700506126393	-4,206813964512087	4,664689693191892	1,270021621062755
MYBL2_H04	MYBL2	0,13	0	0	83	0	Down	5357,5	0,924884555438556	5	0	2092	51	Down	0,999999999996683	-4,401971499445893	1,885079761617191	0,000000000001441
CEBPB_M01	Cebpb	0,05	0	0	33	0	Down	5307,5	0,954298955421578	5	0	2092	31	Down	0,999999999996915	-4,756581801287544	2,594300365300493	0,00000000000134
HES5_H01	HES5	0,12	0	0	109	0,1	Down	5375	0,914611660518765	5	0	2092	58	Down	0,999999999998266	-4,3100394032458	1,701215569217004	0,000000000000753
FOXJ3_M04	Foxj3	0,15	0	0	792	0,4	Down	6717,5	0,271347209885937	5	0	2092	595	Down	0,33015105345408	-2,636242914105445	-1,646377409063705	-0,481287312631274
TP73_M01	Tp73	0,06	2	0,4	18	0	Up	6247,5	0,45180255810909	5	1	2092	13	Up	0,032969308541997	-4,575296761595189	5,401655287358097	1,48189016112328
IRF3_H01	IRF3	0,13	1	0,2	35	0	Up	6192,5	0,476624369065672	5	1	2092	33	Up	0,078554176482625	-3,919695917448037	4,090453599063792	1,104830719915679
FOXC1_M02	Foxc1	0,11	9	1,8	6961	3,3	Down	7327	0,120979859072954	5	3	2092	1873	Down	0,08924689001429	-0,405784170844143	-0,492585051471101	-1,049406908808659
POU3F1_H01	POU3F1	0,15	10	2	4494	2,1	Down	5607,5	0,780129041000811	5	5	2092	1663	Up	0,590052222932469	-0,16550287827742	0,33100575655484	0,229109549158345
BHLHA15_H01	BHLHA15	0,06	1	0,2	287	0,1	Up	5772	0,688571719271644	5	1	2092	183	Up	0,368485685833568	-2,692922386255317	1,636906536678352	0,433579378047093
AR_H02	AR	0,15	1	0,2	243	0,1	Up	5786,5	0,680693876699525	5	1	2092	186	Up	0,373427090792388	-2,681224602549305	1,613510969266327	0,427794178741343
PAX9_H01	PAX9	0,09	0	0	2	0	Down	5235	0,997049938192093	5	0	2092	2	Down	0,999999999999566	-6,584257715593822	6,249652193913047	0,000000000000189
JDP2_M02	Jdp2	0,11	0	0	87	0	Down	5357,5	0,924884555438556	5	0	2092	51	Down	0,999999999996683	-4,401971499445893	1,885079761617191	0,000000000001441
PRRX1_H03	PRRX1	0,12	6	1,2	1570	0,8	Up	6923	0,210596474674308	5	4	2092	903	Up	0,172795453919914	-0,750568866884046	0,922124499378122	0,762467687571633
ETS1_H03	ETS1	0,14	8	1,6	5669	2,7	Down	6590,5	0,314390382717249	5	3	2092	1712	Down	0,226527373725032	-0,470600165641074	-0,362953061877239	-0,64487931003345
TFE3_H01	TFE3	0,15	16	3,2	8830	4,2	Down	5979,5	0,579418265658873	5	4	2092	1878	Down	0,418072353741958	-0,22257656199546	-0,13386011039905	-0,37874855049381
SOX18_H01	SOX18	0,14	0	0	20	0	Down	5277,5	0,971980110733928	5	0	2092	19	Down	0,999999999997714	-5,102520653606378	3,286178069938161	0,000000000000993
MAFK_H03	MAFK	0,04	4	0,8	799	0,4	Up	7533	0,088567093264833	5	4	2092	654	Up	0,036126932684531	-0,983134571343725	1,387255908297481	1,442168910137812
SP4_H01	SP4	0,12	2	0,4	639	0,3	Up	6094,5	0,522644704307777	5	2	2092	441	Up	0,285840312829886	-1,691122901769588	1,107238756039305	0,543876521503983
RUNX3_H01	RUNX3	0,04	0	0	2	0	Down	5235	0,997049938192093	5	0	2092	2	Down	0,999999999999566	-6,584257715593822	6,249652193913047	0,000000000000189
GCM2_H01	GCM2	0,13	6	1,2	3582	1,7	Down	6446	0,368546895064181	5	2	2092	1563	Down	0,107198854625747	-0,7789759636313	-0,717055120237269	-0,96980985487063
SOX14_H01	SOX14	0,07	0	0	19	0	Down	5277,5	0,971980110733928	5	0	2092	19	Down	0,999999999997714	-5,102520653606378	3,286178069938161	0,000000000000993
BARHL2_H06	BARHL2	0,13	0	0	935	0,4	Down	6917,5	0,212082376950167	5	0	2092	675	Down	0,182731060891195	-2,54531578337466	-1,828231670525276	-0,738187624365606
HMX2_H01	HMX2	0,08	11	2,2	3282	1,6	Up	6810	0,242658929644493	5	5	2092	1538	Up	0,334109367181335	-0,221851589552081	0,443703179104161	0,476111348192647
ZNF435_H01	ZNF435	0,07	0	0	2	0	Down	5235	0,997049938192093	5	0	2092	2	Down	0,999999999999566	-6,584257715593822	6,249652193913047	0,000000000000189
FOXJ3_H02	FOXJ3	0,15	1	0,2	77	0	Up	6083,5	0,527949123151942	5	1	2092	77	Up	0,172802305068028	-3,314678310039805	2,880418384247327	0,762450468618421
VSX2_H01	VSX2	0,13	28	5,6	9305	4,4	Up	6363,5	0,401922823182287	5	4	2092	1859	Down	0,446889889840268	-0,229909746010352	-0,119193742369266	-0,349799470437537
EGR1_M01	Egr1	0,08	1	0,2	199	0,1	Up	5805,5	0,6704238028775	5	1	2092	186	Up	0,373427090792388	-2,681224602549305	1,613510969266327	0,427794178741343
TCF3_H01	TCF3	0,01	0	0	1465	0,7	Down	7695	0,068333724288861	5	0	2092	986	Down	0,064424626674423	-2,272134142675723	-2,37459495192315	-1,190948089404264
HOXA11_M01	Hoxa11	0,1	0	0	687	0,3	Down	6665	0,288624889455387	5	0	2092	574	Down	0,331554244613699	-2,662140221714445	-1,594582793845705	-0,479445407804732
HINFP1_H01	HINFP1	0,14	0	0	1276	0,6	Down	7175	0,150356312066873	5	0	2092	778	Down	0,164558999168533	-2,442945148497984	-2,032972940278629	-0,783678362641146
NOTO_H01	NOTO	0,08	19	3,8	7456	3,6	Up	5350,5	0,928997320558346	5	4	2092	1770	Down	0,567089365500685	-0,265288698120887	-0,048435838148195	-0,246348496864371
FOXO1_H02	FOXO1	0,14	0	0	43	0	Down	5307,5	0,954298955421578	5	0	2092	31	Down	0,999999999996915	-4,756581801287544	2,594300365300493	0,00000000000134
BCL6B_H01	BCL6B	0	0	0	0	0	Up	5230	1	5	0	2092	0	Up	1	-7,745221763037502	8,571580288800408	0
TBX21_H04	TBX21	0,14	0	0	2	0	Down	5235	0,997049938192093	5	0	2092	2	Down	0,999999999999566	-6,584257715593822	6,249652193913047	0,000000000000189
ZNF524_H01	ZNF524	0,1	1	0,2	54	0	Up	6143	0,499587832644734	5	1	2092	53	Up	0,122403544434375	-3,58200701947635	3,415075803120418	0,912206006161019
MNX1_H01	MNX1	0,08	23	4,6	6825	3,3	Up	6943,5	0,20512448336878	5	5	2092	1728	Up	0,594639555393938	-0,137853509587654	0,275707019175307	0,225746204922636
SOX2_H02	SOX2	0,12	1	0,2	49	0	Up	6165,5	0,489077670733725	5	1	2092	43	Up	0,100692647976961	-3,73126876475256	3,713599293672837	0,997002238081929
ESR1_H01	ESR1	0,07	0	0	4	0	Down	5235	0,997049938192093	5	0	2092	2	Down	0,999999999999566	-6,584257715593822	6,249652193913047	0,000000000000189
SNAI2_H01	SNAI2	0,03	2	0,4	3551	1,7	Down	8177,5	0,029287477283194	5	2	2092	1623	Down	0,078759328013319	-0,751811880950777	-0,771383285598317	-1,10369799798532
SOX9_H03	SOX9	0,08	0	0	1	0	Down	5232,5	0,998524966575498	5	0	2092	1	Down	0,999999999999859	-6,952740512676924	6,986617788079252	0,000000000000061
OTX1_H01	OTX1	0,14	0	0	75	0	Down	5415	0,891186973928466	5	0	2092	74	Down	0,999999999997756	-4,135637502806421	1,352411768338247	0,000000000000975
DPRX_H01	DPRX	0,01	4	0,8	1221	0,6	Up	6678	0,284279062530825	5	4	2092	892	Up	0,170811807844063	-0,759405082858114	0,939796931326259	0,767482110788295
ESRRA_M02	Esrra	0,11	2	0,4	128	0,1	Up	7012,5	0,187466906166839	5	2	2092	121	Up	0,03036412766061	-2,62185146379093	2,96869588008199	1,517639191328034
HOXA13_H01	HOXA13	0,05	2	0,4	1592	0,8	Down	6538	0,333429040872295	5	1	2092	1050	Down	0,217189217846619	-1,434310289340401	-0,880317657151481	-0,663161738686998
DBP_H02	DBP	0,15	0	0	1562	0,7	Down	6902,5	0,216173304161465	5	0	2092	669	Down	0,184502324285892	-2,551751640375346	-1,815359956523902	-0,733998158403678
MAFB_M03	Mafb	0,14	0	0	33	0	Down	5297,5	0,960190606037493	5	0	2092	27	Down	0,999999999998694	-4,854541906275172	2,790220575275749	0,000000000000567
RXRA_H04	RXRA	0,14	0	0	47	0	Down	5337,5	0,936640263940684	5	0	2092	43	Down	0,999999999997768	-4,523750015113138	2,128636792951681	0,000000000000969
POU5F1P1_H01	POU5F1P1	0,09	4	0,8	1264	0,6	Up	6639,5	0,297278862373042	5	4	2092	881	Up	0,169061401532467	-0,768350882656255	0,95768853092254	0,771955535009643
ESRRG_H03	ESRRG	0,02	2	0,4	210	0,1	Up	6812	0,242063139498945	5	2	2092	200	Up	0,075963722151744	-2,26052850236636	2,246049957232851	1,119393763387905
RFX3_H01	RFX3	0,12	1	0,2	56	0	Up	6178	0,48329056645899	5	1	2092	35	Up	0,083016377566581	-3,877866952924583	4,006795670016883	1,080836221055884
SHOX2_H01	SHOX2	0,01	18	3,6	4181	2	Up	7184	0,148477744864409	5	5	2092	1456	Up	0,331024507702027	-0,261360960648679	0,522721921297358	0,480139851645
HNF4A_H04	HNF4A	0,14	0	0	53	0	Down	5357,5	0,924884555438556	5	0	2092	51	Down	0,999999999996683	-4,401971499445893	1,885079761617191	0,000000000001441
SOX14_H03	SOX14	0,09	0	0	36	0	Down	5310	0,952826420267614	5	0	2092	32	Down	0,999999999997063	-4,734037856523274	2,549212475771954	0,000000000001275
MEIS3_H01	MEIS3	0,01	3	0,6	481	0,2	Up	7228	0,139550740939615	5	3	2092	423	Up	0,060142881957671	-1,4784352223426	1,652717051525814	1,220815764989656
RFX5_H02	RFX5	0,14	1	0,2	69	0	Up	6140	0,500998192633383	5	1	2092	51	Up	0,118095271534626	-3,609490249085315	3,470042262338347	0,927767490934587
ELK3_H01	ELK3	0,08	2	0,4	630	0,3	Up	5998	0,570092757799575	5	2	2092	488	Up	0,332735868171729	-1,618150339609628	0,961293631719386	0,477900380647781
GSX2_H01	GSX2	0	1	0,2	12	0	Up	6246	0,452469674888919	5	1	2092	12	Up	0,030643597403146	-4,630812417789561	5,512686599746841	1,5136602520738
TBX21_H02	TBX21	0,13	0	0	1100	0,5	Down	7277,5	0,13000809103117	5	0	2092	819	Down	0,163554765777264	-2,405921693487772	-2,10701985029905	-0,786336796567356
IRF5_H02	IRF5	0,12	0	0	493	0,2	Down	6285	0,435306410049558	5	0	2092	422	Down	0,589923112413172	-2,883817997452728	-1,151227242369138	-0,229204588409812
SOX18_H03	SOX18	0	0	0	0	0	Up	5230	1	5	0	2092	0	Up	1	-7,745221763037502	8,571580288800408	0
GBX2_M01	Gbx2	0,01	11	2,2	1961	0,9	Up	7703,5	0,067386834473706	5	4	2092	1176	Up	0,393947554064314	-0,560116459704197	0,541219685018424	0,404561591617422
LHX9_H01	LHX9	0,02	18	3,6	4855	2,3	Up	6786,5	0,249736771044019	5	5	2092	1519	Up	0,331653434440928	-0,230815473957706	0,461630947915412	0,479315501000852
THRA_H01	THRA	0,11	0	0	1	0	Down	5232,5	0,998524966575498	5	0	2092	1	Down	0,999999999999859	-6,952740512676924	6,986617788079252	0,000000000000061
LMX1B_H02	LMX1B	0	1	0,2	157	0,1	Up	5891,5	0,624727667591278	5	1	2092	153	Up	0,31733528055997	-2,821693089991834	1,894447944151386	0,498481641417577
PRRX2_M01	Prrx2	0	1	0,2	157	0,1	Up	5891,5	0,624727667591278	5	1	2092	153	Up	0,31733528055997	-2,821693089991834	1,894447944151386	0,498481641417577
LHX6_H03	LHX6	0,07	0	0	1	0	Down	5232,5	0,998524966575498	5	0	2092	1	Down	0,999999999999859	-6,952740512676924	6,986617788079252	0,000000000000061
MEIS3_M01	Meis3	0	3	0,6	482	0,2	Up	7225,5	0,140046628344332	5	3	2092	424	Up	0,060518004315811	-1,476733930232181	1,649314467304975	1,218115402012387
LHX6_H01	LHX6	0,15	35	7	11060	5,3	Up	6287	0,434436487836107	5	4	2092	1882	Down	0,411855230974295	-0,2210421875367	-0,136928859316569	-0,385255413669992
GATA5_H01	GATA5	0,01	7	1,4	2084	1	Up	6500	0,34766395245086	5	4	2092	1225	Up	0,654686153389865	-0,530681877882926	0,482350521375882	0,18396684430783
HNF1B_H01	HNF1B	0,08	0	0	26	0	Down	5285	0,967558190248079	5	0	2092	22	Down	0,999999999998113	-4,999295214872665	3,079727192470735	0,00000000000082
SHOX2_M01	Shox2	0	1	0,2	157	0,1	Up	5891,5	0,624727667591278	5	1	2092	153	Up	0,31733528055997	-2,821693089991834	1,894447944151386	0,498481641417577
ATF4_H01	ATF4	0,13	5	1	1003	0,5	Up	8062,5	0,036210488101713	5	5	2092	777	Up	0,00715401427717	-0,714156521209871	1,428313042419741	2,145450197470537
HOXD3_M01	Hoxd3	0,04	8	1,6	3342	1,6	Up	5382	0,910506395779576	5	2	2092	1139	Down	0,66483717529786	-1,007165110961172	-0,260676825577526	-0,177284704363342
FOXO4_H02	FOXO4	0,15	17	3,4	10202	4,9	Down	6514	0,342375159525798	5	4	2092	2028	Down	0,145799107487894	-0,167160468713209	-0,244692296963552	-0,836245134552125
EOMES_H01	EOMES	0,12	0	0	1030	0,5	Down	7167,5	0,151935582940996	5	0	2092	775	Down	0,164768786670582	-2,445730277519456	-2,027402682235683	-0,783125056356324
EGR2_H01	EGR2	0,12	1	0,2	243	0,1	Up	5722,5	0,715715972937971	5	1	2092	217	Up	0,422700601499446	-2,570304717308878	1,391671198785474	0,3739671341731
OTX1_M02	Otx1	0,06	10	2	3096	1,5	Up	6462	0,362279491584808	5	5	2092	1505	Up	0,330533721713969	-0,237492457356514	0,474984914713029	0,480784226322948
SOX11_M01	Sox11	0,05	0	0	1	0	Down	5232,5	0,998524966575498	5	0	2092	1	Down	0,999999999999859	-6,952740512676924	6,986617788079252	0,000000000000061
HNF4A_H06	HNF4A	0,13	0	0	53	0	Down	5357,5	0,924884555438556	5	0	2092	51	Down	0,999999999996683	-4,401971499445893	1,885079761617191	0,000000000001441
ETV1_H01	ETV1	0,14	7	1,4	4985	2,4	Down	6498	0,348423713863157	5	3	2092	1568	Down	0,604559682531009	-0,533959395086898	-0,23623460298559	-0,218560818848814
LMX1A_H01	LMX1A	0,01	3	0,6	944	0,5	Up	5877,5	0,632074900536089	5	2	2092	591	Up	0,625577018077897	-1,480140536423926	0,685274025347983	0,203719214400392
E2F2_H01	E2F2	0,08	0	0	1	0	Down	5232,5	0,998524966575498	5	0	2092	1	Down	0,999999999999859	-6,952740512676924	6,986617788079252	0,000000000000061
HOXA13_H03	HOXA13	0,05	0	0	639	0,3	Down	6595	0,312792432094886	5	0	2092	546	Down	0,335472879065597	-2,698182920201549	-1,522497396871496	-0,474342584133592
NHLH1_H02	NHLH1	0,04	4	0,8	259	0,1	Up	6951	0,203148585086638	5	2	2092	161	Up	0,051362198173052	-2,416562538246858	2,558118028993846	1,289356397828648
CEBPE_H01	CEBPE	0,15	9	1,8	3731	1,8	Up	5306,5	0,954888013449089	5	3	2092	1615	Down	0,321704657849706	-0,512661784376018	-0,278829824407351	-0,49254265105395
XBP1_H02	XBP1	0,05	0	0	31	0	Down	5307,5	0,954298955421578	5	0	2092	31	Down	0,999999999996915	-4,756581801287544	2,594300365300493	0,00000000000134
DRGX_H01	DRGX	0,06	1	0,2	106	0,1	Up	6033	0,552648275381104	5	1	2092	95	Up	0,209059552236023	-3,164026098659049	2,579113961485817	0,679729984111567
DLX3_H01	DLX3	0,01	12	2,4	1961	0,9	Up	8492,5	0,015842273068991	5	5	2092	1176	Up	0,072253422274652	-0,415363151106704	0,830726302213409	1,141141577778364
FOXO1_H01	FOXO1	0,15	18	3,6	9093	4,3	Down	5814,5	0,665580298510461	5	4	2092	1999	Down	0,205094944423797	-0,177547479411281	-0,223918275567408	-0,688045044828651
BHLHB2_H01	BHLHB2	0,05	0	0	887	0,4	Down	6267,5	0,442960985119039	5	0	2092	415	Down	0,58993552948839	-2,89586942965233	-1,127124377969936	-0,22919544720076
DLX5_H01	DLX5	0,01	18	3,6	4855	2,3	Up	6786,5	0,249736771044019	5	5	2092	1519	Up	0,331653434440928	-0,230815473957706	0,461630947915412	0,479315501000852
NR2E1_H02	NR2E1	0,09	1	0,2	32	0	Up	6196	0,475022865554777	5	1	2092	32	Up	0,07631657127704	-3,941556606162696	4,13417497649311	1,117381149689067
PDX1_H02	PDX1	0,01	6	1,2	2894	1,4	Down	5441,5	0,875718968539199	5	2	2092	966	Down	0,999999999997739	-1,125944754488203	-0,023117538523464	-0,000000000000982
FOXC1_M01	Foxc1	0,09	3	0,6	932	0,4	Up	6658	0,290983402895128	5	3	2092	567	Up	0,127593485604814	-1,267306010919561	1,230458628679735	0,894171498327269
POU6F2_H02	POU6F2	0,13	0	0	71	0	Down	5342,5	0,933699940538845	5	0	2092	45	Down	0,99999999999836	-4,491324442938154	2,063785648601713	0,000000000000712
HINFP1_H02	HINFP1	0,12	0	0	2	0	Down	5235	0,997049938192093	5	0	2092	2	Down	0,999999999999566	-6,584257715593822	6,249652193913047	0,000000000000189
LHX8_M03	Lhx8	0,12	0	0	46	0	Down	5307,5	0,954298955421578	5	0	2092	31	Down	0,999999999996915	-4,756581801287544	2,594300365300493	0,00000000000134
NHLH1_H01	NHLH1	0,01	1	0,2	81	0	Up	6089,5	0,525052405785069	5	1	2092	73	Up	0,164567446163821	-3,352904340258742	2,956870444685201	0,783656070397573
EN2_H01	EN2	0,15	75	15	27745	13,3	Up	6060,5	0,539128152192471	5	5	2092	2073	Up	0,999999999997714	-0,006579787765872	0,013159575531744	0,000000000000993
FOXG1_H02	FOXG1	0,07	0	0	32	0	Down	5307,5	0,954298955421578	5	0	2092	31	Down	0,999999999996915	-4,756581801287544	2,594300365300493	0,00000000000134
FOXJ3_H03	FOXJ3	0,15	0	0	303	0,1	Down	5870	0,636025975363514	5	0	2092	256	Down	0,999999999998332	-3,243814255233975	-0,431234726806646	-0,000000000000724
MYBL1_H04	MYBL1	0,09	0	0	21	0	Down	5282,5	0,969032059636632	5	0	2092	21	Down	0,999999999999001	-5,032089385686453	3,145315534098311	0,000000000000434
RFX5_H03	RFX5	0,14	1	0,2	69	0	Up	6140	0,500998192633383	5	1	2092	51	Up	0,118095271534626	-3,609490249085315	3,470042262338347	0,927767490934587
NFATC1_H02	NFATC1	0,12	1	0,2	56	0	Up	6169	0,487453528418424	5	1	2092	40	Up	0,094096286677004	-3,782815511234611	3,816692786636941	1,026427514803421
RARB_H01	RARB	0,1	0	0	2	0	Down	5235	0,997049938192093	5	0	2092	2	Down	0,999999999999566	-6,584257715593822	6,249652193913047	0,000000000000189
ESRRA_H06	ESRRA	0,14	0	0	21	0	Down	5282,5	0,969032059636632	5	0	2092	21	Down	0,999999999999001	-5,032089385686453	3,145315534098311	0,000000000000434
YY2_H02	YY2	0,06	5	1	1133	0,5	Up	7241,5	0,136896271024399	5	4	2092	847	Up	0,165144455550029	-0,796724483304492	1,014435732219015	0,782136002441524
GLIS2_H01	GLIS2	0,14	0	0	627	0,3	Down	6410	0,382893369507305	5	0	2092	472	Down	0,593742753062921	-2,803136503483284	-1,312590230308026	-0,226401678123273
ALX4_H01	ALX4	0,05	1	0,2	130	0,1	Up	5999,5	0,569339782778433	5	1	2092	106	Up	0,230583121460695	-3,085385702564004	2,421833169295727	0,637172485960493
NR2C2_H01	NR2C2	0,14	0	0	79	0	Down	5415	0,891186973928466	5	0	2092	74	Down	0,999999999997756	-4,135637502806421	1,352411768338247	0,000000000000975
TP63_H01	TP63	0,11	2	0,4	4	0	Up	6269,5	0,442082301156869	5	1	2092	3	Up	0,009510158671595	-5,549063051648122	7,349187867463962	2,021812237045406
HOXD13_H02	HOXD13	0,15	0	0	1231	0,6	Down	7500	0,09322951607787	5	0	2092	908	Down	0,07351499689477	-2,331550410920444	-2,255762415433707	-1,133624056776033
MNT_H01	MNT	0,01	0	0	1118	0,5	Down	6412,5	0,381886165290675	5	0	2092	473	Down	0,593884175076958	-2,80161145530331	-1,315640326667976	-0,226298246988207
HSFY2_H03	HSFY2	0,07	0	0	3	0	Down	5235	0,997049938192093	5	0	2092	2	Down	0,999999999999566	-6,584257715593822	6,249652193913047	0,000000000000189
SOX9_H02	SOX9	0,11	0	0	2	0	Down	5235	0,997049938192093	5	0	2092	2	Down	0,999999999999566	-6,584257715593822	6,249652193913047	0,000000000000189
SOX17_M01	Sox17	0,14	0	0	34	0	Down	5307,5	0,954298955421578	5	0	2092	31	Down	0,999999999996915	-4,756581801287544	2,594300365300493	0,00000000000134
SCRT1_H01	SCRT1	0,12	1	0,2	174	0,1	Up	5851	0,646081622317211	5	1	2092	169	Up	0,345011852065317	-2,750169781108752	1,751401326385221	0,462165985511787
NR2E1_M02	Nr2e1	0,14	1	0,2	97	0	Up	6039,5	0,549437652403429	5	1	2092	94	Up	0,207079230633778	-3,171619300566387	2,594300365300493	0,683863457231447
HOXA10_H02	HOXA10	0,05	0	0	1603	0,8	Down	7855	0,052244286158267	5	0	2092	1050	Down	0,03087875786422	-2,226791539700979	-2,465280157872637	-1,510340178011332
HOXC10_M01	Hoxc10	0,13	9	1,8	4412	2,1	Down	5526,5	0,826452502893685	5	3	2092	1717	Down	0,221782024822882	-0,468497110155968	-0,367159172847449	-0,654073655826984
HOXC10_H02	HOXC10	0,04	0	0	1340	0,6	Down	7562,5	0,084559979363748	5	0	2092	933	Down	0,069825071742281	-2,311968656924401	-2,294925923425793	-1,155988609407682
HOXC12_H02	HOXC12	0,15	2	0,4	849	0,4	Down	5522,5	0,828757251489036	5	2	2092	657	Up	0,65233756122407	-1,403834173503988	0,532661299508107	0,185527614329418
HOXD8_H01	HOXD8	0,01	2	0,4	344	0,2	Up	6552,5	0,328097863934196	5	2	2092	289	Up	0,144292518729408	-1,995547946599202	1,716088845698535	0,84075618559925
HOXC11_H04	HOXC11	0,08	2	0,4	2637	1,3	Down	7493	0,094243402019421	5	1	2092	1390	Down	0,046736997363919	-1,23204649800358	-1,284845239825122	-1,330339192460889
SOX2_H05	SOX2	0,09	0	0	2	0	Down	5235	0,997049938192093	5	0	2092	2	Down	0,999999999999566	-6,584257715593822	6,249652193913047	0,000000000000189
SOX21_H03	SOX21	0,13	0	0	193	0,1	Down	5610	0,778710739506173	5	0	2092	152	Down	0,999999999998341	-3,618889046812378	0,31891485635016	0,000000000000721
IRF8_H01	IRF8	0,11	1	0,2	92	0	Up	6056	0,541329146026883	5	1	2092	87	Up	0,193105636791398	-3,227134956760759	2,705331677689236	0,714205048894504
POU3F3_H02	POU3F3	0,05	1	0,2	81	0	Up	6081,5	0,528916502400491	5	1	2092	77	Up	0,172802305068028	-3,314678310039805	2,880418384247327	0,762450468618421
SOX10_H01	SOX10	0,09	0	0	2	0	Down	5235	0,997049938192093	5	0	2092	2	Down	0,999999999999566	-6,584257715593822	6,249652193913047	0,000000000000189
SOX3_M01	Sox3	0,15	0	0	41	0	Down	5322,5	0,945466260249453	5	0	2092	37	Down	0,999999999998236	-4,630812417789561	2,342761598304527	0,000000000000766
CUX1_H03	CUX1	0,01	1	0,2	21	0	Up	6223,5	0,462542963868178	5	1	2092	21	Up	0,051414758556775	-4,239608135325875	4,730278034819468	1,288912199297498
TFAP2C_H02	TFAP2C	0,12	13	2,6	3972	1,9	Up	6201,5	0,472512195798889	5	4	2092	1219	Up	0,408611430858197	-0,534222240918254	0,489431247446538	0,388689488195008
ONECUT1_H02	ONECUT1	0,07	1	0,2	108	0,1	Up	6016	0,561088551148034	5	1	2092	103	Up	0,224760111194009	-3,105997033927261	2,46305583202224	0,648280761721592
RUNX3_H03	RUNX3	0,12	1	0,2	136	0,1	Up	5954,5	0,592132835569909	5	1	2092	127	Up	0,270371824275286	-2,955563794247495	2,162189352662707	0,56803856864511
GABPA_H01	GABPA	0,11	2	0,4	792	0,4	Up	5713	0,720968116488187	5	2	2092	584	Up	0,623053277499492	-1,488728108327992	0,702449169156115	0,205474815082827
MYBL1_H02	MYBL1	0,15	0	0	607	0,3	Down	6172,5	0,485832302263278	5	0	2092	377	Down	0,592629579781541	-2,965055345931281	-0,988752545412033	-0,227216675476123
ALX4_M01	Alx4	0,11	2	0,4	1418	0,7	Down	6171,5	0,48629521184111	5	1	2092	873	Down	0,408611430857878	-1,567408566218544	-0,614121103395195	-0,388689488195347
ALX1_M02	Alx1	0,07	1	0,2	124	0,1	Up	6014,5	0,56183626589787	5	1	2092	100	Up	0,218901898956926	-3,127214667087459	2,505491098342637	0,659750470944917
UNCX_M01	Uncx	0,13	8	1,6	2040	1	Up	6845,5	0,232236370320399	5	4	2092	1061	Up	0,374713309134022	-0,634314934363657	0,689616634337344	0,426300881283532
FOXO6_H01	FOXO6	0,14	0	0	33	0	Down	5277,5	0,971980110733928	5	0	2092	19	Down	0,999999999997714	-5,102520653606378	3,286178069938161	0,000000000000993
RARA_H01	RARA	0,15	0	0	22	0	Down	5285	0,967558190248079	5	0	2092	22	Down	0,999999999998113	-4,999295214872665	3,079727192470735	0,00000000000082
IRX2_H01	IRX2	0,15	10	2	5339	2,6	Down	5877,5	0,632074900536089	5	3	2092	1810	Down	0,138408460160795	-0,430458071270611	-0,443237250618165	-0,858837362994472
GRHL1_H01	GRHL1	0,14	0	0	145	0,1	Down	5485	0,850433380722031	5	0	2092	102	Down	0,999999999998134	-3,905481713284779	0,892100189294963	0,000000000000811
IRF4_H01	IRF4	0,14	0	0	22	0	Down	5282,5	0,969032059636632	5	0	2092	21	Down	0,999999999999001	-5,032089385686453	3,145315534098311	0,000000000000434
MEIS2_H02	MEIS2	0	3	0,6	119	0,1	Up	8078,5	0,035170708830152	5	3	2092	111	Up	0,001444884830616	-2,441094352048547	3,578035310937708	2,840166768423922
ZNF232_H01	ZNF232	0	0	0	0	0	Up	5230	1	5	0	2092	0	Up	1	-7,745221763037502	8,571580288800408	0
ONECUT1_H01	ONECUT1	0,14	5	1	1119	0,5	Up	6492,5	0,350518493460002	5	3	2092	798	Up	0,376494399777826	-1,020970003303083	0,73778661344678	0,424241479393363
ATF4_M01	Atf4	0,09	1	0,2	36	0	Up	6186	0,47960641991545	5	1	2092	36	Up	0,085240986063184	-3,857828233236915	3,966718230641549	1,069351535033355
TCFAP2A_M01	Tcfap2a	0,03	2	0,4	190	0,1	Up	6900,5	0,21672302467819	5	2	2092	157	Up	0,049058918589735	-2,434653706400181	2,594300365300493	1,309282029217425
TEF_H02	TEF	0,15	6	1,2	3504	1,7	Down	6340,5	0,411541336591858	5	2	2092	1511	Down	0,135560247820946	-0,803375083779967	-0,668256879939936	-0,867867645889759
ELK1_H04	ELK1	0,12	2	0,4	614	0,3	Up	6024,5	0,556860621216435	5	2	2092	479	Up	0,323708434844163	-1,631564213084755	0,98812137866964	0,48984598407426
HOXC11_H02	HOXC11	0,06	3	0,6	3468	1,7	Down	7373,5	0,112952851663722	5	2	2092	1522	Down	0,12928038166922	-0,798144459196973	-0,678718129105924	-0,888467374417638
NFIA_H01	NFIA	0,15	0	0	177	0,1	Down	5647,5	0,75752709113327	5	0	2092	167	Down	0,999999999999269	-3,551213120364935	0,183563003455274	0,000000000000318
SOX9_H01	SOX9	0,03	10	2	3037	1,5	Up	7063,5	0,175155535008571	5	5	2092	1487	Up	0,329931165962646	-0,246168977177519	0,492337954355038	0,481576658185184
PRDM1_H01	PRDM1	0,09	2	0,4	69	0	Up	7149,5	0,155777333466629	5	2	2092	69	Up	0,010580650216384	-3,024787179232066	3,774567310964264	1,975487642630649
LHX2_H01	LHX2	0,07	9	1,8	3311	1,6	Up	5655	0,75331156100874	5	3	2092	1128	Up	0,999999999999485	-0,771448950412782	0,238744507666177	0,000000000000224
BARHL2_H03	BARHL2	0,09	0	0	1258	0,6	Down	7277,5	0,13000809103117	5	0	2092	819	Down	0,163554765777264	-2,405921693487772	-2,10701985029905	-0,786336796567356
MYBL2_H02	MYBL2	0	0	0	0	0	Up	5230	1	5	0	2092	0	Up	1	-7,745221763037502	8,571580288800408	0
POU2F1_H01	POU2F1	0,08	0	0	417	0,2	Down	6137,5	0,502175102285228	5	0	2092	363	Down	0,594818508267354	-2,992315986077705	-0,934231265119186	-0,225615526509658
SP1_H01	SP1	0,02	3	0,6	1018	0,5	Up	6492,5	0,350518493460002	5	3	2092	626	Up	0,162764139953302	-1,195958952347769	1,087764511536152	0,788441272271637
TBX21_H03	TBX21	0,09	0	0	3	0	Down	5235	0,997049938192093	5	0	2092	2	Down	0,999999999999566	-6,584257715593822	6,249652193913047	0,000000000000189
MGA_H02	MGA	0,09	0	0	1	0	Down	5232,5	0,998524966575498	5	0	2092	1	Down	0,999999999999859	-6,952740512676924	6,986617788079252	0,000000000000061
ATF7_H01	ATF7	0,08	0	0	35	0	Down	5277,5	0,971980110733928	5	0	2092	19	Down	0,999999999997714	-5,102520653606378	3,286178069938161	0,000000000000993
POU3F2_H02	POU3F2	0,13	0	0	762	0,4	Down	6735	0,265748742428967	5	0	2092	602	Down	0,329967230978805	-2,62781304747884	-1,663237142316915	-0,481529187733382
TCF7L1_H01	TCF7L1	0,13	1	0,2	342	0,2	Up	5486	0,849853804326216	5	1	2092	310	Up	0,552231100007576	-2,313515783566683	0,878093331301084	0,257879138838832
TCFAP2A_M03	Tcfap2a	0,06	3	0,6	731	0,3	Up	6255	0,448475329271854	5	2	2092	400	Up	0,245707362491037	-1,761428499389465	1,247849951279061	0,609581829920715
EHF_H01	EHF	0,15	3	0,6	710	0,3	Up	6787,5	0,249432678421972	5	3	2092	559	Up	0,123149542020993	-1,277547141520503	1,250940889881619	0,90956719891319
NKX3-2_H01	NKX3-2	0,1	5	1	4293	2,1	Down	7362,5	0,114812749677914	5	2	2092	1806	Down	0,020916476640453	-0,674766945877599	-0,925473155744672	-1,679511470114528
POU6F2_H03	POU6F2	0,03	1	0,2	377	0,2	Up	5471	0,858555797198595	5	1	2092	311	Up	0,553484652357989	-2,311196336164923	0,873454436497563	0,256894417221839
FOXB1_H03	FOXB1	0,15	2	0,4	3527	1,7	Down	7937,5	0,045271628657758	5	2	2092	1543	Down	0,117706716746955	-0,788262831786258	-0,698481383927354	-0,929198754124204
EMX2_H01	EMX2	0,02	6	1,2	2894	1,4	Down	5441,5	0,875718968539199	5	2	2092	966	Down	0,999999999997739	-1,125944754488203	-0,023117538523464	-0,000000000000982
SOX21_H02	SOX21	0,11	0	0	32	0	Down	5310	0,952826420267614	5	0	2092	32	Down	0,999999999997063	-4,734037856523274	2,549212475771954	0,000000000001275
HOXC10_H01	HOXC10	0,04	9	1,8	3861	1,8	Down	5516	0,83250560530538	5	5	2092	1559	Up	0,338113328656703	-0,212072035031777	0,424144070063554	0,470937708713789
RFX3_H02	RFX3	0,14	0	0	33	0	Down	5307,5	0,954298955421578	5	0	2092	31	Down	0,999999999996915	-4,756581801287544	2,594300365300493	0,00000000000134
TBX20_H02	TBX20	0	0	0	0	0	Up	5230	1	5	0	2092	0	Up	1	-7,745221763037502	8,571580288800408	0
SOX2_H01	SOX2	0,14	0	0	33	0	Down	5307,5	0,954298955421578	5	0	2092	31	Down	0,999999999996915	-4,756581801287544	2,594300365300493	0,00000000000134
RXRA_H01	RXRA	0,15	0	0	33	0	Down	5310	0,952826420267614	5	0	2092	32	Down	0,999999999997063	-4,734037856523274	2,549212475771954	0,000000000001275
ARX_H01	ARX	0,08	1	0,2	239	0,1	Up	5762	0,694024527516823	5	1	2092	198	Up	0,392884362450078	-2,636242914105444	1,523547592378607	0,405735256596168
FOXL1_H02	FOXL1	0,1	3	0,6	1185	0,6	Up	6130	0,505714588210792	5	3	2092	744	Up	0,354981802511056	-1,07148028271765	0,838807172275913	0,449793909681801
IRX3_M01	Irx3	0,13	1	0,2	1626	0,8	Down	7067,5	0,174216073981105	5	1	2092	1075	Down	0,206647626437053	-1,417344607965393	-0,914249019901496	-0,684769578677509
TFAP2C_H06	TFAP2C	0,05	0	0	709	0,3	Down	6432,5	0,373887164637896	5	0	2092	481	Down	0,595100519244009	-2,789525769115772	-1,339811699043051	-0,225409670799381
NFIX_H02	NFIX	0,01	6	1,2	2099	1	Up	5658,5	0,75134681883964	5	3	2092	1306	Down	0,999999999999213	-0,665798597348689	0,027443801537992	0,000000000000342
GATA4_H01	GATA4	0,01	6	1,2	2008	1	Up	6059,5	0,539616874152772	5	4	2092	1229	Up	0,654509003779064	-0,528331252518304	0,477649270646639	0,18408437468287
NFE2_H01	NFE2	0,15	0	0	897	0,4	Down	6537,5	0,333613866049403	5	0	2092	523	Down	0,340507688228109	-2,729198899572097	-1,4604654381304	-0,467873077826531
PRRX1_H01	PRRX1	0	1	0,2	157	0,1	Up	5891,5	0,624727667591278	5	1	2092	153	Up	0,31733528055997	-2,821693089991834	1,894447944151386	0,498481641417577
HNF1B_H02	HNF1B	0,06	0	0	20	0	Down	5277,5	0,971980110733928	5	0	2092	19	Down	0,999999999997714	-5,102520653606378	3,286178069938161	0,000000000000993
OTX1_M01	Otx1	0,14	0	0	57	0	Down	5370	0,917545394210397	5	0	2092	56	Down	0,999999999999087	-4,335132281829908	1,751401326385221	0,000000000000397
FOXO6_H03	FOXO6	0,13	0	0	70	0	Down	5392,5	0,904353009719803	5	0	2092	65	Down	0,999999999998868	-4,228510262268777	1,538157287262959	0,000000000000492
MAFB_M02	Mafb	0,15	0	0	241	0,1	Down	5667,5	0,746302048762249	5	0	2092	175	Down	0,999999999998143	-3,517558152885221	0,116253068495848	0,000000000000806
UNCX_H02	UNCX	0	1	0,2	157	0,1	Up	5891,5	0,624727667591278	5	1	2092	153	Up	0,31733528055997	-2,821693089991834	1,894447944151386	0,498481641417577
ZNF740_H02	ZNF740	0,13	0	0	905	0,4	Down	6247,5	0,45180255810909	5	0	2092	407	Down	0,590127622558066	-2,909893638478282	-1,099075960318031	-0,229054056528974
MEOX2_H01	MEOX2	0,07	17	3,4	5633	2,7	Up	5371,5	0,91666515436464	5	3	2092	1610	Down	0,326715762849998	-0,514897829317292	-0,274357734524802	-0,485829911886271
EN1_H04	EN1	0,11	0	0	133	0,1	Down	5485	0,850433380722031	5	0	2092	102	Down	0,999999999998134	-3,905481713284779	0,892100189294963	0,000000000000811
FOXO1_H03	FOXO1	0,12	2	0,4	276	0,1	Up	6675,5	0,285111340437956	5	2	2092	249	Up	0,111748636710647	-2,10280971292519	1,930612378350511	0,95175776638533
GLIS1_H01	GLIS1	0,07	0	0	2	0	Down	5235	0,997049938192093	5	0	2092	2	Down	0,999999999999566	-6,584257715593822	6,249652193913047	0,000000000000189
VDR_M01	Vdr	0,15	0	0	29	0	Down	5300	0,958717476920758	5	0	2092	28	Down	0,999999999999353	-4,828776755955131	2,738690274635667	0,000000000000281
ZBTB7B_H01	ZBTB7B	0,15	3	0,6	3367	1,6	Down	7242,5	0,136701203936295	5	2	2092	1481	Down	0,153430414815354	-0,817836260113179	-0,639334527273511	-0,814088540796633
NFAT5_H01	NFAT5	0,14	0	0	611	0,3	Down	6520	0,340124367067627	5	0	2092	516	Down	0,342374358944259	-2,738909493604972	-1,441044250064651	-0,465498767902587
CEBPG_H02	CEBPG	0,05	0	0	24	0	Down	5285	0,967558190248079	5	0	2092	22	Down	0,999999999998113	-4,999295214872665	3,079727192470735	0,00000000000082
SOX1_M02	Sox1	0,11	0	0	33	0	Down	5310	0,952826420267614	5	0	2092	32	Down	0,999999999997063	-4,734037856523274	2,549212475771954	0,000000000001275
HOXD11_H02	HOXD11	0,03	0	0	903	0,4	Down	7010	0,188086427962277	5	0	2092	712	Down	0,173567075690361	-2,506848661067769	-1,905165915139058	-0,760532653595588
NR2E1_H01	NR2E1	0,03	4	0,8	452	0,2	Up	8313	0,022619922362325	5	4	2092	402	Up	0,005875359847749	-1,333836775815356	2,088660317240742	2,230965529038213
TBX20_H03	TBX20	0,1	0	0	797	0,4	Down	6857,5	0,228786169286542	5	0	2092	651	Down	0,332485825866549	-2,571411078753435	-1,776041079767726	-0,478226864283144
ZNF740_H01	ZNF740	0,09	0	0	873	0,4	Down	6232,5	0,458498710437749	5	0	2092	401	Down	0,590399338114461	-2,920593674278845	-1,077675888716906	-0,228854138064077
RXRA_H03	RXRA	0,13	0	0	20	0	Down	5277,5	0,971980110733928	5	0	2092	19	Down	0,999999999997714	-5,102520653606378	3,286178069938161	0,000000000000993
GCM1_H02	GCM1	0,15	0	0	514	0,2	Down	6130	0,505714588210792	5	0	2092	360	Down	0,595376618809482	-2,99829403841709	-0,922275160440414	-0,225208224646308
HOXD12_H01	HOXD12	0,11	5	1	3170	1,5	Down	6320,5	0,420015254821378	5	2	2092	1456	Down	0,169130608362918	-0,830112722523646	-0,614781602452577	-0,77177778897121
THRB_H03	THRB	0,08	0	0	1	0	Down	5232,5	0,998524966575498	5	0	2092	1	Down	0,999999999999859	-6,952740512676924	6,986617788079252	0,000000000000061
ELF4_H01	ELF4	0,15	1	0,2	414	0,2	Up	5386	0,90816159532951	5	1	2092	345	Up	0,59446466991296	-2,236469562482794	0,724000889133306	0,225873951167725
FOXO3_H02	FOXO3	0,03	0	0	625	0,3	Down	6560	0,325362177797777	5	0	2092	532	Down	0,338338455741872	-2,716902905480902	-1,485057426312792	-0,470648637248002
FOXO4_H03	FOXO4	0,1	2	0,4	211	0,1	Up	6819,5	0,239838095119702	5	2	2092	195	Up	0,072602926308117	-2,278745316940145	2,282483586380419	1,139045874425864
TFEC_H01	TFEC	0,05	4	0,8	382	0,2	Up	6802	0,245052398804829	5	2	2092	286	Up	0,141761582757679	-2,003062051215368	1,731117054930866	0,848441446563903
DLX1_H01	DLX1	0,01	6	1,2	2894	1,4	Down	5441,5	0,875718968539199	5	2	2092	966	Down	0,999999999997739	-1,125944754488203	-0,023117538523464	-0,000000000000982
ZBED1_H01	ZBED1	0,06	0	0	1	0	Down	5232,5	0,998524966575498	5	0	2092	1	Down	0,999999999999859	-6,952740512676924	6,986617788079252	0,000000000000061
FOXB1_H04	FOXB1	0,1	1	0,2	2796	1,3	Down	8235	0,026275540293351	5	1	2092	1459	Down	0,032061020638989	-1,19711126492579	-1,354715705980703	-1,494022656316704
FOXC2_H02	FOXC2	0,14	17	3,4	11141	5,3	Down	6054	0,542308803842634	5	3	2092	1761	Down	0,181050565787587	-0,450249922261218	-0,403653548636951	-0,742200113663633
CEBPG_H01	CEBPG	0,15	0	0	401	0,2	Down	6122,5	0,50926716259994	5	0	2092	357	Down	0,595966849920152	-3,004322047204626	-0,910219142865343	-0,224777896798609
RHOXF1_H02	RHOXF1	0,07	20	4	11811	5,6	Down	7066,5	0,174450585695315	5	5	2092	2073	Up	0,999999999997714	-0,006579787765872	0,013159575531744	0,000000000000993
MAFG_H01	MAFG	0,14	0	0	39	0	Down	5307,5	0,954298955421578	5	0	2092	31	Down	0,999999999996915	-4,756581801287544	2,594300365300493	0,00000000000134
BARHL2_H02	BARHL2	0,01	11	2,2	1961	0,9	Up	7703,5	0,067386834473706	5	4	2092	1176	Up	0,393947554064314	-0,560116459704197	0,541219685018424	0,404561591617422
MEIS3_H02	MEIS3	0,11	1	0,2	60	0	Up	6138,5	0,501704162983531	5	1	2092	54	Up	0,12455135759113	-3,568648350288461	3,388358464744639	0,904651534356914
TFAP2B_H03	TFAP2B	0,06	3	0,6	573	0,3	Up	6505	0,345769162851939	5	2	2092	287	Up	0,142603708933029	-2,000548642677952	1,726090237856034	0,84586917891472
ELK1_H01	ELK1	0,09	3	0,6	772	0,4	Up	6016,5	0,56083941995614	5	2	2092	568	Up	0,61755093843428	-1,508749446147696	0,742491844795523	0,209327213989712
HOXA11_M02	Hoxa11	0,02	1	0,2	1327	0,6	Down	6665	0,288624889455387	5	1	2092	933	Down	0,389249333845679	-1,519487406563823	-0,709963422704637	-0,409772122002985
EVX1_H01	EVX1	0,05	31	6,2	10375	5	Up	5974	0,582204455660709	5	4	2092	1896	Down	0,389675511377951	-0,215697434169227	-0,147618366051516	-0,409296885989701
IRF5_H01	IRF5	0,11	0	0	22	0	Down	5282,5	0,969032059636632	5	0	2092	21	Down	0,999999999999001	-5,032089385686453	3,145315534098311	0,000000000000434
FOXD2_H01	FOXD2	0,11	4	0,8	3626	1,7	Down	6580	0,318139773130129	5	2	2092	1255	Down	0,3954081931668	-0,937234558958071	-0,400537929583729	-0,402954336008018
ELK1_H02	ELK1	0,13	2	0,4	625	0,3	Up	6004	0,567083710831136	5	2	2092	486	Up	0,330728409329188	-1,621109718203265	0,96721238890666	0,480528497904645
NFKB2_H01	NFKB2	0,14	3	0,6	888	0,4	Up	6158,5	0,492334681181628	5	2	2092	421	Up	0,266144827442905	-1,72456330512278	1,174119562745689	0,574881969975289
FOXJ3_M03	Foxj3	0,15	29	5,8	13185	6,3	Down	5507	0,837701909763331	5	4	2092	2055	Down	0,087461274932013	-0,157622434034377	-0,263768366321216	-1,058184196189626
TFAP2A_H03	TFAP2A	0,15	59	11,8	26729	12,8	Down	5373	0,915785016675746	5	4	2092	1967	Down	0,266654926453638	-0,189185302118921	-0,200642630152127	-0,574050388310126
OTX2_H01	OTX2	0,09	0	0	27	0	Down	5297,5	0,960190606037493	5	0	2092	27	Down	0,999999999998694	-4,854541906275172	2,790220575275749	0,000000000000567
SOX17_M02	Sox17	0,15	1	0,2	30	0	Up	6205	0,470918309413293	5	1	2092	28	Up	0,067322638536565	-4,036295505594553	4,323652775356824	1,171838871314534
CDX2_H01	CDX2	0,03	0	0	1406	0,7	Down	7660	0,072348603560955	5	0	2092	972	Down	0,0655348258485	-2,282444543100725	-2,353974151073146	-1,183527850322426
VSX1_H01	VSX1	0,09	24	4,8	8116	3,9	Up	5975,5	0,581443965334387	5	4	2092	1802	Down	0,526562824302562	-0,252367490252253	-0,074278253885463	-0,278549805636666
RUNX2_H03	RUNX2	0,13	11	2,2	5533	2,6	Down	5700	0,728176596857588	5	3	2092	1945	Down	0,043492221549408	-0,378581669522272	-0,546990054114843	-1,361588408338158
CREB5_M01	Creb5	0,1	0	0	119	0,1	Down	5412,5	0,892648453977373	5	0	2092	73	Down	0,999999999998993	-4,14538559061932	1,371907943964044	0,000000000000437
ZNF282_H01	ZNF282	0,11	0	0	31	0	Down	5307,5	0,954298955421578	5	0	2092	31	Down	0,999999999996915	-4,756581801287544	2,594300365300493	0,00000000000134
VAX1_H01	VAX1	0,08	13	2,6	4256	2	Up	5473,5	0,857104241305877	5	2	2092	1392	Down	0,341977679663918	-0,862526909480123	-0,549953228539623	-0,466002238724948
NR2E1_M01	Nr2e1	0,03	6	1,2	754	0,4	Up	7995	0,040890213503614	5	4	2092	614	Up	0,028667387638069	-1,028624662130015	1,478236089870059	1,54261188103548
HOXC10_M02	Hoxc10	0,07	0	0	1645	0,8	Down	7905	0,047918668664876	5	0	2092	1070	Down	0,028034810080691	-2,213187222844747	-2,4924887915851	-1,552302381644577
SMAD3_H01	SMAD3	0,14	3	0,6	340	0,2	Up	6713	0,272799780498642	5	2	2092	273	Up	0,130956166541223	-2,036559204197542	1,798111360895215	0,882874046442484
POU2F3_H02	POU2F3	0,12	2	0,4	973	0,5	Down	5602,5	0,782967835872117	5	2	2092	577	Up	0,620599313146977	-1,497419147442111	0,719831247384351	0,207188709410317
HNF4A_H05	HNF4A	0,13	0	0	54	0	Down	5360	0,923416191397206	5	0	2092	52	Down	0,999999999999018	-4,38809900420444	1,857334771134286	0,000000000000426
E2F4_H02	E2F4	0,07	0	0	2	0	Down	5235	0,997049938192093	5	0	2092	2	Down	0,999999999999566	-6,584257715593822	6,249652193913047	0,000000000000189
BHLHB2_M01	Bhlhb2	0,06	0	0	979	0,5	Down	6332,5	0,414918662936871	5	0	2092	441	Down	0,590592644152894	-2,852086949213269	-1,214689338848057	-0,228711966486589
CTCF_H01	CTCF	0,14	1	0,2	143	0,1	Up	5939	0,600079621836955	5	1	2092	133	Up	0,281432183581089	-2,922392546833147	2,095846857834011	0,55062623969283
BARX1_H02	BARX1	0,01	12	2,4	1961	0,9	Up	8492,5	0,015842273068991	5	5	2092	1176	Up	0,072253422274652	-0,415363151106704	0,830726302213409	1,141141577778364
ATOH1_M01	Atoh1	0,03	1	0,2	546	0,3	Down	5422,5	0,88680477077758	5	1	2092	304	Up	0,54465052999636	-2,327591303723757	0,906244371615232	0,263882069421709
TEF_H01	TEF	0,15	0	0	801	0,4	Down	6782,5	0,250955731379222	5	0	2092	621	Down	0,330165337116366	-2,605416472511259	-1,708030292252076	-0,481268523711896
TBX1_H02	TBX1	0	0	0	0	0	Up	5230	1	5	0	2092	0	Up	1	-7,745221763037502	8,571580288800408	0
HOXD12_H04	HOXD12	0,06	0	0	885	0,4	Down	7000	0,190579624075973	5	0	2092	708	Down	0,174413109988693	-2,510909741578493	-1,89704375411761	-0,758420873865846
NR2F6_H02	NR2F6	0,15	0	0	22	0	Down	5282,5	0,969032059636632	5	0	2092	21	Down	0,999999999999001	-5,032089385686453	3,145315534098311	0,000000000000434
TFAP4_H02	TFAP4	0,08	4	0,8	1725	0,8	Down	5831	0,656736799422785	5	3	2092	759	Up	0,360373354288818	-1,057091224757658	0,810029056355929	0,443247327884809
LHX8_M02	Lhx8	0,08	17	3,4	5135	2,5	Up	6364	0,401715234088681	5	5	2092	1569	Up	0,340507688228109	-0,207461296927796	0,414922593855591	0,467873077826531
GSC_H01	GSC	0,06	6	1,2	2547	1,2	Down	5838,5	0,652732773444932	5	5	2092	1365	Up	0,170703256671422	-0,30789915433621	0,61579830867242	0,767758193349611
PAX6_H01	PAX6	0,07	0	0	1	0	Down	5232,5	0,998524966575498	5	0	2092	1	Down	0,999999999999859	-6,952740512676924	6,986617788079252	0,000000000000061
YY2_H03	YY2	0,15	0	0	506	0,2	Down	6320	0,420228408067414	5	0	2092	436	Down	0,590319319158654	-2,860302841222782	-1,198257554829031	-0,228913003553826
SOX1_M01	Sox1	0,03	0	0	2	0	Down	5235	0,997049938192093	5	0	2092	2	Down	0,999999999999566	-6,584257715593822	6,249652193913047	0,000000000000189
EMX2_H02	EMX2	0,14	4	0,8	1109	0,5	Up	5933,5	0,602911001934099	5	2	2092	693	Up	0,668741473082836	-1,365381679432019	0,455756311364169	0,174741742490986
TBX20_H04	TBX20	0,13	0	0	1130	0,5	Down	7327,5	0,120891233789905	5	0	2092	839	Down	0,164307650000704	-2,388528505568987	-2,141806226136622	-0,784342215775234
HOXC13_H01	HOXC13	0,06	0	0	1103	0,5	Down	7275	0,130477573902952	5	0	2092	818	Down	0,163538330523223	-2,406802459800425	-2,105258317673745	-0,786380440045163
POU2F2_H02	POU2F2	0,06	1	0,2	271	0,1	Up	5687	0,735409201340513	5	1	2092	228	Up	0,439419570912178	-2,534715335147888	1,320492434463495	0,357120604334295
NR2F6_H03	NR2F6	0,14	0	0	46	0	Down	5342,5	0,933699940538845	5	0	2092	45	Down	0,99999999999836	-4,491324442938154	2,063785648601713	0,000000000000712
EN1_H03	EN1	0,02	18	3,6	4855	2,3	Up	6786,5	0,249736771044019	5	5	2092	1519	Up	0,331653434440928	-0,230815473957706	0,461630947915412	0,479315501000852
ESRRA_H03	ESRRA	0,07	0	0	1	0	Down	5232,5	0,998524966575498	5	0	2092	1	Down	0,999999999999859	-6,952740512676924	6,986617788079252	0,000000000000061
TFAP4_H01	TFAP4	0,08	3	0,6	1602	0,8	Down	5592,5	0,788654067608923	5	3	2092	803	Up	0,378769663519683	-1,016467195171153	0,728780997182919	0,421624811858821
ISL2_H01	ISL2	0,02	0	0	869	0,4	Down	7002,5	0,189954055621677	5	0	2092	709	Down	0,174198338042748	-2,509892326007226	-1,899078585260143	-0,758955992739991
POU5F1P1_H02	POU5F1P1	0,11	1	0,2	559	0,3	Down	5355	0,926353175436155	5	1	2092	331	Up	0,577972043391752	-2,26630798262063	0,783677729408977	0,238093167971047
RARG_M02	Rarg	0,12	0	0	2	0	Down	5235	0,997049938192093	5	0	2092	2	Down	0,999999999999566	-6,584257715593822	6,249652193913047	0,000000000000189
TBX21_H06	TBX21	0,15	0	0	2	0	Down	5235	0,997049938192093	5	0	2092	2	Down	0,999999999999566	-6,584257715593822	6,249652193913047	0,000000000000189
SOX8_H02	SOX8	0,13	2	0,4	38	0	Up	7227	0,139748933477348	5	2	2092	38	Up	0,00342217944662	-3,45086444524637	4,62672184299287	2,465697221377695
RXRB_M01	Rxrb	0,15	0	0	22	0	Down	5282,5	0,969032059636632	5	0	2092	21	Down	0,999999999999001	-5,032089385686453	3,145315534098311	0,000000000000434
EN1_H01	EN1	0,01	5	1	659	0,3	Up	8119,5	0,032621924470695	5	4	2092	549	Up	0,01895447882696	-1,10927142684173	1,63952961929349	1,722288152450275
DPRX_H02	DPRX	0,08	7	1,4	758	0,4	Up	8290	0,023648890050717	5	4	2092	606	Up	0,02731679970834	-1,03807734475609	1,497141455122211	1,563570181653023
TBX2_H01	TBX2	0,08	0	0	33	0	Down	5277,5	0,971980110733928	5	0	2092	19	Down	0,999999999997714	-5,102520653606378	3,286178069938161	0,000000000000993
BHLHB3_H01	BHLHB3	0,06	0	0	860	0,4	Down	6227,5	0,460743065806801	5	0	2092	399	Down	0,590514680019998	-2,924195916573514	-1,070471404127568	-0,228769301484111
DLX2_M01	Dlx2	0,01	18	3,6	4855	2,3	Up	6786,5	0,249736771044019	5	5	2092	1519	Up	0,331653434440928	-0,230815473957706	0,461630947915412	0,479315501000852
ELK3_M01	Elk3	0,13	2	0,4	638	0,3	Up	5985	0,576638349001723	5	2	2092	492	Up	0,336752843443727	-1,612267758421951	0,949528469344033	0,472688728532351
E2F1_H02	E2F1	0,08	4	0,8	338	0,2	Up	6914	0,213031886649103	5	2	2092	170	Up	0,056700039570284	-2,377443751081735	2,479880454663599	1,246416638018026
EGR4_H01	EGR4	0,11	3	0,6	707	0,3	Up	6907	0,214940105025981	5	3	2092	492	Up	0,089108705138749	-1,36955434483683	1,434955296514274	1,050079867129774
RARA_H02	RARA	0,08	0	0	2	0	Down	5235	0,997049938192093	5	0	2092	2	Down	0,999999999999566	-6,584257715593822	6,249652193913047	0,000000000000189
POU3F3_H03	POU3F3	0,01	1	0,2	54	0	Up	6157	0,493034122251971	5	1	2092	46	Up	0,107250527940358	-3,683161107122908	3,617383978413534	0,96960056132487
ZNF524_H02	ZNF524	0,03	1	0,2	48	0	Up	6158	0,492567769063138	5	1	2092	47	Up	0,109427965677218	-3,66781270851145	3,586687181190617	0,960871674463101
ESRRG_H01	ESRRG	0,06	0	0	1	0	Down	5232,5	0,998524966575498	5	0	2092	1	Down	0,999999999999859	-6,952740512676924	6,986617788079252	0,000000000000061
MGA_H03	MGA	0,07	0	0	4	0	Down	5235	0,997049938192093	5	0	2092	2	Down	0,999999999999566	-6,584257715593822	6,249652193913047	0,000000000000189
RARA_M01	Rara	0,07	0	0	2	0	Down	5235	0,997049938192093	5	0	2092	2	Down	0,999999999999566	-6,584257715593822	6,249652193913047	0,000000000000189
MIXL1_H01	MIXL1	0,12	53	10,6	17952	8,6	Up	6553	0,327915021946888	5	5	2092	2047	Up	0,99999999999836	-0,015682085454668	0,031364170909335	0,000000000000712
LBX2_H02	LBX2	0,01	7	1,4	794	0,4	Up	8247,5	0,025657403049223	5	4	2092	610	Up	0,027986389708919	-1,033335519822644	1,487657805255318	1,553053122635058
BARHL2_H05	BARHL2	0,01	11	2,2	1961	0,9	Up	7703,5	0,067386834473706	5	4	2092	1176	Up	0,393947554064314	-0,560116459704197	0,541219685018424	0,404561591617422
RFX5_H01	RFX5	0,14	1	0,2	82	0	Up	6128,5	0,50642405795753	5	1	2092	54	Up	0,12455135759113	-3,568648350288461	3,388358464744639	0,904651534356914
BARHL1_M01	Barhl1	0,07	10	2	4352	2,1	Down	5464,5	0,86233206899535	5	4	2092	1749	Down	0,592140689780953	-0,273895787696421	-0,031221658997128	-0,22757509473599
FLI1_H04	FLI1	0,08	0	0	2	0	Down	5235	0,997049938192093	5	0	2092	2	Down	0,999999999999566	-6,584257715593822	6,249652193913047	0,000000000000189
EVX2_H01	EVX2	0,04	31	6,2	10368	5	Up	5977	0,580683939891275	5	4	2092	1895	Down	0,391281628454167	-0,216077891731023	-0,146857450927923	-0,407510542715942
ESRRA_H05	ESRRA	0,08	0	0	2	0	Down	5235	0,997049938192093	5	0	2092	2	Down	0,999999999999566	-6,584257715593822	6,249652193913047	0,000000000000189
TEAD3_H01	TEAD3	0,08	0	0	19	0	Down	5277,5	0,971980110733928	5	0	2092	19	Down	0,999999999997714	-5,102520653606378	3,286178069938161	0,000000000000993
PITX3_H01	PITX3	0,02	4	0,8	2214	1,1	Down	5364,5	0,920773797004065	5	4	2092	1265	Up	0,654081574834713	-0,507513366261004	0,436013498132037	0,184368084563673
EN2_H02	EN2	0,01	4	0,8	606	0,3	Up	7221	0,140942640608049	5	3	2092	505	Up	0,095263277589802	-1,350760661057192	1,397367928954999	1,021074480407069
POU2F2_M01	Pou2f2	0,14	1	0,2	501	0,2	Down	5426	0,884760918100591	5	1	2092	307	Up	0,548453541150961	-2,320519212563623	0,892100189294963	0,260860155101716
NR4A2_H03	NR4A2	0,14	1	0,2	924	0,4	Down	6098,5	0,520722634806683	5	1	2092	736	Down	0,662647606747754	-1,690469655158999	-0,367998925514284	-0,178717366212675
ETS1_H02	ETS1	0,15	0	0	84	0	Down	5360	0,923416191397206	5	0	2092	52	Down	0,999999999999018	-4,38809900420444	1,857334771134286	0,000000000000426
SPIC_H01	SPIC	0,12	3	0,6	788	0,4	Up	6572	0,321016033884402	5	3	2092	644	Up	0,17430535873859	-1,175526027827874	1,046898662496362	0,758689260997722
SPDEF_H04	SPDEF	0,12	1	0,2	325	0,2	Up	5557,5	0,808642822378039	5	1	2092	280	Up	0,513294659186322	-2,386812032372528	1,024685828912772	0,289633254535217
MAFF_H01	MAFF	0,14	0	0	38	0	Down	5322,5	0,945466260249453	5	0	2092	37	Down	0,999999999998236	-4,630812417789561	2,342761598304527	0,000000000000766
RARA_H04	RARA	0,12	0	0	22	0	Down	5285	0,967558190248079	5	0	2092	22	Down	0,999999999998113	-4,999295214872665	3,079727192470735	0,00000000000082
RUNX3_H04	RUNX3	0,15	12	2,4	7185	3,4	Down	6448,5	0,367563190282834	5	3	2092	2031	Down	0,008380269302383	-0,347379477393156	-0,609394438373075	-2,076742024966406
NR2F6_M02	Nr2f6	0	0	0	1	0	Down	5232,5	0,998524966575498	5	0	2092	1	Down	0,999999999999859	-6,952740512676924	6,986617788079252	0,000000000000061
FOXO3_H01	FOXO3	0,08	0	0	4	0	Down	5235	0,997049938192093	5	0	2092	2	Down	0,999999999999566	-6,584257715593822	6,249652193913047	0,000000000000189
IRF7_H01	IRF7	0,11	1	0,2	204	0,1	Up	5794,5	0,676362279553623	5	1	2092	190	Up	0,379967464091266	-2,665916918930263	1,582895602028243	0,420253589621558
PDX1_H01	PDX1	0,15	0	0	611	0,3	Down	6352,5	0,406506047102456	5	0	2092	449	Down	0,591169542130835	-2,839133110280278	-1,240597016714039	-0,228287949486806
POU1F1_H01	POU1F1	0,12	0	0	1215	0,6	Down	7307,5	0,124476057961221	5	0	2092	831	Down	0,163909811626214	-2,395435536393867	-2,12799216448686	-0,785395048823735
HIC2_H01	HIC2	0,04	14	2,8	6454	3,1	Down	6171,5	0,48629521184111	5	4	2092	1932	Down	0,329556589836389	-0,202132912910241	-0,174747408569488	-0,482069999754452
RHOXF1_H01	RHOXF1	0,03	1	0,2	198	0,1	Up	5822	0,661554665086587	5	1	2092	178	Up	0,360180767618801	-2,712850380662374	1,676762525492465	0,443479480689229
HSF1_H01	HSF1	0,13	0	0	677	0,3	Down	6550	0,329013065720098	5	0	2092	528	Down	0,339270686557599	-2,72234193234616	-1,474179372582274	-0,46945366235971
ERF_H01	ERF	0,14	0	0	687	0,3	Down	6582,5	0,31724441485347	5	0	2092	541	Down	0,33642580746852	-2,704812999233338	-1,509237238807918	-0,473110696550491
SREBF1_M01	Srebf1	0,14	0	0	646	0,3	Down	6362,5	0,402338194392769	5	0	2092	453	Down	0,591521055680669	-2,83274239277324	-1,253378451728114	-0,228029791690025
ERG_H03	ERG	0,09	0	0	512	0,2	Down	6265	0,444060742804647	5	0	2092	414	Down	0,589949065203639	-2,897607617289627	-1,123648002695342	-0,229185482689878
HIC1_M02	Hic1	0,03	6	1,2	736	0,4	Up	8273,5	0,024411859014939	5	4	2092	627	Up	0,030960638901934	-1,013523437897278	1,448033641404587	1,509190085821138
SRF_H02	SRF	0,05	0	0	3	0	Down	5235	0,997049938192093	5	0	2092	2	Down	0,999999999999566	-6,584257715593822	6,249652193913047	0,000000000000189
T_H01	T	0,11	0	0	29	0	Down	5277,5	0,971980110733928	5	0	2092	19	Down	0,999999999997714	-5,102520653606378	3,286178069938161	0,000000000000993
DLX6_H01	DLX6	0	1	0,2	84	0	Up	6080	0,529642628368978	5	1	2092	77	Up	0,172802305068028	-3,314678310039805	2,880418384247327	0,762450468618421
HOXD13_M01	Hoxd13	0,04	0	0	1040	0,5	Down	7180	0,149310438722213	5	0	2092	780	Down	0,164429552885088	-2,441094352048547	-2,0366745331775	-0,784020124134994
DUXA_H01	DUXA	0,1	1	0,2	1786	0,9	Down	7183	0,148685585086737	5	1	2092	1109	Down	0,194071500967713	-1,394893536578418	-0,959151162675446	-0,712038235251436
MSX2_H02	MSX2	0,01	7	1,4	1202	0,6	Up	8454	0,017122838275162	5	5	2092	863	Up	0,012068878713363	-0,638479769954391	1,276959539908782	1,918333077145404
SOX3_M02	Sox3	0,15	0	0	32	0	Down	5297,5	0,960190606037493	5	0	2092	27	Down	0,999999999998694	-4,854541906275172	2,790220575275749	0,000000000000567
MSC_H01	MSC	0,13	0	0	793	0,4	Down	6325	0,418099736254253	5	0	2092	438	Down	0,590420486143114	-2,857005246815135	-1,204852743644324	-0,228838581969981
RHOX11_M01	Rhox11	0,03	6	1,2	2845	1,4	Down	5307,5	0,954298955421578	5	4	2092	1549	Up	0,99999999999669	-0,361465742523238	0,143918250656506	0,000000000001437
E2F4_H01	E2F4	0,08	0	0	2	0	Down	5235	0,997049938192093	5	0	2092	2	Down	0,999999999999566	-6,584257715593822	6,249652193913047	0,000000000000189
E2F1_H03	E2F1	0,1	2	0,4	157	0,1	Up	7040	0,180751333638044	5	2	2092	90	Up	0,017462604807151	-2,834334772052218	3,393662496604566	1,757890974319095
TBX4_H02	TBX4	0,1	0	0	31	0	Down	5282,5	0,969032059636632	5	0	2092	21	Down	0,999999999999001	-5,032089385686453	3,145315534098311	0,000000000000434
HSF1_H02	HSF1	0,15	0	0	491	0,2	Down	6230	0,459620121086664	5	0	2092	400	Down	0,590455448372558	-2,922392546833147	-1,074078143608302	-0,228812865630299
POU6F2_H01	POU6F2	0,03	2	0,4	539	0,3	Up	6108,5	0,515933441629377	5	2	2092	457	Up	0,301725760936027	-1,665443749008118	1,055880450516366	0,520387608768496
BARX1_H01	BARX1	0,09	1	0,2	196	0,1	Up	5826,5	0,659143964340194	5	1	2092	176	Up	0,35683443819954	-2,720978326041334	1,693018416250385	0,447533238381441
TFAP2A_H04	TFAP2A	0,15	20	4	6811	3,3	Up	6197	0,474565836221511	5	5	2092	1565	Up	0,339511697409159	-0,209302057149518	0,418604114299036	0,469145258105909
NKX6-1_H02	NKX6-1	0	1	0,2	143	0,1	Up	5949	0,59494713290354	5	1	2092	128	Up	0,272224612939062	-2,949928238079984	2,150918240327687	0,565072611019629
SOX1_M03	Sox1	0,09	0	0	30	0	Down	5297,5	0,960190606037493	5	0	2092	27	Down	0,999999999998694	-4,854541906275172	2,790220575275749	0,000000000000567
MEOX1_H01	MEOX1	0,14	48	9,6	15032	7,2	Up	6330,5	0,415765547323324	5	4	2092	1988	Down	0,22670501808999	-0,18152683891374	-0,21595955656249	-0,644538866707746
MSX1_H03	MSX1	0,01	12	2,4	1961	0,9	Up	8492,5	0,015842273068991	5	5	2092	1176	Up	0,072253422274652	-0,415363151106704	0,830726302213409	1,141141577778364
TEAD4_H01	TEAD4	0,05	5	1	1550	0,7	Up	6485,5	0,353196101314344	5	4	2092	1068	Up	0,375032167072506	-0,62957366598644	0,68013409758291	0,425931480584393
HINFP1_H03	HINFP1	0,12	0	0	2	0	Down	5235	0,997049938192093	5	0	2092	2	Down	0,999999999999566	-6,584257715593822	6,249652193913047	0,000000000000189
NKX6-2_H02	NKX6-2	0	1	0,2	157	0,1	Up	5891,5	0,624727667591278	5	1	2092	153	Up	0,31733528055997	-2,821693089991834	1,894447944151386	0,498481641417577
RHOXF1_H03	RHOXF1	0,05	3	0,6	310	0,1	Up	6738	0,264797048951489	5	2	2092	275	Up	0,132600983025759	-2,031303461308242	1,787599875116613	0,877453256315258
CREB3L1_H02	CREB3L1	0,1	0	0	60	0	Down	5342,5	0,933699940538845	5	0	2092	45	Down	0,99999999999836	-4,491324442938154	2,063785648601713	0,000000000000712
NKX6-1_H01	NKX6-1	0	1	0,2	143	0,1	Up	5949	0,59494713290354	5	1	2092	128	Up	0,272224612939062	-2,949928238079984	2,150918240327687	0,565072611019629
SPDEF_H01	SPDEF	0,13	1	0,2	354	0,2	Up	5505	0,838857614495943	5	1	2092	300	Up	0,539540034012083	-2,337129922321331	0,92532160881038	0,267976325020965
PROX1_H01	PROX1	0,1	0	0	21	0	Down	5277,5	0,971980110733928	5	0	2092	19	Down	0,999999999997714	-5,102520653606378	3,286178069938161	0,000000000000993
NKX2-8_H01	NKX2-8	0,02	1	0,2	1902	0,9	Down	7518	0,090662539481767	5	1	2092	1239	Down	0,165670271607369	-1,314969234633563	-1,118999766565157	-0,780755415752
HOXD11_H01	HOXD11	0,14	6	1,2	3799	1,8	Down	6197	0,474565836221511	5	3	2092	1642	Down	0,294763566837245	-0,500705474403854	-0,302742444351679	-0,530526196862365
LHX2_H02	LHX2	0,12	3	0,6	119	0,1	Up	7117,5	0,162788472647169	5	2	2092	86	Up	0,016031562073059	-2,866943601775458	3,458880156051046	1,795024159077053
HSF2_H01	HSF2	0,15	0	0	497	0,2	Down	6255	0,448475329271854	5	0	2092	410	Down	0,590033033379796	-2,904602557148599	-1,109658122977396	-0,229123673420626
CREB3L1_H03	CREB3L1	0,07	0	0	3	0	Down	5235	0,997049938192093	5	0	2092	2	Down	0,999999999999566	-6,584257715593822	6,249652193913047	0,000000000000189
CREB3_H01	CREB3	0,04	0	0	27	0	Down	5285	0,967558190248079	5	0	2092	22	Down	0,999999999998113	-4,999295214872665	3,079727192470735	0,00000000000082
NR2F6_M01	Nr2f6	0,14	0	0	22	0	Down	5285	0,967558190248079	5	0	2092	22	Down	0,999999999998113	-4,999295214872665	3,079727192470735	0,00000000000082
ID4_H01	ID4	0,02	0	0	1647	0,8	Down	7930	0,045871283826724	5	0	2092	1080	Down	0,026693680726167	-2,206480084607748	-2,505903068059099	-1,573591538282536
TFAP2C_H01	TFAP2C	0,05	3	0,6	424	0,2	Up	6647,5	0,294545413238086	5	2	2092	273	Up	0,130956166541223	-2,036559204197542	1,798111360895215	0,882874046442484
ZBTB49_H01	ZBTB49	0,15	0	0	21	0	Down	5282,5	0,969032059636632	5	0	2092	21	Down	0,999999999999001	-5,032089385686453	3,145315534098311	0,000000000000434
RAX_H01	RAX	0,01	10	2	1941	0,9	Up	7641,5	0,074547572546275	5	4	2092	1096	Up	0,377421009547298	-0,610914213979549	0,642815193569128	0,423173928027748
MEIS2_H01	MEIS2	0,13	0	0	34	0	Down	5307,5	0,954298955421578	5	0	2092	31	Down	0,999999999996915	-4,756581801287544	2,594300365300493	0,00000000000134
RARB_M03	Rarb	0,1	0	0	2	0	Down	5235	0,997049938192093	5	0	2092	2	Down	0,999999999999566	-6,584257715593822	6,249652193913047	0,000000000000189
ELF1_H02	ELF1	0,1	0	0	52	0	Down	5355	0,926353175436155	5	0	2092	50	Down	0,999999999999028	-4,416116021661605	1,913368806048614	0,000000000000422
SOX3_M03	Sox3	0,15	1	0,2	48	0	Up	6164	0,489774623028813	5	1	2092	44	Up	0,102882875331942	-3,714873797193725	3,680809358555167	0,987656906751245
MEIS3_M02	Meis3	0,15	2	0,4	142	0,1	Up	6001	0,568587282859924	5	1	2092	136	Up	0,28691183406605	-2,906361942216997	2,063785648601713	0,542251538322177
ZNF306_H01	ZNF306	0,13	0	0	19	0	Down	5277,5	0,971980110733928	5	0	2092	19	Down	0,999999999997714	-5,102520653606378	3,286178069938161	0,000000000000993
FOXO6_H02	FOXO6	0,15	7	1,4	4512	2,2	Down	6612	0,306804082596448	5	3	2092	1747	Down	0,193792984561196	-0,4560059318773	-0,392141529404786	-0,712661948758461
ERG_H02	ERG	0,11	0	0	22	0	Down	5282,5	0,969032059636632	5	0	2092	21	Down	0,999999999999001	-5,032089385686453	3,145315534098311	0,000000000000434
TBX20_H05	TBX20	0,13	0	0	37	0	Down	5322,5	0,945466260249453	5	0	2092	37	Down	0,999999999998236	-4,630812417789561	2,342761598304527	0,000000000000766
DLX1_M01	Dlx1	0	1	0,2	84	0	Up	6080	0,529642628368978	5	1	2092	77	Up	0,172802305068028	-3,314678310039805	2,880418384247327	0,762450468618421
UNCX_M02	Uncx	0	1	0,2	157	0,1	Up	5891,5	0,624727667591278	5	1	2092	153	Up	0,31733528055997	-2,821693089991834	1,894447944151386	0,498481641417577
VSX1_M01	Vsx1	0,01	18	3,6	4855	2,3	Up	6786,5	0,249736771044019	5	5	2092	1519	Up	0,331653434440928	-0,230815473957706	0,461630947915412	0,479315501000852
GBX1_H01	GBX1	0,01	3	0,6	619	0,3	Up	6984	0,194619213968386	5	3	2092	496	Up	0,090979047378646	-1,363719348244513	1,423285303329639	1,041058614883105
TBX4_H01	TBX4	0,11	8	1,6	3804	1,8	Down	5496,5	0,843773208550237	5	3	2092	1724	Down	0,215174935711048	-0,465563095278273	-0,373027202602841	-0,667208318118739
MLXIPL_H01	MLXIPL	0,05	0	0	826	0,4	Down	6222,5	0,462993550470044	5	0	2092	397	Down	0,59064255077386	-2,927816237951643	-1,063230761371309	-0,228675269019053
FLI1_H02	FLI1	0,04	0	0	2	0	Down	5235	0,997049938192093	5	0	2092	2	Down	0,999999999999566	-6,584257715593822	6,249652193913047	0,000000000000189
ELF1_H01	ELF1	0,15	2	0,4	445	0,2	Up	6345,5	0,409438816585477	5	2	2092	365	Up	0,212356843374394	-1,827393917617602	1,379780787735334	0,672933738949975
POU4F3_H01	POU4F3	0,14	0	0	1003	0,5	Down	6895	0,218239941138907	5	0	2092	666	Down	0,185418111569997	-2,554991230493015	-1,808880776288565	-0,731847846401156
SOX15_H01	SOX15	0,09	0	0	2	0	Down	5235	0,997049938192093	5	0	2092	2	Down	0,999999999999566	-6,584257715593822	6,249652193913047	0,000000000000189
RARA_M03	Rara	0,15	0	0	19	0	Down	5277,5	0,971980110733928	5	0	2092	19	Down	0,999999999997714	-5,102520653606378	3,286178069938161	0,000000000000993
CENPB_H01	CENPB	0,12	1	0,2	94	0	Up	6047,5	0,545498784513232	5	1	2092	91	Up	0,201114454375401	-3,194890593534902	2,640842951237522	0,696556714933412
IRF9_H01	IRF9	0,15	0	0	22	0	Down	5282,5	0,969032059636632	5	0	2092	21	Down	0,999999999999001	-5,032089385686453	3,145315534098311	0,000000000000434
FOXC1_H02	FOXC1	0,08	0	0	878	0,4	Down	6247,5	0,45180255810909	5	0	2092	407	Down	0,590127622558066	-2,909893638478282	-1,099075960318031	-0,229054056528974
CREB3L1_H05	CREB3L1	0,11	0	0	55	0	Down	5310	0,952826420267614	5	0	2092	32	Down	0,999999999997063	-4,734037856523274	2,549212475771954	0,000000000001275
HESX1_H02	HESX1	0,13	0	0	58	0	Down	5345	0,932230115442115	5	0	2092	46	Down	0,99999999999978	-4,475642357483486	2,032421477692377	0,000000000000096
GMEB2_H04	GMEB2	0,11	2	0,4	1929	0,9	Down	6470,5	0,358977253869495	5	1	2092	938	Down	0,387988002922969	-1,515634045261487	-0,717670145309309	-0,411181703129779
TEAD1_H02	TEAD1	0,09	0	0	31	0	Down	5307,5	0,954298955421578	5	0	2092	31	Down	0,999999999996915	-4,756581801287544	2,594300365300493	0,00000000000134
NKX3-1_M01	Nkx3-1	0,12	7	1,4	4812	2,3	Down	6895,5	0,218101725168137	5	2	2092	1877	Down	0,009457629082795	-0,646959119393004	-0,981088808713863	-2,024217722510693
GMEB2_H03	GMEB2	0,05	0	0	1	0	Down	5232,5	0,998524966575498	5	0	2092	1	Down	0,999999999999859	-6,952740512676924	6,986617788079252	0,000000000000061
ELK4_H01	ELK4	0,12	4	0,8	1305	0,6	Up	6178,5	0,483059858079503	5	3	2092	828	Up	0,390811765757928	-0,994365358397974	0,684577323636561	0,408032369910212
RUNX3_H02	RUNX3	0,15	12	2,4	7697	3,7	Down	6742	0,263531781850175	5	3	2092	2045	Down	0,005114989475335	-0,342425391064676	-0,619302611030033	-2,291155255560564
FOXB1_H02	FOXB1	0,14	0	0	133	0,1	Down	5462,5	0,86349463619441	5	0	2092	93	Down	0,999999999997885	-3,971774533093684	1,024685828912772	0,000000000000918
MSX2_H01	MSX2	0,13	1	0,2	90	0	Up	6053	0,542798964044132	5	1	2092	89	Up	0,197118034420782	-3,210832624044796	2,672727012257309	0,705273640098381
ERG_H04	ERG	0,06	0	0	2	0	Down	5235	0,997049938192093	5	0	2092	2	Down	0,999999999999566	-6,584257715593822	6,249652193913047	0,000000000000189
TFAP2C_H04	TFAP2C	0,07	4	0,8	1017	0,5	Up	6789	0,248977024865848	5	3	2092	536	Up	0,110818955368757	-1,307827121630439	1,311500850101491	0,955385948019489
ISX_H02	ISX	0,01	6	1,2	811	0,4	Up	8141	0,031349774412949	5	4	2092	636	Up	0,032621303792914	-1,003250910365667	1,427488586341364	1,486498685271453
GLIS3_H01	GLIS3	0,06	0	0	2	0	Down	5235	0,997049938192093	5	0	2092	2	Down	0,999999999999566	-6,584257715593822	6,249652193913047	0,000000000000189
EMX1_H02	EMX1	0,14	2	0,4	779	0,4	Up	5925	0,607298554495102	5	2	2092	484	Up	0,328721693244819	-1,62408128788628	0,97315552827269	0,483171634690371
ISX_H01	ISX	0,14	4	0,8	689	0,3	Up	6253,5	0,449139659855596	5	2	2092	488	Up	0,332735868171729	-1,618150339609628	0,961293631719386	0,477900380647781
MSX1_H02	MSX1	0,01	12	2,4	1961	0,9	Up	8492,5	0,015842273068991	5	5	2092	1176	Up	0,072253422274652	-0,415363151106704	0,830726302213409	1,141141577778364
HOXB5_H01	HOXB5	0	1	0,2	294	0,1	Up	5693	0,732068115962988	5	1	2092	226	Up	0,436408940077156	-2,541056892653806	1,33317554947533	0,360106361231249
BATF3_H01	BATF3	0,08	0	0	3	0	Down	5235	0,997049938192093	5	0	2092	2	Down	0,999999999999566	-6,584257715593822	6,249652193913047	0,000000000000189
LHX4_M01	Lhx4	0,08	24	4,8	5878	2,8	Up	6874,5	0,223961092542426	5	5	2092	1667	Up	0,589961323131488	-0,163770430682879	0,327540861365759	0,229176459037782
HOXB13_H02	HOXB13	0,14	0	0	1200	0,6	Down	7475	0,096891158030794	5	0	2092	898	Down	0,075199784995164	-2,339534416282531	-2,239794404709533	-1,123783401104467
POU2F3_H01	POU2F3	0,11	4	0,8	1638	0,8	Up	5978	0,580177514852201	5	4	2092	1052	Up	0,374467277446719	-0,640457003339466	0,701900772288963	0,426586126816916
PAX3_H01	PAX3	0,09	1	0,2	297	0,1	Up	5705	0,72540121747312	5	1	2092	219	Up	0,425769705258721	-2,563701947909244	1,378465659986207	0,370825243102089
FOXI1_H01	FOXI1	0,09	1	0,2	2289	1,1	Down	7809	0,056507687693417	5	1	2092	1324	Down	0,064563907673262	-1,267124448492112	-1,214689338848057	-1,190010192202088
RFX3_M01	Rfx3	0,14	1	0,2	56	0	Up	6188,5	0,478458274210643	5	1	2092	30	Up	0,071828319948778	-3,987371843895481	4,22580545195868	1,143704291516139
JDP2_M01	Jdp2	0,13	0	0	905	0,4	Down	6682,5	0,282785109565364	5	0	2092	581	Down	0,330942931968011	-2,653404072300893	-1,61205509267281	-0,48024688981394
BARHL1_M02	Barhl1	0,01	11	2,2	1961	0,9	Up	7703,5	0,067386834473706	5	4	2092	1176	Up	0,393947554064314	-0,560116459704197	0,541219685018424	0,404561591617422
EN2_M01	En2	0,09	14	2,8	4052	1,9	Up	5334	0,938699006977211	5	2	2092	1369	Down	0,34823739048123	-0,874540940241131	-0,525925167017607	-0,458124600226515
TBX20_H01	TBX20	0,14	0	0	33	0	Down	5310	0,952826420267614	5	0	2092	32	Down	0,999999999997063	-4,734037856523274	2,549212475771954	0,000000000001275
NRF1_H01	NRF1	0,07	0	0	110	0,1	Down	5370	0,917545394210397	5	0	2092	56	Down	0,999999999999087	-4,335132281829908	1,751401326385221	0,000000000000397
ETV3_H01	ETV3	0,12	2	0,4	494	0,2	Up	6253	0,44936122738806	5	2	2092	396	Up	0,241847440547332	-1,768669187741831	1,262331327983793	0,616458504355957
FOXC1_H03	FOXC1	0,09	0	0	2172	1	Down	8130	0,03199522233102	5	0	2092	1160	Down	0,017706630668865	-2,154956359365261	-2,608950518544074	-1,751864071284919
SOX18_H02	SOX18	0,1	0	0	2	0	Down	5235	0,997049938192093	5	0	2092	2	Down	0,999999999999566	-6,584257715593822	6,249652193913047	0,000000000000189
SOX10_M03	Sox10	0	0	0	0	0	Up	5230	1	5	0	2092	0	Up	1	-7,745221763037502	8,571580288800408	0
ALX3_H03	ALX3	0,07	1	0,2	219	0,1	Up	5850	0,646612683607168	5	1	2092	159	Up	0,327821487844084	-2,794034205794489	1,839130175756696	0,484362582961184
RFX2_M02	Rfx2	0,12	0	0	34	0	Down	5310	0,952826420267614	5	0	2092	32	Down	0,999999999997063	-4,734037856523274	2,549212475771954	0,000000000001275
YY1_H01	YY1	0,02	3	0,6	312	0,1	Up	6728,5	0,267818816922355	5	2	2092	282	Up	0,138408460160795	-2,013204186942546	1,751401326385222	0,858837362994472
BARHL1_M03	Barhl1	0,1	0	0	852	0,4	Down	6812,5	0,241914352904332	5	0	2092	633	Down	0,33080397180955	-2,591621358467097	-1,735620520340401	-0,48042928471618
TFAP2C_H05	TFAP2C	0,04	4	0,8	1057	0,5	Up	6684	0,282288309830544	5	3	2092	600	Up	0,146753205742263	-1,226534084155882	1,148914775152379	0,833412403055008
TGIF2LX_H01	TGIF2LX	0,08	0	0	3	0	Down	5235	0,997049938192093	5	0	2092	2	Down	0,999999999999566	-6,584257715593822	6,249652193913047	0,000000000000189
ZIC1_H01	ZIC1	0,07	1	0,2	9	0	Up	6253,5	0,449139659855596	5	1	2092	9	Up	0,023639603061894	-4,828776755955131	5,908615276077979	1,626359820069819
TBX21_H01	TBX21	0,13	0	0	40	0	Down	5310	0,952826420267614	5	0	2092	32	Down	0,999999999997063	-4,734037856523274	2,549212475771954	0,000000000001275
NEUROG2_H02	NEUROG2	0,11	0	0	827	0,4	Down	6237,5	0,456260498267117	5	0	2092	403	Down	0,590296438608814	-2,917009331398612	-1,084844574477372	-0,228929836967194
GSX1_H01	GSX1	0,02	6	1,2	2894	1,4	Down	5441,5	0,875718968539199	5	2	2092	966	Down	0,999999999997739	-1,125944754488203	-0,023117538523464	-0,000000000000982
NKX2-3_H01	NKX2-3	0,07	6	1,2	3924	1,9	Down	6635	0,298823856515338	5	3	2092	1763	Down	0,179248586966556	-0,449431371795574	-0,405290649568239	-0,746544259230852
TFAP2B_H01	TFAP2B	0,07	4	0,8	1564	0,7	Up	6048,5	0,545007412899923	5	3	2092	786	Up	0,371222297397586	-1,031892824300856	0,759632255442326	0,43036594585322
RARG_H01	RARG	0,13	0	0	19	0	Down	5277,5	0,971980110733928	5	0	2092	19	Down	0,999999999997714	-5,102520653606378	3,286178069938161	0,000000000000993
GCM1_H01	GCM1	0,12	2	0,4	516	0,2	Up	6131	0,505241899206221	5	2	2092	454	Up	0,298739769880079	-1,670189473496767	1,065371899493664	0,52470695787879
RARG_H02	RARG	0,09	0	0	2	0	Down	5235	0,997049938192093	5	0	2092	2	Down	0,999999999999566	-6,584257715593822	6,249652193913047	0,000000000000189
HLF_M01	Hlf	0,12	0	0	53	0	Down	5322,5	0,945466260249453	5	0	2092	37	Down	0,999999999998236	-4,630812417789561	2,342761598304527	0,000000000000766
ZNF410_H01	ZNF410	0	0	0	0	0	Up	5230	1	5	0	2092	0	Up	1	-7,745221763037502	8,571580288800408	0
HNF4A_H03	HNF4A	0,13	0	0	53	0	Down	5357,5	0,924884555438556	5	0	2092	51	Down	0,999999999996683	-4,401971499445893	1,885079761617191	0,000000000001441
BARHL2_H04	BARHL2	0,02	0	0	575	0,3	Down	6442,5	0,36992683110584	5	0	2092	485	Down	0,59576436172254	-2,783558020327906	-1,351747196618784	-0,224925479587178
LEF1_H01	LEF1	0,14	1	0,2	321	0,2	Up	5532,5	0,822998187633522	5	1	2092	292	Up	0,529181387931315	-2,35659410544154	0,964249975050798	0,276395438975981
HOXA2_H01	HOXA2	0,08	75	15	24518	11,7	Up	6896	0,21796357212162	5	5	2092	2061	Up	0,999999999996915	-0,010766580774821	0,021533161549641	0,00000000000134
POU4F2_H02	POU4F2	0,12	0	0	21	0	Down	5282,5	0,969032059636632	5	0	2092	21	Down	0,999999999999001	-5,032089385686453	3,145315534098311	0,000000000000434
LHX8_M01	Lhx8	0,14	2	0,4	2068	1	Down	6517,5	0,341061042237654	5	1	2092	954	Down	0,384322785443357	-1,503439818974955	-0,742058597882373	-0,415303866644237
SOX8_H08	SOX8	0,15	0	0	2	0	Down	5235	0,997049938192093	5	0	2092	2	Down	0,999999999999566	-6,584257715593822	6,249652193913047	0,000000000000189
MEIS1_H01	MEIS1	0	3	0,6	482	0,2	Up	7225,5	0,140046628344332	5	3	2092	424	Up	0,060518004315811	-1,476733930232181	1,649314467304975	1,218115402012387
FOXO4_H01	FOXO4	0,14	0	0	44	0	Down	5307,5	0,954298955421578	5	0	2092	31	Down	0,999999999996915	-4,756581801287544	2,594300365300493	0,00000000000134
E2F2_H02	E2F2	0,14	0	0	2	0	Down	5232,5	0,998524966575498	5	0	2092	1	Down	0,999999999999859	-6,952740512676924	6,986617788079252	0,000000000000061
MTF1_H01	MTF1	0,09	0	0	2	0	Down	5235	0,997049938192093	5	0	2092	2	Down	0,999999999999566	-6,584257715593822	6,249652193913047	0,000000000000189
MSX3_M02	Msx3	0,01	12	2,4	1961	0,9	Up	8492,5	0,015842273068991	5	5	2092	1176	Up	0,072253422274652	-0,415363151106704	0,830726302213409	1,141141577778364
NKX2-3_H02	NKX2-3	0,05	8	1,6	3977	1,9	Down	5971	0,583726828353905	5	3	2092	1780	Down	0,164130515673641	-0,442510941827168	-0,41913150950505	-0,78481066601213
SREBF2_H01	SREBF2	0,05	0	0	53	0	Down	5307,5	0,954298955421578	5	0	2092	31	Down	0,999999999996915	-4,756581801287544	2,594300365300493	0,00000000000134
NR2F1_H02	NR2F1	0,12	0	0	31	0	Down	5307,5	0,954298955421578	5	0	2092	31	Down	0,999999999996915	-4,756581801287544	2,594300365300493	0,00000000000134
GMEB2_H01	GMEB2	0,05	2	0,4	1564	0,7	Down	6423,5	0,377473804616721	5	1	2092	990	Down	0,378164029250968	-1,47673393023218	-0,795470375367922	-0,422319783372428
FOXD2_H02	FOXD2	0,14	29	5,8	17326	8,3	Down	6599	0,311376529837481	5	4	2092	2071	Down	0,051414758556775	-0,152029209826742	-0,274954814736486	-1,288912199297498
OLIG2_H02	OLIG2	0,07	2	0,4	478	0,2	Up	5624,5	0,770499256796586	5	1	2092	280	Up	0,513294659186322	-2,386812032372528	1,024685828912772	0,289633254535217
TBX1_H01	TBX1	0,11	0	0	1	0	Down	5232,5	0,998524966575498	5	0	2092	1	Down	0,999999999999859	-6,952740512676924	6,986617788079252	0,000000000000061
POU4F2_H01	POU4F2	0,1	0	0	60	0	Down	5375	0,914611660518765	5	0	2092	58	Down	0,999999999998266	-4,3100394032458	1,701215569217004	0,000000000000753
HIC1_M01	Hic1	0,12	0	0	31	0	Down	5307,5	0,954298955421578	5	0	2092	31	Down	0,999999999996915	-4,756581801287544	2,594300365300493	0,00000000000134
SOX10_H03	SOX10	0	0	0	0	0	Up	5230	1	5	0	2092	0	Up	1	-7,745221763037502	8,571580288800408	0
ERG_H01	ERG	0,08	0	0	474	0,2	Down	6187,5	0,478917352188082	5	0	2092	383	Down	0,591895778721487	-2,953680379286035	-1,011502478702525	-0,227754757315698
OTX2_H02	OTX2	0,06	11	2,2	4087	2	Up	5986,5	0,575881282857485	5	5	2092	1668	Up	0,589945715270102	-0,163337968127693	0,326675936255387	0,2291879487702
FOXK1_H01	FOXK1	0,11	0	0	75	0	Down	5415	0,891186973928466	5	0	2092	74	Down	0,999999999997756	-4,135637502806421	1,352411768338247	0,000000000000975
ZNF238_H02	ZNF238	0,14	1	0,2	1451	0,7	Down	6908,5	0,214530167542559	5	1	2092	1023	Down	0,375086820266968	-1,453092819165219	-0,842752597501846	-0,425868195742346
BHLHB2_M02	Bhlhb2	0,05	0	0	838	0,4	Down	6185	0,480066098724868	5	0	2092	382	Down	0,592009744219035	-2,955563794247495	-1,007735648779605	-0,227671144922807
NKX6-2_H01	NKX6-2	0	1	0,2	157	0,1	Up	5891,5	0,624727667591278	5	1	2092	153	Up	0,31733528055997	-2,821693089991834	1,894447944151386	0,498481641417577
TBR1_H01	TBR1	0,09	0	0	470	0,2	Down	6247,5	0,45180255810909	5	0	2092	407	Down	0,590127622558066	-2,909893638478282	-1,099075960318031	-0,229054056528974
OLIG3_H01	OLIG3	0,15	3	0,6	2078	1	Down	6169,5	0,487221746010311	5	1	2092	886	Down	0,403763444233256	-1,55675210222758	-0,635434031377124	-0,39387300358565
LMX1B_H01	LMX1B	0,04	15	3	4271	2	Up	6929	0,20898409669495	5	5	2092	1402	Up	0,178652827579341	-0,288613425970775	0,577226851941551	0,747990105728616
OTX1_H02	OTX1	0,05	10	2	4131	2	Up	5786,5	0,680693876699525	5	5	2092	1701	Up	0,591102205081043	-0,149210235736349	0,298420471472698	0,228337420531433
RARG_H03	RARG	0,15	0	0	45	0	Down	5340	0,935169991701725	5	0	2092	44	Down	0,999999999998859	-4,507355047554303	2,095846857834011	0,000000000000496
TFAP2C_H03	TFAP2C	0,05	2	0,4	486	0,2	Up	5712	0,721521745183007	5	1	2092	222	Up	0,430348873423147	-2,553909749750044	1,358881263667805	0,366179329602587
TBX5_H01	TBX5	0,09	1	0,2	2737	1,3	Down	8303	0,02306241903491	5	1	2092	1492	Down	0,026333582386612	-1,18098290460084	-1,386972426630602	-1,579490056013283
PROP1_H02	PROP1	0,03	1	0,2	99	0	Up	6050,5	0,544025329468015	5	1	2092	88	Up	0,195113835804731	-3,218937737635425	2,688937239438568	0,709711933062707
RARG_M01	Rarg	0,14	0	0	32	0	Down	5307,5	0,954298955421578	5	0	2092	31	Down	0,999999999996915	-4,756581801287544	2,594300365300493	0,00000000000134
EGR3_H01	EGR3	0,11	3	0,6	558	0,3	Up	7197,5	0,14569357522992	5	3	2092	398	Up	0,05119109903021	-1,522326345013464	1,740499296867541	1,290805546409279
RFX2_M01	Rfx2	0,13	1	0,2	77	0	Up	6152	0,49536943231123	5	1	2092	43	Up	0,100692647976961	-3,73126876475256	3,713599293672837	0,997002238081929
CEBPB_H02	CEBPB	0,04	0	0	20	0	Down	5277,5	0,971980110733928	5	0	2092	19	Down	0,999999999997714	-5,102520653606378	3,286178069938161	0,000000000000993
ESRRA_H02	ESRRA	0,09	0	0	2	0	Down	5235	0,997049938192093	5	0	2092	2	Down	0,999999999999566	-6,584257715593822	6,249652193913047	0,000000000000189
HOXA13_H02	HOXA13	0,15	0	0	1306	0,6	Down	7625	0,076554601929106	5	0	2092	958	Down	0,066871259514908	-2,292904452203427	-2,333054332867742	-1,174760496820689
NEUROG2_H01	NEUROG2	0,1	2	0,4	1484	0,7	Down	5672,5	0,743504074288378	5	1	2092	568	Down	0,999999999998086	-1,8772322432308	0,005526250629317	0,000000000000831
PKNOX2_H01	PKNOX2	0,1	0	0	26	0	Down	5282,5	0,969032059636632	5	0	2092	21	Down	0,999999999999001	-5,032089385686453	3,145315534098311	0,000000000000434
DMBX1_H01	DMBX1	0,01	4	0,8	1237	0,6	Up	6646,5	0,294886170108565	5	4	2092	899	Up	0,172047252958242	-0,753769526690604	0,928525818991239	0,764352257274967
SOX2_H06	SOX2	0,12	0	0	52	0	Down	5357,5	0,924884555438556	5	0	2092	51	Down	0,999999999996683	-4,401971499445893	1,885079761617191	0,000000000001441
SOX10_H05	SOX10	0,02	0	0	1	0	Down	5232,5	0,998524966575498	5	0	2092	1	Down	0,999999999999859	-6,952740512676924	6,986617788079252	0,000000000000061
MAFB_M01	Mafb	0,07	5	1	1121	0,5	Up	7243,5	0,136506351396456	5	4	2092	857	Up	0,166060407562684	-0,788262831786258	0,997512429182547	0,779733900520877
FEV_H01	FEV	0,08	0	0	532	0,3	Down	6300	0,42880652370199	5	0	2092	428	Down	0,590025248339415	-2,873646065981252	-1,171571105312091	-0,229129403646211
PHOX2B_H02	PHOX2B	0,03	1	0,2	87	0	Up	6080,5	0,52940053008303	5	1	2092	76	Up	0,170749705329195	-3,324046591330598	2,899154946828913	0,767640037128216
TBX1_H05	TBX1	0,14	0	0	2	0	Down	5235	0,997049938192093	5	0	2092	2	Down	0,999999999999566	-6,584257715593822	6,249652193913047	0,000000000000189
KLF13_H01	KLF13	0,11	0	0	38	0	Down	5322,5	0,945466260249453	5	0	2092	37	Down	0,999999999998236	-4,630812417789561	2,342761598304527	0,000000000000766
ELF3_H01	ELF3	0,15	1	0,2	301	0,1	Up	5577,5	0,797204479408428	5	1	2092	274	Up	0,505192079792003	-2,402409343174325	1,055880450516366	0,296543466765938
ETV4_H01	ETV4	0,15	14	2,8	8367	4	Down	6232	0,458722869758533	5	4	2092	1804	Down	0,523932622628235	-0,251567548367729	-0,075878137654511	-0,280724559394506
CUX1_H01	CUX1	0,14	0	0	54	0	Down	5357,5	0,924884555438556	5	0	2092	51	Down	0,999999999996683	-4,401971499445893	1,885079761617191	0,000000000001441
LHX9_H02	LHX9	0,08	0	0	27	0	Down	5285	0,967558190248079	5	0	2092	22	Down	0,999999999998113	-4,999295214872665	3,079727192470735	0,00000000000082
CEBPB_H01	CEBPB	0,13	3	0,6	834	0,4	Up	5890,5	0,625251246245068	5	2	2092	619	Up	0,636319034859354	-1,44677747952352	0,61854791154717	0,19632508507631
SOX9_H05	SOX9	0,08	0	0	1	0	Down	5232,5	0,998524966575498	5	0	2092	1	Down	0,999999999999859	-6,952740512676924	6,986617788079252	0,000000000000061
ISX_H03	ISX	0	1	0,2	157	0,1	Up	5891,5	0,624727667591278	5	1	2092	153	Up	0,31733528055997	-2,821693089991834	1,894447944151386	0,498481641417577
FIGLA_H01	FIGLA	0,11	12	2,4	7561	3,6	Down	6458	0,363840049031595	5	3	2092	1893	Down	0,075286944180184	-0,39812444906649	-0,507904495026407	-1,123280330069012
SPIC_M01	Spic	0,14	1	0,2	278	0,1	Up	5615	0,775876350733825	5	1	2092	261	Up	0,487266094711595	-2,437406944553453	1,125875653274623	0,31223380694817
SOX7_H02	SOX7	0,12	0	0	32	0	Down	5307,5	0,954298955421578	5	0	2092	31	Down	0,999999999996915	-4,756581801287544	2,594300365300493	0,00000000000134
ZBTB7A_H01	ZBTB7A	0,13	0	0	1210	0,6	Down	7270	0,131420484700766	5	0	2092	816	Down	0,163511549653377	-2,408567225256654	-2,101728786761286	-0,78645156548948
PROP1_H01	PROP1	0,08	1	0,2	197	0,1	Up	5826	0,659411645762848	5	1	2092	176	Up	0,35683443819954	-2,720978326041334	1,693018416250385	0,447533238381441
DBP_M01	Dbp	0,15	0	0	674	0,3	Down	6567,5	0,322641372871332	5	0	2092	535	Down	0,337672559620161	-2,712850380662374	-1,493162475949847	-0,471504230124873
PHOX2B_H01	PHOX2B	0,03	1	0,2	99	0	Up	6050,5	0,544025329468015	5	1	2092	88	Up	0,195113835804731	-3,218937737635425	2,688937239438568	0,709711933062707
CUX2_H02	CUX2	0,01	1	0,2	5	0	Up	6263,5	0,444721344944656	5	1	2092	5	Up	0,014238027330524	-5,223024703358275	6,697111170884268	1,846550177750723
SOX21_H01	SOX21	0,13	0	0	45	0	Down	5337,5	0,936640263940684	5	0	2092	43	Down	0,999999999997768	-4,523750015113138	2,128636792951681	0,000000000000969

## Sheet: c) CiIIder output filtered
CiIIder Output from b) filtered for high Sicnificance Score (p < 0.05)
This dataset was further analyzed with STRING as visualized in Supplementary Figure 15c
Transcription Factor Name	Significance Score (∓log10(P-value))
MEIS2	2840
SOX8	2807
SOX8	2466
NR2E1	2231
ATF4	2145
NFATC1	2022
TP63	2022
PRDM1	1975
MSX2	1918
CUX2	1847
Hoxd9	1816
LHX2	1795
VENTX	1778
E2F1	1758
E2F1	1740
EN1	1722
ZIC1	1626
DPRX	1564
LBX2	1553
Tp53	1548
Nr2e1	1543
ESRRB	1518
Esrra	1517
GSX2	1514
Hic1	1509
ISX	1486
PRDM4	1482
GRHL1	1482
Tp73	1482
MAFK	1442
TFCP2	1437
TFAP2A	1406
ESRRA	1367
NFATC1	1351
Ascl2	1351
TFAP2A	1309
