# Supplementary material for: Epigenetic control of melanoma cell invasiveness by the stem cell factor SALL4
Source: Nat Commun. 2021 Aug 20;12:5056. doi: 10.1038/s41467-021-25326-8 (PMC8379183; doi:10.1038/s41467-021-25326-8)
Supplement: Supplementary file 9 — Supplementary Data 6 [file 41467_2021_25326_MOESM9_ESM.xlsx]

## Sheet: SALL4 unique peaks
SALL4 peaks (with 2 antibodies):
PeakID (cmd=annotatePeaks.pl S_merged.bed hg38)	Chr	Start	End	Strand	Peak Score	Focus Ratio/Region Size	Annotation	Detailed Annotation	Distance to TSS	Nearest PromoterID	Entrez ID	Nearest Unigene	Nearest Refseq	Nearest Ensembl	Gene Name	Gene Alias	Gene Description	Gene Type
4876	chr9	72828394	72828744	+	0	NA	intron (NM_138691, intron 21 of 23)	intron (NM_138691, intron 21 of 23)	45540	NR_121180	101927258	Hs.586433	NR_121120	ENSG00000236849	LINC01474	-	long intergenic non-protein coding RNA 1474	ncRNA
4614	chr8	104642988	104643676	+	0	NA	Intergenic	MLT2D|LTR|ERVL	-54308	NM_013437	29967	Hs.600630	NM_013437	ENSG00000147650	LRP12	MIG13A|ST7	LDL receptor related protein 12	protein-coding
4936	chr9	107635170	107635594	+	0	NA	Intergenic	Intergenic	-145613	NM_004235	9314	Hs.376206	NM_004235	ENSG00000136826	KLF4	EZF|GKLF	Kruppel like factor 4	protein-coding
24	chr1	51523800	51524338	+	0	NA	Intergenic	Intergenic	-4803	NM_001981	2060	Hs.83722	NM_001981	ENSG00000085832	EPS15	AF-1P|AF1P|MLLT5	epidermal growth factor receptor pathway substrate 15	protein-coding
3034	chr4	67366449	67366776	+	0	NA	Intergenic	MLT1J2|LTR|ERVL-MaLR	55388	NR_110747	101927237	Hs.435644	NR_110747	ENSG00000250075	LOC101927237	-	uncharacterized LOC101927237	ncRNA
3287	chr4	178632444	178632756	+	0	NA	Intergenic	Intergenic	-724664	NR_108092	101928656	Hs.508131	NR_108092	ENSG00000251504	LINC01099	-	long intergenic non-protein coding RNA 1099	ncRNA
3588	chr5	164054391	164054885	+	0	NA	Intergenic	L1ME1|LINE|L1	412764	NR_105064	101927835	Hs.735171	NR_105064	ENSG00000253236	LINC02143	-	long intergenic non-protein coding RNA 2143	ncRNA
4510	chr8	81234304	81234640	+	0	NA	Intergenic	Intergenic	-46064	NM_001444	2171	Hs.408061	NM_001444	ENSG00000164687	FABP5	E-FABP|EFABP|KFABP|PA-FABP|PAFABP	fatty acid binding protein 5	protein-coding
215	chr1	172254961	172255210	+	0	NA	intron (NR_146559, intron 16 of 20)	intron (NR_146559, intron 16 of 20)	-110250	NR_103486	100628315	Hs.584880	NR_038397		DNM3OS	DNM3-AS1|MIR199A2HG	DNM3 opposite strand/antisense RNA	ncRNA
4868	chr9	71937306	71937696	+	0	NA	intron (NM_001365055, intron 2 of 4)	intron (NM_001365055, intron 2 of 4)	25862	NM_001365055	138241	Hs.534190	NM_182505	ENSG00000155621	C9orf85	-	chromosome 9 open reading frame 85	protein-coding
2644	chr3	65266053	65266368	+	0	NA	Intergenic	MLT1K|LTR|ERVL-MaLR	-578210	NM_182920	56999	Hs.656071	NM_182920	ENSG00000163638	ADAMTS9	-	ADAM metallopeptidase with thrombospondin type 1 motif 9	protein-coding
1025	chr12	91189647	91189911	+	0	NA	Intergenic	Intergenic	-6962	NM_001920	1634	Hs.156316	NM_001920	ENSG00000011465	DCN	CSCD|DSPG2|PG40|PGII|PGS2|SLRR1B	decorin	protein-coding
2397	chr20	40993879	40994181	+	0	NA	intron (NR_145525, intron 1 of 2)	L1MC5|LINE|L1	13317	NR_145524	100128988	Hs.636443	NR_145524		LOC100128988	-	uncharacterized LOC100128988	ncRNA
197	chr1	170146316	170146614	+	0	NA	intron (NM_001136107, intron 1 of 3)	intron (NM_001136107, intron 1 of 3)	418	NM_001136107	149281	Hs.553612	NM_001136107	ENSG00000203740	METTL11B	C1orf184|HOMT1B|NTM1B	methyltransferase like 11B	protein-coding
339	chr1	202530800	202531242	+	0	NA	intron (NM_002481, intron 18 of 23)	intron (NM_002481, intron 18 of 23)	-9093	NM_001197131	4660	Hs.444403	NM_002481	ENSG00000077157	PPP1R12B	MYPT2|PP1bp55	protein phosphatase 1 regulatory subunit 12B	protein-coding
4751	chr8	129001882	129002303	+	0	NA	Intergenic	Intergenic	-36091	NR_145483	106144608		NR_145483	ENSG00000229140	LINC00976	-	long intergenic non-protein coding RNA 976	ncRNA
3360	chr5	42579407	42579724	+	0	NA	intron (NM_001242460, intron 1 of 7)	intron (NM_001242460, intron 1 of 7)	13701	NM_001242462	2690	Hs.125180	NM_000163	ENSG00000112964	GHR	GHBP|GHIP	growth hormone receptor	protein-coding
4387	chr8	29970042	29970265	+	0	NA	Intergenic	Intergenic	-12805	NR_036104	100422876		NR_036104	ENSG00000264788	MIR3148	mir-3148	microRNA 3148	ncRNA
4742	chr8	127224905	127225425	+	0	NA	Intergenic	Intergenic	-5897	NR_108049	100507056	Hs.343864	NR_108049		CCAT1	CARLO5|CARLo-5|onco-lncRNA-40	colon cancer associated transcript 1	ncRNA
1633	chr18	8001783	8002210	+	0	NA	intron (NM_002845, intron 7 of 30)	intron (NM_002845, intron 7 of 30)	365038	NR_024419	100192426	Hs.666655	NR_024419	ENSG00000266149	LOC100192426	-	uncharacterized LOC100192426	ncRNA
2035	chr2	152223163	152223541	+	0	NA	Intergenic	Intergenic	-47589	NM_005843	10254	Hs.17200	NM_005843	ENSG00000115145	STAM2	Hbp|STAM2A|STAM2B	signal transducing adaptor molecule 2	protein-coding
1954	chr2	111698991	111699275	+	0	NA	Intergenic	L1ME4a|LINE|L1	72001	NR_039928	100616370		NR_039928	ENSG00000264793	MIR4771-1	-	microRNA 4771-1	ncRNA
3179	chr4	124061445	124061703	+	0	NA	Intergenic	Intergenic	287310	NR_027106	285419	Hs.535763	NR_027105	ENSG00000249464	LINC01091	-	long intergenic non-protein coding RNA 1091	ncRNA
568	chr10	64173818	64174266	+	0	NA	Intergenic	Intergenic	-651486	NR_001446	305	Hs.591361	NR_001446		ANXA2P3	ANX2L3|ANX2P3|LIP2|LPC2C	annexin A2 pseudogene 3	pseudo
4392	chr8	37056659	37056951	+	0	NA	Intergenic	Intergenic	272431	NM_001031836	157855	Hs.13861	NM_001031836	ENSG00000215262	KCNU1	KCNMC1|KCa5|KCa5.1|Kcnma3|Slo3	potassium calcium-activated channel subfamily U member 1	protein-coding
1864	chr2	55891788	55892162	+	0	NA	intron (NM_001039349, intron 4 of 10)	intron (NM_001039349, intron 4 of 10)	31807	NM_001039349	2202	Hs.76224	NM_004105	ENSG00000115380	EFEMP1	DHRD|DRAD|FBLN3|FBNL|FIBL-3|MLVT|MTLV|S1-5	EGF containing fibulin extracellular matrix protein 1	protein-coding
263	chr1	184030371	184030788	+	0	NA	intron (NM_001303421, intron 1 of 11)	intron (NM_001303421, intron 1 of 11)	7149	NM_001303420	23127	Hs.387995	NM_015101	ENSG00000198756	COLGALT2	C1orf17|ColGalT 2|GLT25D2	collagen beta(1-O)galactosyltransferase 2	protein-coding
1562	chr17	59754545	59754892	+	0	NA	intron (NM_001329401, intron 4 of 9)	intron (NM_001329401, intron 4 of 9)	47064	NM_001329400	81671	Hs.444569	NM_030938	ENSG00000062716	VMP1	EPG3|TANGO5|TMEM49	vacuole membrane protein 1	protein-coding
514	chr10	32417692	32418010	+	0	NA	Intergenic	Intergenic	28205	NR_120660	101929431	Hs.639819	NR_120660		LOC101929431	-	uncharacterized LOC101929431	ncRNA
310	chr1	193338295	193338638	+	0	NA	intron (NR_125789, intron 1 of 3)	intron (NR_125789, intron 1 of 3)	33721	NR_125789	101929184	Hs.146728	NR_125789	ENSG00000232077	LINC01031	TCONS_00000361	long intergenic non-protein coding RNA 1031	ncRNA
2908	chr3	173267766	173268180	+	0	NA	Intergenic	LTR29|LTR|ERV1	-126738	NM_031955	83893	Hs.444236	NM_031955	ENSG00000144962	SPATA16	NYD-SP12|SPGF6	spermatogenesis associated 16	protein-coding
1386	chr15	49441844	49442221	+	0	NA	intron (NM_002009, intron 2 of 3)	L2c|LINE|L2	18790	NM_002009	2252	Hs.567268	NM_002009	ENSG00000140285	FGF7	HBGF-7|KGF	fibroblast growth factor 7	protein-coding
836	chr11	132072187	132072718	+	0	NA	intron (NR_147849, intron 2 of 6)	intron (NR_147849, intron 2 of 6)	161634	NR_147853	50863	Hs.504352	NM_016522	ENSG00000182667	NTM	CEPU-1|HNT|IGLON2|NTRI	neurotrimin	protein-coding
4422	chr8	58257228	58257456	+	0	NA	intron (NR_105005, intron 6 of 7)	intron (NR_105005, intron 6 of 7)	14759	NR_105005	101929528	Hs.563551	NR_105005	ENSG00000253281	LOC101929528	-	uncharacterized LOC101929528	ncRNA
4258	chr7	111256476	111256969	+	0	NA	intron (NM_032549, intron 3 of 5)	intron (NM_032549, intron 3 of 5)	165595	NM_018334	54674	Hs.3781	NM_018334	ENSG00000173114	LRRN3	FIGLER5|NLRR-3|NLRR3	leucine rich repeat neuronal 3	protein-coding
334	chr1	200224493	200224933	+	0	NA	Intergenic	Eulor3|DNA?|DNA?	149079	NR_040064	554279	Hs.434694	NR_040064	ENSG00000203721	LINC00862	C1orf98|SMIM16	long intergenic non-protein coding RNA 862	ncRNA
1499	chr16	72291557	72292096	+	0	NA	intron (NR_126330, intron 9 of 13)	intron (NR_126330, intron 9 of 13)	-119376	NM_001160213	83449	Hs.714939	NM_031293	ENSG00000118557	PMFBP1	SPGF31|STAP	polyamine modulated factor 1 binding protein 1	protein-coding
3969	chr6	146369892	146370203	+	0	NA	intron (NM_001278065, intron 6 of 9)	L1MA4|LINE|L1	-173786	NM_006834	10981	Hs.287714	NM_006834	ENSG00000118508	RAB32	-	RAB32, member RAS oncogene family	protein-coding
1404	chr15	56942152	56942517	+	0	NA	intron (NM_207038, intron 3 of 19)	intron (NM_207038, intron 3 of 19)	22889	NM_001322164	6938	Hs.511504	NM_003205	ENSG00000140262	TCF12	CRS3|HEB|HTF4|HsT17266|TCF-12|bHLHb20|p64	transcription factor 12	protein-coding
3806	chr6	75468198	75468425	+	0	NA	intron (NR_110608, intron 1 of 1)	HAL1ME|LINE|L1	25489	NM_015687	27145	Hs.201488	NM_015687	ENSG00000118407	FILIP1	FILIP	filamin A interacting protein 1	protein-coding
4682	chr8	120857493	120857864	+	0	NA	Intergenic	Intergenic	-45632	NM_021021	6641	Hs.46701	NM_021021	ENSG00000172164	SNTB1	59-DAP|A1B|BSYN2|DAPA1B|SNT2|SNT2B1|TIP-43	syntrophin beta 1	protein-coding
2840	chr3	147799809	147800021	+	0	NA	Intergenic	L1MB2|LINE|L1	-278244	NR_134937	100507461	Hs.112623	NR_134937	ENSG00000241131	LINC02032	-	long intergenic non-protein coding RNA 2032	ncRNA
165	chr1	158989483	158989861	+	0	NA	Intergenic	MLT1C|LTR|ERVL-MaLR	-10304	NM_001364867	3428	Hs.380250	NM_005531	ENSG00000163565	IFI16	IFNGIP1|PYHIN2	interferon gamma inducible protein 16	protein-coding
2731	chr3	89025175	89025711	+	0	NA	Intergenic	Intergenic	-82178	NM_182644	2042	Hs.123642	NM_005233	ENSG00000044524	EPHA3	EK4|ETK|ETK1|HEK|HEK4|TYRO4	EPH receptor A3	protein-coding
1920	chr2	74583641	74584078	+	0	NA	intron (NM_001321739, intron 4 of 10)	intron (NM_001321739, intron 4 of 10)	29699	NM_001318866	1796	Hs.103854	NM_001381	ENSG00000115325	DOK1	P62DOK|pp62	docking protein 1	protein-coding
286	chr1	187577723	187577976	+	0	NA	Intergenic	Intergenic	134221	NR_132374	106144535	Hs.568709	NR_132374		LINC01037	-	long intergenic non-protein coding RNA 1037	ncRNA
3486	chr5	107286744	107287369	+	0	NA	Intergenic	MIR3|SINE|MIR	-276042	NR_104671	102467213	Hs.570923	NR_104671	ENSG00000251027	LINC01950	-	long intergenic non-protein coding RNA 1950	ncRNA
2648	chr3	66200709	66201169	+	0	NA	intron (NM_173471, intron 1 of 10)	intron (NM_173471, intron 1 of 10)	-19803	NM_001164796	115286	Hs.379386	NM_173471	ENSG00000144741	SLC25A26	COXPD28|SAMC	solute carrier family 25 member 26	protein-coding
3291	chr4	180521148	180521361	+	0	NA	Intergenic	Intergenic	637895	NR_033918	728081	Hs.535735	NR_033918	ENSG00000248197	LINC00290	NCRNA00290	long intergenic non-protein coding RNA 290	ncRNA
4203	chr7	95334979	95335444	+	0	NA	Intergenic	Intergenic	-10679	NM_000446	5444	Hs.370995	NM_000446	ENSG00000005421	PON1	ESA|MVCD5|PON	paraoxonase 1	protein-coding
4024	chr7	16446492	16446850	+	0	NA	Intergenic	Intergenic	19067	NM_015464	25928	Hs.648106	NM_015464	ENSG00000171243	SOSTDC1	CDA019|DAND7|ECTODIN|USAG1	sclerostin domain containing 1	protein-coding
3686	chr6	15062483	15062896	+	0	NA	Intergenic	MER46C|DNA|TcMar-Tigger	-183380	NM_004973	3720	Hs.269059	NM_004973	ENSG00000008083	JARID2	JMJ	jumonji and AT-rich interaction domain containing 2	protein-coding
3127	chr4	108237708	108238031	+	0	NA	Intergenic	Intergenic	65749	NR_029373	641518	Hs.535760	NR_029373	ENSG00000232021	LEF1-AS1	LEF1NAT	LEF1 antisense RNA 1	ncRNA
3574	chr5	156391205	156391415	+	0	NA	intron (NM_001128209, intron 2 of 7)	Tigger3b|DNA|TcMar-Tigger	64146	NM_172244	6444	Hs.387207	NM_000337	ENSG00000170624	SGCD	35DAG|CMD1L|DAGD|LGMDR6|SG-delta|SGCDP|SGD	sarcoglycan delta	protein-coding
1337	chr14	68366891	68367145	+	0	NA	intron (NM_133509, intron 8 of 10)	intron (NM_133509, intron 8 of 10)	261769	NR_135816	100996664		NR_135816		LOC100996664	-	uncharacterized LOC100996664	ncRNA
2462	chr21	35922507	35922986	+	0	NA	Intergenic	Intergenic	36301	NR_144547	54036	Hs.228809	NR_144547		PPP1R2P2	-	protein phosphatase 1 regulatory inhibitor subunit 2 pseudogene 2	pseudo
3677	chr6	13559205	13559502	+	0	NA	Intergenic	Intergenic	-15176	NM_001242827	23408	Hs.567431	NM_012241	ENSG00000124523	SIRT5	SIR2L5	sirtuin 5	protein-coding
1916	chr2	72539131	72539666	+	0	NA	intron (NR_135774, intron 8 of 19)	intron (NR_135774, intron 8 of 19)	286635	NM_001321733	23233	Hs.303454	NM_015189	ENSG00000144036	EXOC6B	SEC15B|SEC15L2|SEMDJL3	exocyst complex component 6B	protein-coding
640	chr10	114869601	114869861	+	0	NA	intron (NM_001135051, intron 16 of 16)	intron (NM_001135051, intron 16 of 16)	47951	NM_020940	57700	Hs.192619	NM_020940	ENSG00000151553	FAM160B1	KIAA1600|bA106M7.3	family with sequence similarity 160 member B1	protein-coding
2527	chr3	20073751	20074181	+	0	NA	intron (NM_003884, intron 2 of 17)	intron (NM_003884, intron 2 of 17)	33520	NM_003884	8850	Hs.533055	NM_003884	ENSG00000114166	KAT2B	CAF|P/CAF|PCAF	lysine acetyltransferase 2B	protein-coding
3172	chr4	122898417	122898891	+	0	NA	TTS (NM_002006)	TTS (NM_002006)	23943	NM_007083	11162	Hs.558459	NM_007083	ENSG00000170917	NUDT6	ASFGF2|FGF-AS|FGF2AS|GFG-1|GFG1	nudix hydrolase 6	protein-coding
4119	chr7	82578507	82578896	+	0	NA	Intergenic	Intergenic	-134745	NM_001366867	781	Hs.282151	NM_000722	ENSG00000153956	CACNA2D1	CACNA2|CACNL2A|CCHL2A|LINC01112|lncRNA-N3	calcium voltage-gated channel auxiliary subunit alpha2delta 1	protein-coding
4607	chr8	104027353	104027816	+	0	NA	intron (NR_145710, intron 24 of 29)	MIRc|SINE|MIR	-195751	NM_001282882	9699	Hs.655271	NM_014677	ENSG00000176406	RIMS2	OBOE|RAB3IP3|RIM2	regulating synaptic membrane exocytosis 2	protein-coding
2607	chr3	48039808	48040173	+	0	NA	intron (NM_002375, intron 1 of 18)	intron (NM_002375, intron 1 of 18)	48858	NM_030885	4134	Hs.517949	NM_002375	ENSG00000047849	MAP4	-	microtubule associated protein 4	protein-coding
486	chr10	18321320	18321775	+	0	NA	intron (NM_000724, intron 1 of 12)	L1MA1|LINE|L1	-19162	NM_201590	783	Hs.59093	NM_000724	ENSG00000165995	CACNB2	CACNLB2|CAVB2|MYSB	calcium voltage-gated channel auxiliary subunit beta 2	protein-coding
3673	chr6	12737734	12738048	+	0	NA	intron (NM_001322308, intron 2 of 13)	L1MC4|LINE|L1	19192	NM_001322310	221692	Hs.436996	NM_030948	ENSG00000112137	PHACTR1	EIEE70|RPEL|RPEL1|dJ257A7.2	phosphatase and actin regulator 1	protein-coding
4487	chr8	78793237	78793634	+	0	NA	intron (NM_001199886, intron 2 of 4)	Tigger1|DNA|TcMar-Tigger	12028	NM_000880	3574	Hs.591873	NM_000880	ENSG00000104432	IL7	IL-7	interleukin 7	protein-coding
3029	chr4	62899722	62900022	+	0	NA	Intergenic	L1PA15|LINE|L1	-738107	NR_110595	101927186	Hs.723269	NR_110595		ADGRL3-AS1	LPHN3-AS1	adhesion G protein-coupled receptor L3 antisense RNA 1	ncRNA
4651	chr8	114020791	114020983	+	0	NA	Intergenic	Intergenic	-583948	NM_198123	114788	Hs.91381	NM_052900	ENSG00000164796	CSMD3	-	CUB and Sushi multiple domains 3	protein-coding
619	chr10	104093746	104093948	+	0	NA	Intergenic	L1ME1|LINE|L1	-7967	NM_000494	1308	Hs.117938	NM_000494	ENSG00000065618	COL17A1	BA16H23.2|BP180|BPA-2|BPAG2|ERED|LAD-1	collagen type XVII alpha 1 chain	protein-coding
398	chr1	221085502	221085892	+	0	NA	Intergenic	Intergenic	-205557	NR_046901	100873924	Hs.645593	NR_046901	ENSG00000257551	HLX-AS1	-	HLX antisense RNA 1	ncRNA
2629	chr3	62028305	62028577	+	0	NA	intron (NM_002841, intron 4 of 29)	intron (NM_002841, intron 4 of 29)	290506	NR_038283	100506994	Hs.656620	NR_038281	ENSG00000241472	PTPRG-AS1	-	PTPRG antisense RNA 1	ncRNA
2062	chr2	158325233	158325549	+	0	NA	intron (NM_138803, intron 7 of 13)	L2a|LINE|L2	131362	NM_001301684	130940	Hs.668597	NM_138803	ENSG00000153237	CCDC148	-	coiled-coil domain containing 148	protein-coding
3585	chr5	160852088	160852387	+	0	NA	promoter-TSS (NM_001366655)	promoter-TSS (NM_001366655)	-26	NM_001366652	23120	Hs.109358	NM_025153	ENSG00000118322	ATP10B	ATPVB	ATPase phospholipid transporting 10B (putative)	protein-coding
1975	chr2	135299710	135300165	+	0	NA	intron (NM_001286569, intron 8 of 21)	L3b|LINE|CR1	163309	NR_145723	109616967		NR_145723	ENSG00000208308	SNORA40B	-	small nucleolar RNA, H/ACA box 40B	snoRNA
2494	chr3	4178387	4178648	+	0	NA	Intergenic	L1PA6|LINE|L1	-124787	NM_006515	6419	Hs.475300	NM_006515	ENSG00000170364	SETMAR	METNASE|Mar1	SET domain and mariner transposase fusion gene	protein-coding
155	chr1	147142878	147143343	+	0	NA	Intergenic	L1M3|LINE|L1	-28764	NR_103466	644861	Hs.451804	NR_103466		NBPF13P	-	NBPF member 13, pseudogene	pseudo
2870	chr3	153787275	153787492	+	0	NA	Intergenic	Intergenic	-24857	NR_146713	105374165	Hs.637991	NR_146713		LINC02006	-	long intergenic non-protein coding RNA 2006	ncRNA
3059	chr4	76447452	76447866	+	0	NA	intron (NM_020859, intron 1 of 10)	(TGCTTT)n|Simple_repeat|Simple_repeat	12430	NM_020859	57619	Hs.683808	NM_020859	ENSG00000138771	SHROOM3	APXL3|MSTP013|SHRM|ShrmL	shroom family member 3	protein-coding
4803	chr9	12666705	12667023	+	0	NA	Intergenic	Ricksha_0|DNA|MULE-MuDR	-26521	NM_000550	7306	Hs.270279	NM_000550	ENSG00000107165	TYRP1	CAS2|CATB|GP75|OCA3|TRP|TRP1|TYRP|b-PROTEIN	tyrosinase related protein 1	protein-coding
3094	chr4	92234344	92234812	+	0	NA	Intergenic	L1ME5|LINE|L1	42724	NR_125920	101929194	Hs.626389	NR_125920		LNCPRESS2	-	lncRNA p53 regulated and ESC associated 2	ncRNA
3164	chr4	120081938	120082254	+	0	NA	Intergenic	(TG)n|Simple_repeat|Simple_repeat	-15248	NM_002358	4085	Hs.591697	NM_002358	ENSG00000164109	MAD2L1	HSMAD2|MAD2	mitotic arrest deficient 2 like 1	protein-coding
1870	chr2	57711995	57712321	+	0	NA	Intergenic	Intergenic	-195493	NM_001288837	7444	Hs.715298	NM_006296	ENSG00000028116	VRK2	-	VRK serine/threonine kinase 2	protein-coding
4746	chr8	128510804	128511123	+	0	NA	intron (NR_121672, intron 2 of 7)	intron (NR_121672, intron 2 of 7)	53716	NR_121673	101927774	Hs.628730	NR_121672		LINC00824	LINC01263	long intergenic non-protein coding RNA 824	ncRNA
4791	chr9	6955354	6955985	+	0	NA	intron (NR_148680, intron 8 of 21)	intron (NR_148680, intron 8 of 21)	198319	NM_015061	23081	Hs.709425	NM_015061	ENSG00000107077	KDM4C	GASC1|JHDM3C|JMJD2C|TDRD14C	lysine demethylase 4C	protein-coding
1046	chr12	99259563	99260115	+	0	NA	intron (NM_152788, intron 12 of 25)	intron (NM_152788, intron 12 of 25)	-104749	NM_001352190	56899	Hs.506458	NM_020140	ENSG00000185046	ANKS1B	AIDA|AIDA-1|ANKS2|EB-1|EB1|cajalin-2	ankyrin repeat and sterile alpha motif domain containing 1B	protein-coding
3240	chr4	155241788	155242307	+	0	NA	Intergenic	Intergenic	33411	NM_001370180	4887	Hs.37125	NM_000910	ENSG00000185149	NPY2R	NPY2-R	neuropeptide Y receptor Y2	protein-coding
2793	chr3	111749614	111750195	+	0	NA	intron (NM_001185106, intron 4 of 4)	intron (NM_001185106, intron 4 of 4)	17408	NM_001134437	90102	Hs.603252	NM_145753	ENSG00000144824	PHLDB2	LL5b|LL5beta	pleckstrin homology like domain family B member 2	protein-coding
4709	chr8	122237139	122237532	+	0	NA	Intergenic	LTR16C|LTR|ERVL	331309	NR_131202	105375734	Hs.628341	NR_131202		SMILR	-	smooth muscle induced lncRNA, enhancer of proliferation	ncRNA
479	chr10	16887582	16887956	+	0	NA	intron (NM_001081, intron 56 of 66)	L1MA8|LINE|L1	-70315	NM_152724	6251	Hs.524161	NM_012425	ENSG00000148484	RSU1	RSP-1	Ras suppressor protein 1	protein-coding
3741	chr6	25174037	25174334	+	0	NA	Intergenic	Intergenic	-35793	NR_027626	8418	Hs.484918	NR_002174	ENSG00000168405	CMAHP	CMAH|CSAH	cytidine monophospho-N-acetylneuraminic acid hydroxylase, pseudogene	pseudo
3285	chr4	177264797	177265072	+	0	NA	Intergenic	Intergenic	-44940	NM_018248	55247	Hs.405467	NM_018248	ENSG00000109674	NEIL3	FGP2|FPG2|NEI3|ZGRF3|hFPG2|hNEI3	nei like DNA glycosylase 3	protein-coding
3090	chr4	89800709	89801030	+	0	NA	intron (NM_001146054, intron 4 of 5)	MER20|DNA|hAT-Charlie	-35532	NR_045481	644248	Hs.553954	NR_045481	ENSG00000247775	SNCA-AS1	-	SNCA antisense RNA 1	ncRNA
4634	chr8	107876337	107876651	+	0	NA	Intergenic	L2a|LINE|L2	205445	NM_001317942	340419	Hs.444834	NM_178565	ENSG00000147655	RSPO2	CRISTIN2|HHRRD|TETAMS2	R-spondin 2	protein-coding
2117	chr2	168152809	168153149	+	0	NA	intron (NM_013233, intron 5 of 17)	intron (NM_013233, intron 5 of 17)	94616	NM_013233	27347	Hs.276271	NM_013233	ENSG00000198648	STK39	DCHT|PASK|SPAK	serine/threonine kinase 39	protein-coding
1594	chr17	68455949	68456415	+	0	NA	intron (NM_017983, intron 1 of 12)	intron (NM_017983, intron 1 of 12)	1314	NM_017983	55062	Hs.463964	NM_017983	ENSG00000070540	WIPI1	ATG18|ATG18A|WIPI49	WD repeat domain, phosphoinositide interacting 1	protein-coding
1764	chr2	27799341	27799676	+	0	NA	intron (NM_022128, intron 7 of 7)	intron (NM_022128, intron 7 of 7)	27789	NM_004891	9553	Hs.515879	NM_004891	ENSG00000243147	MRPL33	C2orf1|L33mt|MRP-L33|RPL33L	mitochondrial ribosomal protein L33	protein-coding
1945	chr2	107809057	107809577	+	0	NA	intron (NR_126370, intron 2 of 4)	intron (NR_126370, intron 2 of 4)	17452	NR_024439	729121	Hs.386155	NR_024439	ENSG00000230651	RGPD4-AS1	-	RGPD4 antisense RNA 1 (head to head)	ncRNA
356	chr1	210129870	210130274	+	0	NA	intron (NM_153262, intron 6 of 7)	intron (NM_153262, intron 6 of 7)	-102724	NM_001354173	56256	Hs.600545	NM_019605	ENSG00000082497	SERTAD4	DJ667H12.2	SERTA domain containing 4	protein-coding
2858	chr3	151479416	151479832	+	0	NA	Intergenic	Intergenic	-20915	NM_178822	285313	Hs.58561	NM_178822	ENSG00000152580	IGSF10	CMF608	immunoglobulin superfamily member 10	protein-coding
214	chr1	172168330	172168691	+	0	NA	intron (NR_146559, intron 15 of 20)	intron (NR_146559, intron 15 of 20)	-23675	NR_103486	100628315	Hs.584880	NR_038397		DNM3OS	DNM3-AS1|MIR199A2HG	DNM3 opposite strand/antisense RNA	ncRNA
1884	chr2	63837143	63837441	+	0	NA	Intergenic	Intergenic	-3672	NM_001001521	7360	Hs.516217	NM_006759	ENSG00000169764	UGP2	UDPG|UDPGP|UDPGP2|UGP1|UGPP1|UGPP2|pHC379	UDP-glucose pyrophosphorylase 2	protein-coding
2821	chr3	132770802	132771127	+	0	NA	intron (NR_002811, intron 3 of 10)	L1ME1|LINE|L1	-48505	NR_037804	100532724	Hs.511991	NR_037804	ENSG00000274810	NPHP3-ACAD11	NPHP3	NPHP3-ACAD11 readthrough (NMD candidate)	ncRNA
4642	chr8	110848723	110848960	+	0	NA	Intergenic	Intergenic	178592	NR_125416	101927459	Hs.575543	NR_125416	ENSG00000253877	LINC01608	-	long intergenic non-protein coding RNA 1608	ncRNA
3341	chr5	37435363	37435621	+	0	NA	intron (NM_001345998, intron 5 of 17)	Tigger19b|DNA|TcMar-Tigger	56174	NM_001345998	55100	Hs.213690	NM_018034	ENSG00000082068	WDR70	-	WD repeat domain 70	protein-coding
4992	chrX	34491113	34491524	+	0	NA	Intergenic	L1PA15|LINE|L1	165967	NM_031442	83604	Hs.8769	NM_031442	ENSG00000147027	TMEM47	BCMP1|TM4SF10|VAB-9	transmembrane protein 47	protein-coding
1140	chr13	51047846	51048286	+	0	NA	intron (NR_003923, intron 3 of 16)	Tigger17a|DNA|TcMar-Tigger	18091	NR_003923	2974	Hs.411573	NM_004129	ENSG00000123201	GUCY1B2	GC-SB2	guanylate cyclase 1 soluble subunit beta 2 (pseudogene)	pseudo
3619	chr6	2809137	2809445	+	0	NA	Intergenic	HAL1|LINE|L1	32572	NM_030666	1992	Hs.381167	NM_030666	ENSG00000021355	SERPINB1	EI|ELANH2|HEL-S-27|HEL57|LEI|M/NEI|MNEI|PI-2|PI2	serpin family B member 1	protein-coding
4825	chr9	22142073	22142342	+	0	NA	Intergenic	Intergenic	-132894	NM_078487	1030	Hs.72901	NM_004936	ENSG00000147883	CDKN2B	CDK4I|INK4B|MTS2|P15|TP15|p15INK4b	cyclin dependent kinase inhibitor 2B	protein-coding
1532	chr17	40524681	40525029	+	0	NA	Intergenic	L1MEh|LINE|L1	-23232	NM_032865	84951	Hs.438292	NM_032865	ENSG00000131746	TNS4	CTEN|PP14434	tensin 4	protein-coding
77	chr1	78003499	78004559	+	0	NA	promoter-TSS (NM_001317103)	promoter-TSS (NM_001317103)	-799	NM_001317103	11080	Hs.13852	NM_007034	ENSG00000162616	DNAJB4	DNAJW|DjB4|HLJ1	DnaJ heat shock protein family (Hsp40) member B4	protein-coding
1619	chr18	4004543	4004887	+	0	NA	intron (NR_102696, intron 4 of 4)	intron (NR_102696, intron 4 of 4)	42362	NR_102696	101410534	Hs.141055	NR_102696	ENSG00000263878	DLGAP1-AS4	-	DLGAP1 antisense RNA 4	ncRNA
1444	chr15	86167790	86168442	+	0	NA	intron (NM_152336, intron 5 of 24)	L2c|LINE|L2	-51399	NR_120368	101929701	Hs.132570	NR_120368	ENSG00000260477	LINC01584	-	long intergenic non-protein coding RNA 1584	ncRNA
4875	chr9	72687270	72687767	+	0	NA	intron (NM_138691, intron 5 of 23)	intron (NM_138691, intron 5 of 23)	165717	NM_138691	117531	Hs.670211	NM_138691	ENSG00000165091	TMC1	DFNA36|DFNB11|DFNB7	transmembrane channel like 1	protein-coding
272	chr1	185409795	185410393	+	0	NA	Intergenic	Intergenic	-75055	NR_038424	100288079	Hs.131220	NR_038424	ENSG00000261024	GS1-279B7.1	-	microtubule associated protein 1 light chain 3 beta pseudogene	pseudo
2877	chr3	156547571	156547917	+	0	NA	intron (NM_007107, intron 3 of 4)	L4_C_Mam|LINE|RTE-X	6381	NM_001308205	6747	Hs.518346	NM_007107	ENSG00000114850	SSR3	TRAPG	signal sequence receptor subunit 3	protein-coding
1735	chr2	12321890	12322263	+	0	NA	intron (NR_110196, intron 4 of 5)	intron (NR_110196, intron 4 of 5)	122946	NR_037452	100500884		NR_037452	ENSG00000264089	MIR3681	-	microRNA 3681	ncRNA
4063	chr7	26156351	26156650	+	0	NA	intron (NM_004289, intron 1 of 3)	intron (NM_004289, intron 1 of 3)	4302	NM_004289	9603	Hs.404741	NM_004289	ENSG00000050344	NFE2L3	NRF3	nuclear factor, erythroid 2 like 3	protein-coding
2569	chr3	30689260	30689565	+	0	NA	intron (NM_001024847, intron 7 of 7)	intron (NM_001024847, intron 7 of 7)	82811	NM_003242	7048	Hs.82028	NM_003242	ENSG00000163513	TGFBR2	AAT3|FAA3|LDS1B|LDS2|LDS2B|MFS2|RIIC|TAAD2|TBR-ii|TBRII|TGFR-2|TGFbeta-RII	transforming growth factor beta receptor 2	protein-coding
187	chr1	167776163	167776519	+	0	NA	intron (NM_003953, intron 5 of 5)	intron (NM_003953, intron 5 of 5)	54359	NM_003953	9019	Hs.493919	NM_003953	ENSG00000197965	MPZL1	MPZL1b|PZR|PZR1b|PZRa|PZRb	myelin protein zero like 1	protein-coding
3699	chr6	16559162	16559498	+	0	NA	intron (NM_000332, intron 5 of 8)	L1ME4b|LINE|L1	200854	NR_152114	6310	Hs.434961	NM_000332	ENSG00000124788	ATXN1	ATX1|D6S504E|SCA1	ataxin 1	protein-coding
1663	chr18	43534642	43534981	+	0	NA	Intergenic	Intergenic	-257321	NM_020783	6860	Hs.8059	NM_020783	ENSG00000132872	SYT4	HsT1192	synaptotagmin 4	protein-coding
669	chr11	13097854	13098312	+	0	NA	Intergenic	Intergenic	88767	NM_001080521	644943	Hs.134650	NM_001080521	ENSG00000189431	RASSF10	-	Ras association domain family member 10	protein-coding
2163	chr2	179830165	179830431	+	0	NA	intron (NM_001352808, intron 1 of 10)	L1MC2|LINE|L1	30610	NR_031659	100302172		NR_031659	ENSG00000221240	MIR1258	MIRN1258|hsa-mir-1258|mir-1258	microRNA 1258	ncRNA
3575	chr5	156473196	156473807	+	0	NA	intron (NM_001128209, intron 2 of 7)	MER44B|DNA|TcMar-Tigger	146337	NM_172244	6444	Hs.387207	NM_000337	ENSG00000170624	SGCD	35DAG|CMD1L|DAGD|LGMDR6|SG-delta|SGCDP|SGD	sarcoglycan delta	protein-coding
1260	chr14	32508181	32508594	+	0	NA	intron (NM_004274, intron 2 of 13)	intron (NM_004274, intron 2 of 13)	179089	NM_004274	9472	Hs.509083	NM_004274	ENSG00000151320	AKAP6	ADAP100|ADAP6|AKAP100|PRKA6|mAKAP	A-kinase anchoring protein 6	protein-coding
81	chr1	78715180	78715553	+	0	NA	Intergenic	Intergenic	65535	NM_006417	10561	Hs.82316	NM_006417	ENSG00000137965	IFI44	MTAP44|TLDC5|p44	interferon induced protein 44	protein-coding
781	chr11	88398533	88398716	+	0	NA	Intergenic	MER44B|DNA|TcMar-Tigger	-60888	NM_001814	1075	Hs.128065	NM_001814	ENSG00000109861	CTSC	CPPI|DPP-I|DPP1|DPPI|HMS|JP|JPD|PALS|PDON1|PLS	cathepsin C	protein-coding
2525	chr3	20067132	20067615	+	0	NA	intron (NM_003884, intron 1 of 17)	intron (NM_003884, intron 1 of 17)	26927	NM_003884	8850	Hs.533055	NM_003884	ENSG00000114166	KAT2B	CAF|P/CAF|PCAF	lysine acetyltransferase 2B	protein-coding
2936	chr3	183664998	183665349	+	0	NA	intron (NM_001349426, intron 4 of 6)	intron (NM_001349426, intron 4 of 6)	29550	NM_001349413	54800	Hs.407709	NM_017644	ENSG00000114796	KLHL24	DRE1|EBSSH|KRIP6	kelch like family member 24	protein-coding
932	chr12	53372442	53372820	+	0	NA	Intergenic	Intergenic	-7545	NM_138473	6667	Hs.620754	NM_003109	ENSG00000185591	SP1	-	Sp1 transcription factor	protein-coding
2221	chr2	195279710	195280047	+	0	NA	Intergenic	L1PA13|LINE|L1	-377080	NM_001127257	57181	Hs.650158	NM_020342	ENSG00000196950	SLC39A10	LZT-Hs2	solute carrier family 39 member 10	protein-coding
3595	chr5	173781791	173782065	+	0	NA	Intergenic	MIRb|SINE|MIR	9014	NR_108028	101928154	Hs.366725	NR_108028		LINC01485	-	long intergenic non-protein coding RNA 1485	ncRNA
1822	chr2	44544338	44544771	+	0	NA	intron (NM_024766, intron 3 of 10)	intron (NM_024766, intron 3 of 10)	182607	NM_024766	79823	Hs.468349	NM_024766	ENSG00000143919	CAMKMT	C2orf34|CLNMT|CaM KMT|Cam|KMT	calmodulin-lysine N-methyltransferase	protein-coding
2721	chr3	87198842	87199391	+	0	NA	Intergenic	Intergenic	27161	NR_039958	100616161		NR_039958	ENSG00000264119	MIR4795	-	microRNA 4795	ncRNA
3803	chr6	73704384	73704696	+	0	NA	intron (NM_001159588, intron 2 of 31)	intron (NM_001159588, intron 2 of 31)	8337	NM_133493	135228	Hs.399891	NM_133493	ENSG00000156535	CD109	CPAMD7|p180|r150	CD109 molecule	protein-coding
3251	chr4	157991433	157991884	+	0	NA	Intergenic	Intergenic	-179094	NR_147409	285505		NR_147407	ENSG00000248429	FAM198B-AS1	-	FAM198B antisense RNA 1	ncRNA
1071	chr12	118821340	118821787	+	0	NA	intron (NR_134997, intron 2 of 2)	LTR55|LTR|ERVL?	11973	NR_134997	105370016	Hs.550627	NR_134997	ENSG00000255814	LINC02439	-	long intergenic non-protein coding RNA 2439	ncRNA
1797	chr2	38439921	38440269	+	0	NA	Intergenic	Intergenic	8801	NR_146454	100996902	Hs.128280	NR_146454	ENSG00000235009	LINC01883	-	long intergenic non-protein coding RNA 1883	ncRNA
1761	chr2	25737144	25737453	+	0	NA	3' UTR (NM_018263, exon 12 of 12)	3' UTR (NM_018263, exon 12 of 12)	57393	NM_001369347	55252	Hs.119815	NM_018263	ENSG00000143970	ASXL2	ASXH2|SHAPNS	ASXL transcriptional regulator 2	protein-coding
4739	chr8	126934625	126935040	+	0	NA	Intergenic	Intergenic	-78322	NR_045262	100750225	Hs.571530	NR_045262	ENSG00000253438	PCAT1	PCA1|PCAT-1	prostate cancer associated transcript 1	ncRNA
3440	chr5	85139008	85139280	+	0	NA	Intergenic	Intergenic	-754264	NM_005711	10085	Hs.482730	NM_005711	ENSG00000164176	EDIL3	DEL1	EGF like repeats and discoidin domains 3	protein-coding
528	chr10	35389718	35389948	+	0	NA	intron (NM_001282852, intron 1 of 8)	intron (NM_001282852, intron 1 of 8)	52959	NM_001282853	219771	Hs.14745	NM_145012	ENSG00000108100	CCNY	C10orf9|CBCP1|CCNX|CFP1	cyclin Y	protein-coding
703	chr11	31637561	31637840	+	0	NA	intron (NM_001288725, intron 7 of 10)	intron (NM_001288725, intron 7 of 10)	127933	NM_001288725	26610	Hs.175534	NM_019040	ENSG00000109911	ELP4	AN|AN2|C11orf19|PAX6NEB|PAXNEB|dJ68P15A.1|hELP4	elongator acetyltransferase complex subunit 4	protein-coding
355	chr1	209873393	209874007	+	0	NA	Intergenic	Intergenic	45728	NM_014388	27042	Hs.194754	NM_014388	ENSG00000117597	UTP25	C1orf107|DEF|DIEXF|DJ434O14.5	UTP25 small subunit processor component	protein-coding
3828	chr6	96900886	96901200	+	0	NA	intron (NM_001323258, intron 2 of 7)	intron (NM_001323258, intron 2 of 7)	2960	NM_001323258	114792	Hs.45056	NM_052904	ENSG00000186231	KLHL32	BKLHD5|KIAA1900|UG0030H05|dJ21F7.1	kelch like family member 32	protein-coding
3432	chr5	83925230	83925545	+	0	NA	Intergenic	Intergenic	-204532	NM_001884	1404	Hs.2799	NM_001884	ENSG00000145681	HAPLN1	CRT1|CRTL1	hyaluronan and proteoglycan link protein 1	protein-coding
2782	chr3	106829141	106829655	+	0	NA	Intergenic	MLT1J2|LTR|ERVL-MaLR	411240	NR_028303	100302640	Hs.648607	NR_028303	ENSG00000242759	LINC00882	-	long intergenic non-protein coding RNA 882	ncRNA
2959	chr4	13236333	13236880	+	0	NA	Intergenic	L1MA7|LINE|L1	247734	NM_001017979	9364	Hs.656060	NM_004249	ENSG00000157869	RAB28	CORD18	RAB28, member RAS oncogene family	protein-coding
771	chr11	81787762	81788065	+	0	NA	Intergenic	Intergenic	102923	NR_036186	100422823		NR_036186	ENSG00000264110	MIR4300	-	microRNA 4300	ncRNA
2398	chr20	44688261	44688724	+	0	NA	Intergenic	L1MB3|LINE|L1	-16753	NR_034104	79015	Hs.671450	NM_024049	ENSG00000283440	LINC01260	-	long intergenic non-protein coding RNA 1260	ncRNA
107	chr1	91622753	91623168	+	0	NA	Intergenic	L3|LINE|CR1	121852	NM_001134420	8317	Hs.533573	NM_003503	ENSG00000097046	CDC7	CDC7L1|HsCDC7|Hsk1|huCDC7	cell division cycle 7	protein-coding
2409	chr20	54015517	54015815	+	0	NA	intron (NM_001366297, intron 4 of 8)	intron (NM_001366297, intron 4 of 8)	43354	NM_001323347	8537	Hs.400556	NM_003657	ENSG00000064787	BCAS1	AIBC1|NABC1	breast carcinoma amplified sequence 1	protein-coding
3547	chr5	131786012	131786387	+	0	NA	intron (NM_133372, intron 1 of 17)	intron (NM_133372, intron 1 of 17)	10818	NM_001008738	96459	Hs.591273	NM_133372	ENSG00000217128	FNIP1	-	folliculin interacting protein 1	protein-coding
4183	chr7	92759074	92759433	+	0	NA	intron (NM_001259, intron 3 of 7)	intron (NM_001259, intron 3 of 7)	74706	NM_001259	1021	Hs.119882	NM_001259	ENSG00000105810	CDK6	MCPH12|PLSTIRE	cyclin dependent kinase 6	protein-coding
1521	chr17	22161338	22161687	+	0	NA	Intergenic	Intergenic	-41483	NR_144546	23666	Hs.499916	NR_144546	ENSG00000263563	UBBP4	-	ubiquitin B pseudogene 4	pseudo
102	chr1	90254733	90254962	+	0	NA	Intergenic	Intergenic	259737	NM_181781	284695	Hs.306221	NM_181781	ENSG00000162664	ZNF326	ZAN75|ZIRD|Zfp326|dJ871E2.1	zinc finger protein 326	protein-coding
2334	chr2	227415983	227416262	+	0	NA	Intergenic	Intergenic	-36816	NM_024795	79853	Hs.156652	NM_024795	ENSG00000168955	TM4SF20	PRO994|SLI5|TCCE518	transmembrane 4 L six family member 20	protein-coding
1835	chr2	50413733	50414335	+	0	NA	intron (NM_001330093, intron 17 of 22)	L1MA1|LINE|L1	-66278	NM_138735	9378	Hs.637685	NM_004801	ENSG00000179915	NRXN1	Hs.22998|PTHSL2|SCZD17	neurexin 1	protein-coding
3971	chr6	148317726	148318076	+	0	NA	intron (NM_001346505, intron 1 of 19)	intron (NM_001346505, intron 1 of 19)	-24937	NM_001346506	23328	Hs.193133	NM_015278	ENSG00000111961	SASH1	CAPOK|DUH1|SH3D6A|dJ323M4.1	SAM and SH3 domain containing 1	protein-coding
27	chr1	52072362	52072698	+	0	NA	intron (NM_001243767, intron 3 of 4)	L1MB3|LINE|L1	16235	NM_152265	91408	Hs.429839	NM_152265	ENSG00000134717	BTF3L4	-	basic transcription factor 3 like 4	protein-coding
4734	chr8	126327040	126327661	+	0	NA	non-coding (NR_125421, exon 2 of 3)	non-coding (NR_125421, exon 2 of 3)	1855	NR_125421	101927657	Hs.552133	NR_125421	ENSG00000244791	LOC101927657	-	uncharacterized LOC101927657	ncRNA
3627	chr6	4585684	4586127	+	0	NA	Intergenic	Intergenic	-24660	NR_122107	497048	Hs.591355	NM_001011540	ENSG00000205444	KU-MEL-3	-	uncharacterized LOC497048	ncRNA
1914	chr2	72326747	72327136	+	0	NA	intron (NR_135773, intron 19 of 21)	intron (NR_135773, intron 19 of 21)	-179079	NM_001277742	56603	Hs.91546	NM_019885	ENSG00000003137	CYP26B1	CYP26A2|P450RAI-2|P450RAI2|RHFCA	cytochrome P450 family 26 subfamily B member 1	protein-coding
1885	chr2	63875103	63875479	+	0	NA	intron (NM_001001521, intron 3 of 9)	intron (NM_001001521, intron 3 of 9)	33411	NM_006759	7360	Hs.516217	NM_006759	ENSG00000169764	UGP2	UDPG|UDPGP|UDPGP2|UGP1|UGPP1|UGPP2|pHC379	UDP-glucose pyrophosphorylase 2	protein-coding
4491	chr8	79231923	79232174	+	0	NA	Intergenic	L1PB4|LINE|L1	-100140	NR_162137	113219456		NR_162137		MIR12123	-	microRNA 12123	ncRNA
661	chr11	10376865	10377138	+	0	NA	intron (NR_103765, intron 2 of 3)	intron (NR_103765, intron 2 of 3)	68688	NR_103765	100130460	Hs.501890	NR_103765		CAND1.11	-	uncharacterized LOC100130460	ncRNA
3646	chr6	8825512	8826200	+	0	NA	Intergenic	Intergenic	173647	NR_004855	728655	Hs.214343	NR_004855		HULC	HCCAT1|LINC00078|NCRNA00078	hepatocellular carcinoma up-regulated long non-coding RNA	ncRNA
4479	chr8	76406229	76406695	+	0	NA	promoter-TSS (NR_105006)	promoter-TSS (NR_105006)	-192	NR_105006	101926978	Hs.615028	NR_105006	ENSG00000254300	LINC01111	-	long intergenic non-protein coding RNA 1111	ncRNA
2453	chr21	32173504	32173746	+	0	NA	Intergenic	L1MB7|LINE|L1	-87330	NR_038033	100551499	Hs.224449	NR_038033		LINC00159	C21orf44|NCRNA00159	long intergenic non-protein coding RNA 159	ncRNA
3974	chr6	149615740	149616240	+	0	NA	intron (NM_007044, intron 4 of 10)	L1MB3|LINE|L1	22374	NR_077247	645958	Hs.632614	NR_077247		RPS18P9	RPS18_6_767	ribosomal protein S18 pseudogene 9	pseudo
211	chr1	172001309	172001655	+	0	NA	intron (NM_001278252, intron 4 of 14)	intron (NM_001278252, intron 4 of 14)	137290	NR_046845	100874284		NR_046845	ENSG00000233540	DNM3-IT1	-	DNM3 intronic transcript 1	ncRNA
560	chr10	61974788	61975252	+	0	NA	intron (NM_032199, intron 3 of 9)	intron (NM_032199, intron 3 of 9)	73321	NM_032199	84159	Hs.535297	NM_032199	ENSG00000150347	ARID5B	DESRT|MRF-2|MRF2	AT-rich interaction domain 5B	protein-coding
4899	chr9	84711470	84712312	+	0	NA	intron (NM_001018064, intron 6 of 17)	intron (NM_001018064, intron 6 of 17)	5990	NM_001369552	4915	Hs.494312	NM_006180	ENSG00000148053	NTRK2	EIEE58|GP145-TrkB|OBHD|TRKB|trk-B	neurotrophic receptor tyrosine kinase 2	protein-coding
2791	chr3	110928120	110928500	+	0	NA	Intergenic	Intergenic	141649	NR_045114	100506555	Hs.535689	NR_045114		NECTIN3-AS1	PVRL3-AS1	NECTIN3 antisense RNA 1	ncRNA
2375	chr20	13468615	13468903	+	0	NA	intron (NM_017714, intron 11 of 13)	intron (NM_017714, intron 11 of 13)	170173	NM_017714	55617	Hs.348297	NM_017714	ENSG00000089123	TASP1	C20orf13|dJ585I14.2	taspase 1	protein-coding
2445	chr21	29441639	29441965	+	0	NA	Intergenic	Intergenic	-54245	NR_146594	54147	Hs.124532	NR_146594	ENSG00000234293	BACH1-IT3	C21orf8|NCRNA00097	BACH1 intronic transcript 3	ncRNA
3615	chr6	1821826	1822139	+	0	NA	intron (NM_001253846, intron 7 of 10)	intron (NM_001253846, intron 7 of 10)	212067	NM_001453	2296	Hs.348883	NM_001453	ENSG00000054598	FOXC1	ARA|ASGD3|FKHL7|FREAC-3|FREAC3|IGDA|IHG1|IRID1|RIEG3	forkhead box C1	protein-coding
3787	chr6	56950038	56950446	+	0	NA	intron (NM_001144769, intron 2 of 96)	intron (NM_001144769, intron 2 of 96)	4588	NM_001144769	667	Hs.604915	NM_001723	ENSG00000151914	DST	BP240|BPA|BPAG1|CATX-15|CATX15|D6S1101|DMH|DT|EBSB2|HSAN6|MACF2	dystonin	protein-coding
4655	chr8	115313208	115313516	+	0	NA	Intergenic	Intergenic	354651	NM_001282902	7227	Hs.657018	NM_014112	ENSG00000104447	TRPS1	GC79|LGCR	transcriptional repressor GATA binding 1	protein-coding
2199	chr2	189056608	189056827	+	0	NA	intron (NM_000393, intron 35 of 53)	A-rich|Low_complexity|Low_complexity	61087	NR_037401	100500837		NR_037401	ENSG00000284180	MIR3606	mir-3606	microRNA 3606	ncRNA
2975	chr4	22345755	22346054	+	0	NA	Intergenic	MLT1H2|LTR|ERVL-MaLR	-6238	NR_037877	100505912	Hs.270471	NR_037877		LOC100505912	-	uncharacterized LOC100505912	ncRNA
4304	chr7	120742898	120743151	+	0	NA	intron (NM_012281, intron 4 of 5)	intron (NM_012281, intron 4 of 5)	115120	NM_012338	23554	Hs.16529	NM_012338	ENSG00000106025	TSPAN12	EVR5|NET-2|NET2|TM4SF12	tetraspanin 12	protein-coding
3905	chr6	128808833	128809141	+	0	NA	Intergenic	Intergenic	-74151	NM_001079823	3908	Hs.200841	NM_000426	ENSG00000196569	LAMA2	LAMM|MDC1A	laminin subunit alpha 2	protein-coding
1748	chr2	18299476	18299948	+	0	NA	Intergenic	Intergenic	260941	NM_020905	57665	Hs.120319	NM_020905	ENSG00000240857	RDH14	PAN2|SDR7C4	retinol dehydrogenase 14	protein-coding
2177	chr2	181780408	181780644	+	0	NA	Intergenic	Intergenic	-99861	NR_146175	4760	Hs.574626	NM_002500	ENSG00000162992	NEUROD1	BETA2|BHF-1|MODY6|NEUROD|bHLHa3	neuronal differentiation 1	protein-coding
2516	chr3	16487023	16487607	+	0	NA	intron (NM_015150, intron 2 of 9)	intron (NM_015150, intron 2 of 9)	26384	NM_015150	23180	Hs.98910	NM_015150	ENSG00000131378	RFTN1	MIG2|PIB10|PIG9|RAFTLIN	raftlin, lipid raft linker 1	protein-coding
4889	chr9	78552712	78553078	+	0	NA	Intergenic	Intergenic	255770	NM_058179	29968	Hs.494261	NM_021154	ENSG00000135069	PSAT1	EPIP|NLS2|PSA|PSAT|PSATD	phosphoserine aminotransferase 1	protein-coding
3163	chr4	119697867	119698250	+	0	NA	Intergenic	LTR81B|LTR|Gypsy	-69254	NM_001083	8654	Hs.647971	NM_001083	ENSG00000138735	PDE5A	CGB-PDE|CN5A|PDE5	phosphodiesterase 5A	protein-coding
4369	chr8	17754628	17755004	+	0	NA	non-coding (NR_156437, exon 2 of 14)	non-coding (NR_156437, exon 2 of 14)	-32241	NM_001166393	57509	Hs.7946	NM_020749	ENSG00000129422	MTUS1	ATBP|ATIP|ATIP3|ICIS|MP44|MTSG1	microtubule associated scaffold protein 1	protein-coding
977	chr12	75836508	75837011	+	0	NA	Intergenic	Intergenic	195017	NM_007350	22822	Hs.602085	NM_007350	ENSG00000139289	PHLDA1	DT1P1B11|PHRIP|TDAG51	pleckstrin homology like domain family A member 1	protein-coding
1750	chr2	19408584	19409203	+	0	NA	Intergenic	Intergenic	-50270	NM_145260	130497	Hs.123933	NM_145260	ENSG00000143867	OSR1	ODD	odd-skipped related transcription factor 1	protein-coding
473	chr10	11770003	11770485	+	0	NA	Intergenic	Intergenic	27862	NM_024693	79746	Hs.22242	NM_024693	ENSG00000134463	ECHDC3	-	enoyl-CoA hydratase domain containing 3	protein-coding
2627	chr3	61288503	61288804	+	0	NA	Intergenic	Intergenic	-37192	NR_148921	2272	Hs.655995	NM_002012	ENSG00000189283	FHIT	AP3Aase|FRA3B	fragile histidine triad diadenosine triphosphatase	protein-coding
4650	chr8	112616352	112616801	+	0	NA	intron (NM_001363185, intron 20 of 66)	LTR75B|LTR|ERVL	-26917	NR_031745	100302225		NR_031745	ENSG00000238399	MIR2053	hsa-mir-2053	microRNA 2053	ncRNA
1882	chr2	62794879	62795121	+	0	NA	intron (NM_001142615, intron 5 of 22)	intron (NM_001142615, intron 5 of 22)	88103	NM_001354217	23301	Hs.271667	NM_015252	ENSG00000115504	EHBP1	HPC12|NACSIN	EH domain binding protein 1	protein-coding
2080	chr2	162476690	162477426	+	0	NA	intron (NM_033272, intron 6 of 15)	intron (NM_033272, intron 6 of 15)	132690	NM_001330271	25801	Hs.377894	NM_012198	ENSG00000115271	GCA	GCL	grancalcin	protein-coding
1145	chr13	59269548	59269786	+	0	NA	Intergenic	Intergenic	-743051	NR_109838	100874195	Hs.664101	NR_046539	ENSG00000227528	DIAPH3-AS1	-	DIAPH3 antisense RNA 1	ncRNA
2960	chr4	13260883	13261225	+	0	NA	Intergenic	Intergenic	223286	NM_001017979	9364	Hs.656060	NM_004249	ENSG00000157869	RAB28	CORD18	RAB28, member RAS oncogene family	protein-coding
4068	chr7	28953905	28954117	+	0	NA	3' UTR (NM_014817, exon 1 of 1)	3' UTR (NM_014817, exon 1 of 1)	4319	NM_014817	9865	Hs.744120	NM_014817	ENSG00000255690	TRIL	-	TLR4 interactor with leucine rich repeats	protein-coding
4818	chr9	18986036	18986452	+	0	NA	intron (NM_001287049, intron 1 of 3)	intron (NM_001287049, intron 1 of 3)	46965	NM_153707	158297	Hs.731593	NM_153707	ENSG00000155875	SAXO1	C9orf138|FAM154A	stabilizer of axonemal microtubules 1	protein-coding
620	chr10	104480372	104480675	+	0	NA	promoter-TSS (NR_120624)	promoter-TSS (NR_120624)	-248	NR_120624	101927523	Hs.407539	NR_120624	ENSG00000225768	LINC02620	-	long intergenic non-protein coding RNA 2620	ncRNA
4676	chr8	120263134	120263435	+	0	NA	intron (NM_021110, intron 24 of 47)	intron (NM_021110, intron 24 of 47)	138182	NM_021110	7373	Hs.409662	NM_021110	ENSG00000187955	COL14A1	UND	collagen type XIV alpha 1 chain	protein-coding
358	chr1	210372742	210373571	+	0	NA	intron (NM_001122834, intron 3 of 11)	LTR82B|LTR|ERVL	43790	NM_001170580	55733	Hs.58650	NM_018194	ENSG00000054392	HHAT	MART2|SKI1|Skn	hedgehog acyltransferase	protein-coding
1271	chr14	44490989	44491309	+	0	NA	Intergenic	Intergenic	16134	NM_032135	84075	Hs.307086	NM_032135	ENSG00000189139	FSCB	C14orf155	fibrous sheath CABYR binding protein	protein-coding
3353	chr5	40365311	40365730	+	0	NA	Intergenic	ERVL-B4-int|LTR|ERVL	313229	NR_104633	102467077	Hs.148993	NR_104633		LINC00603	-	long intergenic non-protein coding RNA 603	ncRNA
4564	chr8	93009951	93010375	+	0	NA	Intergenic	L1MA6|LINE|L1	-19588	NR_107051	102467005		NR_107051	ENSG00000277063	MIR8084	hsa-mir-8084	microRNA 8084	ncRNA
3709	chr6	16944620	16944907	+	0	NA	Intergenic	L1MEf|LINE|L1	-157495	NM_001190766	401236	Hs.677399	NM_001190766	ENSG00000230873	STMND1	-	stathmin domain containing 1	protein-coding
717	chr11	43561821	43562285	+	0	NA	Intergenic	MIR|SINE|MIR	2397	NR_031577	100313777		NR_031577	ENSG00000211568	MIR670	hsa-mir-670	microRNA 670	ncRNA
1375	chr15	38885034	38885351	+	0	NA	Intergenic	Intergenic	188594	NR_160786
2918	chr3	175862025	175862270	+	0	NA	Intergenic	Intergenic	-85814	NR_046714	100874245	Hs.614827	NR_046714		NAALADL2-AS1	-	NAALADL2 antisense RNA 1	ncRNA
4055	chr7	20932806	20933224	+	0	NA	intron (NR_126381, intron 2 of 5)	intron (NR_126381, intron 2 of 5)	97584	NR_126381	104355138	Hs.650722	NR_126381	ENSG00000232790	LINC01162	-	long intergenic non-protein coding RNA 1162	ncRNA
4409	chr8	54847071	54847702	+	0	NA	Intergenic	Intergenic	231290	NM_006269	6101	Hs.732820	NM_006269	ENSG00000104237	RP1	DCDC4A|ORP1	RP1 axonemal microtubule associated	protein-coding
1706	chr19	10036503	10036712	+	0	NA	Intergenic	LTR84b|LTR|ERVL	-1747	NR_049855	100847093		NR_049855	ENSG00000266204	MIR5589	-	microRNA 5589	ncRNA
3132	chr4	109079080	109079473	+	0	NA	intron (NM_198721, intron 3 of 36)	intron (NM_198721, intron 3 of 36)	223382	NM_198721	84570	Hs.658842	NM_032518	ENSG00000188517	COL25A1	AMY|CFEOM5|CLAC|CLAC-P|CLACP	collagen type XXV alpha 1 chain	protein-coding
3086	chr4	89532345	89532646	+	0	NA	Intergenic	Intergenic	-224695	NM_198281	285513	Hs.100912	NM_198281	ENSG00000185477	GPRIN3	GRIN3	GPRIN family member 3	protein-coding
594	chr10	88213199	88213517	+	0	NA	Intergenic	Intergenic	349733	NM_001304717	5728	Hs.500466	NM_000314	ENSG00000171862	PTEN	10q23del|BZS|CWS1|DEC|GLM2|MHAM|MMAC1|PTEN1|PTENbeta|TEP1	phosphatase and tensin homolog	protein-coding
4167	chr7	91020172	91020588	+	0	NA	intron (NM_012395, intron 9 of 13)	L2a|LINE|L2	-244053	NM_003505	8321	Hs.94234	NM_003505	ENSG00000157240	FZD1	-	frizzled class receptor 1	protein-coding
4560	chr8	92478659	92479104	+	0	NA	Intergenic	L1MB7|LINE|L1	176613	NR_125827	102724710	Hs.125714	NR_125827	ENSG00000253634	LOC102724710	-	uncharacterized LOC102724710	ncRNA
4995	chrX	38061311	38061555	+	0	NA	intron (NM_001163334, intron 2 of 16)	intron (NM_001163334, intron 2 of 16)	27899	NM_001163334	94122	Hs.662334	NM_138780	ENSG00000147041	SYTL5	slp5	synaptotagmin like 5	protein-coding
4371	chr8	17836622	17837039	+	0	NA	Intergenic	Intergenic	-35251	NM_001363061	57509	Hs.7946	NM_020749	ENSG00000129422	MTUS1	ATBP|ATIP|ATIP3|ICIS|MP44|MTSG1	microtubule associated scaffold protein 1	protein-coding
4218	chr7	96823339	96823737	+	0	NA	Intergenic	Intergenic	-113647	NM_006304	7979	Hs.489201	NM_006304	ENSG00000127922	SEM1	C7orf76|DSS1|ECD|SHFD1|SHFM1|SHSF1|Shfdg1	SEM1 26S proteasome complex subunit	protein-coding
4445	chr8	67037689	67037957	+	0	NA	Intergenic	Intergenic	-9269	NM_001364911	286187	Hs.583933	NM_001013626	ENSG00000178125	PPP1R42	LRRC67|TLLR|TLRR|dtr	protein phosphatase 1 regulatory subunit 42	protein-coding
2047	chr2	155485207	155485437	+	0	NA	Intergenic	Intergenic	769609	NR_110250	101929378	Hs.171192	NR_110249	ENSG00000226383	LINC01876	-	long intergenic non-protein coding RNA 1876	ncRNA
725	chr11	56700980	56701259	+	0	NA	exon (NM_001013358, exon 1 of 1)	exon (NM_001013358, exon 1 of 1)	731	NM_001005213	390174	Hs.553752	NM_001005213	ENSG00000174914	OR9G1	OR9G5	olfactory receptor family 9 subfamily G member 1	protein-coding
1772	chr2	32274199	32274698	+	0	NA	Intergenic	L2b|LINE|L2	-3456	NM_032312	84272	Hs.468099	NM_032312	ENSG00000119820	YIPF4	FinGER4|Nbla11189	Yip1 domain family member 4	protein-coding
3261	chr4	169039316	169039682	+	0	NA	Intergenic	Intergenic	-29244	NM_032783	84869	Hs.659311	NM_032783	ENSG00000145439	CBR4	SDR45C1	carbonyl reductase 4	protein-coding
4505	chr8	80508394	80508764	+	0	NA	intron (NM_001105539, intron 2 of 5)	L2c|LINE|L2	22353	NM_001105539	65986	Hs.591868	NM_023929	ENSG00000205189	ZBTB10	RINZF	zinc finger and BTB domain containing 10	protein-coding
1005	chr12	83579588	83579992	+	0	NA	Intergenic	Intergenic	892635	NM_001320322	160335	Hs.577775	NM_152588	ENSG00000179104	TMTC2	IBDBP1	transmembrane O-mannosyltransferase targeting cadherins 2	protein-coding
4475	chr8	75547149	75547396	+	0	NA	intron (NM_001330561, intron 4 of 11)	intron (NM_001330561, intron 4 of 11)	7304	NM_004133	3174	Hs.241529	NM_004133	ENSG00000164749	HNF4G	NR2A2|NR2A3	hepatocyte nuclear factor 4 gamma	protein-coding
341	chr1	205162336	205162772	+	0	NA	intron (NM_199462, intron 5 of 11)	intron (NM_199462, intron 5 of 11)	-40576	NM_005057	5929	Hs.519230	NM_005057	ENSG00000117222	RBBP5	RBQ3|SWD1	RB binding protein 5, histone lysine methyltransferase complex subunit	protein-coding
4720	chr8	123693205	123693959	+	0	NA	intron (NM_001003954, intron 8 of 11)	intron (NM_001003954, intron 8 of 11)	-39781	NM_001081675	340359	Hs.450252	NM_001081675	ENSG00000175946	KLHL38	C8ORFK36	kelch like family member 38	protein-coding
1055	chr12	104026935	104027252	+	0	NA	intron (NM_031302, intron 2 of 11)	intron (NM_031302, intron 2 of 11)	37084	NM_001316967	83468	Hs.631650	NM_031302	ENSG00000120820	GLT8D2	-	glycosyltransferase 8 domain containing 2	protein-coding
60	chr1	70157528	70157951	+	0	NA	intron (NM_017768, intron 10 of 14)	L2b|LINE|L2	47840	NM_017768	55631	Hs.147836	NM_017768	ENSG00000066557	LRRC40	dJ677H15.1	leucine rich repeat containing 40	protein-coding
1507	chr17	4230359	4230682	+	0	NA	intron (NR_047571, intron 2 of 23)	intron (NR_047571, intron 2 of 23)	33327	NM_001257999	51479	Hs.696087	NM_016376	ENSG00000185722	ANKFY1	ANKHZN|BTBD23|ZFYVE14	ankyrin repeat and FYVE domain containing 1	protein-coding
967	chr12	69662825	69663176	+	0	NA	intron (NM_001282613, intron 7 of 7)	intron (NM_001282613, intron 7 of 7)	26277	NM_152439	144453	Hs.280782	NM_032735	ENSG00000127325	BEST3	VMD2L3	bestrophin 3	protein-coding
1740	chr2	12928197	12928466	+	0	NA	Intergenic	Intergenic	78682	NR_038434	100506474	Hs.242196	NR_038434	ENSG00000225649	LOC100506474	-	uncharacterized LOC100506474	ncRNA
4615	chr8	104982718	104983014	+	0	NA	Intergenic	Intergenic	-335572	NM_001362836	23414	Hs.431009	NM_012082	ENSG00000169946	ZFPM2	DIH3|FOG2|SRXY9|ZC2HC11B|ZNF89B|hFOG-2	zinc finger protein, FOG family member 2	protein-coding
1082	chr12	124939155	124939621	+	0	NA	Intergenic	Intergenic	23841	NR_049820	100847004		NR_049820	ENSG00000265345	MIR5188	mir-5188	microRNA 5188	ncRNA
2162	chr2	179543378	179543880	+	0	NA	intron (NR_104234, intron 4 of 12)	intron (NR_104234, intron 4 of 12)	18959	NR_148055	151126	Hs.655005	NM_152520	ENSG00000144331	ZNF385B	ZNF533	zinc finger protein 385B	protein-coding
4325	chr7	127938700	127939026	+	0	NA	intron (NM_014390, intron 15 of 23)	intron (NM_014390, intron 15 of 23)	-58646	NR_027330	27099	Hs.657377	NM_014411	ENSG00000279078	SND1-IT1	C7orf54|NAG8|NSG-X	SND1 intronic transcript 1	ncRNA
3867	chr6	115404464	115404795	+	0	NA	Intergenic	Intergenic	239206	NR_134602	105377962	Hs.571066	NR_134602		LINC02534	-	long intergenic non-protein coding RNA 2534	ncRNA
563	chr10	62094035	62094263	+	0	NA	3' UTR (NM_032199, exon 10 of 10)	3' UTR (NM_032199, exon 10 of 10)	44792	NM_001244638	84159	Hs.535297	NM_032199	ENSG00000150347	ARID5B	DESRT|MRF-2|MRF2	AT-rich interaction domain 5B	protein-coding
632	chr10	112229989	112230199	+	0	NA	Intergenic	Intergenic	-46329	NM_020918	57678	Hs.42586	NM_020918	ENSG00000119927	GPAM	GPAT|GPAT1	glycerol-3-phosphate acyltransferase, mitochondrial	protein-coding
656	chr11	7973017	7973445	+	0	NA	Intergenic	L1ME2|LINE|L1	-9557	NM_176821	338322	Hs.449636	NM_176821	ENSG00000182261	NLRP10	CLR11.1|NALP10|NOD8|PAN5|PYNOD	NLR family pyrin domain containing 10	protein-coding
683	chr11	19921099	19921488	+	0	NA	intron (NM_182964, intron 6 of 37)	intron (NM_182964, intron 6 of 37)	-101263	NM_001111019	89797	Hs.64341	NM_145117	ENSG00000166833	NAV2	HELAD1|POMFIL2|RAINB1|STEERIN2|UNC53H2	neuron navigator 2	protein-coding
1033	chr12	92124680	92125036	+	0	NA	intron (NR_132341, intron 1 of 4)	intron (NR_132341, intron 1 of 4)	16855	NR_046159	256021	Hs.651357	NM_001256373	ENSG00000257242	LINC01619	C12orf79	long intergenic non-protein coding RNA 1619	ncRNA
1358	chr15	23471980	23472374	+	0	NA	Intergenic	ERVL-B4-int|LTR|ERVL	-24934	NM_001304388	283685		NM_182561	ENSG00000174450	GOLGA6L2	CT105	golgin A6 family like 2	protein-coding
2403	chr20	51939050	51939434	+	0	NA	Intergenic	Intergenic	-76329	NR_110016	101927678	Hs.683840	NR_110016	ENSG00000227964	LINC01429	-	long intergenic non-protein coding RNA 1429	ncRNA
3040	chr4	71540398	71540857	+	0	NA	intron (NM_003759, intron 15 of 22)	L2b|LINE|L2	201574	NM_003759	8671	Hs.5462	NM_003759	ENSG00000080493	SLC4A4	HNBC1|KNBC|NBC1|NBC2|NBCe1-A|SLC4A5|hhNMC|kNBC1|pNBC	solute carrier family 4 member 4	protein-coding
3539	chr5	128135260	128135634	+	0	NA	intron (NM_001046, intron 6 of 26)	intron (NM_001046, intron 6 of 26)	51681	NM_001256461	6558	Hs.162585	NM_001046	ENSG00000064651	SLC12A2	BSC|BSC2|NKCC1|PPP1R141	solute carrier family 12 member 2	protein-coding
3944	chr6	140561641	140562073	+	0	NA	Intergenic	Intergenic	-121957	NR_039675	100616180		NR_039675	ENSG00000264390	MIR4465	-	microRNA 4465	ncRNA
4736	chr8	126555408	126555761	+	0	NA	3' UTR (NM_174911, exon 2 of 2)	3' UTR (NM_174911, exon 2 of 2)	2894	NM_174911	157638	Hs.124951	NM_174911	ENSG00000168672	LRATD2	BCMP101|FAM84B|NSE2	LRAT domain containing 2	protein-coding
2061	chr2	158232538	158232851	+	0	NA	intron (NM_138803, intron 10 of 13)	intron (NM_138803, intron 10 of 13)	66044	NR_038850	554201	Hs.570262	NR_038850	ENSG00000227480	CCDC148-AS1	-	CCDC148 antisense RNA 1	ncRNA
2254	chr2	207993097	207993483	+	0	NA	intron (NM_001080475, intron 2 of 7)	intron (NM_001080475, intron 2 of 7)	32237	NM_001080475	389072	Hs.159188	NM_001080475	ENSG00000178385	PLEKHM3	DAPR|PLEKHM1L	pleckstrin homology domain containing M3	protein-coding
4066	chr7	28133051	28133399	+	0	NA	intron (NM_175061, intron 1 of 4)	intron (NM_175061, intron 1 of 4)	-47232	NR_034097	100128081	Hs.434307	NR_034097		JAZF1-AS1	-	JAZF1 antisense RNA 1	ncRNA
3960	chr6	144294113	144294374	+	0	NA	intron (NM_007124, intron 1 of 73)	intron (NM_007124, intron 1 of 73)	2506	NM_007124	7402	Hs.133135	NM_007124	ENSG00000152818	UTRN	DMDL|DRP|DRP1	utrophin	protein-coding
4616	chr8	105071710	105072021	+	0	NA	Intergenic	Intergenic	-246573	NM_001362836	23414	Hs.431009	NM_012082	ENSG00000169946	ZFPM2	DIH3|FOG2|SRXY9|ZC2HC11B|ZNF89B|hFOG-2	zinc finger protein, FOG family member 2	protein-coding
2365	chr20	8388175	8388506	+	0	NA	intron (NM_182734, intron 3 of 32)	intron (NM_182734, intron 3 of 32)	139636	NR_046809	100874337	Hs.662218	NR_046809	ENSG00000225479	PLCB1-IT1	-	PLCB1 intronic transcript 1	ncRNA
1146	chr13	59880475	59880864	+	0	NA	intron (NM_001258369, intron 20 of 26)	intron (NM_001258369, intron 20 of 26)	-132049	NR_109838	100874195	Hs.664101	NR_046539	ENSG00000227528	DIAPH3-AS1	-	DIAPH3 antisense RNA 1	ncRNA
3456	chr5	93303466	93303747	+	0	NA	Intergenic	Intergenic	267737	NR_109825	441094	Hs.457407	NR_015369	ENSG00000237187	NR2F1-AS1	-	NR2F1 antisense RNA 1	ncRNA
2303	chr2	219120120	219120386	+	0	NA	intron (NM_024782, intron 5 of 7)	L2a|LINE|L2	40612	NM_024782	79840	Hs.225988	NM_024782	ENSG00000187736	NHEJ1	XLF	non-homologous end joining factor 1	protein-coding
253	chr1	181548432	181548860	+	0	NA	intron (NM_001205293, intron 3 of 47)	intron (NM_001205293, intron 3 of 47)	65129	NM_001205293	777	Hs.437444	NM_000721	ENSG00000198216	CACNA1E	BII|CACH6|CACNL1A6|Cav2.3|EIEE69|gm139	calcium voltage-gated channel subunit alpha1 E	protein-coding
2756	chr3	98962588	98962876	+	0	NA	Intergenic	Intergenic	-61037	NM_080927	131566	Hs.203691	NM_080927	ENSG00000057019	DCBLD2	CLCP1|ESDN	discoidin, CUB and LCCL domain containing 2	protein-coding
3248	chr4	156771228	156771689	+	0	NA	intron (NM_016205, intron 4 of 5)	UCON8|DNA|DNA	200341	NR_036641	56034	Hs.570855	NM_016205	ENSG00000145431	PDGFC	FALLOTEIN|SCDGF	platelet derived growth factor C	protein-coding
3130	chr4	108881188	108881615	+	0	NA	intron (NM_198721, intron 18 of 36)	intron (NM_198721, intron 18 of 36)	-118348	NM_001146590	64850	Hs.106576	NM_031279	ENSG00000164089	ETNPPL	AGXT2L1	ethanolamine-phosphate phospho-lyase	protein-coding
940	chr12	59973431	59973650	+	0	NA	Intergenic	Intergenic	284170	NR_073056	9194	Hs.88156	NM_004731	ENSG00000118596	SLC16A7	MCT2	solute carrier family 16 member 7	protein-coding
2845	chr3	148190375	148190769	+	0	NA	Intergenic	Intergenic	-90319	NR_146712	105374149	Hs.274837	NR_146712		LINC02046	-	long intergenic non-protein coding RNA 2046	ncRNA
1113	chr13	37365611	37365826	+	0	NA	Intergenic	Intergenic	119066	NR_125762	103695431	Hs.550637	NR_125762	ENSG00000230390	LINC01048	-	long intergenic non-protein coding RNA 1048	ncRNA
3700	chr6	16562598	16562999	+	0	NA	intron (NM_000332, intron 5 of 8)	intron (NM_000332, intron 5 of 8)	197386	NR_152114	6310	Hs.434961	NM_000332	ENSG00000124788	ATXN1	ATX1|D6S504E|SCA1	ataxin 1	protein-coding
2862	chr3	152365812	152366047	+	0	NA	intron (NM_001314057, intron 2 of 11)	intron (NM_001314057, intron 2 of 11)	-24939	NR_132656	645843	Hs.632562	NM_001123228	ENSG00000221962	TMEM14EP	TMEM14E	transmembrane protein 14E, pseudogene	pseudo
1121	chr13	44720014	44720526	+	0	NA	Intergenic	Intergenic	79901	NR_149082	106144541	Hs.578031	NR_149082		LINC00407	-	long intergenic non-protein coding RNA 407	ncRNA
975	chr12	75658211	75658724	+	0	NA	Intergenic	MIRb|SINE|MIR	-146858	NM_007043	11103	Hs.645517	NM_007043	ENSG00000111615	KRR1	HRB2|RIP-1	KRR1 small subunit processome component homolog	protein-coding
584	chr10	74926962	74927299	+	0	NA	intron (NR_134476, intron 1 of 1)	intron (NR_134476, intron 1 of 1)	14344	NR_134476	101929165	Hs.670533	NR_134476		LOC101929165	-	uncharacterized LOC101929165	ncRNA
1804	chr2	39788076	39788329	+	0	NA	Intergenic	Tigger3b|DNA|TcMar-Tigger	-8926	NR_028102	80745	Hs.468254	NM_025264	ENSG00000138050	THUMPD2	C2orf8	THUMP domain containing 2	protein-coding
1500	chr16	72292174	72292410	+	0	NA	intron (NR_126330, intron 9 of 13)	intron (NR_126330, intron 9 of 13)	-119842	NM_001160213	83449	Hs.714939	NM_031293	ENSG00000118557	PMFBP1	SPGF31|STAP	polyamine modulated factor 1 binding protein 1	protein-coding
4985	chrX	23822420	23822709	+	0	NA	Intergenic	Intergenic	39406	NR_027783	6303	Hs.28491	NM_002970	ENSG00000130066	SAT1	DC21|KFSD|KFSDX|SAT|SSAT|SSAT-1	spermidine/spermine N1-acetyltransferase 1	protein-coding
899	chr12	28975605	28975976	+	0	NA	Intergenic	Intergenic	-173488	NM_001271783	55711	Hs.684482	NM_018099	ENSG00000064763	FAR2	HEL-S-81|MLSTD1|SDR10E2	fatty acyl-CoA reductase 2	protein-coding
2236	chr2	201420522	201420993	+	0	NA	intron (NM_015049, intron 1 of 15)	intron (NM_015049, intron 1 of 15)	30701	NM_015049	66008	Hs.152774	NM_015049	ENSG00000115993	TRAK2	ALS2CR3|CALS-C|GRIF-1|GRIF1|MILT2|OIP98	trafficking kinesin protein 2	protein-coding
4509	chr8	81216672	81217271	+	0	NA	Intergenic	Intergenic	-63565	NM_001444	2171	Hs.408061	NM_001444	ENSG00000164687	FABP5	E-FABP|EFABP|KFABP|PA-FABP|PAFABP	fatty acid binding protein 5	protein-coding
1061	chr12	107782560	107782840	+	0	NA	Intergenic	Intergenic	8315	NM_203436	121549	Hs.149910	NM_203436	ENSG00000187855	ASCL4	HASH4|bHLHa44	achaete-scute family bHLH transcription factor 4	protein-coding
844	chr12	12883337	12883574	+	0	NA	Intergenic	Intergenic	-7567	NM_003979	9052	Hs.631733	NM_003979	ENSG00000013588	GPRC5A	GPCR5A|PEIG-1|RAI3|RAIG1|TIG1	G protein-coupled receptor class C group 5 member A	protein-coding
2208	chr2	190089006	190089241	+	0	NA	Intergenic	Intergenic	-26394	NM_005259	2660	Hs.41565	NM_005259	ENSG00000138379	MSTN	GDF8|MSLHP	myostatin	protein-coding
2109	chr2	167103405	167103998	+	0	NA	intron (NM_152381, intron 2 of 10)	intron (NM_152381, intron 2 of 10)	37254	NR_046665	100874011		NR_046665		XIRP2-AS1	-	XIRP2 antisense RNA 1	ncRNA
944	chr12	63075307	63075687	+	0	NA	Intergenic	LTR33|LTR|ERVL	77313	NM_000706	552	Hs.2131	NM_000706	ENSG00000166148	AVPR1A	AVPR V1a|AVPR1|V1aR	arginine vasopressin receptor 1A	protein-coding
2213	chr2	190889806	190890190	+	0	NA	intron (NM_014905, intron 1 of 17)	intron (NM_014905, intron 1 of 17)	9177	NM_014905	2744	Hs.116448	NM_014905	ENSG00000115419	GLS	AAD20|CASGID|EIEE71|GAC|GAM|GDPAG|GLS1|KGA	glutaminase	protein-coding
2769	chr3	101950566	101950874	+	0	NA	intron (NR_026934, intron 1 of 3)	intron (NR_026934, intron 1 of 3)	9861	NR_026934	152225	Hs.376768	NR_026934	ENSG00000214407	LINC02085	-	long intergenic non-protein coding RNA 2085	ncRNA
3241	chr4	155419265	155419622	+	0	NA	Intergenic	LTR33B|LTR|ERVL	-42478	NM_001039580	79884	Hs.61271	NM_001039580	ENSG00000164114	MAP9	ASAP	microtubule associated protein 9	protein-coding
4721	chr8	124186381	124186710	+	0	NA	Intergenic	L1MC4|LINE|L1	-15023	NR_103547	157376	Hs.662360	NM_182525	ENSG00000253868	FER1L6-AS2	C8orf78	FER1L6 antisense RNA 2	ncRNA
4590	chr8	98796787	98797076	+	0	NA	intron (NM_001256312, intron 3 of 12)	L1P4|LINE|L1	28740	NM_001256313	6788	Hs.492333	NM_006281	ENSG00000104375	STK3	KRS1|MST2	serine/threonine kinase 3	protein-coding
2681	chr3	73786167	73786540	+	0	NA	Intergenic	Intergenic	-22891	NR_146637	105377165		NR_146637		LINC02005	-	long intergenic non-protein coding RNA 2005	ncRNA
3764	chr6	48036282	48036641	+	0	NA	intron (NM_207499, intron 1 of 2)	Tigger7|DNA|TcMar-Tigger	32228	NM_207499	442213	Hs.659409	NM_207499	ENSG00000244694	PTCHD4	C6orf138|PTCH53|dJ402H5.2	patched domain containing 4	protein-coding
3532	chr5	126531454	126531972	+	0	NA	Intergenic	Intergenic	63506	NM_001182	501	Hs.483239	NM_001182	ENSG00000164904	ALDH7A1	ATQ1|EPD|PDE	aldehyde dehydrogenase 7 family member A1	protein-coding
1767	chr2	28238118	28238486	+	0	NA	intron (NM_199193, intron 9 of 13)	intron (NM_199193, intron 9 of 13)	-31341	NR_120504	100505736	Hs.659540	NR_120504		LOC100505736	-	uncharacterized LOC100505736	ncRNA
234	chr1	174727524	174728032	+	0	NA	intron (NM_001366451, intron 2 of 12)	L1MA6|LINE|L1	26783	NM_001366452	9910	Hs.585378	NM_014857	ENSG00000152061	RABGAP1L	HHL|TBC1D18	RAB GTPase activating protein 1 like	protein-coding
1682	chr18	62710510	62710849	+	0	NA	Intergenic	Intergenic	-4862	NM_194449	23239	Hs.465337	NM_194449	ENSG00000081913	PHLPP1	PHLPP|PLEKHE1|PPM3A|SCOP	PH domain and leucine rich repeat protein phosphatase 1	protein-coding
375	chr1	216045404	216045722	+	0	NA	intron (NM_206933, intron 32 of 71)	MADE1|DNA|TcMar-Mariner	-26902	NR_125993	102723833	Hs.232072	NR_125992	ENSG00000233620	LOC102723833	-	uncharacterized LOC102723833	ncRNA
1538	chr17	42603222	42603520	+	0	NA	intron (NM_178126, intron 1 of 8)	intron (NM_178126, intron 1 of 8)	6003	NM_178126	162427	Hs.632262	NM_178126	ENSG00000141699	RETREG3	FAM134C	reticulophagy regulator family member 3	protein-coding
4548	chr8	89726747	89726990	+	0	NA	intron (NR_125822, intron 1 of 4)	intron (NR_125822, intron 1 of 4)	30843	NR_125822	101929709	Hs.651324	NR_125822	ENSG00000251136	LOC101929709	-	uncharacterized LOC101929709	ncRNA
1710	chr19	29721699	29722084	+	0	NA	Intergenic	Intergenic	-6102	NM_001256047	83636	Hs.529094	NM_031448	ENSG00000131943	C19orf12	MPAN|NBIA3|NBIA4|SPG43	chromosome 19 open reading frame 12	protein-coding
2781	chr3	106114270	106114582	+	0	NA	Intergenic	Intergenic	-245025	NR_135810	868	Hs.430589	NM_170662	ENSG00000114423	CBLB	Cbl-b|Nbla00127|RNF56	Cbl proto-oncogene B	protein-coding
4905	chr9	87257087	87257556	+	0	NA	Intergenic	Intergenic	108677	NR_161226	401535	Hs.657740	NR_161226		C9orf170	-	chromosome 9 open reading frame 170	ncRNA
3848	chr6	105873218	105873659	+	0	NA	Intergenic	Intergenic	-212898	NM_001198	639	Hs.436023	NM_001198	ENSG00000057657	PRDM1	BLIMP1|PRDI-BF1	PR/SET domain 1	protein-coding
2789	chr3	109927247	109927633	+	0	NA	Intergenic	Intergenic	324612	NR_039647	100616129		NR_039647	ENSG00000265956	MIR4445	-	microRNA 4445	ncRNA
4438	chr8	64641726	64642148	+	0	NA	intron (NM_004820, intron 1 of 5)	MLT1I|LTR|ERVL-MaLR	-60045	NR_152770	401463	Hs.651960	NR_015374	ENSG00000254102	LOC401463	-	uncharacterized LOC401463	ncRNA
4621	chr8	106124513	106124841	+	0	NA	Intergenic	Intergenic	-64174	NR_125797	102723356	Hs.571413	NR_125796		ZFPM2-AS1	SCAT3	ZFPM2 antisense RNA 1	ncRNA
1758	chr2	25517614	25518163	+	0	NA	intron (NM_033147, intron 9 of 19)	L1MB2|LINE|L1	132334	NM_001256308	1838	Hs.307720	NM_021907	ENSG00000138101	DTNB	-	dystrobrevin beta	protein-coding
3004	chr4	32080628	32080918	+	0	NA	intron (NR_125936, intron 1 of 2)	L1PB3|LINE|L1	-58351	NR_134682	105377651	Hs.581935	NR_134682		LOC105377651	-	uncharacterized LOC105377651	ncRNA
2359	chr2	237490563	237490784	+	0	NA	intron (NM_024101, intron 1 of 15)	intron (NM_024101, intron 1 of 15)	3422	NR_104019	79083	Hs.102406	NM_024101	ENSG00000115648	MLPH	SLAC2-A	melanophilin	protein-coding
2082	chr2	162757627	162758118	+	0	NA	intron (NM_033272, intron 2 of 15)	intron (NM_033272, intron 2 of 15)	-11064	NR_110258	101929570	Hs.470445	NR_110258	ENSG00000237750	LOC101929570	-	uncharacterized LOC101929570	ncRNA
4938	chr9	109035808	109036295	+	0	NA	intron (NM_032012, intron 16 of 17)	intron (NM_032012, intron 16 of 17)	10247	NR_029506	407036		NR_029506	ENSG00000207698	MIR32	MIRN32|hsa-mir-32|miR-32|miRNA32	microRNA 32	ncRNA
3812	chr6	81003197	81003617	+	0	NA	Intergenic	LTR82A|LTR|ERVL	749274	NM_017633	55603	Hs.10784	NM_017633	ENSG00000112773	TENT5A	C6orf37|FAM46A|OI18|XTP11	terminal nucleotidyltransferase 5A	protein-coding
1020	chr12	89064776	89065289	+	0	NA	Intergenic	L2|LINE|L2	-45340	NR_038385	728084	Hs.132563	NR_038385	ENSG00000246363	LINC02458	-	long intergenic non-protein coding RNA 2458	ncRNA
873	chr12	24756580	24757130	+	0	NA	Intergenic	Intergenic	145367	NM_001178094	586	Hs.438993	NM_005504	ENSG00000060982	BCAT1	BCATC|BCT1|ECA39|MECA39|PNAS121|PP18	branched chain amino acid transaminase 1	protein-coding
3859	chr6	112019147	112019378	+	0	NA	Intergenic	Intergenic	-34813	NM_003880	8838	Hs.558428	NM_003880	ENSG00000112761	CCN6	LIBC|PPAC|PPD|WISP-3|WISP3	cellular communication network factor 6	protein-coding
1268	chr14	42533500	42533913	+	0	NA	Intergenic	L1M5|LINE|L1	926850	NM_001346175	145581	Hs.136893	NM_152447	ENSG00000165379	LRFN5	C14orf146|FIGLER8|SALM5	leucine rich repeat and fibronectin type III domain containing 5	protein-coding
1924	chr2	77933398	77933746	+	0	NA	intron (NR_110288, intron 1 of 3)	L1PA8|LINE|L1	17638	NR_110286	101927926	Hs.149042	NR_110286	ENSG00000233605	LINC01851	-	long intergenic non-protein coding RNA 1851	ncRNA
2656	chr3	69488084	69488403	+	0	NA	Intergenic	Intergenic	-102155	NM_015123	23150	Hs.371681	NM_015123	ENSG00000114541	FRMD4B	6030440G05Rik|GRSP1	FERM domain containing 4B	protein-coding
1921	chr2	75066628	75066925	+	0	NA	intron (NM_015727, intron 2 of 3)	intron (NM_015727, intron 2 of 3)	-24036	NR_049796	100846995		NR_049796	ENSG00000263909	MIR5000	-	microRNA 5000	ncRNA
2981	chr4	25509641	25510101	+	0	NA	Intergenic	Charlie5|DNA|hAT-Charlie	59475	NR_134641	101929161	Hs.125638	NR_134641		LOC101929161	-	uncharacterized LOC101929161	ncRNA
2242	chr2	203887712	203888178	+	0	NA	Intergenic	Intergenic	20174	NM_001037631	1493	Hs.247824	NM_005214	ENSG00000163599	CTLA4	ALPS5|CD|CD152|CELIAC3|CTLA-4|GRD4|GSE|IDDM12	cytotoxic T-lymphocyte associated protein 4	protein-coding
2595	chr3	43399111	43399437	+	0	NA	intron (NM_001204831, intron 11 of 12)	HAL1ME|LINE|L1	-47312	NR_046757	100873954	Hs.600984	NR_046757		SNRK-AS1	-	SNRK antisense RNA 1	ncRNA
2854	chr3	149641028	149641254	+	0	NA	intron (NM_001348362, intron 5 of 9)	intron (NM_001348362, intron 5 of 9)	16884	NM_015472	25937	Hs.477921	NM_015472	ENSG00000018408	WWTR1	TAZ	WW domain containing transcription regulator 1	protein-coding
774	chr11	85815146	85815570	+	0	NA	Intergenic	Intergenic	-4199	NM_032943	54843	Hs.369520	NM_032379	ENSG00000137501	SYTL2	CHR11SYT|EXO4|PPP1R151|SGA72M|SLP2|SLP2A	synaptotagmin like 2	protein-coding
3301	chr4	184728890	184729259	+	0	NA	intron (NR_104593, intron 2 of 11)	intron (NR_104593, intron 2 of 11)	5022	NR_104593	79682	Hs.575032	NM_024629	ENSG00000151725	CENPU	CENP50|CENPU50|KLIP1|MLF1IP|PBIP1	centromere protein U	protein-coding
1701	chr18	76771319	76771658	+	0	NA	Intergenic	Intergenic	50807	NR_040024	100131655	Hs.385806	NR_040024	ENSG00000264278	ZNF236-DT	-	ZNF236 divergent transcript	ncRNA
853	chr12	15540510	15540829	+	0	NA	intron (NM_030667, intron 12 of 26)	intron (NM_030667, intron 12 of 26)	-5942	NM_030671	5800	Hs.160871	NM_002848	ENSG00000151490	PTPRO	GLEPP1|NPHS6|PTP-OC|PTP-U2|PTPROT|PTPU2|R-PTP-O	protein tyrosine phosphatase receptor type O	protein-coding
1765	chr2	27809240	27809587	+	0	NA	intron (NM_022128, intron 7 of 7)	intron (NM_022128, intron 7 of 7)	37694	NM_004891	9553	Hs.515879	NM_004891	ENSG00000243147	MRPL33	C2orf1|L33mt|MRP-L33|RPL33L	mitochondrial ribosomal protein L33	protein-coding
4520	chr8	86415909	86416424	+	0	NA	intron (NM_007013, intron 9 of 24)	L2c|LINE|L2	73619	NM_007013	11059	Hs.655189	NM_007013	ENSG00000123124	WWP1	AIP5|Tiul1|hSDRP1	WW domain containing E3 ubiquitin protein ligase 1	protein-coding
1839	chr2	50952951	50953533	+	0	NA	intron (NM_004801, intron 2 of 21)	MIRb|SINE|MIR	78890	NM_001330079	9378	Hs.637685	NM_004801	ENSG00000179915	NRXN1	Hs.22998|PTHSL2|SCZD17	neurexin 1	protein-coding
3919	chr6	133571657	133571994	+	0	NA	intron (NR_109982, intron 4 of 8)	intron (NR_109982, intron 4 of 8)	-249322	NR_027030	154089	Hs.126165	NR_027030		LINC01312	-	long intergenic non-protein coding RNA 1312	ncRNA
61	chr1	70465920	70466240	+	0	NA	Intergenic	Intergenic	54812	NM_001902	1491	Hs.19904	NM_001902	ENSG00000116761	CTH	-	cystathionine gamma-lyase	protein-coding
4284	chr7	116213832	116214139	+	0	NA	intron (NM_015641, intron 1 of 6)	intron (NM_015641, intron 1 of 6)	3446	NM_015641	26136	Hs.592286	NM_015641	ENSG00000135269	TES	TESS|TESS-2	testin LIM domain protein	protein-coding
3562	chr5	146726960	146727224	+	0	NA	intron (NM_001271899, intron 2 of 9)	intron (NM_001271899, intron 2 of 9)	151693	NR_073526	5521	Hs.627618	NM_181674	ENSG00000156475	PPP2R2B	B55BETA|PP2AB55BETA|PP2ABBETA|PP2APR55B|PP2APR55BETA|PR2AB55BETA|PR2ABBETA|PR2APR55BETA|PR52B|PR55-BETA|PR55BETA|SCA12	protein phosphatase 2 regulatory subunit Bbeta	protein-coding
3421	chr5	80399222	80399997	+	0	NA	Intergenic	MLT1I|LTR|ERVL-MaLR	-8455	NR_146173	9765	Hs.482660	NM_014733	ENSG00000039319	ZFYVE16	PPP1R69	zinc finger FYVE-type containing 16	protein-coding
1235	chr13	105642716	105642989	+	0	NA	Intergenic	Intergenic	-63978	NR_120418	144920	Hs.567700	NR_046391		LINC00343	LINC00344|NCRNA00343|NCRNA00344	long intergenic non-protein coding RNA 343	ncRNA
3202	chr4	132934947	132935178	+	0	NA	Intergenic	Intergenic	214054	NR_125885	101927359	Hs.649960	NR_125885	ENSG00000250241	LOC101927359	-	uncharacterized LOC101927359	ncRNA
171	chr1	160624563	160624876	+	0	NA	intron (NM_001330754, intron 3 of 7)	intron (NM_001330754, intron 3 of 7)	22325	NR_104399	6504	Hs.523660	NM_003037	ENSG00000117090	SLAMF1	CD150|CDw150|SLAM	signaling lymphocytic activation molecule family member 1	protein-coding
1378	chr15	39642027	39642368	+	0	NA	intron (NM_152597, intron 10 of 11)	intron (NM_152597, intron 10 of 11)	61118	NM_003246	7057	Hs.164226	NM_003246	ENSG00000137801	THBS1	THBS|THBS-1|TSP|TSP-1|TSP1	thrombospondin 1	protein-coding
19	chr1	44720972	44721647	+	0	NA	TTS (NR_002753)	TTS (NR_002753)	592	NR_002753	26828		NR_002753	ENSG00000199377	RNU5F-1	RNU5F|U5F	RNA, U5F small nuclear 1	snRNA
2326	chr2	226185680	226186213	+	0	NA	Intergenic	Intergenic	43152	NR_046102	646736	Hs.712836	NR_046102		LOC646736	-	uncharacterized LOC646736	ncRNA
4497	chr8	79880130	79880576	+	0	NA	Intergenic	Intergenic	-8616	NR_110954	101927040	Hs.350876	NR_110954	ENSG00000249328	LOC101927040	-	uncharacterized LOC101927040	ncRNA
963	chr12	67698825	67699163	+	0	NA	Intergenic	Intergenic	30481	NR_110063	101927901	Hs.369609	NR_110063	ENSG00000255970	LINC02421	-	long intergenic non-protein coding RNA 2421	ncRNA
3002	chr4	31170522	31170964	+	0	NA	promoter-TSS (NR_125935)	promoter-TSS (NR_125935)	-401	NR_125935	102723778	Hs.210739	NR_125935	ENSG00000251182	LINC02497	-	long intergenic non-protein coding RNA 2497	ncRNA
4990	chrX	32374992	32375429	+	0	NA	intron (NM_000109, intron 34 of 78)	intron (NM_000109, intron 34 of 78)	37018	NM_004011	1756	Hs.495912	NM_000109	ENSG00000198947	DMD	BMD|CMD3B|DXS142|DXS164|DXS206|DXS230|DXS239|DXS268|DXS269|DXS270|DXS272|MRX85	dystrophin	protein-coding
3419	chr5	80172165	80172469	+	0	NA	intron (NR_126061, intron 5 of 13)	AluSg|SINE|Alu	83731	NR_126060	256987	Hs.288232	NM_178276	ENSG00000164300	SERINC5	C5orf12|TPO1	serine incorporator 5	protein-coding
3767	chr6	52745970	52746332	+	0	NA	promoter-TSS (NR_033760)	promoter-TSS (NR_033760)	-992	NR_033760	730152	Hs.739662	NR_033760		GSTA7P	GSTAP2|GSTAP6	glutathione S-transferase alpha 7, pseudogene	pseudo
2625	chr3	60746028	60746416	+	0	NA	intron (NR_148921, intron 4 of 4)	intron (NR_148921, intron 4 of 4)	-128352	NR_128708	103504735		NR_128708	ENSG00000281426	MIR548BB	MI0029321|hsa-mir-548bb	microRNA 548bb	ncRNA
324	chr1	198878584	198878894	+	0	NA	intron (NR_040073, intron 2 of 2)	L2a|LINE|L2	-19586	NR_029626	406995		NR_029626	ENSG00000207759	MIR181A1	MIR213|MIRN181A1|MIRN213|hsa-mir-181a-1|mir-181a-1|mir-213	microRNA 181a-1	ncRNA
2585	chr3	37197651	37197962	+	0	NA	Intergenic	Intergenic	-21446	NM_001348299	9209	Hs.740522	NM_006309	ENSG00000093167	LRRFIP2	HUFI-2	LRR binding FLII interacting protein 2	protein-coding
3209	chr4	138610051	138610380	+	0	NA	Intergenic	Intergenic	300504	NR_051987	100874047	Hs.570848	NR_051987	ENSG00000251372	LINC00499	-	long intergenic non-protein coding RNA 499	ncRNA
39	chr1	62448350	62448690	+	0	NA	exon (NM_003368, exon 8 of 9)	exon (NM_003368, exon 8 of 9)	11471	NM_003368	7398	Hs.35086	NM_003368	ENSG00000162607	USP1	UBP	ubiquitin specific peptidase 1	protein-coding
4546	chr8	89611827	89612200	+	0	NA	Intergenic	Intergenic	145698	NR_125822	101929709	Hs.651324	NR_125822	ENSG00000251136	LOC101929709	-	uncharacterized LOC101929709	ncRNA
3329	chr5	30525618	30525963	+	0	NA	Intergenic	MLT1J|LTR|ERVL-MaLR	645230	NR_134264	105374704	Hs.151157	NR_134264		LOC105374704	-	uncharacterized LOC105374704	ncRNA
4717	chr8	123579541	123579947	+	0	NA	Intergenic	L2a|LINE|L2	-38538	NM_058229	114907	Hs.403933	NM_058229	ENSG00000156804	FBXO32	Fbx32|MAFbx	F-box protein 32	protein-coding
2449	chr21	30482105	30482482	+	0	NA	Intergenic	Intergenic	-1926	NM_181607	337882	Hs.61552	NM_181607	ENSG00000184351	KRTAP19-1	KAP19.1	keratin associated protein 19-1	protein-coding
4006	chr7	11742464	11742999	+	0	NA	intron (NM_015204, intron 1 of 26)	intron (NM_015204, intron 1 of 26)	89467	NM_015204	221981	Hs.120855	NM_015204	ENSG00000005108	THSD7A	-	thrombospondin type 1 domain containing 7A	protein-coding
2667	chr3	69997620	69998227	+	0	NA	Intergenic	Intergenic	-1821	NR_110000	101927152	Hs.382046	NR_110000	ENSG00000240405	SAMMSON	LINC01212	survival associated mitochondrial melanoma specific oncogenic non-coding RNA	ncRNA
906	chr12	30026653	30027035	+	0	NA	Intergenic	Intergenic	-242085	NM_175861	83857	Hs.401954	NM_031920	ENSG00000133687	TMTC1	ARG99|OLF|TMTC1A	transmembrane O-mannosyltransferase targeting cadherins 1	protein-coding
3937	chr6	138722956	138723172	+	0	NA	Intergenic	Intergenic	31396	NR_033896	441172	Hs.92290	NR_033896		FLJ46906	-	uncharacterized LOC441172	ncRNA
1865	chr2	56465573	56465937	+	0	NA	Intergenic	L1P4a|LINE|L1	-279985	NR_125368	100129434	Hs.580330	NR_125368		LOC100129434	-	uncharacterized LOC100129434	ncRNA
3479	chr5	104147125	104147537	+	0	NA	Intergenic	Intergenic	-584542	NM_031438	83594	Hs.434289	NM_031438	ENSG00000112874	NUDT12	-	nudix hydrolase 12	protein-coding
4500	chr8	79964791	79965110	+	0	NA	intron (NM_014018, intron 2 of 2)	intron (NM_014018, intron 2 of 2)	65309	NM_014018	28957	Hs.521124	NM_014018	ENSG00000147586	MRPS28	HSPC007|MRP-S28|MRP-S35|MRPS35	mitochondrial ribosomal protein S28	protein-coding
2488	chr3	713094	713724	+	0	NA	intron (NR_110118, intron 1 of 3)	intron (NR_110118, intron 1 of 3)	121304	NR_110118	101927215	Hs.650700	NR_110118	ENSG00000224957	LINC01266	-	long intergenic non-protein coding RNA 1266	ncRNA
2948	chr3	188385375	188385880	+	0	NA	intron (NM_001167671, intron 2 of 10)	intron (NM_001167671, intron 2 of 10)	160222	NM_001167671	4026	Hs.720220	NM_005578	ENSG00000145012	LPP	-	LIM domain containing preferred translocation partner in lipoma	protein-coding
3358	chr5	42301258	42301570	+	0	NA	Intergenic	Intergenic	-122025	NM_000163	2690	Hs.125180	NM_000163	ENSG00000112964	GHR	GHBP|GHIP	growth hormone receptor	protein-coding
740	chr11	66119443	66119729	+	0	NA	intron (NM_018026, intron 1 of 23)	intron (NM_018026, intron 1 of 23)	49314	NM_018026	55690	Hs.644326	NM_018026	ENSG00000175115	PACS1	MRD17|SHMS	phosphofurin acidic cluster sorting protein 1	protein-coding
4069	chr7	30805982	30806207	+	0	NA	intron (NR_037598, intron 7 of 19)	Tigger14a|DNA|TcMar-Tigger	34677	NM_032222	84182	Hs.660192	NM_032222	ENSG00000106125	MINDY4	AQP-1|AQP1|C7orf67|CHIP28|FAM188B	MINDY lysine 48 deubiquitinase 4	protein-coding
1518	chr17	17472449	17472913	+	0	NA	Intergenic	Intergenic	-4319	NM_018019	55090	Hs.244595	NM_018019	ENSG00000141026	MED9	MED25	mediator complex subunit 9	protein-coding
1996	chr2	144325781	144326098	+	0	NA	intron (NM_001354351, intron 1 of 15)	intron (NM_001354351, intron 1 of 15)	6332	NM_001354355	79712	Hs.44780	NM_024659	ENSG00000121964	GTDC1	Hmat-Xa|mat-Xa	glycosyltransferase like domain containing 1	protein-coding
1188	chr13	77853811	77854203	+	0	NA	intron (NR_103853, intron 6 of 6)	intron (NR_103853, intron 6 of 6)	35070	NR_103853	100505518	Hs.742215	NR_103853		EDNRB-AS1	-	EDNRB antisense RNA 1	ncRNA
1461	chr16	9518115	9518557	+	0	NA	Intergenic	Intergenic	-62831	NR_126349	104266959	Hs.578888	NR_126349	ENSG00000261075	LINC01195	-	long intergenic non-protein coding RNA 1195	ncRNA
4498	chr8	79935073	79935440	+	0	NA	intron (NM_014018, intron 2 of 2)	intron (NM_014018, intron 2 of 2)	-63519	NR_110954	101927040	Hs.350876	NR_110954	ENSG00000249328	LOC101927040	-	uncharacterized LOC101927040	ncRNA
3147	chr4	114264863	114265218	+	0	NA	Intergenic	Intergenic	-285393	NM_001354210	79642	Hs.22895	NM_024590	ENSG00000180801	ARSJ	ASJ	arylsulfatase family member J	protein-coding
1369	chr15	35936459	35936816	+	0	NA	Intergenic	Intergenic	9781	NR_039735	100616293		NR_039735	ENSG00000265098	MIR4510	mir-4510	microRNA 4510	ncRNA
3114	chr4	100823011	100823282	+	0	NA	Intergenic	Intergenic	-148033	NR_046811	100874275	Hs.136318	NR_046811	ENSG00000250223	LINC01216	EMCN-IT3	long intergenic non-protein coding RNA 1216	ncRNA
3527	chr5	125696814	125697113	+	0	NA	Intergenic	Intergenic	203702	NR_109887	101927460	Hs.407582	NR_109887	ENSG00000260192	LINC02240	-	long intergenic non-protein coding RNA 2240	ncRNA
1263	chr14	33679599	33680124	+	0	NA	intron (NM_001165893, intron 5 of 10)	intron (NM_001165893, intron 5 of 10)	-29076	NR_132771	106635522		NR_132771		SNORA89	-	small nucleolar RNA, H/ACA box 89	snoRNA
2135	chr2	172460737	172461434	+	0	NA	intron (NM_001365530, intron 1 of 25)	intron (NM_001365530, intron 1 of 25)	4937	NR_157573	101929947	Hs.710861	NR_157573		ITGA6-AS1	-	ITGA6 antisense RNA 1	ncRNA
2011	chr2	146004387	146004821	+	0	NA	Intergenic	Intergenic	-582453	NR_026904	728773	Hs.334462	NR_026904		PABPC1P2	PABP2|PABP4|PABPCP2|PABPCP4	poly(A) binding protein cytoplasmic 1 pseudogene 2	pseudo
3039	chr4	70277101	70277464	+	0	NA	Intergenic	Intergenic	34666	NM_005212	1448	Hs.54415	NM_005212	ENSG00000171209	CSN3	CNS10|CSN10|CSNK|KCA	casein kappa	protein-coding
4841	chr9	31248161	31248520	+	0	NA	Intergenic	Intergenic	133150	NR_135134	101929620	Hs.547175	NR_135134	ENSG00000260720	LINC01243	-	long intergenic non-protein coding RNA 1243	ncRNA
1211	chr13	91204023	91204254	+	0	NA	intron (NR_047004, intron 1 of 3)	intron (NR_047004, intron 1 of 3)	7560	NR_047004	100874150	Hs.711947	NR_047004		LINC00379	-	long intergenic non-protein coding RNA 379	ncRNA
722	chr11	47791903	47792260	+	0	NA	intron (NM_015231, intron 28 of 35)	intron (NM_015231, intron 28 of 35)	-24740	NM_001318339	23360	Hs.6834	NM_015308	ENSG00000109920	FNBP4	FBP30	formin binding protein 4	protein-coding
1550	chr17	53628056	53628359	+	0	NA	Intergenic	L1MA8|LINE|L1	-194720	NM_032559	84643	Hs.226805	NM_032559	ENSG00000141200	KIF2B	-	kinesin family member 2B	protein-coding
4374	chr8	19901771	19902099	+	0	NA	Intergenic	Intergenic	-37318	NM_000237	4023	Hs.180878	NM_000237	ENSG00000175445	LPL	HDLCQ11|LIPD	lipoprotein lipase	protein-coding
1730	chr2	12087608	12087816	+	0	NA	intron (NR_110196, intron 2 of 5)	L1M5|LINE|L1	80596	NR_110197	100506457	Hs.197824	NR_110196	ENSG00000224184	MIR3681HG	-	MIR3681 host gene	ncRNA
4667	chr8	116424322	116424586	+	0	NA	Intergenic	L1ME3A|LINE|L1	-99395	NR_046215	100859921	Hs.552281	NR_046215	ENSG00000249917	LINC00536	-	long intergenic non-protein coding RNA 536	ncRNA
1637	chr18	9119530	9119727	+	0	NA	intron (NM_021074, intron 4 of 7)	intron (NM_021074, intron 4 of 7)	16929	NM_021074	4729	Hs.464572	NM_021074	ENSG00000178127	NDUFV2	CI-24k|MC1DN7	NADH:ubiquinone oxidoreductase core subunit V2	protein-coding
3064	chr4	79232611	79232883	+	0	NA	intron (NR_038342, intron 4 of 5)	intron (NR_038342, intron 4 of 5)	93314	NM_032693	84779	Hs.676048	NM_032693	ENSG00000156269	NAA11	ARD1B|ARD2|hARD2	N(alpha)-acetyltransferase 11, NatA catalytic subunit	protein-coding
4931	chr9	106069033	106069548	+	0	NA	Intergenic	L2c|LINE|L2	374749	NM_018112	55151	Hs.411925	NM_018112	ENSG00000095209	TMEM38B	C9orf87|D4Ertd89e|OI14|TRIC-B|TRICB|bA219P18.1	transmembrane protein 38B	protein-coding
2465	chr21	36377196	36377694	+	0	NA	TTS (NM_001320446)	TTS (NM_001320446)	-7947	NM_005441	8208	Hs.75238	NM_005441	ENSG00000159259	CHAF1B	CAF-1|CAF-IP60|CAF1|CAF1A|CAF1P60|MPHOSPH7|MPP7	chromatin assembly factor 1 subunit B	protein-coding
369	chr1	214309359	214309672	+	0	NA	intron (NM_020197, intron 2 of 11)	intron (NM_020197, intron 2 of 11)	28356	NM_020197	56950	Hs.66170	NM_020197	ENSG00000143499	SMYD2	HSKM-B|KMT3C|ZMYND14	SET and MYND domain containing 2	protein-coding
4155	chr7	87855251	87855523	+	0	NA	intron (NM_018843, intron 4 of 11)	(TGTATC)n|Simple_repeat|Simple_repeat	20973	NM_018843	55972	Hs.208414	NM_018843	ENSG00000075303	SLC25A40	MCFP	solute carrier family 25 member 40	protein-coding
3712	chr6	17389320	17389728	+	0	NA	Intergenic	MER44D|DNA|TcMar-Tigger	-3981	NM_001363534	10486	Hs.132902	NM_006366	ENSG00000112186	CAP2	-	cyclase associated actin cytoskeleton regulatory protein 2	protein-coding
1294	chr14	50906468	50906745	+	0	NA	intron (NM_002863, intron 19 of 19)	intron (NM_002863, intron 19 of 19)	34446	NM_181814	145447	Hs.271896	NM_181533	ENSG00000131969	ABHD12B	BEM46L3|C14orf29|c14_5314	abhydrolase domain containing 12B	protein-coding
487	chr10	22626780	22627071	+	0	NA	intron (NM_005028, intron 1 of 9)	intron (NM_005028, intron 1 of 9)	87183	NM_001330062	5305	Hs.57079	NM_005028	ENSG00000150867	PIP4K2A	PI5P4KA|PIP5K2A|PIP5KII-alpha|PIP5KIIA|PIPK	phosphatidylinositol-5-phosphate 4-kinase type 2 alpha	protein-coding
4056	chr7	21388386	21388792	+	0	NA	Intergenic	L1MC1|LINE|L1	-39494	NM_003112	6671	Hs.88013	NM_003112	ENSG00000105866	SP4	HF1B|SPR-1	Sp4 transcription factor	protein-coding
2428	chr21	16551273	16551607	+	0	NA	intron (NR_136547, intron 2 of 2)	intron (NR_136547, intron 2 of 2)	11612	NR_029480	406885		NR_029480	ENSG00000199030	MIRLET7C	LET7C|MIRNLET7C|hsa-let-7c|let-7c	microRNA let-7c	ncRNA
926	chr12	49432707	49433069	+	0	NA	intron (NM_001293285, intron 3 of 14)	L1MB2|LINE|L1	43714	NR_033267	100335030	Hs.687044	NR_033267		LOC100335030	-	FGFR1 oncogene partner 2 pseudogene	pseudo
2262	chr2	209767273	209767701	+	0	NA	Intergenic	Intergenic	-4345	NM_182587	285175	Hs.396201	NM_032504	ENSG00000144406	UNC80	C2orf21|UNC-80	unc-80 homolog, NALCN channel complex subunit	protein-coding
3886	chr6	122113625	122114162	+	0	NA	Intergenic	L1MA7|LINE|L1	-285658	NM_001135564	3298	Hs.158195	NM_004506	ENSG00000025156	HSF2	HSF 2|HSTF 2	heat shock transcription factor 2	protein-coding
4604	chr8	103574832	103575162	+	0	NA	intron (NM_001348497, intron 1 of 22)	intron (NM_001348497, intron 1 of 22)	-73087	NR_145698	105375690		NR_145697		LOC105375690	-	uncharacterized LOC105375690	ncRNA
1979	chr2	137987452	137987683	+	0	NA	intron (NM_006895, intron 2 of 5)	intron (NM_006895, intron 2 of 5)	23094	NM_006895	3176	Hs.42151	NM_006895	ENSG00000150540	HNMT	HMT|HNMT-S1|HNMT-S2|MRT51	histamine N-methyltransferase	protein-coding
2086	chr2	163505237	163505628	+	0	NA	Intergenic	L1MA3|LINE|L1	230576	NM_018086	55137	Hs.593650	NM_018086	ENSG00000182263	FIGN	-	fidgetin, microtubule severing factor	protein-coding
2636	chr3	63603318	63603625	+	0	NA	intron (NM_001130003, intron 4 of 5)	L1PA15|LINE|L1	-49204	NM_001080537	132203	Hs.130704	NM_001080537	ENSG00000188817	SNTN	S100A1L|S100AL|sentan	sentan, cilia apical structure protein	protein-coding
3849	chr6	106182081	106182584	+	0	NA	Intergenic	L3|LINE|CR1	83391	NM_182907	639	Hs.436023	NM_001198	ENSG00000057657	PRDM1	BLIMP1|PRDI-BF1	PR/SET domain 1	protein-coding
2050	chr2	156196094	156196474	+	0	NA	intron (NR_110250, intron 1 of 3)	L3b|LINE|CR1	58647	NR_110250	101929378	Hs.171192	NR_110249	ENSG00000226383	LINC01876	-	long intergenic non-protein coding RNA 1876	ncRNA
627	chr10	110077031	110077306	+	0	NA	intron (NM_001121, intron 1 of 13)	intron (NM_001121, intron 1 of 13)	-68787	NR_038943	100505933	Hs.604103	NR_038943		ADD3-AS1	-	ADD3 antisense RNA 1	ncRNA
498	chr10	28735157	28735424	+	0	NA	Intergenic	Intergenic	-8360	NR_120652	101929218	Hs.224866	NR_120652		LINC01517	-	long intergenic non-protein coding RNA 1517	ncRNA
3501	chr5	118257133	118257404	+	0	NA	intron (NR_104997, intron 2 of 2)	L1MC5a|LINE|L1	-25306	NR_104609	100505811	Hs.369776	NR_104609	ENSG00000250427	LINC02148	HNCAT21	long intergenic non-protein coding RNA 2148	ncRNA
2170	chr2	181122599	181123111	+	0	NA	promoter-TSS (NR_130784)	promoter-TSS (NR_130784)	-982	NR_130784	101927156	Hs.580074	NR_130784		LINC01934	-	long intergenic non-protein coding RNA 1934	ncRNA
1243	chr13	110027939	110028339	+	0	NA	Intergenic	Tigger5|DNA|TcMar-Tigger	-25146	NR_126387	104355146	Hs.508690	NR_126387	ENSG00000231428	LINC00396	-	long intergenic non-protein coding RNA 396	ncRNA
2495	chr3	6315878	6316312	+	0	NA	Intergenic	Intergenic	489354	NR_110123	101927347	Hs.333345	NR_110123	ENSG00000226258	GRM7-AS3	-	GRM7 antisense RNA 3	ncRNA
3325	chr5	27854644	27855042	+	0	NA	Intergenic	MLT2A2|LTR|ERVL	382551	NR_038848	643401	Hs.533212	NR_038848	ENSG00000250337	PURPL	LINC01021	p53 upregulated regulator of p53 levels	ncRNA
1160	chr13	69474186	69474621	+	0	NA	Intergenic	Intergenic	252057	NR_125752	103689913	Hs.585628	NR_125752	ENSG00000235221	LINC00383	LINC00401	long intergenic non-protein coding RNA 383	ncRNA
1938	chr2	102025036	102025306	+	0	NA	TTS (NM_001261419)	TTS (NM_001261419)	26210	NR_048564	7850	Hs.25333	NM_004633	ENSG00000115590	IL1R2	CD121b|CDw121b|IL-1R-2|IL-1RT-2|IL-1RT2|IL1R2c|IL1RB	interleukin 1 receptor type 2	protein-coding
53	chr1	64455193	64455466	+	0	NA	Intergenic	L2c|LINE|L2	-14800	NM_020925	57685	Hs.443891	NM_020925	ENSG00000158966	CACHD1	-	cache domain containing 1	protein-coding
1003	chr12	82874986	82875343	+	0	NA	intron (NM_152588, intron 2 of 11)	intron (NM_152588, intron 2 of 11)	188009	NM_001320322	160335	Hs.577775	NM_152588	ENSG00000179104	TMTC2	IBDBP1	transmembrane O-mannosyltransferase targeting cadherins 2	protein-coding
2979	chr4	23894059	23894516	+	0	NA	intron (NM_001330752, intron 2 of 13)	intron (NM_001330752, intron 2 of 13)	-4240	NR_148984	10891	Hs.527078	NM_013261	ENSG00000109819	PPARGC1A	LEM6|PGC-1(alpha)|PGC-1alpha|PGC-1v|PGC1|PGC1A|PPARGC1	PPARG coactivator 1 alpha	protein-coding
4313	chr7	121931517	121931990	+	0	NA	intron (NM_001206839, intron 2 of 28)	intron (NM_001206839, intron 2 of 28)	58592	NM_001369396	5803	Hs.489824	NM_002851	ENSG00000106278	PTPRZ1	HPTPZ|HPTPzeta|PTP-ZETA|PTP18|PTPRZ|PTPZ|R-PTP-zeta-2|RPTPB|RPTPbeta|phosphacan	protein tyrosine phosphatase receptor type Z1	protein-coding
3152	chr4	115898088	115898388	+	0	NA	Intergenic	ERVL-B4-int|LTR|ERVL	-401487	NR_031737	100302290		NR_031737	ENSG00000284253	MIR1973	hsa-mir-1973|mir-1973	microRNA 1973	ncRNA
696	chr11	29333973	29334351	+	0	NA	Intergenic	Intergenic	-260251	NR_149107	105376606	Hs.577275	NR_149106	ENSG00000255117	LINC02546	-	long intergenic non-protein coding RNA 2546	ncRNA
1930	chr2	95709826	95710208	+	0	NA	Intergenic	L1ME1|LINE|L1	116964	NR_103734	150759	Hs.503463	NR_103734		LINC00342	NCRNA00342	long intergenic non-protein coding RNA 342	ncRNA
1929	chr2	88753198	88753477	+	0	NA	Intergenic	Chap1_Mam|DNA|hAT-Charlie	-12565	NR_015424	645784	Hs.105323	NR_015424	ENSG00000230006	ANKRD36BP2	-	ankyrin repeat domain 36B pseudogene 2	pseudo
3756	chr6	44842608	44842944	+	0	NA	intron (NM_181356, intron 12 of 12)	intron (NM_181356, intron 12 of 12)	-290895	NR_134609	105375075	Hs.123393	NR_134609		LOC105375075	-	uncharacterized LOC105375075	ncRNA
1084	chr12	131784357	131784755	+	0	NA	intron (NM_004592, intron 14 of 17)	intron (NM_004592, intron 14 of 17)	-43837	NM_016155	4326	Hs.709245	NM_016155	ENSG00000198598	MMP17	MMP-17|MT4-MMP|MT4MMP|MTMMP4	matrix metallopeptidase 17	protein-coding
4356	chr8	8492989	8493446	+	0	NA	Intergenic	Intergenic	-106778	NR_163138	157285	Hs.583863	NM_001080826	ENSG00000275342	PRAG1	NACK|PEAK2|PRAGMIN|SGK223	PEAK1 related, kinase-activating pseudokinase 1	protein-coding
2098	chr2	165269967	165270267	+	0	NA	intron (NM_001040143, intron 2 of 27)	intron (NM_001040143, intron 2 of 27)	-23938	NM_021007	6326	Hs.93485	NM_021007	ENSG00000136531	SCN2A	BFIC3|BFIS3|BFNIS|EIEE11|HBA|HBSCI|HBSCII|NAC2|Na(v)1.2|Nav1.2|SCN2A1|SCN2A2	sodium voltage-gated channel alpha subunit 2	protein-coding
4852	chr9	66955952	66956335	+	0	NA	Intergenic	Intergenic	21174	NR_026801	728495	Hs.723007	NM_001098718		FAM74A3	-	family with sequence similarity 74 member A3	ncRNA
3988	chr6	157107823	157108584	+	0	NA	intron (NM_020732, intron 6 of 19)	intron (NM_020732, intron 6 of 19)	71776	NM_001363725	57492	Hs.291587	NM_017519	ENSG00000049618	ARID1B	6A3-5|BAF250B|BRIGHT|CSS1|DAN15|ELD/OSA1|MRD12|OSA2|P250R	AT-rich interaction domain 1B	protein-coding
4245	chr7	107370760	107371201	+	0	NA	intron (NM_181733, intron 8 of 20)	intron (NM_181733, intron 8 of 20)	-99077	NM_005295	2845	Hs.657277	NM_005295	ENSG00000172209	GPR22	-	G protein-coupled receptor 22	protein-coding
3702	chr6	16639692	16640005	+	0	NA	intron (NM_000332, intron 4 of 8)	intron (NM_000332, intron 4 of 8)	120336	NR_152114	6310	Hs.434961	NM_000332	ENSG00000124788	ATXN1	ATX1|D6S504E|SCA1	ataxin 1	protein-coding
1008	chr12	84817352	84817613	+	0	NA	Intergenic	Kanga1a|DNA|TcMar-Tc2	95317	NM_001146335	55117	Hs.44424	NM_018057	ENSG00000072041	SLC6A15	NTT73|SBAT1|V7-3|hv7-3	solute carrier family 6 member 15	protein-coding
4180	chr7	92707432	92707768	+	0	NA	intron (NM_001259, intron 4 of 7)	intron (NM_001259, intron 4 of 7)	-117210	NM_152789	257415	Hs.18564	NM_152789	ENSG00000234545	FAM133B	-	family with sequence similarity 133 member B	protein-coding
1449	chr15	95210523	95210970	+	0	NA	Intergenic	Intergenic	116354	NR_034095	400456	Hs.536404	NR_034095	ENSG00000248441	LINC01197	-	long intergenic non-protein coding RNA 1197	ncRNA
2214	chr2	191031127	191031483	+	0	NA	intron (NR_136318, intron 2 of 2)	intron (NR_136318, intron 2 of 2)	9779	NR_136318	105373805	Hs.570280	NR_136318	ENSG00000231858	LOC105373805	-	uncharacterized LOC105373805	ncRNA
4159	chr7	89023992	89024314	+	0	NA	intron (NM_181646, intron 1 of 3)	intron (NM_181646, intron 1 of 3)	-228416	NM_152706	219557	Hs.112877	NM_152706	ENSG00000164645	TEX47	C7orf62	testis expressed 47	protein-coding
2234	chr2	200274788	200275140	+	0	NA	Intergenic	Intergenic	-30915	NM_015535	26010	Hs.120323	NM_015535	ENSG00000196141	SPATS2L	DNAPTP6|SGNP	spermatogenesis associated serine rich 2 like	protein-coding
1791	chr2	37376752	37377087	+	0	NA	Intergenic	Intergenic	32289	NM_012413	25797	Hs.79033	NM_012413	ENSG00000115828	QPCT	GCT|QC|sQC	glutaminyl-peptide cyclotransferase	protein-coding
1993	chr2	143732787	143733195	+	0	NA	intron (NM_018460, intron 13 of 13)	intron (NM_018460, intron 13 of 13)	-204076	NR_110237	101928386	Hs.668251	NR_110237	ENSG00000232377	LOC101928386	-	uncharacterized LOC101928386	ncRNA
891	chr12	27575812	27576107	+	0	NA	intron (NM_003622, intron 1 of 29)	intron (NM_003622, intron 1 of 29)	51753	NM_003622	8496	Hs.172445	NM_003622	ENSG00000110841	PPFIBP1	L2|SGT2|hSGT2|hSgt2p	PPFIA binding protein 1	protein-coding
399	chr1	221097897	221098185	+	0	NA	Intergenic	Intergenic	-217901	NR_046901	100873924	Hs.645593	NR_046901	ENSG00000257551	HLX-AS1	-	HLX antisense RNA 1	ncRNA
2994	chr4	27931049	27931335	+	0	NA	Intergenic	Intergenic	713713	NR_125921	101929199	Hs.570815	NR_125921	ENSG00000249699	LINC02261	-	long intergenic non-protein coding RNA 2261	ncRNA
2853	chr3	149638425	149639041	+	0	NA	intron (NM_001348362, intron 5 of 9)	intron (NM_001348362, intron 5 of 9)	19292	NM_015472	25937	Hs.477921	NM_015472	ENSG00000018408	WWTR1	TAZ	WW domain containing transcription regulator 1	protein-coding
1389	chr15	49895818	49896034	+	0	NA	intron (NR_073597, intron 22 of 26)	intron (NR_073597, intron 22 of 26)	217453	NR_073598	79895	Hs.511311	NM_024837	ENSG00000104043	ATP8B4	ATPIM	ATPase phospholipid transporting 8B4 (putative)	protein-coding
4494	chr8	79608854	79609275	+	0	NA	Intergenic	Intergenic	-2053	NM_007029	11075	Hs.521651	NM_007029	ENSG00000104435	STMN2	SCG10|SCGN10	stathmin 2	protein-coding
3729	chr6	21128639	21128906	+	0	NA	intron (NM_017774, intron 13 of 15)	L4_C_Mam|LINE|RTE-X	383120	NR_103790	100874531	Hs.112750	NR_103790	ENSG00000280989	LINC00581	linc-MBOAT1-4	long intergenic non-protein coding RNA 581	ncRNA
1953	chr2	111694734	111694867	+	0	NA	Intergenic	MLT1E2|LTR|ERVL-MaLR	76334	NR_039928	100616370		NR_039928	ENSG00000264793	MIR4771-1	-	microRNA 4771-1	ncRNA
3671	chr6	12097856	12098098	+	0	NA	intron (NM_002114, intron 3 of 8)	intron (NM_002114, intron 3 of 8)	85665	NM_002114	3096	Hs.567284	NM_002114	ENSG00000095951	HIVEP1	CIRIP|CRYBP1|GAAP|MBP-1|PRDII-BF1|Schnurri-1|ZAS1|ZNF40|ZNF40A	human immunodeficiency virus type I enhancer binding protein 1	protein-coding
4281	chr7	115500076	115500409	+	0	NA	Intergenic	Intergenic	81199	NR_145801	109623459		NR_145801	ENSG00000202377	SNORA25B	-	small nucleolar RNA, H/ACA box 25B	snoRNA
2538	chr3	24943910	24944331	+	0	NA	intron (NM_001290216, intron 2 of 10)	intron (NM_001290216, intron 2 of 10)	114797	NM_001290216	5915	Hs.543218	NM_000965	ENSG00000077092	RARB	HAP|MCOPS12|NR1B2|RARbeta1|RRB2	retinoic acid receptor beta	protein-coding
436	chr1	241774162	241774494	+	0	NA	intron (NM_001367482, intron 20 of 27)	intron (NM_001367482, intron 20 of 27)	-73863	NM_001319224	9156	Hs.498248	NM_003686	ENSG00000174371	EXO1	HEX1|hExoI	exonuclease 1	protein-coding
2141	chr2	174786091	174786515	+	0	NA	Intergenic	L1MB4|LINE|L1	-21831	NM_000079	1134	Hs.434479	NM_000079	ENSG00000138435	CHRNA1	ACHRA|ACHRD|CHRNA|CMS1A|CMS1B|CMS2A|FCCMS|SCCMS	cholinergic receptor nicotinic alpha 1 subunit	protein-coding
2572	chr3	31219220	31219701	+	0	NA	Intergenic	Intergenic	-57673	NR_130459	100423038		NR_130459	ENSG00000265376	MIR466	hsa-mir-466	microRNA 466	ncRNA
4157	chr7	88628645	88629065	+	0	NA	Intergenic	Intergenic	-130845	NM_181646	219578	Hs.684410	NM_181646	ENSG00000182348	ZNF804B	-	zinc finger protein 804B	protein-coding
1854	chr2	54194988	54195389	+	0	NA	intron (NM_138448, intron 3 of 3)	intron (NM_138448, intron 3 of 3)	61041	NM_001003937	388951	Hs.620508	NM_001003937	ENSG00000178021	TSPYL6	-	TSPY like 6	protein-coding
3594	chr5	173094085	173094400	+	0	NA	intron (NM_153607, intron 4 of 8)	L1MA9|LINE|L1	37890	NM_153607	153222	Hs.484195	NM_153607	ENSG00000164463	CREBRF	C5orf41|LRF	CREB3 regulatory factor	protein-coding
4865	chr9	70921058	70921451	+	0	NA	intron (NM_001366143, intron 1 of 25)	intron (NM_001366143, intron 1 of 25)	-52202	NM_020952	80036	Hs.47288	NM_020952	ENSG00000083067	TRPM3	GON-2|LTRPC3|MLSN2	transient receptor potential cation channel subfamily M member 3	protein-coding
4115	chr7	81299326	81299612	+	0	NA	Intergenic	Intergenic	262350	NR_136264	105369146	Hs.730390	NR_136264		LOC105369146	-	uncharacterized LOC105369146	ncRNA
4684	chr8	120906773	120907120	+	0	NA	Intergenic	Intergenic	-94900	NM_021021	6641	Hs.46701	NM_021021	ENSG00000172164	SNTB1	59-DAP|A1B|BSYN2|DAPA1B|SNT2|SNT2B1|TIP-43	syntrophin beta 1	protein-coding
4629	chr8	107294699	107294996	+	0	NA	intron (NM_001199859, intron 5 of 8)	intron (NM_001199859, intron 5 of 8)	41668	NM_001314051	284	Hs.369675	NM_001146	ENSG00000154188	ANGPT1	AGP1|AGPT|ANG1	angiopoietin 1	protein-coding
4170	chr7	91835775	91836200	+	0	NA	Intergenic	Intergenic	44715	NM_006980	7978	Hs.532216	NM_006980	ENSG00000127989	MTERF1	MTERF	mitochondrial transcription termination factor 1	protein-coding
307	chr1	193186253	193186496	+	0	NA	5' UTR (NM_003783, exon 1 of 2)	5' UTR (NM_003783, exon 1 of 2)	239	NM_003783	8707	Hs.518834	NM_003783	ENSG00000162630	B3GALT2	BETA3GALT2|GLCT2|beta3Gal-T2	beta-1,3-galactosyltransferase 2	protein-coding
2651	chr3	67647664	67647952	+	0	NA	intron (NM_001177599, intron 1 of 10)	MIRb|SINE|MIR	6806	NM_003848	8801	Hs.644919	NM_003848	ENSG00000172340	SUCLG2	G-SCS|GBETA|GTPSCS	succinate-CoA ligase GDP-forming beta subunit	protein-coding
517	chr10	33015673	33015973	+	0	NA	Intergenic	Intergenic	-57593	NM_002211	3688	Hs.643813	NM_002211	ENSG00000150093	ITGB1	CD29|FNRB|GPIIA|MDF2|MSK12|VLA-BETA|VLAB	integrin subunit beta 1	protein-coding
650	chr10	122541743	122542013	+	0	NA	Intergenic	L1MEi|LINE|L1	-18787	NM_007329	1755	Hs.279611	NM_004406	ENSG00000187908	DMBT1	GP340|SAG|SALSA|muclin	deleted in malignant brain tumors 1	protein-coding
4579	chr8	97144260	97144649	+	0	NA	TTS (NM_016134)	TTS (NM_016134)	133474	NM_033512	85453	Hs.173094	NM_033512	ENSG00000180543	TSPYL5	-	TSPY like 5	protein-coding
738	chr11	62073175	62073563	+	0	NA	Intergenic	Intergenic	-50642	NM_020238	3619	Hs.142179	NM_020238	ENSG00000149503	INCENP	-	inner centromere protein	protein-coding
4800	chr9	11551151	11551484	+	0	NA	Intergenic	MER44C|DNA|TcMar-Tigger	938111	NR_110696	101929428	Hs.434446	NR_110696	ENSG00000226717	PTPRD-AS2	-	PTPRD antisense RNA 2 (head to head)	ncRNA
1672	chr18	54776283	54776616	+	0	NA	Intergenic	LTR84b|LTR|ERVL	-52028	NM_004163	5874	Hs.25318	NM_004163	ENSG00000041353	RAB27B	C25KG	RAB27B, member RAS oncogene family	protein-coding
2683	chr3	78754100	78754554	+	0	NA	intron (NM_002941, intron 4 of 30)	intron (NM_002941, intron 4 of 30)	265132	NM_133631	6091	Hs.744218	NM_002941	ENSG00000169855	ROBO1	DUTT1|SAX3	roundabout guidance receptor 1	protein-coding
2741	chr3	94187744	94188092	+	0	NA	Intergenic	L1MC1|LINE|L1	124857	NM_022072	63899	Hs.436594	NM_022072	ENSG00000178694	NSUN3	MST077|MSTP077	NOP2/Sun RNA methyltransferase 3	protein-coding
2229	chr2	197360847	197361209	+	0	NA	Intergenic	Intergenic	-50248	NR_160034	91526	Hs.432706	NM_153697	ENSG00000065413	ANKRD44	PP6-ARS-B	ankyrin repeat domain 44	protein-coding
3333	chr5	32785644	32786374	+	0	NA	intron (NM_001364460, intron 6 of 6)	intron (NM_001364460, intron 6 of 6)	74688	NM_000908	4883	Hs.13528	NM_000908	ENSG00000113389	NPR3	ANP-C|ANPR-C|ANPRC|C5orf23|GUCY2B|NPR-C|NPRC	natriuretic peptide receptor 3	protein-coding
1782	chr2	35184442	35184811	+	0	NA	Intergenic	Intergenic	-286779	NR_039629	100616475		NR_039629	ENSG00000265301	MIR548AD	-	microRNA 548ad	ncRNA
2546	chr3	25885024	25885288	+	0	NA	Intergenic	Intergenic	-11461	NR_034055	285326	Hs.145246	NR_034055	ENSG00000230891	LINC00692	-	long intergenic non-protein coding RNA 692	ncRNA
266	chr1	184419294	184419631	+	0	NA	intron (NM_030806, intron 1 of 5)	L2a|LINE|L2	32433	NM_030806	81563	Hs.497159	NM_030806	ENSG00000116667	C1orf21	PIG13	chromosome 1 open reading frame 21	protein-coding
3134	chr4	111722379	111722646	+	0	NA	Intergenic	Intergenic	-422942	NM_152400	132720	Hs.23439	NM_152400	ENSG00000174749	FAM241A	C4orf32	family with sequence similarity 241 member A	protein-coding
4033	chr7	17696208	17696732	+	0	NA	Intergenic	Intergenic	-137561	NR_110013	101927630	Hs.583400	NR_110013	ENSG00000236039	LOC101927630	-	uncharacterized LOC101927630	ncRNA
2706	chr3	84108419	84109202	+	0	NA	Intergenic	Intergenic	760765	NR_033860	440970	Hs.411049	NR_033860	ENSG00000242641	LINC00971	-	long intergenic non-protein coding RNA 971	ncRNA
4577	chr8	96647919	96648484	+	0	NA	intron (NM_016134, intron 1 of 7)	intron (NM_016134, intron 1 of 7)	2959	NM_016134	10404	Hs.156178	NM_016134	ENSG00000104324	CPQ	LDP|PGCP	carboxypeptidase Q	protein-coding
3138	chr4	113502517	113502785	+	0	NA	intron (NM_001221, intron 13 of 18)	intron (NM_001221, intron 13 of 18)	209812	NM_001354279	287	Hs.620557	NM_001148	ENSG00000145362	ANK2	ANK-2|LQT4|brank-2	ankyrin 2	protein-coding
4904	chr9	87179462	87179877	+	0	NA	Intergenic	Intergenic	31025	NR_161226	401535	Hs.657740	NR_161226		C9orf170	-	chromosome 9 open reading frame 170	ncRNA
242	chr1	178465067	178465626	+	0	NA	intron (NM_004841, intron 13 of 15)	intron (NM_004841, intron 13 of 15)	-47763	NM_001170723	84066	Hs.534501	NM_032126	ENSG00000240021	TEX35	C1orf49|TSC24	testis expressed 35	protein-coding
525	chr10	34392662	34393129	+	0	NA	intron (NM_001184789, intron 7 of 22)	L2a|LINE|L2	422401	NM_001184794	56288	Hs.131489	NM_019619	ENSG00000148498	PARD3	ASIP|Baz|PAR3|PAR3alpha|PARD-3|PARD3A|PPP1R118|SE2-5L16|SE2-5LT1|SE2-5T2	par-3 family cell polarity regulator	protein-coding
4105	chr7	80804607	80804996	+	0	NA	intron (NM_006379, intron 7 of 17)	intron (NM_006379, intron 7 of 17)	114250	NM_006379	10512	Hs.269109	NM_006379	ENSG00000075223	SEMA3C	SEMAE|SemE	semaphorin 3C	protein-coding
2350	chr2	234165536	234165929	+	0	NA	Intergenic	Intergenic	115030	NM_006944	6694	Hs.444488	NM_006944	ENSG00000072080	SPP2	SPP-24|SPP24	secreted phosphoprotein 2	protein-coding
536	chr10	52410011	52410285	+	0	NA	Intergenic	Intergenic	45124	NR_120642	101928687	Hs.380362	NR_120641	ENSG00000231131	LNCAROD	A-ROD|LINC01468|lnc-MBL2-4	lncRNA activating regulator of DKK1	ncRNA
2308	chr2	222878078	222878248	+	0	NA	intron (NM_001354159, intron 1 of 14)	L2b|LINE|L2	17127	NM_001354159	2181	Hs.655772	NM_004457	ENSG00000123983	ACSL3	ACS3|FACL3|LACS 3|LACS3|PRO2194	acyl-CoA synthetase long chain family member 3	protein-coding
2200	chr2	189118431	189118715	+	0	NA	intron (NM_000393, intron 1 of 53)	intron (NM_000393, intron 1 of 53)	14538	NR_036076	100422908		NR_036076	ENSG00000264725	MIR3129	mir-3129	microRNA 3129	ncRNA
2811	chr3	119295837	119296158	+	0	NA	intron (NM_020754, intron 1 of 11)	intron (NM_020754, intron 1 of 11)	1614	NM_020754	57514	Hs.668218	NM_020754	ENSG00000031081	ARHGAP31	AOS1|CDGAP	Rho GTPase activating protein 31	protein-coding
2762	chr3	99901250	99901664	+	0	NA	intron (NM_001042459, intron 4 of 4)	intron (NM_001042459, intron 4 of 4)	-25254	NM_001282793	11259	Hs.104672	NM_014890	ENSG00000168386	FILIP1L	DOC-1|DOC1|GIP130|GIP90	filamin A interacting protein 1 like	protein-coding
3743	chr6	27066823	27067175	+	0	NA	Intergenic	(ATAA)n|Simple_repeat|Simple_repeat	-46693	NR_026776	100270746	Hs.590428	NR_026776		LOC100270746	-	uncharacterized LOC100270746	ncRNA
1769	chr2	29113698	29113891	+	0	NA	intron (NM_001287528, intron 1 of 14)	intron (NM_001287528, intron 1 of 14)	-1084	NR_109844	79745	Hs.122927	NM_024692	ENSG00000115295	CLIP4	RSNL2	CAP-Gly domain containing linker protein family member 4	protein-coding
3395	chr5	65801436	65801863	+	0	NA	intron (NM_020726, intron 9 of 12)	intron (NM_020726, intron 9 of 12)	79444	NM_020726	57486	Hs.247460	NM_020726	ENSG00000123213	NLN	AGTBP|EP24.16|MEP|MOP	neurolysin	protein-coding
352	chr1	209769321	209769597	+	0	NA	intron (NM_001287754, intron 1 of 6)	intron (NM_001287754, intron 1 of 6)	894	NM_001287754	80342	Hs.147434	NM_025228	ENSG00000009790	TRAF3IP3	T3JAM	TRAF3 interacting protein 3	protein-coding
1388	chr15	49670540	49670874	+	0	NA	Intergenic	Intergenic	49659	NM_001144955	56986	Hs.127432	NM_020234	ENSG00000104047	DTWD1	MDS009	DTW domain containing 1	protein-coding
1462	chr16	10126663	10127020	+	0	NA	intron (NM_001134408, intron 2 of 13)	intron (NM_001134408, intron 2 of 13)	55226	NM_001134408	2903	Hs.411472	NM_000833	ENSG00000183454	GRIN2A	EPND|FESD|GluN2A|LKS|NMDAR2A|NR2A	glutamate ionotropic receptor NMDA type subunit 2A	protein-coding
4845	chr9	32399511	32399782	+	0	NA	intron (NM_001278352, intron 2 of 21)	L1ME3G|LINE|L1	15003	NM_001362840	48	Hs.567229	NM_002197	ENSG00000122729	ACO1	ACONS|HEL60|IREB1|IREBP|IREBP1|IRP1	aconitase 1	protein-coding
3213	chr4	140071754	140072308	+	0	NA	intron (NM_018717, intron 1 of 4)	intron (NM_018717, intron 1 of 4)	-55984	NR_147610	101927516	Hs.662570	NR_147610		LOC101927516	-	uncharacterized LOC101927516	ncRNA
4160	chr7	89030669	89030924	+	0	NA	intron (NM_181646, intron 1 of 3)	intron (NM_181646, intron 1 of 3)	-235059	NM_152706	219557	Hs.112877	NM_152706	ENSG00000164645	TEX47	C7orf62	testis expressed 47	protein-coding
2167	chr2	181036946	181037261	+	0	NA	intron (NM_001278555, intron 3 of 5)	Tigger3b|DNA|TcMar-Tigger	55979	NM_001278554	10477	Hs.470804	NM_006357	ENSG00000170035	UBE2E3	UBCH9|UbcM2	ubiquitin conjugating enzyme E2 E3	protein-coding
2989	chr4	26433634	26433895	+	0	NA	3' UTR (NM_203283, exon 11 of 11)	3' UTR (NM_203283, exon 11 of 11)	56720	NM_000730	886	Hs.129	NM_000730	ENSG00000163394	CCKAR	CCK-A|CCK1-R|CCK1R|CCKRA	cholecystokinin A receptor	protein-coding
4578	chr8	96978280	96978529	+	0	NA	intron (NM_016134, intron 5 of 7)	intron (NM_016134, intron 5 of 7)	299524	NM_033512	85453	Hs.173094	NM_033512	ENSG00000180543	TSPYL5	-	TSPY like 5	protein-coding
3027	chr4	57074668	57075062	+	0	NA	intron (NM_001553, intron 1 of 4)	intron (NM_001553, intron 1 of 4)	-34897	NR_034081	255130	Hs.691061	NR_034081	ENSG00000245067	IGFBP7-AS1	-	IGFBP7 antisense RNA 1	ncRNA
511	chr10	31896857	31897256	+	0	NA	intron (NM_001270696, intron 3 of 17)	L1MCb|LINE|L1	11870	NM_001270699	94134	Hs.499264	NM_018287	ENSG00000165322	ARHGAP12	-	Rho GTPase activating protein 12	protein-coding
3757	chr6	45327270	45327623	+	0	NA	promoter-TSS (NM_001024630)	promoter-TSS (NM_001024630)	-871	NM_001015051	860	Hs.535845	NM_004348	ENSG00000124813	RUNX2	AML3|CBF-alpha-1|CBFA1|CCD|CCD1|CLCD|OSF-2|OSF2|PEA2aA|PEBP2aA	RUNX family transcription factor 2	protein-coding
3704	chr6	16726770	16727086	+	0	NA	intron (NM_000332, intron 3 of 8)	intron (NM_000332, intron 3 of 8)	33256	NR_152114	6310	Hs.434961	NM_000332	ENSG00000124788	ATXN1	ATX1|D6S504E|SCA1	ataxin 1	protein-coding
2322	chr2	225132920	225133434	+	0	NA	Intergenic	Intergenic	-90709	NM_014689	55619	Hs.46578	NM_014689	ENSG00000135905	DOCK10	DRIP2|Nbla10300|ZIZ3	dedicator of cytokinesis 10	protein-coding
3281	chr4	175450408	175450892	+	0	NA	Intergenic	PRIMA41-int|LTR|ERV1	337026	NM_001261448	2823	Hs.75819	NM_005277	ENSG00000150625	GPM6A	GPM6|M6A	glycoprotein M6A	protein-coding
2626	chr3	61030402	61030867	+	0	NA	intron (NR_148922, intron 3 of 3)	L2a|LINE|L2	220818	NR_148922	2272	Hs.655995	NM_002012	ENSG00000189283	FHIT	AP3Aase|FRA3B	fragile histidine triad diadenosine triphosphatase	protein-coding
4925	chr9	104895533	104896000	+	0	NA	intron (NM_005502, intron 2 of 49)	intron (NM_005502, intron 2 of 49)	32389	NM_005502	19	Hs.659274	NM_005502	ENSG00000165029	ABCA1	ABC-1|ABC1|CERP|HDLDT1|TGD	ATP binding cassette subfamily A member 1	protein-coding
3418	chr5	79845586	79846019	+	0	NA	Intergenic	Intergenic	-90777	NR_131226	105616916	Hs.590325	NR_131226	ENSG00000250888	LINC01455	MDONA|TCONS_00009433	long intergenic non-protein coding RNA 1455	ncRNA
3205	chr4	133156259	133156791	+	0	NA	intron (NM_032961, intron 3 of 4)	intron (NM_032961, intron 3 of 4)	7231	NM_020815	57575	Hs.192859	NM_020815	ENSG00000138650	PCDH10	OL-PCDH|PCDH19	protocadherin 10	protein-coding
4140	chr7	84701377	84701772	+	0	NA	Intergenic	Intergenic	169098	NR_110080	101927378	Hs.539042	NR_110079	ENSG00000235139	LOC101927378	-	uncharacterized LOC101927378	ncRNA
523	chr10	33327735	33327995	+	0	NA	intron (NM_001244973, intron 2 of 16)	intron (NM_001244973, intron 2 of 16)	6802	NM_003873	8829	Hs.131704	NM_003873	ENSG00000099250	NRP1	BDCA4|CD304|NP1|NRP|VEGF165R	neuropilin 1	protein-coding
901	chr12	29076235	29076505	+	0	NA	Intergenic	Intergenic	-72908	NM_001271783	55711	Hs.684482	NM_018099	ENSG00000064763	FAR2	HEL-S-81|MLSTD1|SDR10E2	fatty acyl-CoA reductase 2	protein-coding
1363	chr15	34188737	34189067	+	0	NA	intron (NM_024713, intron 1 of 9)	LOR1-int|LTR|ERV1	21194	NM_024713	79768	Hs.633566	NM_024713	ENSG00000134152	KATNBL1	C15orf29	katanin regulatory subunit B1 like 1	protein-coding
3804	chr6	74578375	74578708	+	0	NA	intron (NR_110856, intron 2 of 3)	intron (NR_110856, intron 2 of 3)	509090	NR_110856	101928516	Hs.384600	NR_110856	ENSG00000223786	LOC101928516	-	uncharacterized LOC101928516	ncRNA
869	chr12	23826799	23827121	+	0	NA	intron (NM_152989, intron 6 of 17)	intron (NM_152989, intron 6 of 17)	122710	NM_006940	6660	Hs.434948	NM_006940	ENSG00000134532	SOX5	L-SOX5|L-SOX5B|L-SOX5F|LAMSHF	SRY-box transcription factor 5	protein-coding
1029	chr12	91613266	91613664	+	0	NA	Intergenic	L2c|LINE|L2	-430648	NM_001920	1634	Hs.156316	NM_001920	ENSG00000011465	DCN	CSCD|DSPG2|PG40|PGII|PGS2|SLRR1B	decorin	protein-coding
2749	chr3	97984140	97984508	+	0	NA	Intergenic	Intergenic	-11873	NM_032778	84864	Hs.570562	NM_032778	ENSG00000170854	RIOX2	JMJD10|MDIG|MINA|MINA53|NO52|ROX	ribosomal oxygenase 2	protein-coding
712	chr11	35539075	35539362	+	0	NA	Intergenic	Intergenic	-8918	NM_001282675	25891	Hs.55044	NM_015430	ENSG00000149090	PAMR1	DKFZP586H2123|FP938|RAMP	peptidase domain containing associated with muscle regeneration 1	protein-coding
1734	chr2	12318421	12319085	+	0	NA	intron (NR_110196, intron 4 of 5)	intron (NR_110196, intron 4 of 5)	119623	NR_037452	100500884		NR_037452	ENSG00000264089	MIR3681	-	microRNA 3681	ncRNA
1329	chr14	67006044	67006371	+	0	NA	intron (NM_001024218, intron 8 of 21)	intron (NM_001024218, intron 8 of 21)	-183233	NM_173526	161142	Hs.412818	NM_173526	ENSG00000172717	FAM71D	C14orf54	family with sequence similarity 71 member D	protein-coding
3244	chr4	156146589	156147053	+	0	NA	Intergenic	MLT1L|LTR|ERVL-MaLR	-192955	NM_001334	1519	Hs.75262	NM_001334	ENSG00000256043	CTSO	CTSO1	cathepsin O	protein-coding
3854	chr6	108678362	108678579	+	0	NA	intron (NM_201559, intron 3 of 3)	intron (NM_201559, intron 3 of 3)	-73184	NR_033376	387111	Hs.520310	NR_033376	ENSG00000203801	LINC00222	C6orf181|NCRNA00222|dJ354J5.2	long intergenic non-protein coding RNA 222	ncRNA
2747	chr3	96734317	96734628	+	0	NA	Intergenic	Intergenic	-80122	NM_001278301	285220	Hs.272208	NM_173655	ENSG00000080224	EPHA6	EHK-2|EHK2|EK12|EPA6|HEK12|PRO57066	EPH receptor A6	protein-coding
553	chr10	61262466	61263200	+	0	NA	Intergenic	L1M6|LINE|L1	-189806	NR_120643	101928781	Hs.568856	NR_120643		TMEM26-AS1	-	TMEM26 antisense RNA 1	ncRNA
1777	chr2	33444862	33445254	+	0	NA	intron (NM_170672, intron 1 of 18)	intron (NM_170672, intron 1 of 18)	8710	NM_001349975	25780	Hs.143674	NM_015376	ENSG00000152689	RASGRP3	GRP3	RAS guanyl releasing protein 3	protein-coding
1257	chr14	31895270	31895683	+	0	NA	Intergenic	Intergenic	-49377	NR_146544	105370439		NR_146544	ENSG00000258474	LINC02313	-	long intergenic non-protein coding RNA 2313	ncRNA
736	chr11	60128332	60128640	+	0	NA	Intergenic	LTR29|LTR|ERV1	39822	NM_000139	2206	Hs.386748	NM_000139	ENSG00000149534	MS4A2	APY|ATOPY|FCER1B|FCERI|IGEL|IGER|IGHER|MS4A1	membrane spanning 4-domains A2	protein-coding
4283	chr7	116212843	116213193	+	0	NA	intron (NM_015641, intron 1 of 6)	intron (NM_015641, intron 1 of 6)	2479	NM_015641	26136	Hs.592286	NM_015641	ENSG00000135269	TES	TESS|TESS-2	testin LIM domain protein	protein-coding
1448	chr15	94026615	94027405	+	0	NA	intron (NR_120320, intron 2 of 8)	intron (NR_120320, intron 2 of 8)	80928	NR_120320	101927112	Hs.134687	NR_120320	ENSG00000259724	LINC01581	-	long intergenic non-protein coding RNA 1581	ncRNA
665	chr11	12592214	12592769	+	0	NA	Intergenic	L2c|LINE|L2	-81930	NM_021961	7003	Hs.655331	NM_021961	ENSG00000187079	TEAD1	AA|NTEF-1|REF1|TCF-13|TCF13|TEAD-1|TEF-1	TEA domain transcription factor 1	protein-coding
643	chr10	116973407	116973738	+	0	NA	intron (NM_001258298, intron 1 of 15)	L2a|LINE|L2	31615	NM_018330	57698	Hs.501140	NM_018330	ENSG00000187164	SHTN1	KIAA1598|shootin-1	shootin 1	protein-coding
1245	chr13	114315409	114315793	+	0	NA	intron (NM_001164145, intron 1 of 2)	L1MB8|LINE|L1	1098	NM_032436	283489	Hs.7542	NM_032436	ENSG00000198824	CHAMP1	C13orf8|CAMP|CHAMP|MRD40|ZNF828	chromosome alignment maintaining phosphoprotein 1	protein-coding
3727	chr6	20680530	20681008	+	0	NA	intron (NM_017774, intron 5 of 15)	intron (NM_017774, intron 5 of 15)	146312	NM_017774	54901	Hs.657604	NM_017774	ENSG00000145996	CDKAL1	-	CDK5 regulatory subunit associated protein 1 like 1	protein-coding
1988	chr2	142112687	142113309	+	0	NA	intron (NM_018557, intron 1 of 90)	intron (NM_018557, intron 1 of 90)	18703	NM_018557	53353	Hs.656461	NM_018557	ENSG00000168702	LRP1B	LRP-1B|LRP-DIT|LRPDIT	LDL receptor related protein 1B	protein-coding
368	chr1	213623161	213623475	+	0	NA	Intergenic	Intergenic	-301431	NR_046189	100861504	Hs.742586	NR_046189		LINC00538	PROX1UT|Yiya	long intergenic non-protein coding RNA 538	ncRNA
526	chr10	34405851	34406211	+	0	NA	intron (NM_001184791, intron 4 of 20)	intron (NM_001184791, intron 4 of 20)	409265	NM_001184794	56288	Hs.131489	NM_019619	ENSG00000148498	PARD3	ASIP|Baz|PAR3|PAR3alpha|PARD-3|PARD3A|PPP1R118|SE2-5L16|SE2-5LT1|SE2-5T2	par-3 family cell polarity regulator	protein-coding
3618	chr6	2754374	2754834	+	0	NA	intron (NM_001347872, intron 1 of 12)	L1MB8|LINE|L1	-3682	NM_001012418	340156	Hs.127830	NM_001012418	ENSG00000145949	MYLK4	SgK085	myosin light chain kinase family member 4	protein-coding
3272	chr4	172356073	172356410	+	0	NA	intron (NM_001034845, intron 5 of 12)	intron (NM_001034845, intron 5 of 12)	332676	NR_125895	101928314	Hs.566023	NR_125894		GALNTL6-AS1	-	GALNTL6 antisense RNA 1	ncRNA
290	chr1	189121971	189122276	+	0	NA	Intergenic	Intergenic	1353887	NM_001317188	339479	Hs.65765	NM_199051	ENSG00000162670	BRINP3	DBCCR1L|DBCCR1L1|FAM5C	BMP/retinoic acid inducible neural specific 3	protein-coding
4288	chr7	116610197	116610635	+	0	NA	intron (NR_120506, intron 1 of 4)	intron (NR_120506, intron 1 of 4)	4404	NR_120506	100996266	Hs.552122	NR_120506		LINC01510	-	long intergenic non-protein coding RNA 1510	ncRNA
2969	chr4	20045014	20045379	+	0	NA	Intergenic	Intergenic	-206709	NM_004787	9353	Hs.29802	NM_004787	ENSG00000145147	SLIT2	SLIL3|Slit-2	slit guidance ligand 2	protein-coding
1022	chr12	89349482	89350076	+	0	NA	intron (NM_022652, intron 1 of 1)	intron (NM_022652, intron 1 of 1)	2722	NM_001946	1848	Hs.298654	NM_001946	ENSG00000139318	DUSP6	HH19|MKP3|PYST1	dual specificity phosphatase 6	protein-coding
2755	chr3	98954883	98955261	+	0	NA	Intergenic	Intergenic	-53377	NM_080927	131566	Hs.203691	NM_080927	ENSG00000057019	DCBLD2	CLCP1|ESDN	discoidin, CUB and LCCL domain containing 2	protein-coding
2296	chr2	215683467	215683798	+	0	NA	intron (NR_037195, intron 5 of 9)	intron (NR_037195, intron 5 of 9)	-34411	NR_132383	105373869	Hs.152812	NR_132383		LINC01614	LCAL4	long intergenic non-protein coding RNA 1614	ncRNA
927	chr12	50200957	50201310	+	0	NA	5' UTR (NM_001243775, exon 1 of 5)	5' UTR (NM_001243775, exon 1 of 5)	400	NM_001243775	51474	Hs.525419	NM_016357	ENSG00000050405	LIMA1	EPLIN|LDLCQ8|SREBP3	LIM domain and actin binding 1	protein-coding
788	chr11	94329523	94329856	+	0	NA	Intergenic	MLT1A0-int|LTR|ERVL-MaLR	24052	NM_001199206	390243	Hs.553758	NM_001080486	ENSG00000183560	IZUMO1R	FOLR4|Folbp3|JUNO	IZUMO1 receptor, JUNO	protein-coding
564	chr10	62498294	62498670	+	0	NA	intron (NM_199451, intron 4 of 7)	intron (NM_199451, intron 4 of 7)	-21966	NM_199452	22891	Hs.22653	NM_014951	ENSG00000138311	ZNF365	Su48|UAN|ZNF365D	zinc finger protein 365	protein-coding
1266	chr14	35085423	35085868	+	0	NA	exon (NM_001305156, exon 13 of 13)	exon (NM_001305156, exon 13 of 13)	4564	NR_110415	101927178	Hs.617139	NR_110415	ENSG00000151327	LOC101927178	-	uncharacterized LOC101927178	ncRNA
1561	chr17	59719539	59719791	+	0	NA	intron (NM_001329394, intron 1 of 11)	intron (NM_001329394, intron 1 of 11)	12011	NM_001329400	81671	Hs.444569	NM_030938	ENSG00000062716	VMP1	EPG3|TANGO5|TMEM49	vacuole membrane protein 1	protein-coding
2920	chr3	177793495	177793784	+	0	NA	Intergenic	MER5A1|DNA|hAT-Charlie	-23226	NR_110826	102724550	Hs.570526	NR_110826	ENSG00000231574	LINC02015	KCCAT211	long intergenic non-protein coding RNA 2015	ncRNA
2474	chr22	16827532	16827973	+	0	NA	non-coding (NR_003607, exon 1 of 2)	non-coding (NR_003607, exon 1 of 2)	278	NR_003607	27437	Hs.143955	NR_003607	ENSG00000229027	HSFY1P1	CECR8|HSFYL1|HSFYP1|NCRNA00016	HSFY1 pseudogene 1	pseudo
4396	chr8	40208348	40208674	+	0	NA	Intergenic	Intergenic	55029	NM_020130	56892	Hs.591849	NM_020130	ENSG00000176907	TCIM	C8orf4|TC-1|TC1	transcriptional and immune response regulator	protein-coding
2520	chr3	17759928	17760229	+	0	NA	Intergenic	L1ME4a|LINE|L1	17134	NR_135536	105376975	Hs.543238	NR_135536		LOC105376975	-	uncharacterized LOC105376975	ncRNA
1345	chr14	75166024	75166248	+	0	NA	intron (NM_006827, intron 1 of 4)	intron (NM_006827, intron 1 of 4)	10476	NM_006827	10972	Hs.74137	NM_006827	ENSG00000170348	TMED10	P24(DELTA)|S31I125|S31III125|TMP21|Tmp-21-I|p23|p24d1	transmembrane p24 trafficking protein 10	protein-coding
2835	chr3	146550835	146551434	+	0	NA	Intergenic	Intergenic	-6527	NM_021105	5359	Hs.130759	NM_021105	ENSG00000188313	PLSCR1	MMTRA1B	phospholipid scramblase 1	protein-coding
3897	chr6	126016653	126016972	+	0	NA	intron (NM_001031712, intron 11 of 12)	intron (NM_001031712, intron 11 of 12)	30272	NR_146803	60487	Hs.404186	NM_021820	ENSG00000066651	TRMT11	C6orf75|MDS024|TRM11|TRMT11-1	tRNA methyltransferase 11 homolog	protein-coding
3214	chr4	140717353	140717667	+	0	NA	intron (NM_015130, intron 1 of 20)	intron (NM_015130, intron 1 of 20)	38875	NM_015130	23158	Hs.480819	NM_015130	ENSG00000109436	TBC1D9	GRAMD9|MDR1	TBC1 domain family member 9	protein-coding
2564	chr3	30140343	30140720	+	0	NA	Intergenic	Intergenic	-206375	NR_046556	100873977	Hs.581453	NR_046556	ENSG00000235593	RBMS3-AS1	-	RBMS3 antisense RNA 1	ncRNA
3451	chr5	92552649	92552973	+	0	NA	Intergenic	Intergenic	1018532	NR_109825	441094	Hs.457407	NR_015369	ENSG00000237187	NR2F1-AS1	-	NR2F1 antisense RNA 1	ncRNA
3383	chr5	59874702	59874960	+	0	NA	intron (NM_001165899, intron 3 of 16)	intron (NM_001165899, intron 3 of 16)	18895	NM_001104631	5144	Hs.117545	NM_006203	ENSG00000113448	PDE4D	ACRDYS2|DPDE3|HSPDE4D|PDE43|PDE4DN2|STRK1	phosphodiesterase 4D	protein-coding
2868	chr3	153457143	153457563	+	0	NA	intron (NR_146713, intron 5 of 6)	intron (NR_146713, intron 5 of 6)	-27142	NR_160966	152118	Hs.58586	NR_160966		C3orf79	-	chromosome 3 open reading frame 79	ncRNA
2753	chr3	98737324	98737715	+	0	NA	intron (NM_001323366, intron 1 of 11)	intron (NM_001323366, intron 1 of 11)	4063	NM_001323365	10402	Hs.148716	NM_006100	ENSG00000064225	ST3GAL6	SIAT10|ST3GALVI	ST3 beta-galactoside alpha-2,3-sialyltransferase 6	protein-coding
1648	chr18	30618425	30619018	+	0	NA	Intergenic	Tigger1|DNA|TcMar-Tigger	319811	NR_031684	100302131		NR_031684	ENSG00000283218	MIR302F	MIRN302F|hsa-mir-302f	microRNA 302f	ncRNA
1858	chr2	54578777	54579008	+	0	NA	intron (NM_178313, intron 1 of 30)	intron (NM_178313, intron 1 of 30)	20498	NM_178313	6711	Hs.503178	NM_003128	ENSG00000115306	SPTBN1	ELF|HEL102|SPTB2|betaSpII	spectrin beta, non-erythrocytic 1	protein-coding
4009	chr7	13022072	13022467	+	0	NA	Intergenic	Intergenic	334636	NM_005738	10124	Hs.245540	NM_005738	ENSG00000122644	ARL4A	ARL4	ADP ribosylation factor like GTPase 4A	protein-coding
2794	chr3	113231510	113231767	+	0	NA	intron (NM_001301861, intron 2 of 19)	MER103C|DNA|hAT-Charlie	19522	NM_001301861	91653	Hs.591318	NM_033254	ENSG00000144857	BOC	CDON2	BOC cell adhesion associated, oncogene regulated	protein-coding
4784	chr9	2826308	2826569	+	0	NA	intron (NM_014878, intron 10 of 17)	intron (NM_014878, intron 10 of 17)	17657	NM_014878	9933	Hs.493309	NM_014878	ENSG00000080608	PUM3	HA-8|HLA-HA8|KIAA0020|PEN|PUF-A|PUF6|XTP5	pumilio RNA binding family member 3	protein-coding
603	chr10	91023469	91023882	+	0	NA	Intergenic	MamGypsy2-LTR|LTR|Gypsy	-9491	NR_134319	105378430	Hs.512240	NR_134319		LOC105378430	-	uncharacterized LOC105378430	ncRNA
916	chr12	41228042	41228856	+	0	NA	intron (NM_001164595, intron 3 of 9)	intron (NM_001164595, intron 3 of 9)	40129	NM_001164595	29951	Hs.380044	NM_013377	ENSG00000165966	PDZRN4	LNX4|SAMCAP3L	PDZ domain containing ring finger 4	protein-coding
3716	chr6	17877277	17877639	+	0	NA	intron (NM_001105567, intron 3 of 36)	Plat_L3|LINE|CR1	110177	NM_022113	63971	Hs.94499	NM_022113	ENSG00000137177	KIF13A	RBKIN|bA500C11.2	kinesin family member 13A	protein-coding
4712	chr8	123276932	123277192	+	0	NA	Intergenic	Intergenic	-1521	NR_037873	11244	Hs.521800	NM_007222	ENSG00000165156	ZHX1	-	zinc fingers and homeoboxes 1	protein-coding
3364	chr5	45160628	45160963	+	0	NA	Intergenic	ERV3-16A3_I-int|LTR|ERVL	351848	NM_016640	10884	Hs.124165	NM_016640	ENSG00000112996	MRPS30	MRP-S30|PAP|PDCD9|S30mt	mitochondrial ribosomal protein S30	protein-coding
3672	chr6	12573101	12573464	+	0	NA	Intergenic	Intergenic	12122	NR_149140	101928309	Hs.639414	NR_149140	ENSG00000234015	LINC02530	-	long intergenic non-protein coding RNA 2530	ncRNA
2634	chr3	62967897	62968685	+	0	NA	Intergenic	Intergenic	-92875	NM_183393	8618	Hs.654933	NM_003716	ENSG00000163618	CADPS	CADPS1|CAPS|CAPS1|UNC-31	calcium dependent secretion activator	protein-coding
824	chr11	120400842	120401231	+	0	NA	intron (NM_001301084, intron 1 of 40)	intron (NM_001301084, intron 1 of 40)	15709	NM_001301084	23365	Hs.24598	NM_015313	ENSG00000196914	ARHGEF12	LARG|PRO2792	Rho guanine nucleotide exchange factor 12	protein-coding
4208	chr7	95716810	95717169	+	0	NA	Intergenic	L1MDa|LINE|L1	-55517	NM_001278421	1780	Hs.440364	NM_004411	ENSG00000158560	DYNC1I1	DNCI1|DNCIC1	dynein cytoplasmic 1 intermediate chain 1	protein-coding
4113	chr7	81163186	81163514	+	0	NA	Intergenic	MLT2A2|LTR|ERVL	-240961	NM_001350120	10512	Hs.269109	NM_006379	ENSG00000075223	SEMA3C	SEMAE|SemE	semaphorin 3C	protein-coding
370	chr1	215360084	215360344	+	0	NA	Intergenic	ERVL-E-int|LTR|ERVL	-207090	NM_001319295	51133	Hs.335139	NM_016121	ENSG00000136636	KCTD3	NY-REN-45	potassium channel tetramerization domain containing 3	protein-coding
2562	chr3	30091469	30092011	+	0	NA	Intergenic	L1MA10|LINE|L1	-157584	NR_046556	100873977	Hs.581453	NR_046556	ENSG00000235593	RBMS3-AS1	-	RBMS3 antisense RNA 1	ncRNA
3922	chr6	134447998	134448372	+	0	NA	intron (NR_125852, intron 3 of 4)	L1MB7|LINE|L1	9795	NR_038219	154092	Hs.223718	NR_038216		LINC01010	-	long intergenic non-protein coding RNA 1010	ncRNA
3820	chr6	88377004	88377418	+	0	NA	Intergenic	Intergenic	162158	NR_110867	101928936	Hs.533080	NR_110867		LOC101928936	-	uncharacterized LOC101928936	ncRNA
1116	chr13	41139406	41139885	+	0	NA	intron (NR_120423, intron 1 of 3)	L1ME2|LINE|L1	6717	NR_120423	101929140	Hs.663088	NR_120423	ENSG00000278390	LOC101929140	-	uncharacterized LOC101929140	ncRNA
923	chr12	46556791	46557113	+	0	NA	intron (NR_125380, intron 3 of 3)	intron (NR_125380, intron 3 of 3)	172845	NR_125381	100288798	Hs.525922	NR_125377		LOC100288798	-	uncharacterized LOC100288798	ncRNA
3401	chr5	68015428	68015758	+	0	NA	Intergenic	MER5A|DNA|hAT-Charlie	-174283	NR_105003	102467655	Hs.544102	NR_105003	ENSG00000253787	LINC02219	-	long intergenic non-protein coding RNA 2219	ncRNA
2172	chr2	181258574	181259010	+	0	NA	intron (NR_130784, intron 2 of 4)	intron (NR_130784, intron 2 of 4)	46860	NR_039637	100616213		NR_039637	ENSG00000266705	MIR4437	mir-4437	microRNA 4437	ncRNA
1355	chr14	91058077	91058386	+	0	NA	intron (NM_001322235, intron 1 of 17)	intron (NM_001322235, intron 1 of 17)	1893	NM_001322237	9252	Hs.510225	NM_004755	ENSG00000100784	RPS6KA5	MSK1|MSPK1|RLPK	ribosomal protein S6 kinase A5	protein-coding
415	chr1	225655445	225655673	+	0	NA	Intergenic	MER130|DNA|DNA	-2436	NM_001008493	55740	Hs.497893	NM_018212	ENSG00000154380	ENAH	ENA|MENA|NDPP1	ENAH actin regulator	protein-coding
3467	chr5	100175346	100175764	+	0	NA	Intergenic	MLT1G|LTR|ERVL-MaLR	212699	NR_027503	100133050	Hs.534796	NR_027503		LOC100133050	-	glucuronidase beta pseudogene	pseudo
4643	chr8	110918461	110918831	+	0	NA	Intergenic	Intergenic	108787	NR_125416	101927459	Hs.575543	NR_125416	ENSG00000253877	LINC01608	-	long intergenic non-protein coding RNA 1608	ncRNA
3145	chr4	114093173	114093688	+	0	NA	Intergenic	Intergenic	-113783	NM_001354210	79642	Hs.22895	NM_024590	ENSG00000180801	ARSJ	ASJ	arylsulfatase family member J	protein-coding
3495	chr5	114419808	114420476	+	0	NA	intron (NM_021614, intron 3 of 7)	intron (NM_021614, intron 3 of 7)	-13369	NR_103458	3781	Hs.98280	NM_021614	ENSG00000080709	KCNN2	KCa2.2|SK2|SKCA2|SKCa 2|hSK2	potassium calcium-activated channel subfamily N member 2	protein-coding
1890	chr2	65339729	65339984	+	0	NA	intron (NM_001128210, intron 2 of 5)	Charlie1a|DNA|hAT-Charlie	26922	NM_001128210	200734	Hs.59332	NM_181784	ENSG00000198369	SPRED2	Spred-2	sprouty related EVH1 domain containing 2	protein-coding
4120	chr7	82840356	82840805	+	0	NA	intron (NM_033026, intron 14 of 24)	intron (NM_033026, intron 14 of 24)	322304	NM_033026	27445	Hs.12376	NM_014510	ENSG00000186472	PCLO	ACZ|PCH3	piccolo presynaptic cytomatrix protein	protein-coding
623	chr10	107496759	107497072	+	0	NA	Intergenic	Intergenic	-332209	NM_001206569	114815	Hs.591915	NM_052918	ENSG00000108018	SORCS1	hSorCS	sortilin related VPS10 domain containing receptor 1	protein-coding
4478	chr8	76344817	76345127	+	0	NA	Intergenic	Intergenic	-61682	NR_105006	101926978	Hs.615028	NR_105006	ENSG00000254300	LINC01111	-	long intergenic non-protein coding RNA 1111	ncRNA
1040	chr12	93519320	93519667	+	0	NA	Intergenic	Intergenic	-50476	NM_003877	8835	Hs.485572	NM_003877	ENSG00000120833	SOCS2	CIS2|Cish2|SOCS-2|SSI-2|SSI2|STATI2	suppressor of cytokine signaling 2	protein-coding
2071	chr2	161662430	161662715	+	0	NA	intron (NM_001354451, intron 1 of 25)	intron (NM_001354451, intron 1 of 25)	38156	NM_001354445	57282	Hs.333958	NM_022058	ENSG00000144290	SLC4A10	NBCn2|NCBE	solute carrier family 4 member 10	protein-coding
284	chr1	187471642	187472044	+	0	NA	intron (NR_132374, intron 2 of 2)	intron (NR_132374, intron 2 of 2)	28215	NR_132374	106144535	Hs.568709	NR_132374		LINC01037	-	long intergenic non-protein coding RNA 1037	ncRNA
3275	chr4	173859227	173859619	+	0	NA	Intergenic	Intergenic	-37850	NR_146487	101928478		NR_146487	ENSG00000250708	LINC02269	-	long intergenic non-protein coding RNA 2269	ncRNA
54	chr1	66166716	66167125	+	0	NA	intron (NM_001037340, intron 1 of 14)	L1MB7|LINE|L1	-116202	NR_123718	101927139	Hs.127908	NR_123718	ENSG00000227466	LOC101927139	-	uncharacterized LOC101927139	ncRNA
2622	chr3	59245702	59246432	+	0	NA	Intergenic	LTR90A|LTR|LTR	-196035	NM_001351533	200844	Hs.368434	NM_198463	ENSG00000163689	C3orf67	-	chromosome 3 open reading frame 67	protein-coding
3558	chr5	143877244	143877627	+	0	NA	Intergenic	Intergenic	65274	NM_021182	57824	Hs.158320	NM_021182	ENSG00000158497	HMHB1	HB-1|HB-1Y|HLA-HB1	histocompatibility minor HB-1	protein-coding
1174	chr13	73411178	73411681	+	0	NA	Intergenic	Intergenic	-152815	NR_047009	100874155	Hs.672679	NR_047009		LINC00392	-	long intergenic non-protein coding RNA 392	ncRNA
4090	chr7	77388120	77388415	+	0	NA	intron (NR_146937, intron 5 of 31)	intron (NR_146937, intron 5 of 31)	-26931	NR_110073	101927243	Hs.547753	NR_110073		LOC101927243	-	uncharacterized LOC101927243	ncRNA
4282	chr7	115648005	115648235	+	0	NA	Intergenic	Intergenic	-66679	NR_145801	109623459		NR_145801	ENSG00000202377	SNORA25B	-	small nucleolar RNA, H/ACA box 25B	snoRNA
3446	chr5	88785762	88786303	+	0	NA	promoter-TSS (NM_001364353)	promoter-TSS (NM_001364353)	-521	NM_001364353	4208	Hs.649965	NM_002397	ENSG00000081189	MEF2C	C5DELq14.3|DEL5q14.3	myocyte enhancer factor 2C	protein-coding
3332	chr5	31409992	31410404	+	0	NA	intron (NM_013235, intron 30 of 34)	intron (NM_013235, intron 30 of 34)	121895	NM_013235	29102	Hs.97997	NM_013235	ENSG00000113360	DROSHA	ETOHI2|HSA242976|RANSE3L|RN3|RNASE3L|RNASEN	drosha ribonuclease III	protein-coding
3861	chr6	113065587	113065863	+	0	NA	Intergenic	Intergenic	367722	NR_149098	105377957	Hs.25088	NR_149098	ENSG00000232316	LINC02518	-	long intergenic non-protein coding RNA 2518	ncRNA
1512	chr17	14033037	14033470	+	0	NA	intron (NR_049718, intron 2 of 2)	intron (NR_049718, intron 2 of 2)	8755	NR_003261	94158	Hs.633073	NR_003261		CDRT15P1	CDRT15P	CMT1A duplicated region transcript 15 pseudogene 1	pseudo
3492	chr5	111297154	111297474	+	0	NA	intron (NM_001744, intron 1 of 10)	intron (NM_001744, intron 1 of 10)	72930	NM_001323376	814	Hs.438801	NM_001744	ENSG00000152495	CAMK4	CaMK IV|CaMK-GR|CaMKIV|caMK	calcium/calmodulin dependent protein kinase IV	protein-coding
4038	chr7	18508943	18509325	+	0	NA	promoter-TSS (NM_001204148)	promoter-TSS (NM_001204148)	-136	NM_001204147	9734	Hs.196054	NM_014707	ENSG00000048052	HDAC9	HD7|HD7b|HD9|HDAC|HDAC7|HDAC7B|HDAC9B|HDAC9FL|HDRP|MITR	histone deacetylase 9	protein-coding
134	chr1	104476160	104476507	+	0	NA	Intergenic	L2b|LINE|L2	403310	NR_033990	100129138	Hs.514487	NR_033990	ENSG00000215869	LOC100129138	-	THAP domain containing 3 pseudogene	pseudo
2774	chr3	103847701	103848003	+	0	NA	Intergenic	Intergenic	-323736	NR_039611	100616336		NR_039611	ENSG00000265328	MIR548AB	-	microRNA 548ab	ncRNA
931	chr12	51075386	51075784	+	0	NA	intron (NR_045072, intron 2 of 4)	MER58A|DNA|hAT-Charlie	8011	NR_045072	81566	Hs.524425	NM_030809	ENSG00000110925	CSRNP2	C12orf2|C12orf22|FAM130A1|PPP1R72|TAIP-12	cysteine and serine rich nuclear protein 2	protein-coding
1587	chr17	64202894	64203243	+	0	NA	intron (NM_018469, intron 2 of 11)	intron (NM_018469, intron 2 of 11)	27666	NM_001288733	55852	Hs.175414	NM_018469	ENSG00000136478	TEX2	HT008|TMEM96	testis expressed 2	protein-coding
3107	chr4	95732146	95732437	+	0	NA	Intergenic	Intergenic	-107802	NM_005390	5161	Hs.131361	NM_005390	ENSG00000163114	PDHA2	PDHAL	pyruvate dehydrogenase E1 alpha 2 subunit	protein-coding
3317	chr5	17379671	17379919	+	0	NA	non-coding (NR_033975, exon 3 of 3)	non-coding (NR_033975, exon 3 of 3)	7515	NR_033975	401177	Hs.508311	NR_033975	ENSG00000250822	LINC02111	-	long intergenic non-protein coding RNA 2111	ncRNA
1542	chr17	44496822	44497143	+	0	NA	intron (NM_001002909, intron 1 of 7)	MER125|DNA|DNA	6424	NM_001304940	23131	Hs.463129	NM_001002909	ENSG00000186566	GPATCH8	GPATC8|KIAA0553	G-patch domain containing 8	protein-coding
3263	chr4	169398199	169398602	+	0	NA	intron (NM_001199400, intron 32 of 32)	Charlie29a|DNA|hAT-Charlie	-127444	NM_020870	57630	Hs.301804	NM_020870	ENSG00000154447	SH3RF1	POSH|RNF142|SH3MD2	SH3 domain containing ring finger 1	protein-coding
4448	chr8	70240329	70240734	+	0	NA	intron (NM_001321711, intron 2 of 21)	Tigger17a|DNA|TcMar-Tigger	162859	NM_001321707	10499	Hs.446678	NM_006540	ENSG00000140396	NCOA2	GRIP1|KAT13C|NCoA-2|SRC2|TIF2|bHLHe75	nuclear receptor coactivator 2	protein-coding
4901	chr9	85909316	85909881	+	0	NA	Intergenic	L4_B_Mam|LINE|RTE-X	-31544	NM_001321881	60560	Hs.436098	NM_021929	ENSG00000135040	NAA35	EGAP|MAK10|MAK10P|bA379P1.1	N(alpha)-acetyltransferase 35, NatC auxiliary subunit	protein-coding
3872	chr6	117448815	117449305	+	0	NA	Intergenic	L1MB7|LINE|L1	-23205	NM_002944	6098	Hs.1041	NM_002944	ENSG00000047936	ROS1	MCF3|ROS|c-ros-1	ROS proto-oncogene 1, receptor tyrosine kinase	protein-coding
506	chr10	29862923	29863368	+	0	NA	Intergenic	Intergenic	-126209	NM_001323599	6840	Hs.499209	NM_003174	ENSG00000197321	SVIL	-	supervillin	protein-coding
2725	chr3	87855670	87855966	+	0	NA	intron (NM_001322210, intron 2 of 2)	Tigger7|DNA|TcMar-Tigger	63112	NM_001322208	3355	Hs.248136	NM_000866	ENSG00000179097	HTR1F	5-HT-1F|5-HT1F|5HT6|HTR1EL|MR77	5-hydroxytryptamine receptor 1F	protein-coding
4233	chr7	104900636	104900967	+	0	NA	intron (NR_027374, intron 3 of 3)	intron (NR_027374, intron 3 of 3)	25844	NR_027374	723809	Hs.124316	NR_027374	ENSG00000225329	LHFPL3-AS2	-	LHFPL3 antisense RNA 2	ncRNA
2940	chr3	185781841	185782212	+	0	NA	intron (NR_138486, intron 2 of 15)	intron (NR_138486, intron 2 of 15)	-14122	NR_049838	100847078		NR_049838	ENSG00000265470	MIR548AQ	-	microRNA 548aq	ncRNA
2300	chr2	216119041	216119675	+	0	NA	intron (NM_021141, intron 5 of 20)	L2b|LINE|L2	10010	NM_021141	7520	Hs.388739	NM_021141	ENSG00000079246	XRCC5	KARP-1|KARP1|KU80|KUB2|Ku86|NFIV	X-ray repair cross complementing 5	protein-coding
1440	chr15	83761701	83761962	+	0	NA	intron (NM_207517, intron 3 of 29)	intron (NM_207517, intron 3 of 29)	107708	NM_207517	57188	Hs.459162	NM_207517	ENSG00000156218	ADAMTSL3	ADAMTSL-3	ADAMTS like 3	protein-coding
573	chr10	68105884	68106157	+	0	NA	promoter-TSS (NM_001256267)	promoter-TSS (NM_001256267)	13	NR_045662	84665	Hs.55205	NM_032578	ENSG00000138347	MYPN	CMD1DD|CMH22|MYOP|NEM11|RCM4	myopalladin	protein-coding
3337	chr5	35694447	35694908	+	0	NA	intron (NM_024867, intron 13 of 36)	intron (NM_024867, intron 13 of 36)	76814	NM_024867	79925	Hs.298863	NM_024867	ENSG00000152582	SPEF2	CT122|KPL2	sperm flagellar 2	protein-coding
4045	chr7	19957795	19958055	+	0	NA	intron (NR_110114, intron 5 of 5)	intron (NR_110114, intron 5 of 5)	182501	NR_110114	101927668	Hs.715900	NR_110114		LOC101927668	-	uncharacterized LOC101927668	ncRNA
4828	chr9	22423605	22424017	+	0	NA	Intergenic	Intergenic	-23013	NM_022160	63951	Hs.371976	NM_022160	ENSG00000176399	DMRTA1	DMO|DMRT4	DMRT like family A1	protein-coding
1120	chr13	44429366	44429927	+	0	NA	Intergenic	Intergenic	7212	NM_006022	8848	Hs.436383	NM_006022	ENSG00000102804	TSC22D1	Ptg-2|TGFB1I4|TSC22	TSC22 domain family member 1	protein-coding
4	chr1	12449101	12449525	+	0	NA	intron (NM_015378, intron 65 of 69)	intron (NM_015378, intron 65 of 69)	-57933	NR_003022	677882	Hs.658450	NR_003022	ENSG00000266079	SNORA59B	ACA59	small nucleolar RNA, H/ACA box 59B	snoRNA
4555	chr8	90620073	90620268	+	0	NA	Intergenic	L1M5|LINE|L1	-14107	NR_104062	101937451	Hs.583685	NR_104062	ENSG00000253799	LINC01030	-	long intergenic non-protein coding RNA 1030	ncRNA
2814	chr3	122831603	122831831	+	0	NA	intron (NM_032839, intron 3 of 8)	L1MB8|LINE|L1	36648	NM_032839	84925	Hs.477346	NM_032839	ENSG00000138463	SLC49A4	DIRC2|RCC4	solute carrier family 49 member 4	protein-coding
4945	chr9	115109362	115109879	+	0	NA	intron (NM_002160, intron 1 of 27)	intron (NM_002160, intron 1 of 27)	8537	NM_002160	3371	Hs.143250	NM_002160	ENSG00000041982	TNC	150-225|DFNA56|GMEM|GP|HXB|JI|TN|TN-C	tenascin C	protein-coding
854	chr12	15608406	15608707	+	0	NA	Intergenic	L1M4a1|LINE|L1	61945	NM_030670	5800	Hs.160871	NM_002848	ENSG00000151490	PTPRO	GLEPP1|NPHS6|PTP-OC|PTP-U2|PTPROT|PTPU2|R-PTP-O	protein tyrosine phosphatase receptor type O	protein-coding
2532	chr3	22244981	22245542	+	0	NA	Intergenic	Intergenic	288122	NR_046876	100874221	Hs.160616	NR_046876	ENSG00000223351	ZNF385D-AS2	-	ZNF385D antisense RNA 2	ncRNA
361	chr1	210482902	210483471	+	0	NA	intron (NM_001122834, intron 8 of 11)	intron (NM_001122834, intron 8 of 11)	153820	NM_001170580	55733	Hs.58650	NM_018194	ENSG00000054392	HHAT	MART2|SKI1|Skn	hedgehog acyltransferase	protein-coding
4599	chr8	101758941	101759393	+	0	NA	intron (NM_001040625, intron 4 of 6)	intron (NM_001040625, intron 4 of 6)	31802	NM_032041	83988	Hs.492427	NM_032041	ENSG00000104490	NCALD	-	neurocalcin delta	protein-coding
4593	chr8	99230766	99231064	+	0	NA	intron (NM_017890, intron 17 of 61)	intron (NM_017890, intron 17 of 61)	217649	NM_015243	157680	Hs.191540	NM_015243	ENSG00000132549	VPS13B	CHS1|COH1	vacuolar protein sorting 13 homolog B	protein-coding
2015	chr2	147082735	147083004	+	0	NA	Intergenic	Intergenic	495812	NR_026904	728773	Hs.334462	NR_026904		PABPC1P2	PABP2|PABP4|PABPCP2|PABPCP4	poly(A) binding protein cytoplasmic 1 pseudogene 2	pseudo
3793	chr6	71393949	71394462	+	0	NA	Intergenic	Intergenic	9416	NR_029504	407029		NR_029504	ENSG00000207827	MIR30A	MIRN30A|mir-30a	microRNA 30a	ncRNA
2591	chr3	39910881	39911177	+	0	NA	intron (NM_001284424, intron 2 of 15)	intron (NM_001284424, intron 2 of 15)	101369	NM_001284425	25924	Hs.594535	NM_015460	ENSG00000170011	MYRIP	SLAC2-C|SLAC2C	myosin VIIA and Rab interacting protein	protein-coding
3158	chr4	119050497	119050852	+	0	NA	intron (NM_133477, intron 4 of 4)	intron (NM_133477, intron 4 of 4)	-85110	NM_016599	51778	Hs.732122	NM_016599	ENSG00000172399	MYOZ2	C4orf5|CMH16|CS-1|FATZ-2	myozenin 2	protein-coding
3976	chr6	150582179	150582575	+	0	NA	Intergenic	Intergenic	-17508	NM_001329804	57480	Hs.189781	NM_001029884	ENSG00000120278	PLEKHG1	ARHGEF41	pleckstrin homology and RhoGEF domain containing G1	protein-coding
4908	chr9	92494615	92495187	+	0	NA	TTS (NM_001393)	TTS (NM_001393)	-12395	NM_001193335	54829	Hs.435655	NM_017680	ENSG00000106819	ASPN	OS3|PLAP-1|PLAP1|SLRR1C	asporin	protein-coding
434	chr1	240350881	240351056	+	0	NA	intron (NM_001348094, intron 11 of 14)	L2a|LINE|L2	259085	NM_001305424	56776	Hs.24889	NM_020066	ENSG00000155816	FMN2	-	formin 2	protein-coding
4529	chr8	87964556	87965453	+	0	NA	Intergenic	Intergenic	-90989	NM_152418	138009	Hs.371738	NM_152418	ENSG00000176566	DCAF4L2	WDR21C	DDB1 and CUL4 associated factor 4 like 2	protein-coding
4528	chr8	87962444	87962914	+	0	NA	Intergenic	Intergenic	-88664	NM_152418	138009	Hs.371738	NM_152418	ENSG00000176566	DCAF4L2	WDR21C	DDB1 and CUL4 associated factor 4 like 2	protein-coding
2836	chr3	146581270	146581549	+	0	NA	intron (NM_001321245, intron 7 of 7)	L2a|LINE|L2	24807	NM_001085420	389158	Hs.254692	NM_001085420	ENSG00000231213	PLSCR5	-	phospholipid scramblase family member 5	protein-coding
4537	chr8	88322810	88323116	+	0	NA	intron (NM_005941, intron 1 of 9)	intron (NM_005941, intron 1 of 9)	4520	NM_005941	4325	Hs.492187	NM_005941	ENSG00000156103	MMP16	C8orf57|MMP-X2|MT-MMP2|MT-MMP3|MT3-MMP	matrix metallopeptidase 16	protein-coding
1210	chr13	90717350	90717801	+	0	NA	Intergenic	MamRTE1|LINE|RTE-BovB	209022	NR_027039	144776	Hs.434120	NR_027039	ENSG00000231674	LINC00410	-	long intergenic non-protein coding RNA 410	ncRNA
1927	chr2	84991565	84992016	+	0	NA	intron (NM_020122, intron 1 of 6)	MIR3|SINE|MIR	20629	NM_020122	56888	Hs.654968	NM_020122	ENSG00000176407	KCMF1	DEBT91|FIGC|PCMF|ZZZ1	potassium channel modulatory factor 1	protein-coding
4488	chr8	78948302	78948819	+	0	NA	Intergenic	LTR16A|LTR|ERVL	111031	NR_157588	112935892		NR_157588		LINC02605	-	long intergenic non-protein coding RNA 2605	ncRNA
1992	chr2	143615656	143616108	+	0	NA	intron (NM_018460, intron 11 of 13)	intron (NM_018460, intron 11 of 13)	-321185	NR_110237	101928386	Hs.668251	NR_110237	ENSG00000232377	LOC101928386	-	uncharacterized LOC101928386	ncRNA
3382	chr5	59298915	59299218	+	0	NA	intron (NM_001165899, intron 3 of 16)	intron (NM_001165899, intron 3 of 16)	-22951	NM_001197220	5144	Hs.117545	NM_006203	ENSG00000113448	PDE4D	ACRDYS2|DPDE3|HSPDE4D|PDE43|PDE4DN2|STRK1	phosphodiesterase 4D	protein-coding
1384	chr15	48433704	48433891	+	0	NA	intron (NM_000138, intron 54 of 65)	intron (NM_000138, intron 54 of 65)	101600	NM_001948	1854	Hs.527980	NM_001948	ENSG00000128951	DUT	dUTPase	deoxyuridine triphosphatase	protein-coding
2046	chr2	155295870	155296131	+	0	NA	Intergenic	L1MD|LINE|L1	597305	NM_001260509	3760	Hs.591606	NM_002239	ENSG00000162989	KCNJ3	GIRK1|KGA|KIR3.1	potassium voltage-gated channel subfamily J member 3	protein-coding
2274	chr2	211800131	211800446	+	0	NA	intron (NM_001042599, intron 3 of 26)	MIRb|SINE|MIR	626072	NR_031643	100313771		NR_031643	ENSG00000221782	MIR548F2	MIR548F-2|MIRN548F2|hsa-mir-548f-2	microRNA 548f-2	ncRNA
862	chr12	21346922	21347262	+	0	NA	intron (NM_134431, intron 2 of 15)	intron (NM_134431, intron 2 of 15)	-7868	NM_001329201	3375	Hs.46835	NM_000415	ENSG00000121351	IAPP	DAP|IAP	islet amyloid polypeptide	protein-coding
2327	chr2	226198954	226199233	+	0	NA	Intergenic	L2|LINE|L2	56299	NR_046102	646736	Hs.712836	NR_046102		LOC646736	-	uncharacterized LOC646736	ncRNA
244	chr1	178614356	178614571	+	0	NA	Intergenic	Intergenic	-63286	NR_039622	100616328		NR_039622	ENSG00000266417	MIR4424	-	microRNA 4424	ncRNA
1513	chr17	15306407	15306795	+	0	NA	intron (NM_031898, intron 8 of 8)	intron (NM_031898, intron 8 of 8)	34996	NM_031898	64518	Hs.414648	NM_031898	ENSG00000125409	TEKT3	-	tektin 3	protein-coding
734	chr11	58641838	58642536	+	0	NA	Intergenic	MER49|LTR|ERV1	19522	NM_000614	1270	Hs.524920	NM_000614	ENSG00000242689	CNTF	HCNTF	ciliary neurotrophic factor	protein-coding
1219	chr13	96990971	96991246	+	0	NA	intron (NM_080818, intron 2 of 3)	intron (NM_080818, intron 2 of 3)	3368	NM_080818	27199	Hs.352218	NM_080818	ENSG00000165621	OXGR1	GPR80|GPR99|P2RY15|P2Y15|aKGR	oxoglutarate receptor 1	protein-coding
1534	chr17	41056195	41056555	+	0	NA	intron (NM_001277332, intron 5 of 5)	intron (NM_001277332, intron 5 of 5)	-1164	NM_033032	728279	Hs.650131	NM_033032	ENSG00000214518	KRTAP2-2	KAP2.1|KAP2.2|KRTAP2-1|KRTAP2.1A|KRTAP2.1B	keratin associated protein 2-2	protein-coding
2231	chr2	198232245	198232563	+	0	NA	Intergenic	Intergenic	142693	NR_110267	101927619	Hs.632942	NR_110267		LINC01923	-	long intergenic non-protein coding RNA 1923	ncRNA
2886	chr3	160857425	160857818	+	0	NA	intron (NM_001317911, intron 1 of 3)	L2c|LINE|L2	-12977	NR_134243	151742	Hs.389027	NM_139245	ENSG00000163590	PPM1L	PP2C-epsilon|PP2CE|PPM1-LIKE	protein phosphatase, Mg2+/Mn2+ dependent 1L	protein-coding
3392	chr5	63127034	63127478	+	0	NA	Intergenic	Intergenic	548437	NM_181506	100130733	Hs.721348	NM_181506	ENSG00000186105	LRRC70	SLRN	leucine rich repeat containing 70	protein-coding
2515	chr3	16068135	16068449	+	0	NA	Intergenic	LTR16A1|LTR|ERVL	-106388	NM_001319051	117248	Hs.411308	NM_054110	ENSG00000131386	GALNT15	GALNACT15|GALNT13|GALNT7|GALNTL2|PIH5|pp-GalNAc-T15	polypeptide N-acetylgalactosaminyltransferase 15	protein-coding
463	chr10	4725866	4726271	+	0	NA	Intergenic	Intergenic	-47998	NR_024475	100216001	Hs.634869	NR_024475	ENSG00000231298	MANCR	LINC00704	mitotically associated long non coding RNA	ncRNA
3396	chr5	65943880	65944240	+	0	NA	TTS (NR_028474)	TTS (NR_028474)	1513	NR_028474	100303749	Hs.608060	NR_028474		LOC100303749	-	LSM3 homolog, U6 small nuclear RNA associated (S. cerevisiae) pseudogene	pseudo
821	chr11	115458957	115459276	+	0	NA	intron (NM_001098517, intron 1 of 8)	intron (NM_001098517, intron 1 of 8)	45299	NM_001098517	23705	Hs.370510	NM_014333	ENSG00000182985	CADM1	BL2|IGSF4|IGSF4A|NECL2|Necl-2|RA175|ST17|SYNCAM|TSLC1|sTSLC-1|sgIGSF|synCAM1	cell adhesion molecule 1	protein-coding
4089	chr7	48259665	48260134	+	0	NA	intron (NM_152701, intron 15 of 61)	L1PA16|LINE|L1	88441	NM_152701	154664	Hs.226568	NM_152701	ENSG00000179869	ABCA13	-	ATP binding cassette subfamily A member 13	protein-coding
1581	chr17	63142907	63143185	+	0	NA	intron (NM_025185, intron 4 of 25)	L2c|LINE|L2	176811	NM_025185	26115	Hs.410889	NM_015623	ENSG00000170921	TANC2	ROLSA|rols	tetratricopeptide repeat, ankyrin repeat and coiled-coil containing 2	protein-coding
690	chr11	26088442	26089080	+	0	NA	Intergenic	Intergenic	-100362	NM_001313726	63982	Hs.91791	NM_031418	ENSG00000134343	ANO3	C11orf25|DYT23|DYT24|GENX-3947|TMEM16C	anoctamin 3	protein-coding
582	chr10	74040514	74040823	+	0	NA	intron (NM_014000, intron 1 of 21)	intron (NM_014000, intron 1 of 21)	42552	NM_003373	7414	Hs.643896	NM_003373	ENSG00000035403	VCL	CMD1W|CMH15|HEL114|MV|MVCL	vinculin	protein-coding
4199	chr7	94973847	94974188	+	0	NA	intron (NM_017650, intron 2 of 15)	intron (NM_017650, intron 2 of 15)	64119	NM_001166163	55607	Hs.21816	NM_017650	ENSG00000158528	PPP1R9A	NRB1|NRBI|Neurabin-I	protein phosphatase 1 regulatory subunit 9A	protein-coding
2059	chr2	157508645	157509029	+	0	NA	Intergenic	Intergenic	-64748	NM_004288	9595	Hs.270	NM_004288	ENSG00000115165	CYTIP	B3-1|CASP|CYBR|CYTHIP|HE|PSCDBP	cytohesin 1 interacting protein	protein-coding
4508	chr8	81100481	81101049	+	0	NA	intron (NM_018440, intron 1 of 8)	intron (NM_018440, intron 1 of 8)	11303	NM_018440	55824	Hs.266175	NM_018440	ENSG00000076641	PAG1	CBP|PAG	phosphoprotein membrane anchor with glycosphingolipid microdomains 1	protein-coding
4010	chr7	13920168	13920711	+	0	NA	intron (NM_001370555, intron 8 of 12)	intron (NM_001370555, intron 8 of 12)	66075	NM_001163152	2115	Hs.22634	NM_004956	ENSG00000006468	ETV1	ER81	ETS variant 1	protein-coding
293	chr1	191662729	191663148	+	0	NA	Intergenic	Intergenic	-434440	NR_146892	105371660	Hs.127094	NR_146892	ENSG00000233882	LINC01680	-	long intergenic non-protein coding RNA 1680	ncRNA
100	chr1	89980563	89980911	+	0	NA	Intergenic	Intergenic	14229	NR_002830	492303	Hs.550796	NR_002830		GEMIN8P4	-	gem nuclear organelle associated protein 8 pseudogene 4	pseudo
4379	chr8	25175294	25175590	+	0	NA	Intergenic	Intergenic	-9247	NM_024940	80005	Hs.195403	NM_024940	ENSG00000147459	DOCK5	-	dedicator of cytokinesis 5	protein-coding
1458	chr15	101703975	101704360	+	0	NA	intron (NM_152334, intron 7 of 18)	intron (NM_152334, intron 7 of 18)	20306	NM_152334	123283	Hs.657163	NM_152334	ENSG00000185418	TARSL2	-	threonyl-tRNA synthetase like 2	protein-coding
4610	chr8	104075072	104075687	+	0	NA	intron (NR_145711, intron 17 of 21)	intron (NR_145711, intron 17 of 21)	-147956	NM_001282882	9699	Hs.655271	NM_014677	ENSG00000176406	RIMS2	OBOE|RAB3IP3|RIM2	regulating synaptic membrane exocytosis 2	protein-coding
697	chr11	29351322	29351529	+	0	NA	Intergenic	LTR88a|LTR|Gypsy?	-242988	NR_149107	105376606	Hs.577275	NR_149106	ENSG00000255117	LINC02546	-	long intergenic non-protein coding RNA 2546	ncRNA
26	chr1	51973507	51974171	+	0	NA	intron (NM_002867, intron 2 of 4)	Charlie7|DNA|hAT-Charlie	16861	NM_002867	5865	Hs.123072	NM_002867	ENSG00000169213	RAB3B	-	RAB3B, member RAS oncogene family	protein-coding
439	chr1	243713480	243713902	+	0	NA	intron (NM_001370074, intron 2 of 13).2	intron (NM_001370074, intron 2 of 13).2	129591	NM_181690	10000	Hs.498292	NM_005465	ENSG00000117020	AKT3	MPPH|MPPH2|PKB-GAMMA|PKBG|PRKBG|RAC-PK-gamma|RAC-gamma|STK-2	AKT serine/threonine kinase 3	protein-coding
663	chr11	12164146	12164525	+	0	NA	TTS (NR_106739)	TTS (NR_106739)	652	NR_106739	102466906		NR_106739	ENSG00000275373	MIR6124	hsa-mir-6124	microRNA 6124	ncRNA
562	chr10	62082693	62082942	+	0	NA	intron (NM_001244638, intron 5 of 6)	intron (NM_001244638, intron 5 of 6)	33460	NM_001244638	84159	Hs.535297	NM_032199	ENSG00000150347	ARID5B	DESRT|MRF-2|MRF2	AT-rich interaction domain 5B	protein-coding
1078	chr12	121965200	121965789	+	0	NA	intron (NM_001178003, intron 15 of 17)	L1ME3G|LINE|L1	46902	NM_144668	144406	Hs.709837	NM_144668	ENSG00000158023	WDR66	CFAP251|CaM-IP4|SPGF33	WD repeat domain 66	protein-coding
2777	chr3	104584718	104585020	+	0	NA	Intergenic	LTR88c|LTR|Gypsy?	-781844	NM_001243281	214	Hs.591293	NM_001627	ENSG00000170017	ALCAM	CD166|MEMD	activated leukocyte cell adhesion molecule	protein-coding
1721	chr2	6911810	6912200	+	0	NA	TTS (NR_033997)	TTS (NR_033997)	-5407	NM_001349186	9781	Hs.22146	NM_014746	ENSG00000151692	RNF144A	RNF144|UBCE7IP4|hUIP4	ring finger protein 144A	protein-coding
2457	chr21	34560656	34560904	+	0	NA	intron (NM_004414, intron 1 of 3)	intron (NM_004414, intron 1 of 3)	-33770	NM_001331016	1827	Hs.282326	NM_004414	ENSG00000159200	RCAN1	ADAPT78|CSP1|DSC1|DSCR1|MCIP1|RCN1	regulator of calcineurin 1	protein-coding
1222	chr13	97258028	97258440	+	0	NA	intron (NM_144778, intron 1 of 8)	intron (NM_144778, intron 1 of 8)	35901	NM_144778	10150	Hs.657347	NM_144778	ENSG00000139793	MBNL2	MBLL|MBLL39|PRO2032	muscleblind like splicing regulator 2	protein-coding
4880	chr9	73132058	73132548	+	0	NA	Intergenic	Intergenic	-19562	NM_000700	301	Hs.494173	NM_000700	ENSG00000135046	ANXA1	ANX1|LPC1	annexin A1	protein-coding
1604	chr17	73044040	73044586	+	0	NA	intron (NM_001352692, intron 3 of 9)	L1ME2|LINE|L1	48375	NM_001352691	201266	Hs.221127	NM_139177	ENSG00000133195	SLC39A11	C17orf26|ZIP-11|ZIP11	solute carrier family 39 member 11	protein-coding
1753	chr2	20309070	20309400	+	0	NA	intron (NM_001352930, intron 4 of 19)	MIRc|SINE|MIR	18151	NM_001282790	23369	Hs.467824	NM_015317	ENSG00000055917	PUM2	PUMH2|PUML2	pumilio RNA binding family member 2	protein-coding
328	chr1	198904413	198904733	+	0	NA	intron (NR_040073, intron 1 of 2)	intron (NR_040073, intron 1 of 2)	32856	NR_040073	100131234	Hs.711077	NR_040073		MIR181A1HG	-	MIR181A1 host gene	ncRNA
1667	chr18	47935335	47935577	+	0	NA	Intergenic	Intergenic	-4310	NM_001135937	4087	Hs.12253	NM_005901	ENSG00000175387	SMAD2	JV18|JV18-1|MADH2|MADR2|hMAD-2|hSMAD2	SMAD family member 2	protein-coding
817	chr11	111530955	111531483	+	0	NA	intron (NM_207430, intron 4 of 6)	intron (NM_207430, intron 4 of 6)	-9061	NM_001318799	143903	Hs.503831	NM_178834	ENSG00000204381	LAYN	-	layilin	protein-coding
4289	chr7	116616383	116617121	+	0	NA	Intergenic	Intergenic	-1932	NR_120506	100996266	Hs.552122	NR_120506		LINC01510	-	long intergenic non-protein coding RNA 1510	ncRNA
1148	chr13	63025823	63026101	+	0	NA	Intergenic	Intergenic	-218603	NR_120403	100874176	Hs.402083	NR_047029		LINC00448	-	long intergenic non-protein coding RNA 448	ncRNA
4926	chr9	105007206	105007405	+	0	NA	Intergenic	Intergenic	-79150	NM_005502	19	Hs.659274	NM_005502	ENSG00000165029	ABCA1	ABC-1|ABC1|CERP|HDLDT1|TGD	ATP binding cassette subfamily A member 1	protein-coding
280	chr1	186745702	186746205	+	0	NA	Intergenic	Intergenic	65299	NR_125801	103752588	Hs.441636	NR_125801	ENSG00000273129	PACERR	PACER|PTGS2-AS1|PTGS2AS1	PTGS2 antisense NFKB1 complex-mediated expression regulator RNA	ncRNA
2132	chr2	172050668	172051048	+	0	NA	intron (NM_001322279, intron 1 of 9)	intron (NM_001322279, intron 1 of 9)	-34649	NM_178120	1745	Hs.407015	NM_178120	ENSG00000144355	DLX1	-	distal-less homeobox 1	protein-coding
2897	chr3	171314708	171315051	+	0	NA	intron (NM_001161563, intron 2 of 31)	intron (NM_001161563, intron 2 of 31)	145526	NM_001161562	23043	Hs.34024	NM_015028	ENSG00000154310	TNIK	MRT54	TRAF2 and NCK interacting kinase	protein-coding
3724	chr6	20038334	20038767	+	0	NA	Intergenic	Intergenic	173919	NR_073465	154141	Hs.377830	NM_001080480	ENSG00000172197	MBOAT1	LPEAT1|LPLAT|LPLAT 1|LPSAT|OACT1|dJ434O11.1	membrane bound O-acyltransferase domain containing 1	protein-coding
4481	chr8	76582355	76582584	+	0	NA	Intergenic	Intergenic	-98778	NM_024721	79776	Hs.458973	NM_024721	ENSG00000091656	ZFHX4	ZFH4|ZHF4	zinc finger homeobox 4	protein-coding
4219	chr7	97307584	97307912	+	0	NA	Intergenic	L2a|LINE|L2	191155	NM_020186	57001	Hs.592269	NM_020186	ENSG00000196636	SDHAF3	ACN9|DC11|LYRM10|Sdh7	succinate dehydrogenase complex assembly factor 3	protein-coding
3598	chr6	195956	196283	+	0	NA	intron (NR_126020, intron 2 of 7)	intron (NR_126020, intron 2 of 7)	9365	NR_126020	285766	Hs.657946	NR_126020	ENSG00000263667	LOC285766	-	uncharacterized LOC285766	ncRNA
4953	chr9	121955737	121956143	+	0	NA	intron (NM_001139442, intron 6 of 8)	intron (NM_001139442, intron 6 of 8)	137666	NM_001139442	158135	Hs.438937	NM_194252	ENSG00000175764	TTLL11	C9orf20|bA244O19.1	tubulin tyrosine ligase like 11	protein-coding
3160	chr4	119116026	119116520	+	0	NA	Intergenic	Intergenic	-19511	NM_016599	51778	Hs.732122	NM_016599	ENSG00000172399	MYOZ2	C4orf5|CMH16|CS-1|FATZ-2	myozenin 2	protein-coding
3651	chr6	9456204	9456669	+	0	NA	Intergenic	Intergenic	804227	NR_004855	728655	Hs.214343	NR_004855		HULC	HCCAT1|LINC00078|NCRNA00078	hepatocellular carcinoma up-regulated long non-coding RNA	ncRNA
761	chr11	76524505	76524716	+	0	NA	intron (NM_001300942, intron 13 of 21)	intron (NM_001300942, intron 13 of 21)	79585	NM_020193	56946	Hs.352588	NM_020193	ENSG00000158636	EMSY	C11orf30|GL002	EMSY transcriptional repressor, BRCA2 interacting	protein-coding
4269	chr7	113267943	113268231	+	0	NA	Intergenic	L1PA17|LINE|L1	-149505	NM_001352687	401397	Hs.117929	NM_001352687	ENSG00000214194	SMIM30	LINC00998	small integral membrane protein 30	protein-coding
3605	chr6	1131723	1132075	+	0	NA	Intergenic	Intergenic	-30567	NR_027115	285768	Hs.209463	NR_027115		LINC01622	-	long intergenic non-protein coding RNA 1622	ncRNA
4149	chr7	85595789	85596258	+	0	NA	Intergenic	Intergenic	174901	NR_134240	105375380	Hs.679608	NR_134240	ENSG00000225128	LINC00972	-	long intergenic non-protein coding RNA 972	ncRNA
420	chr1	230077424	230077749	+	0	NA	intron (NM_004481, intron 1 of 15)	Kanga1b|DNA|TcMar-Tc2	10348	NM_004481	2590	Hs.743964	NM_004481	ENSG00000143641	GALNT2	GalNAc-T2	polypeptide N-acetylgalactosaminyltransferase 2	protein-coding
1314	chr14	59272835	59273105	+	0	NA	intron (NM_001270520, intron 2 of 24)	intron (NM_001270520, intron 2 of 24)	9529	NM_014992	23002	Hs.19156	NM_014992	ENSG00000100592	DAAM1	-	dishevelled associated activator of morphogenesis 1	protein-coding
2217	chr2	192148964	192149238	+	0	NA	intron (NM_001305134, intron 4 of 9)	intron (NM_001305134, intron 4 of 9)	45832	NM_001305134	23671	Hs.144513	NM_016192	ENSG00000144339	TMEFF2	CT120.2|HPP1|TENB2|TPEF|TR|TR-2	transmembrane protein with EGF like and two follistatin like domains 2	protein-coding
2338	chr2	229205764	229206140	+	0	NA	intron (NM_001100818, intron 1 of 2)	intron (NM_001100818, intron 1 of 2)	26140	NM_001330156	55022	Hs.745038	NM_017933	ENSG00000153823	PID1	HMFN2073|NYGGF4|P-CLI1|PCLI1	phosphotyrosine interaction domain containing 1	protein-coding
2048	chr2	155633498	155633842	+	0	NA	Intergenic	Intergenic	621261	NR_110250	101929378	Hs.171192	NR_110249	ENSG00000226383	LINC01876	-	long intergenic non-protein coding RNA 1876	ncRNA
3104	chr4	95510899	95511239	+	0	NA	intron (NM_003728, intron 1 of 15)	intron (NM_003728, intron 1 of 15)	37904	NM_003728	8633	Hs.388565	NM_003728	ENSG00000182168	UNC5C	UNC5H3	unc-5 netrin receptor C	protein-coding
3189	chr4	125389623	125390046	+	0	NA	intron (NM_001291303, intron 1 of 16)	intron (NM_001291303, intron 1 of 16)	73422	NM_024582	79633	Hs.563205	NM_024582	ENSG00000196159	FAT4	CDHF14|CDHR11|FAT-J|FATJ|HKLLS2|NBLA00548|VMLDS2	FAT atypical cadherin 4	protein-coding
3168	chr4	121278890	121279471	+	0	NA	Intergenic	Intergenic	-51697	NM_001244764	79931	Hs.208206	NM_024873	ENSG00000050730	TNIP3	ABIN-3|LIND	TNFAIP3 interacting protein 3	protein-coding
3718	chr6	18087660	18088241	+	0	NA	Intergenic	LTR78|LTR|ERV1	34727	NM_198586	378884	Hs.348351	NM_198586	ENSG00000187566	NHLRC1	EPM2A|EPM2B|MALIN|bA204B7.2	NHL repeat containing E3 ubiquitin protein ligase 1	protein-coding
4398	chr8	47498224	47498620	+	0	NA	intron (NM_001352958, intron 10 of 21)	intron (NM_001352958, intron 10 of 21)	-155666	NM_001352959	23514	Hs.381058	NM_001080394	ENSG00000164808	SPIDR	KIAA0146	scaffold protein involved in DNA repair	protein-coding
1934	chr2	100285823	100286077	+	0	NA	intron (NM_198461, intron 11 of 11)	intron (NM_198461, intron 11 of 11)	36783	NM_198461	164832	Hs.21380	NM_198461	ENSG00000170500	LONRF2	RNF192	LON peptidase N-terminal domain and ring finger 2	protein-coding
2128	chr2	171034303	171034592	+	0	NA	intron (NM_001136555, intron 9 of 18)	L1MB5|LINE|L1	32526	NM_001136555	9874	Hs.744917	NM_012290	ENSG00000198586	TLK1	PKU-beta	tousled like kinase 1	protein-coding
212	chr1	172140299	172140489	+	0	NA	non-coding (NR_038397, exon 1 of 1)	non-coding (NR_038397, exon 1 of 1)	-1487	NR_029627	406996		NR_029627	ENSG00000283844	MIR214	MIRN214|miRNA214|mir-214	microRNA 214	ncRNA
221	chr1	172762106	172762660	+	0	NA	Intergenic	Intergenic	103280	NM_000639	356	Hs.2007	NM_000639	ENSG00000117560	FASLG	ALPS1B|APT1LG1|APTL|CD178|CD95-L|CD95L|FASL|TNFSF6|TNLG1A	Fas ligand	protein-coding
3264	chr4	169602368	169602611	+	0	NA	intron (NM_001199400, intron 2 of 32)	intron (NM_001199400, intron 2 of 32)	10094	NM_001199399	4750	Hs.481181	NM_012224	ENSG00000137601	NEK1	ALS24|NY-REN-55|SRPS2|SRPS2A|SRTD6	NIMA related kinase 1	protein-coding
412	chr1	224569367	224569590	+	0	NA	intron (NR_136293, intron 5 of 9)	L1ME3E|LINE|L1	-46839	NR_136287	149111	Hs.731723	NM_152495	ENSG00000143786	CNIH3	CNIH-3	cornichon family AMPA receptor auxiliary protein 3	protein-coding
2829	chr3	140630127	140630650	+	0	NA	Intergenic	ERVL-E-int|LTR|ERVL	-47676	NM_152616	287015	Hs.343487	NM_152616	ENSG00000155890	TRIM42	PPP1R40|T4A1	tripartite motif containing 42	protein-coding
2771	chr3	102347001	102347280	+	0	NA	Intergenic	Intergenic	-87875	NM_001329788	131368	Hs.352213	NM_175056	ENSG00000170044	ZPLD1	-	zona pellucida like domain containing 1	protein-coding
1380	chr15	44102691	44103256	+	0	NA	intron (NM_001286490, intron 1 of 15)	UCON8|DNA|DNA	91473	NM_001286490	84978	Hs.578544	NM_032892	ENSG00000171877	FRMD5	-	FERM domain containing 5	protein-coding
4627	chr8	106888865	106889644	+	0	NA	Intergenic	MLT2B4|LTR|ERVL	-119010	NM_139166	137735	Hs.374668	NM_139166	ENSG00000174429	ABRA	STARS	actin binding Rho activating protein	protein-coding
2145	chr2	175935939	175936272	+	0	NA	intron (NR_130941, intron 13 of 14)	intron (NR_130941, intron 13 of 14)	66162	NM_030650	80856	Hs.209561	NM_030650	ENSG00000144320	LNPK	KIAA1715|LNP|LNP1|NEDEHCC|Ul|ulnaless	lunapark, ER junction formation factor	protein-coding
3223	chr4	142565828	142566245	+	0	NA	intron (NM_003866, intron 2 of 26)	intron (NM_003866, intron 2 of 26)	280499	NM_001101669	8821	Hs.176376	NM_003866	ENSG00000109452	INPP4B	-	inositol polyphosphate-4-phosphatase type II B	protein-coding
2699	chr3	80190095	80190511	+	0	NA	Intergenic	HERVL40-int|LTR|ERVL	-422305	NM_002941	6091	Hs.744218	NM_002941	ENSG00000169855	ROBO1	DUTT1|SAX3	roundabout guidance receptor 1	protein-coding
2737	chr3	89396149	89396408	+	0	NA	intron (NM_182644, intron 6 of 6)	intron (NM_182644, intron 6 of 6)	288657	NM_005233	2042	Hs.123642	NM_005233	ENSG00000044524	EPHA3	EK4|ETK|ETK1|HEK|HEK4|TYRO4	EPH receptor A3	protein-coding
1262	chr14	33646739	33647269	+	0	NA	intron (NM_001165893, intron 4 of 10)	intron (NM_001165893, intron 4 of 10)	-61933	NR_132771	106635522		NR_132771		SNORA89	-	small nucleolar RNA, H/ACA box 89	snoRNA
3362	chr5	44885895	44886231	+	0	NA	Intergenic	Intergenic	77116	NM_016640	10884	Hs.124165	NM_016640	ENSG00000112996	MRPS30	MRP-S30|PAP|PDCD9|S30mt	mitochondrial ribosomal protein S30	protein-coding
2560	chr3	29645264	29645617	+	0	NA	intron (NM_001003792, intron 4 of 13)	intron (NM_001003792, intron 4 of 13)	288716	NR_046556	100873977	Hs.581453	NR_046556	ENSG00000235593	RBMS3-AS1	-	RBMS3 antisense RNA 1	ncRNA
232	chr1	174243590	174243832	+	0	NA	intron (NR_158981, intron 6 of 6)	MER94|DNA|hAT-Blackjack	-31389	NM_001366449	9910	Hs.585378	NM_014857	ENSG00000152061	RABGAP1L	HHL|TBC1D18	RAB GTPase activating protein 1 like	protein-coding
2672	chr3	70999781	71000110	+	0	NA	intron (NR_146142, intron 12 of 19)	intron (NR_146142, intron 12 of 19)	64979	NM_001244813	27086	Hs.59368	NM_032682	ENSG00000114861	FOXP1	12CC4|HSPC215|MFH|QRF1|hFKH1B	forkhead box P1	protein-coding
3372	chr5	53406626	53407005	+	0	NA	Intergenic	Tigger3b|DNA|TcMar-Tigger	-73814	NM_013409	10468	Hs.9914	NM_006350	ENSG00000134363	FST	FS	follistatin	protein-coding
2807	chr3	116512881	116513213	+	0	NA	Intergenic	Intergenic	-39426	NR_046624	100861506	Hs.641878	NR_046624		LINC00903	LSAMP-AS2	long intergenic non-protein coding RNA 903	ncRNA
123	chr1	98086754	98087356	+	0	NA	Intergenic	Intergenic	-37362	NR_046105	400765	Hs.451802	NM_001001688	ENSG00000225206	MIR137HG	-	MIR137 host gene	ncRNA
2910	chr3	173887924	173888294	+	0	NA	intron (NM_001365928, intron 4 of 6)	intron (NM_001365928, intron 4 of 6)	32687	NR_046664	100874010	Hs.624265	NR_046664	ENSG00000228213	NLGN1-AS1	-	NLGN1 antisense RNA 1	ncRNA
556	chr10	61301700	61302059	+	0	NA	Intergenic	Intergenic	-150760	NR_120643	101928781	Hs.568856	NR_120643		TMEM26-AS1	-	TMEM26 antisense RNA 1	ncRNA
2540	chr3	24972245	24972957	+	0	NA	intron (NM_001290216, intron 2 of 10)	L1MA4|LINE|L1	143278	NM_001290216	5915	Hs.543218	NM_000965	ENSG00000077092	RARB	HAP|MCOPS12|NR1B2|RARbeta1|RRB2	retinoic acid receptor beta	protein-coding
3624	chr6	4325332	4325629	+	0	NA	Intergenic	L1ME1|LINE|L1	-135451	NR_125874	102724096	Hs.571140	NR_125874		LOC102724096	-	uncharacterized LOC102724096	ncRNA
262	chr1	184022589	184022960	+	0	NA	intron (NM_001303421, intron 1 of 11)	intron (NM_001303421, intron 1 of 11)	14954	NM_001303420	23127	Hs.387995	NM_015101	ENSG00000198756	COLGALT2	C1orf17|ColGalT 2|GLT25D2	collagen beta(1-O)galactosyltransferase 2	protein-coding
2935	chr3	183455055	183455418	+	0	NA	non-coding (NR_038302, exon 4 of 4)	non-coding (NR_038302, exon 4 of 4)	1422	NR_145763	109617007		NR_145763	ENSG00000199363	SNORA63E	-	small nucleolar RNA, H/ACA box 63E	snoRNA
2838	chr3	147188799	147189357	+	0	NA	Intergenic	Intergenic	203352	NR_040762	84107	Hs.415766	NM_032153	ENSG00000174963	ZIC4	-	Zic family member 4	protein-coding
296	chr1	192120676	192121055	+	0	NA	Intergenic	MLT1E1A|LTR|ERVL-MaLR	-37597	NM_130782	64407	Hs.440890	NM_130782	ENSG00000150681	RGS18	RGS13	regulator of G protein signaling 18	protein-coding
1886	chr2	64133915	64134122	+	0	NA	intron (NM_020651, intron 1 of 6)	intron (NM_020651, intron 1 of 6)	10402	NM_020651	57162	Hs.7886	NM_020651	ENSG00000197329	PELI1	-	pellino E3 ubiquitin protein ligase 1	protein-coding
3675	chr6	13279118	13279469	+	0	NA	non-coding (NR_160971, exon 5 of 5)	non-coding (NR_160971, exon 5 of 5)	4149	NR_134859	100130357	Hs.484678	NM_001242698		LOC100130357	-	uncharacterized LOC100130357	ncRNA
3449	chr5	91042681	91043136	+	0	NA	intron (NR_003149, intron 85 of 89)	intron (NR_003149, intron 85 of 89)	271494	NR_103549	100505994	Hs.628363	NR_103548	ENSG00000248323	LUCAT1	SCAL1|SCAT5	lung cancer associated transcript 1	ncRNA
3998	chr6	167049408	167049742	+	0	NA	3' UTR (NM_194429, exon 12 of 12)	3' UTR (NM_194429, exon 12 of 12)	50178	NM_007045	11116	Hs.487175	NM_007045	ENSG00000213066	FGFR1OP	FOP	FGFR1 oncogene partner	protein-coding
4813	chr9	18026153	18026510	+	0	NA	Intergenic	L1PA16|LINE|L1	447265	NM_003026	6456	Hs.75149	NM_003026	ENSG00000107295	SH3GL2	CNSA2|EEN-B1|SH3D2A|SH3P4	SH3 domain containing GRB2 like 2, endophilin A1	protein-coding
1816	chr2	43758992	43759481	+	0	NA	intron (NM_172069, intron 27 of 29)	intron (NM_172069, intron 27 of 29)	-14803	NM_001348913	51626	Hs.371597	NM_015522	ENSG00000138036	DYNC2LI1	CGI-60|D2LIC|LIC3	dynein cytoplasmic 2 light intermediate chain 1	protein-coding
3773	chr6	53439609	53439967	+	0	NA	Intergenic	Intergenic	-90609	NM_001242830	60481	Hs.520189	NM_021814	ENSG00000012660	ELOVL5	HELO1|SCA38|dJ483K16.1	ELOVL fatty acid elongase 5	protein-coding
3776	chr6	55868854	55869213	+	0	NA	intron (NM_001329754, intron 1 of 5)	intron (NM_001329754, intron 1 of 5)	6557	NM_001329756	653	Hs.296648	NM_021073	ENSG00000112175	BMP5	-	bone morphogenetic protein 5	protein-coding
2659	chr3	69775655	69776166	+	0	NA	intron (NM_006722, intron 1 of 9)	intron (NM_006722, intron 1 of 9)	12099	NM_006722	4286	Hs.166017	NM_000248	ENSG00000187098	MITF	CMM8|COMMAD|MI|WS2|WS2A|bHLHe32	melanocyte inducing transcription factor	protein-coding
1344	chr14	75059590	75059923	+	0	NA	intron (NR_126394, intron 1 of 1)	L1MB3|LINE|L1	4268	NM_001107	97	Hs.18573	NM_001107	ENSG00000119640	ACYP1	ACYPE	acylphosphatase 1	protein-coding
3557	chr5	143788416	143788798	+	0	NA	Intergenic	L2a|LINE|L2	-23554	NM_021182	57824	Hs.158320	NM_021182	ENSG00000158497	HMHB1	HB-1|HB-1Y|HLA-HB1	histocompatibility minor HB-1	protein-coding
2865	chr3	152997591	152997927	+	0	NA	Intergenic	Intergenic	162628	NM_002563	5028	Hs.79881	NM_002563	ENSG00000169860	P2RY1	P2Y1|SARCC	purinergic receptor P2Y1	protein-coding
1511	chr17	13541032	13541446	+	0	NA	intron (NM_006042, intron 1 of 1)	intron (NM_006042, intron 1 of 1)	2407	NR_031679	100302287		NR_031679	ENSG00000221698	MIR548H3	MIR548H-3|MIRN548H3|hsa-mir-548h-3	microRNA 548h-3	ncRNA
3483	chr5	106397645	106398103	+	0	NA	Intergenic	Intergenic	613140	NR_104671	102467213	Hs.570923	NR_104671	ENSG00000251027	LINC01950	-	long intergenic non-protein coding RNA 1950	ncRNA
2646	chr3	65582017	65582376	+	0	NA	intron (NM_001365904, intron 2 of 24)	L2a|LINE|L2	-311620	NR_046575	100873983	Hs.663889	NR_046575	ENSG00000240175	MAGI1-AS1	-	MAGI1 antisense RNA 1	ncRNA
956	chr12	65935820	65936369	+	0	NA	intron (NM_001300918, intron 3 of 4)	intron (NM_001300918, intron 3 of 4)	-53769	NR_158985	100129940	Hs.685856	NR_120478	ENSG00000197301	HMGA2-AS1	-	HMGA2 antisense RNA 1	ncRNA
2310	chr2	223536591	223537104	+	0	NA	Intergenic	L2a|LINE|L2	65514	NM_003469	7857	Hs.516726	NM_003469	ENSG00000171951	SCG2	CHGC|EM66|SN|SgII	secretogranin II	protein-coding
3361	chr5	42783659	42783932	+	0	NA	intron (NM_001134848, intron 6 of 8)	L1PA17|LINE|L1	26977	NM_001134848	100129792	Hs.745017	NM_001134848	ENSG00000198865	CCDC152	CH5400	coiled-coil domain containing 152	protein-coding
1225	chr13	97468346	97468708	+	0	NA	3' UTR (NM_021033, exon 2 of 2)	3' UTR (NM_021033, exon 2 of 2)	34358	NM_021033	5911	Hs.508480	NM_021033	ENSG00000125249	RAP2A	K-REV|KREV|RAP2|RbBP-30	RAP2A, member of RAS oncogene family	protein-coding
2344	chr2	232787804	232788109	+	0	NA	intron (NM_001103148, intron 8 of 27)	intron (NM_001103148, intron 8 of 27)	-11391	NM_001172416	3769	Hs.467338	NM_002242	ENSG00000115474	KCNJ13	KIR1.4|KIR7.1|LCA16|SVD	potassium voltage-gated channel subfamily J member 13	protein-coding
1608	chr17	76575716	76575945	+	0	NA	intron (NM_006456, intron 2 of 8)	intron (NM_006456, intron 2 of 8)	10030	NM_006456	10610	Hs.592105	NM_006456	ENSG00000070731	ST6GALNAC2	SAITL1|SIAT7|SIAT7B|SIATL1|ST6GalNAII|STHM	ST6 N-acetylgalactosaminide alpha-2,6-sialyltransferase 2	protein-coding
1027	chr12	91529890	91530163	+	0	NA	Intergenic	MLT1C|LTR|ERVL-MaLR	-347209	NM_001920	1634	Hs.156316	NM_001920	ENSG00000011465	DCN	CSCD|DSPG2|PG40|PGII|PGS2|SLRR1B	decorin	protein-coding
3298	chr4	183241834	183242183	+	0	NA	intron (NM_024949, intron 5 of 22)	intron (NM_024949, intron 5 of 22)	-1374	NR_126473	101928734	Hs.570713	NR_126473	ENSG00000251128	WWC2-AS1	-	WWC2 antisense RNA 1	ncRNA
574	chr10	68638293	68638678	+	0	NA	intron (NM_030625, intron 3 of 11)	MER106A|DNA|hAT-Charlie	78148	NM_030625	80312	Hs.258855	NM_030625	ENSG00000138336	TET1	CXXC6|LCX|bA119F7.1	tet methylcytosine dioxygenase 1	protein-coding
3582	chr5	159905311	159905834	+	0	NA	Intergenic	L2c|LINE|L2	-10910	NM_000679	147	Hs.368632	NM_000679	ENSG00000170214	ADRA1B	ADRA1|ALPHA1BAR	adrenoceptor alpha 1B	protein-coding
3165	chr4	120082308	120082668	+	0	NA	Intergenic	Intergenic	-15640	NM_002358	4085	Hs.591697	NM_002358	ENSG00000164109	MAD2L1	HSMAD2|MAD2	mitotic arrest deficient 2 like 1	protein-coding
3255	chr4	158146685	158147247	+	0	NA	intron (NM_016613, intron 3 of 4)	intron (NM_016613, intron 3 of 4)	-23786	NR_147409	285505		NR_147407	ENSG00000248429	FAM198B-AS1	-	FAM198B antisense RNA 1	ncRNA
1586	chr17	63785519	63785961	+	0	NA	intron (NM_007372, intron 2 of 18)	intron (NM_007372, intron 2 of 18)	11551	NM_007372	11325	Hs.702010	NM_007372	ENSG00000198231	DDX42	DDX42P|RHELP|RNAHP|SF3B8|SF3b125	DEAD-box helicase 42	protein-coding
387	chr1	218874235	218874684	+	0	NA	intron (NR_031644, intron 6 of 6)	intron (NR_031644, intron 6 of 6)	44052	NR_146917	105372925	Hs.666318	NR_146917		LINC01710	-	long intergenic non-protein coding RNA 1710	ncRNA
5009	chrX	110215431	110215796	+	0	NA	intron (NM_001171689, intron 5 of 7)	intron (NM_001171689, intron 5 of 7)	9447	NR_004379	692226		NR_004379	ENSG00000208883	SNORD96B	U96b	small nucleolar RNA, C/D box 96B	snoRNA
224	chr1	173269458	173269897	+	0	NA	intron (NR_037845, intron 2 of 2)	Tigger7|DNA|TcMar-Tigger	-62346	NM_003326	7292	Hs.181097	NM_003326	ENSG00000117586	TNFSF4	CD134L|CD252|GP34|OX-40L|OX4OL|TNLG2B|TXGP1	TNF superfamily member 4	protein-coding
3219	chr4	141028093	141028603	+	0	NA	intron (NM_020724, intron 1 of 6)	intron (NM_020724, intron 1 of 6)	105121	NM_020724	57484	Hs.659104	NM_020724	ENSG00000170153	RNF150	-	ring finger protein 150	protein-coding
3	chr1	11927845	11928286	+	0	NA	Intergenic	Intergenic	-1638	NM_138346	90231	Hs.520094	NM_138346	ENSG00000116685	KIAA2013	-	KIAA2013	protein-coding
2738	chr3	89577928	89578279	+	0	NA	Intergenic	Intergenic	470482	NM_005233	2042	Hs.123642	NM_005233	ENSG00000044524	EPHA3	EK4|ETK|ETK1|HEK|HEK4|TYRO4	EPH receptor A3	protein-coding
335	chr1	200296214	200296514	+	0	NA	Intergenic	Intergenic	77428	NR_040064	554279	Hs.434694	NR_040064	ENSG00000203721	LINC00862	C1orf98|SMIM16	long intergenic non-protein coding RNA 862	ncRNA
3057	chr4	76197087	76197337	+	0	NA	intron (NM_001204255, intron 1 of 8)	MLT1B|LTR|ERVL-MaLR	16612	NM_001204255	950	Hs.349656	NM_005506	ENSG00000138760	SCARB2	AMRF|CD36L2|EPM4|HLGP85|LGP85|LIMP-2|LIMPII|SR-BII	scavenger receptor class B member 2	protein-coding
291	chr1	190154903	190155191	+	0	NA	intron (NM_199051, intron 7 of 7)	Charlie1a|DNA|hAT-Charlie	320963	NM_001317188	339479	Hs.65765	NM_199051	ENSG00000162670	BRINP3	DBCCR1L|DBCCR1L1|FAM5C	BMP/retinoic acid inducible neural specific 3	protein-coding
1809	chr2	40955052	40955412	+	0	NA	Intergenic	Intergenic	-442797	NM_001112802	6546	Hs.31961	NM_021097	ENSG00000183023	SLC8A1	NCX1	solute carrier family 8 member A1	protein-coding
3979	chr6	152854188	152854496	+	0	NA	Intergenic	Intergenic	103545	NM_003381	7432	Hs.53973	NM_003381	ENSG00000146469	VIP	PHM27	vasoactive intestinal peptide	protein-coding
2235	chr2	201057188	201057458	+	0	NA	intron (NM_001321629, intron 1 of 12)	intron (NM_001321629, intron 1 of 12)	14348	NM_001321626	285172	Hs.24701	NM_173822	ENSG00000155744	FAM126B	HYCC2	family with sequence similarity 126 member B	protein-coding
247	chr1	179310801	179311125	+	0	NA	intron (NM_001252511, intron 2 of 14)	intron (NM_001252511, intron 2 of 14)	17166	NR_045530	6646	Hs.445588	NM_003101	ENSG00000057252	SOAT1	ACACT|ACAT|ACAT-1|ACAT1|SOAT|STAT	sterol O-acyltransferase 1	protein-coding
646	chr10	118913104	118913409	+	0	NA	Intergenic	L4_C_Mam|LINE|RTE-X	-116458	NM_199461	340719	Hs.591918	NM_199461	ENSG00000188613	NANOS1	EC_Rep1a|NOS-1|NOS1|SPGF12|ZC2HC12A	nanos C2HC-type zinc finger 1	protein-coding
3173	chr4	122959549	122959843	+	0	NA	intron (NM_001317799, intron 9 of 10)	intron (NM_001317799, intron 9 of 10)	36618	NM_001317799	166378	Hs.709648	NM_145207	ENSG00000145375	SPATA5	AFG2|EHLMRS|SPAF	spermatogenesis associated 5	protein-coding
2673	chr3	71816165	71816487	+	0	NA	Intergenic	MIRb|SINE|MIR	-31178	NM_021935	60675	Hs.528665	NM_021935	ENSG00000163421	PROK2	BV8|HH4|KAL4|MIT1|PK2	prokineticin 2	protein-coding
2165	chr2	180291150	180291367	+	0	NA	Intergenic	Intergenic	-283961	NM_020943	57703	Hs.311363	NM_020943	ENSG00000163510	CWC22	EIF4GL|NCM|fSAPb	CWC22 spliceosome associated protein homolog	protein-coding
3084	chr4	89171207	89171547	+	0	NA	Intergenic	Intergenic	58560	NM_145715	166815	Hs.58924	NM_145715	ENSG00000180346	TIGD2	HEL106	tigger transposable element derived 2	protein-coding
1447	chr15	89845648	89845909	+	0	NA	intron (NR_023361, intron 5 of 6)	intron (NR_023361, intron 5 of 6)	4943	NR_049817	100847059		NR_049817	ENSG00000264966	MIR5094	-	microRNA 5094	ncRNA
3653	chr6	9481999	9482507	+	0	NA	Intergenic	Intergenic	830044	NR_004855	728655	Hs.214343	NR_004855		HULC	HCCAT1|LINC00078|NCRNA00078	hepatocellular carcinoma up-regulated long non-coding RNA	ncRNA
3637	chr6	7504023	7504507	+	0	NA	Intergenic	Intergenic	-37406	NM_004415	1832	Hs.519873	NM_004415	ENSG00000096696	DSP	DCWHKTA|DP	desmoplakin	protein-coding
3143	chr4	113756048	113756395	+	0	NA	intron (NM_001321592, intron 2 of 2)	intron (NM_001321592, intron 2 of 2)	5517	NM_001321588	817	Hs.144114	NM_001221	ENSG00000145349	CAMK2D	CAMKD	calcium/calmodulin dependent protein kinase II delta	protein-coding
1382	chr15	44246407	44246929	+	0	NA	Intergenic	Intergenic	-42051	NR_157849	113201	Hs.512867	NM_138423	ENSG00000166734	CASC4	H63	cancer susceptibility 4	protein-coding
1252	chr14	29759784	29760291	+	0	NA	intron (NM_001330069, intron 1 of 18)	intron (NM_001330069, intron 1 of 18)	167059	NM_001348390	5587	Hs.508999	NM_002742	ENSG00000184304	PRKD1	CHDED|PKC-MU|PKCM|PKD|PRKCM	protein kinase D1	protein-coding
2785	chr3	107800812	107801132	+	0	NA	intron (NM_001276286, intron 15 of 16)	intron (NM_001276286, intron 15 of 16)	77096	NR_015414	151658	Hs.159043	NR_015414	ENSG00000241469	LINC00635	-	long intergenic non-protein coding RNA 635	ncRNA
249	chr1	179753157	179753526	+	0	NA	intron (NM_001329719, intron 1 of 4)	L1MB1|LINE|L1	10050	NM_001329717	148753	Hs.400696	NM_173509	ENSG00000143340	FAM163A	C1orf76|NDSP	family with sequence similarity 163 member A	protein-coding
2761	chr3	99751604	99752049	+	0	NA	intron (NM_001850, intron 3 of 4)	intron (NM_001850, intron 3 of 4)	-66036	NM_032359	84319	Hs.581320	NM_032359	ENSG00000184220	CMSS1	C3orf26	cms1 ribosomal small subunit homolog	protein-coding
4964	chr9	130128864	130129410	+	0	NA	3' UTR (NM_001287346, exon 17 of 17)	3' UTR (NM_001287346, exon 17 of 17)	15082	NR_135124	401554	Hs.522437	NR_135124	ENSG00000196979	GPRACR	LncGPR107	GPR107 adjacent cis regulating lncRNA	ncRNA
4763	chr8	129828141	129828473	+	0	NA	Intergenic	Intergenic	-41683	NM_031415	56169	Hs.133244	NM_031415	ENSG00000147697	GSDMC	MLZE	gasdermin C	protein-coding
3986	chr6	155493610	155494061	+	0	NA	Intergenic	Intergenic	-21009	NR_134596	105378068	Hs.131541	NR_134596		LOC105378068	-	uncharacterized LOC105378068	ncRNA
195	chr1	169964288	169964766	+	0	NA	intron (NM_014970, intron 17 of 19)	intron (NM_014970, intron 17 of 19)	-70568	NM_181093	57147	Hs.435560	NM_020423	ENSG00000000457	SCYL3	PACE-1|PACE1	SCY1 like pseudokinase 3	protein-coding
3461	chr5	95591624	95591957	+	0	NA	intron (NM_198150, intron 6 of 7)	intron (NM_198150, intron 6 of 7)	-28297	NM_199243	285601	Hs.143315	NM_199243	ENSG00000178015	GPR150	PGR11	G protein-coupled receptor 150	protein-coding
435	chr1	240413577	240414142	+	0	NA	intron (NM_020066, intron 15 of 17)	intron (NM_020066, intron 15 of 17)	198296	NM_022469	64388	Hs.98206	NM_022469	ENSG00000180875	GREM2	CKTSF1B2|DAND3|PRDC|STHAG9	gremlin 2, DAN family BMP antagonist	protein-coding
705	chr11	32851163	32851552	+	0	NA	intron (NM_024081, intron 5 of 5)	intron (NM_024081, intron 5 of 5)	21430	NM_024081	79056	Hs.471695	NM_024081	ENSG00000135378	PRRG4	PRGP4|TMG4	proline rich and Gla domain 4	protein-coding
2484	chr22	40727198	40727445	+	0	NA	Intergenic	Intergenic	48143	NM_005297	2847	Hs.248122	NM_005297	ENSG00000128285	MCHR1	GPR24|MCH-1R|MCH1R|SLC-1|SLC1	melanin concentrating hormone receptor 1	protein-coding
2943	chr3	186097707	186097984	+	0	NA	intron (NM_004454, intron 5 of 12)	intron (NM_004454, intron 5 of 12)	11244	NM_004454	2119	Hs.43697	NM_004454	ENSG00000244405	ETV5	ERM	ETS variant 5	protein-coding
2809	chr3	118991148	118991484	+	0	NA	intron (NM_001353319, intron 1 of 7)	intron (NM_001353319, intron 1 of 7)	43530	NM_001353321	152404	Hs.112873	NM_152538	ENSG00000144847	IGSF11	BT-IgSF|CT119|CXADRL1|Igsf13|VSIG3	immunoglobulin superfamily member 11	protein-coding
4531	chr8	88227362	88227803	+	0	NA	intron (NM_005941, intron 1 of 9)	intron (NM_005941, intron 1 of 9)	99901	NM_005941	4325	Hs.492187	NM_005941	ENSG00000156103	MMP16	C8orf57|MMP-X2|MT-MMP2|MT-MMP3|MT3-MMP	matrix metallopeptidase 16	protein-coding
4912	chr9	94746805	94747504	+	0	NA	intron (NM_001193331, intron 1 of 7)	intron (NM_001193331, intron 1 of 7)	-12495	NM_001193329	84909	Hs.434253	NM_032823	ENSG00000148120	AOPEP	AP-O|APO|C90RF3|C9orf3|ONPEP	aminopeptidase O (putative)	protein-coding
1321	chr14	61736823	61737034	+	0	NA	exon (NM_001243084, exon 9 of 15)	exon (NM_001243084, exon 9 of 15)	12161	NR_045406	100750247	Hs.597216	NR_045406		HIF1A-AS2	3'aHIF-1A|aHIF	HIF1A antisense RNA 2	ncRNA
4484	chr8	76761879	76762290	+	0	NA	intron (NM_024721, intron 3 of 10)	intron (NM_024721, intron 3 of 10)	-78809	NR_024360	100192378	Hs.596420	NR_024360	ENSG00000253661	ZFHX4-AS1	-	ZFHX4 antisense RNA 1	ncRNA
2866	chr3	153140477	153141118	+	0	NA	Intergenic	Helitron3Na_Mam|RC|Helitron	-21429	NM_002886	5912	Hs.98643	NM_002886	ENSG00000181467	RAP2B	-	RAP2B, member of RAS oncogene family	protein-coding
440	chr1	243843269	243843481	+	0	NA	promoter-TSS (NM_181690)	promoter-TSS (NM_181690)	-93	NM_181690	10000	Hs.498292	NM_005465	ENSG00000117020	AKT3	MPPH|MPPH2|PKB-GAMMA|PKBG|PRKBG|RAC-PK-gamma|RAC-gamma|STK-2	AKT serine/threonine kinase 3	protein-coding
2246	chr2	205721885	205722175	+	0	NA	intron (NM_018534, intron 3 of 15)	intron (NM_018534, intron 3 of 15)	39529	NM_201266	8828	Hs.471200	NM_003872	ENSG00000118257	NRP2	NP2|NPN2|PRO2714|VEGF165R2	neuropilin 2	protein-coding
4172	chr7	92013686	92013931	+	0	NA	intron (NM_147185, intron 9 of 49)	MER112|DNA|hAT-Charlie	72933	NM_005751	10142	Hs.651221	NM_005751	ENSG00000127914	AKAP9	AKAP-9|AKAP350|AKAP450|CG-NAP|HYPERION|LQT11|MU-RMS-40.16A|PPP1R45|PRKA9|YOTIAO	A-kinase anchoring protein 9	protein-coding
336	chr1	200381750	200381982	+	0	NA	Intergenic	L2a|LINE|L2	-8074	NR_040064	554279	Hs.434694	NR_040064	ENSG00000203721	LINC00862	C1orf98|SMIM16	long intergenic non-protein coding RNA 862	ncRNA
1801	chr2	39492023	39492591	+	0	NA	intron (NR_037875, intron 3 of 5)	intron (NR_037875, intron 3 of 5)	54891	NR_037875	728730	Hs.655344	NR_037875	ENSG00000231312	MAP4K3-DT	-	MAP4K3 divergent transcript	ncRNA
2704	chr3	83926345	83926750	+	0	NA	Intergenic	MSTA|LTR|ERVL-MaLR	943028	NR_033860	440970	Hs.411049	NR_033860	ENSG00000242641	LINC00971	-	long intergenic non-protein coding RNA 971	ncRNA
4747	chr8	128666032	128666396	+	0	NA	Intergenic	Intergenic	-101535	NR_121672	101927774	Hs.628730	NR_121672		LINC00824	LINC01263	long intergenic non-protein coding RNA 824	ncRNA
4386	chr8	29754015	29754385	+	0	NA	intron (NR_125815, intron 1 of 3)	intron (NR_125815, intron 1 of 3)	5891	NR_125816	101929450	Hs.512440	NR_125814	ENSG00000253490	LINC02099	-	long intergenic non-protein coding RNA 2099	ncRNA
2475	chr22	17013600	17014140	+	0	NA	Intergenic	L1MB3|LINE|L1	-5648	NM_001037814	128954	Hs.434113	NM_001037814	ENSG00000215568	GAB4	-	GRB2 associated binding protein family member 4	protein-coding
1566	chr17	59829250	59829684	+	0	NA	intron (NM_001329400, intron 8 of 9)	intron (NM_001329400, intron 8 of 9)	-11799	NR_029493	406991	Hs.444569	NR_029493	ENSG00000284190	MIR21	MIRN21|hsa-mir-21|miR-21|miRNA21	microRNA 21	ncRNA
4100	chr7	80359460	80359862	+	0	NA	Intergenic	Intergenic	14778	NR_110075	101927269	Hs.583232	NR_110075		LOC101927269	-	uncharacterized LOC101927269	ncRNA
4860	chr9	70609706	70610170	+	0	NA	intron (NM_001366143, intron 18 of 25)	intron (NM_001366143, intron 18 of 25)	-195281	NM_001206	687	Hs.150557	NM_001206	ENSG00000119138	KLF9	BTEB|BTEB1	Kruppel like factor 9	protein-coding
3280	chr4	175308272	175308588	+	0	NA	Intergenic	Intergenic	390072	NM_001278126	11086	Hs.126838	NM_014269	ENSG00000168594	ADAM29	CT73|svph1	ADAM metallopeptidase domain 29	protein-coding
4383	chr8	29214487	29214764	+	0	NA	intron (NM_015254, intron 2 of 39)	Tigger3b|DNA|TcMar-Tigger	48445	NM_015254	23303	Hs.444767	NM_015254	ENSG00000197892	KIF13B	GAKIN	kinesin family member 13B	protein-coding
3135	chr4	112895657	112896049	+	0	NA	intron (NM_001354271, intron 1 of 42)	intron (NM_001354271, intron 1 of 42)	34866	NM_001354267	287	Hs.620557	NM_001148	ENSG00000145362	ANK2	ANK-2|LQT4|brank-2	ankyrin 2	protein-coding
4892	chr9	80699582	80700017	+	0	NA	Intergenic	Intergenic	724776	NR_121212	101927477	Hs.571630	NR_121212		LINC01507	XLOC_000303	long intergenic non-protein coding RNA 1507	ncRNA
2181	chr2	182920707	182921197	+	0	NA	3' UTR (NM_205842, exon 32 of 32)	3' UTR (NM_205842, exon 32 of 32)	-54315	NM_001463	2487	Hs.128453	NM_001463	ENSG00000162998	FRZB	FRE|FRITZ|FRP-3|FRZB-1|FRZB-PEN|FRZB1|FZRB|OS1|SFRP3|SRFP3|hFIZ	frizzled related protein	protein-coding
1080	chr12	122464312	122464564	+	0	NA	Intergenic	Intergenic	36494	NM_001350938	55596	Hs.37706	NM_017612	ENSG00000033030	ZCCHC8	-	zinc finger CCHC-type containing 8	protein-coding
2381	chr20	14855394	14855765	+	0	NA	intron (NM_001351663, intron 5 of 17)	intron (NM_001351663, intron 5 of 17)	73939	NR_110318	100379174	Hs.407533	NR_037841	ENSG00000235914	MACROD2-AS1	BA318C17.1|NCRNA00186	MACROD2 antisense RNA 1	ncRNA
3994	chr6	164415992	164416323	+	0	NA	Intergenic	Intergenic	405906	NR_131926	105378111		NR_131926		MEAT6	-	melanoma-associated transcript 6	ncRNA
2418	chr20	60583519	60584151	+	0	NA	Intergenic	Intergenic	19273	NR_039653	100616440		NR_039653	ENSG00000265617	MIR548AG2	-	microRNA 548ag-2	ncRNA
444	chr1	245288866	245289183	+	0	NA	intron (NM_018012, intron 2 of 14)	intron (NM_018012, intron 2 of 14)	-54507	NR_151721	111216275	Hs.663694	NR_151721	ENSG00000232192	KIF26B-AS1	-	KIF26B antisense RNA 1	ncRNA
1528	chr17	32331728	32332044	+	0	NA	exon (NM_022344, exon 10 of 10)	exon (NM_022344, exon 10 of 10)	10287	NM_022344	64149	Hs.655257	NM_022344	ENSG00000108666	C17orf75	NJMU-R1|SRI2	chromosome 17 open reading frame 75	protein-coding
1073	chr12	119842381	119842806	+	0	NA	intron (NM_007174, intron 5 of 46)	intron (NM_007174, intron 5 of 46)	34727	NM_007174	11113	Hs.119594	NM_007174	ENSG00000122966	CIT	CITK|CRIK|MCPH17|STK21	citron rho-interacting serine/threonine kinase	protein-coding
1818	chr2	43905382	43905725	+	0	NA	intron (NM_133259, intron 31 of 37)	intron (NM_133259, intron 31 of 37)	66582	NM_022437	64241	Hs.413931	NM_022437	ENSG00000143921	ABCG8	GBD4|STSL	ATP binding cassette subfamily G member 8	protein-coding
4297	chr7	117132648	117133082	+	0	NA	intron (NR_161419, intron 6 of 15)	L3b|LINE|CR1	12727	NR_002331	93654	Hs.628891	NR_002331	ENSG00000226367	ST7-AS2	ST7AS2|ST7OT2	ST7 antisense RNA 2	ncRNA
1493	chr16	64864258	64864795	+	0	NA	Intergenic	Intergenic	257537	NM_001330576	1009	Hs.116471	NM_001797	ENSG00000140937	CDH11	CAD11|CDHOB|ESWS|OB|OSF-4	cadherin 11	protein-coding
4082	chr7	46756267	46756577	+	0	NA	Intergenic	L1PA16|LINE|L1	-59300	NR_134575	730338	Hs.640207	NR_134575	ENSG00000233539	LOC730338	-	uncharacterized LOC730338	ncRNA
4133	chr7	84140234	84140813	+	0	NA	intron (NM_006080, intron 1 of 16)	intron (NM_006080, intron 1 of 16)	54266	NM_006080	10371	Hs.252451	NM_006080	ENSG00000075213	SEMA3A	COLL1|HH16|Hsema-I|Hsema-III|SEMA1|SEMAD|SEMAIII|SEMAL|SemD|coll-1	semaphorin 3A	protein-coding
1539	chr17	43316188	43316482	+	0	NA	Intergenic	AluJr4|SINE|Alu	-16104	NR_002716	6066		NR_002716	ENSG00000274585	RNU2-1	RNU2|U2	RNA, U2 small nuclear 1	snRNA
654	chr10	126264319	126264619	+	0	NA	intron (NM_001288974, intron 3 of 18)	intron (NM_001288974, intron 3 of 18)	124008	NM_001288975	8038	Hs.594351	NM_003474	ENSG00000148848	ADAM12	ADAM12-OT1|CAR10|MCMP|MCMPMltna|MLTN|MLTNA	ADAM metallopeptidase domain 12	protein-coding
2066	chr2	158904214	158904431	+	0	NA	Intergenic	Intergenic	-64312	NM_001350064	85461	Hs.61590	NM_033394	ENSG00000115183	TANC1	ROLSB|TANC	tetratricopeptide repeat, ankyrin repeat and coiled-coil containing 1	protein-coding
708	chr11	33620701	33620949	+	0	NA	intron (NM_012194, intron 16 of 20)	intron (NM_012194, intron 16 of 20)	79915	NM_001166692	100131378	Hs.709466	NM_001166692	ENSG00000205177	C11orf91	-	chromosome 11 open reading frame 91	protein-coding
4124	chr7	83599173	83599703	+	0	NA	intron (NM_012431, intron 1 of 16)	intron (NM_012431, intron 1 of 16)	41993	NM_001178129	9723	Hs.440730	NM_012431	ENSG00000170381	SEMA3E	M-SEMAH|M-SemaK|SEMAH|coll-5	semaphorin 3E	protein-coding
4685	chr8	120955432	120955847	+	0	NA	Intergenic	Intergenic	-143593	NM_021021	6641	Hs.46701	NM_021021	ENSG00000172164	SNTB1	59-DAP|A1B|BSYN2|DAPA1B|SNT2|SNT2B1|TIP-43	syntrophin beta 1	protein-coding
1514	chr17	15377409	15377862	+	0	NA	Intergenic	Intergenic	-36038	NM_031898	64518	Hs.414648	NM_031898	ENSG00000125409	TEKT3	-	tektin 3	protein-coding
723	chr11	48035492	48035781	+	0	NA	intron (NM_001098503, intron 1 of 8)	intron (NM_001098503, intron 1 of 8)	55077	NM_001098503	5795	Hs.318547	NM_002843	ENSG00000149177	PTPRJ	CD148|DEP1|HPTPeta|R-PTP-ETA|SCC1	protein tyrosine phosphatase receptor type J	protein-coding
4833	chr9	28318506	28318972	+	0	NA	intron (NM_001354574, intron 4 of 5)	intron (NM_001354574, intron 4 of 5)	400566	NM_152570	158038	Hs.444665	NM_152570	ENSG00000174482	LINGO2	LERN3|LRRN6C	leucine rich repeat and Ig domain containing 2	protein-coding
1828	chr2	48046735	48047388	+	0	NA	Intergenic	MER58A|DNA|hAT-Charlie	-141268	NM_001190274	80204	Hs.352677	NM_012167	ENSG00000138081	FBXO11	FBX11|IDDFBA|PRMT9|UBR6|UG063H01|VIT1	F-box protein 11	protein-coding
1826	chr2	45851535	45851969	+	0	NA	intron (NM_005400, intron 2 of 14)	intron (NM_005400, intron 2 of 14)	200077	NM_005400	5581	Hs.580351	NM_005400	ENSG00000171132	PRKCE	PKCE|nPKC-epsilon	protein kinase C epsilon	protein-coding
2263	chr2	209934008	209934496	+	0	NA	intron (NM_032504, intron 38 of 63)	MamRTE1|LINE|RTE-BovB	-68313	NM_006916	6120	Hs.282260	NM_006916	ENSG00000197713	RPE	RPE2-1	ribulose-5-phosphate-3-epimerase	protein-coding
1625	chr18	6328149	6328587	+	0	NA	intron (NM_001365765, intron 1 of 18)	intron (NM_001365765, intron 1 of 18)	30662	NR_158611	91133	Hs.128279	NM_173464	ENSG00000154655	L3MBTL4	HsT1031	L3MBTL histone methyl-lysine binding protein 4	protein-coding
3314	chr5	13739484	13739784	+	0	NA	intron (NM_001369, intron 65 of 78)	intron (NM_001369, intron 65 of 78)	204846	NM_001369	1767	Hs.212360	NM_001369	ENSG00000039139	DNAH5	CILD3|DNAHC5|HL1|KTGNR|PCD	dynein axonemal heavy chain 5	protein-coding
3929	chr6	135067977	135068233	+	0	NA	Intergenic	Intergenic	-13283	NM_001363686	10767	Hs.378532	NM_006620	ENSG00000112339	HBS1L	EF-1a|ERFS|HBS1|HSPC276|eRF3c	HBS1 like translational GTPase	protein-coding
4026	chr7	16984397	16984731	+	0	NA	Intergenic	Intergenic	-102581	NM_176813	155465	Hs.100686	NM_176813	ENSG00000173467	AGR3	AG-3|AG3|BCMP11|HAG3|PDIA18|hAG-3	anterior gradient 3, protein disulphide isomerase family member	protein-coding
3207	chr4	138426682	138426965	+	0	NA	Intergenic	Intergenic	117112	NR_051987	100874047	Hs.570848	NR_051987	ENSG00000251372	LINC00499	-	long intergenic non-protein coding RNA 499	ncRNA
1397	chr15	53536450	53536840	+	0	NA	intron (NM_182758, intron 18 of 19)	intron (NM_182758, intron 18 of 19)	4207	NR_102336	256764	Hs.122125	NM_182758	ENSG00000166415	WDR72	AI2A3	WD repeat domain 72	protein-coding
3817	chr6	83114190	83114592	+	0	NA	intron (NM_015018, intron 7 of 38)	intron (NM_015018, intron 7 of 38)	46725	NM_015018	23033	Hs.520246	NM_015018	ENSG00000083097	DOP1A	DOP1|DOPEY1|KIAA1117|dJ202D23.2	DOP1 leucine zipper like protein A	protein-coding
4924	chr9	104232971	104233249	+	0	NA	Intergenic	Tigger20a|DNA|TcMar-Tigger	-37119	NR_135141	105376194	Hs.553289	NR_135141		LOC105376194	-	uncharacterized LOC105376194	ncRNA
2792	chr3	111541827	111542142	+	0	NA	promoter-TSS (NM_198196)	promoter-TSS (NM_198196)	-213	NM_005816	10225	Hs.142023	NM_005816	ENSG00000153283	CD96	TACTILE	CD96 molecule	protein-coding
3544	chr5	130514926	130515445	+	0	NA	Intergenic	L1P4a|LINE|L1	610720	NM_175856	337876	Hs.213137	NM_175856	ENSG00000198108	CHSY3	CHSY2|CSS3	chondroitin sulfate synthase 3	protein-coding
4363	chr8	11810670	11811020	+	0	NA	intron (NM_001287742, intron 5 of 9)	intron (NM_001287742, intron 5 of 9)	1701	NM_001287751	2222	Hs.593928	NM_004462	ENSG00000079459	FDFT1	DGPT|ERG9|SQS|SQSD|SS	farnesyl-diphosphate farnesyltransferase 1	protein-coding
4536	chr8	88308187	88308467	+	0	NA	intron (NM_005941, intron 1 of 9)	intron (NM_005941, intron 1 of 9)	19156	NM_005941	4325	Hs.492187	NM_005941	ENSG00000156103	MMP16	C8orf57|MMP-X2|MT-MMP2|MT-MMP3|MT3-MMP	matrix metallopeptidase 16	protein-coding
2112	chr2	167492491	167492852	+	0	NA	Intergenic	L1MC2|LINE|L1	305299	NM_001199145	129446	Hs.73680	NM_152381	ENSG00000163092	XIRP2	CMYA3	xin actin binding repeat containing 2	protein-coding
4406	chr8	52719704	52720095	+	0	NA	Intergenic	Intergenic	-5433	NM_001083617	9821	Hs.196102	NM_014781	ENSG00000023287	RB1CC1	ATG17|CC1|FIP200|PPP1R131	RB1 inducible coiled-coil 1	protein-coding
1197	chr13	80469888	80470407	+	0	NA	Intergenic	Intergenic	-129021	NM_005842	10253	Hs.18676	NM_005842	ENSG00000136158	SPRY2	IGAN3|hSPRY2	sprouty RTK signaling antagonist 2	protein-coding
1599	chr17	70076087	70076387	+	0	NA	intron (NM_001270422, intron 1 of 5)	intron (NM_001270422, intron 1 of 5)	1012	NM_001270422	3773	Hs.463985	NM_018658	ENSG00000153822	KCNJ16	BIR9|KIR5.1	potassium voltage-gated channel subfamily J member 16	protein-coding
4351	chr7	148499974	148500284	+	0	NA	Intergenic	Intergenic	-90637	NM_145304	202865	Hs.352212	NM_145304	ENSG00000170279	C7orf33	-	chromosome 7 open reading frame 33	protein-coding
3954	chr6	142103046	142103555	+	0	NA	intron (NM_001324308, intron 1 of 2)	MER57-int|LTR|ERV1	-14501	NM_002511	4829	Hs.552106	NM_002511	ENSG00000135577	NMBR	BB1|BB1R|NMB-R	neuromedin B receptor	protein-coding
1111	chr13	35349624	35349940	+	0	NA	intron (NM_015678, intron 37 of 57)	intron (NM_015678, intron 37 of 57)	126907	NM_005584	4081	Hs.584776	NM_005584	ENSG00000180660	MAB21L1	CAGR1|Nbla00126	mab-21 like 1	protein-coding
1068	chr12	117994475	117994957	+	0	NA	Intergenic	L2b|LINE|L2	-21945	NM_001346815	5985	Hs.731908	NM_007370	ENSG00000111445	RFC5	RFC36	replication factor C subunit 5	protein-coding
3309	chr5	5275276	5275561	+	0	NA	intron (NM_139056, intron 18 of 22)	L1MEi|LINE|L1	135088	NR_136935	170690	Hs.661915	NM_139056	ENSG00000145536	ADAMTS16	ADAMTS16s	ADAM metallopeptidase with thrombospondin type 1 motif 16	protein-coding
2558	chr3	29448388	29448640	+	0	NA	intron (NM_001003792, intron 2 of 13)	intron (NM_001003792, intron 2 of 13)	167202	NM_001177712	27303	Hs.221436	NM_014483	ENSG00000144642	RBMS3	-	RNA binding motif single stranded interacting protein 3	protein-coding
3633	chr6	5205900	5206248	+	0	NA	intron (NM_001164840, intron 2 of 2)	intron (NM_001164840, intron 2 of 2)	54876	NM_001318782	57128	Hs.387755	NM_020408	ENSG00000214113	LYRM4	C6orf149|CGI-203|COXPD19|ISD11	LYR motif containing 4	protein-coding
753	chr11	74371577	74372188	+	0	NA	intron (NM_173582, intron 2 of 13)	intron (NM_173582, intron 2 of 13)	26551	NM_173582	283209	Hs.26612	NM_173582	ENSG00000165434	PGM2L1	BM32A|PMMLP	phosphoglucomutase 2 like 1	protein-coding
1591	chr17	67902744	67903150	+	0	NA	intron (NM_182641, intron 7 of 27)	intron (NM_182641, intron 7 of 27)	77444	NM_004459	2186	Hs.444200	NM_004459	ENSG00000171634	BPTF	FAC1|FALZ|NEDDFL|NURF301	bromodomain PHD finger transcription factor	protein-coding
4453	chr8	71605835	71606183	+	0	NA	Intergenic	Intergenic	-57915	NM_001370336	2138	Hs.444971	NM_000503	ENSG00000104313	EYA1	BOP|BOR|BOS1|OFC1	EYA transcriptional coactivator and phosphatase 1	protein-coding
1673	chr18	54815000	54815458	+	0	NA	Intergenic	Intergenic	-13248	NM_004163	5874	Hs.25318	NM_004163	ENSG00000041353	RAB27B	C25KG	RAB27B, member RAS oncogene family	protein-coding
4942	chr9	110133582	110133925	+	0	NA	intron (NM_001136562, intron 1 of 3)	intron (NM_001136562, intron 1 of 3)	8252	NM_001136562	445815	Hs.591908	NM_007203	ENSG00000157654	PALM2-AKAP2	AKAP-2|AKAP-KL|AKAP2|AKAPKL|MISP2|PALM2|PRKA2	PALM2-AKAP2 fusion	protein-coding
2209	chr2	190447778	190448148	+	0	NA	intron (NM_017694, intron 3 of 7)	intron (NM_017694, intron 3 of 7)	39608	NM_017694	54842	Hs.418581	NM_017694	ENSG00000151690	MFSD6	MMR2|hMMR2	major facilitator superfamily domain containing 6	protein-coding
1925	chr2	78383564	78383908	+	0	NA	Intergenic	Intergenic	-93005	NR_110288	101927967	Hs.406952	NR_110288		LOC101927967	-	uncharacterized LOC101927967	ncRNA
4077	chr7	40469301	40469526	+	0	NA	intron (NM_024728, intron 11 of 14)	intron (NM_024728, intron 11 of 14)	334437	NM_001193313	79783	Hs.586313	NM_024728	ENSG00000175600	SUGCT	C7orf10|DERP13|GA3|ORF19	succinyl-CoA:glutarate-CoA transferase	protein-coding
1052	chr12	101872321	101872562	+	0	NA	Intergenic	LTR8|LTR|ERV1	-5139	NM_018370	55332	Hs.525634	NM_018370	ENSG00000136048	DRAM1	DRAM	DNA damage regulated autophagy modulator 1	protein-coding
3761	chr6	47471739	47472425	+	0	NA	Intergenic	L1MA3|LINE|L1	-5707	NM_012120	23607	Hs.485518	NM_012120	ENSG00000198087	CD2AP	CMS	CD2 associated protein	protein-coding
3546	chr5	131280533	131280728	+	0	NA	intron (NM_001038702, intron 1 of 4)	intron (NM_001038702, intron 1 of 4)	16621	NM_020240	56990	Hs.508829	NM_020240	ENSG00000158985	CDC42SE2	SPEC2	CDC42 small effector 2	protein-coding
2888	chr3	163821992	163822286	+	0	NA	Intergenic	L1MA4|LINE|L1	349417	NR_031665	100302148		NR_031665	ENSG00000221251	MIR1263	MIRN1263|hsa-mir-1263	microRNA 1263	ncRNA
1100	chr13	33261552	33261951	+	0	NA	intron (NM_001243476, intron 5 of 17)	intron (NM_001243476, intron 5 of 17)	-15803	NR_046693	100874241	Hs.662433	NR_046693	ENSG00000236581	STARD13-AS	STARD13-AS2	STARD13 antisense RNA	ncRNA
1690	chr18	66729789	66730317	+	0	NA	Intergenic	Intergenic	-125963	NM_021153	28513	Hs.42771	NM_021153	ENSG00000071991	CDH19	CDH7|CDH7L2	cadherin 19	protein-coding
2824	chr3	133254679	133254973	+	0	NA	intron (NR_110812, intron 1 of 2)	MLT1G3|LTR|ERVL-MaLR	2295	NR_110812	101927455	Hs.570550	NR_110812	ENSG00000251011	TMEM108-AS1	-	TMEM108 antisense RNA 1	ncRNA
4708	chr8	122195848	122196373	+	0	NA	Intergenic	Intergenic	372534	NR_131202	105375734	Hs.628341	NR_131202		SMILR	-	smooth muscle induced lncRNA, enhancer of proliferation	ncRNA
3444	chr5	88438198	88438444	+	0	NA	intron (NR_105021, intron 1 of 5)	intron (NR_105021, intron 1 of 5)	769	NR_105021	102546226	Hs.535810	NR_105021	ENSG00000250156	LINC02060	-	long intergenic non-protein coding RNA 2060	ncRNA
2923	chr3	179177564	179177937	+	0	NA	intron (NM_006218, intron 1 of 20)	intron (NM_006218, intron 1 of 20)	29393	NM_006218	5290	Hs.553498	NM_006218	ENSG00000121879	PIK3CA	CLAPO|CLOVE|CWS5|MCAP|MCM|MCMTC|PI3K|PI3K-alpha|p110-alpha	phosphatidylinositol-4,5-bisphosphate 3-kinase catalytic subunit alpha	protein-coding
4657	chr8	115449269	115449610	+	0	NA	intron (NM_001282902, intron 4 of 5)	intron (NM_001282902, intron 4 of 5)	218574	NM_001282902	7227	Hs.657018	NM_014112	ENSG00000104447	TRPS1	GC79|LGCR	transcriptional repressor GATA binding 1	protein-coding
4552	chr8	90253741	90254219	+	0	NA	intron (NR_051989, intron 2 of 3)	L1MEf|LINE|L1	32492	NR_051989	100874052	Hs.571514	NR_051989	ENSG00000253394	LINC00534	-	long intergenic non-protein coding RNA 534	ncRNA
2498	chr3	8371042	8371525	+	0	NA	intron (NR_033378, intron 3 of 3)	intron (NR_033378, intron 3 of 3)	130375	NR_033378	100288428	Hs.651576	NR_033378	ENSG00000227110	LMCD1-AS1	-	LMCD1 antisense RNA 1	ncRNA
4502	chr8	80139893	80140217	+	0	NA	intron (NR_105035, intron 1 of 6)	intron (NR_105035, intron 1 of 6)	31066	NR_105037	7163	Hs.368433	NM_005079	ENSG00000076554	TPD52	D52|N8L|PC-1|PrLZ|hD52	tumor protein D52	protein-coding
3760	chr6	46983179	46983411	+	0	NA	Intergenic	X6B_LINE|LINE|CR1	-28356	NM_015234	221395	Hs.362806	NM_015234	ENSG00000069122	ADGRF5	GPR116|KPG_001	adhesion G protein-coupled receptor F5	protein-coding
616	chr10	99631039	99631329	+	0	NA	Intergenic	L2b|LINE|L2	-10745	NM_031212	81894	Hs.403790	NM_031212	ENSG00000155287	SLC25A28	MFRN2|MRS3/4|MRS4L|NPD016	solute carrier family 25 member 28	protein-coding
1352	chr14	84237885	84238258	+	0	NA	Intergenic	Intergenic	-1033861	NR_145983	26843		NR_145983		SNORD3P3	RNU3P3|U3|U3.5|u3.7	small nucleolar RNA, C/D box 3 pseudogene 3	snoRNA
1997	chr2	144441939	144442280	+	0	NA	intron (NM_001171653, intron 2 of 8)	intron (NM_001171653, intron 2 of 8)	-77505	NR_040248	100303491	Hs.560789	NR_040248	ENSG00000238057	ZEB2-AS1	ZEB2-AS|ZEB2AS|ZEB2NAT	ZEB2 antisense RNA 1	ncRNA
2735	chr3	89238829	89239168	+	0	NA	intron (NM_182644, intron 3 of 6)	intron (NM_182644, intron 3 of 6)	131377	NM_005233	2042	Hs.123642	NM_005233	ENSG00000044524	EPHA3	EK4|ETK|ETK1|HEK|HEK4|TYRO4	EPH receptor A3	protein-coding
1568	chr17	59892686	59893103	+	0	NA	promoter-TSS (NM_001272060)	promoter-TSS (NM_001272060)	49	NM_016261	51174	Hs.463638	NM_016261	ENSG00000108423	TUBD1	TUBD	tubulin delta 1	protein-coding
2728	chr3	88957871	88958075	+	0	NA	Intergenic	Intergenic	-149648	NM_182644	2042	Hs.123642	NM_005233	ENSG00000044524	EPHA3	EK4|ETK|ETK1|HEK|HEK4|TYRO4	EPH receptor A3	protein-coding
4461	chr8	74028277	74028651	+	0	NA	intron (NM_001195797, intron 3 of 3)	intron (NM_001195797, intron 3 of 3)	37072	NM_015364	23643	Hs.726603	NM_015364	ENSG00000154589	LY96	ESOP-1|MD-2|MD2|ly-96	lymphocyte antigen 96	protein-coding
2664	chr3	69928940	69929221	+	0	NA	intron (NM_198159, intron 2 of 9)	intron (NM_198159, intron 2 of 9)	-7512	NM_198178	4286	Hs.166017	NM_000248	ENSG00000187098	MITF	CMM8|COMMAD|MI|WS2|WS2A|bHLHe32	melanocyte inducing transcription factor	protein-coding
46	chr1	63142115	63142428	+	0	NA	Intergenic	LFSINE_Vert|SINE|tRNA	-129800	NR_146606	105378769	Hs.435002	NR_146605	ENSG00000229537	LINC01739	-	long intergenic non-protein coding RNA 1739	ncRNA
3177	chr4	123699862	123700195	+	0	NA	intron (NR_027105, intron 3 of 5)	intron (NR_027105, intron 3 of 5)	50037	NR_027105	285419	Hs.535763	NR_027105	ENSG00000249464	LINC01091	-	long intergenic non-protein coding RNA 1091	ncRNA
2094	chr2	164644086	164644438	+	0	NA	Intergenic	Intergenic	-22780	NM_004490	2888	Hs.411881	NM_004490	ENSG00000115290	GRB14	-	growth factor receptor bound protein 14	protein-coding
2276	chr2	212153972	212154256	+	0	NA	intron (NM_001042599, intron 1 of 26)	L2a|LINE|L2	272246	NR_031643	100313771		NR_031643	ENSG00000221782	MIR548F2	MIR548F-2|MIRN548F2|hsa-mir-548f-2	microRNA 548f-2	ncRNA
4969	chrX	10728684	10729101	+	0	NA	intron (NM_033290, intron 1 of 9)	intron (NM_033290, intron 1 of 9)	-51153	NM_001098624	4281	Hs.27695	NM_000381	ENSG00000101871	MID1	BBBG1|FXY|GBBB1|MIDIN|OGS1|OS|OSX|RNF59|TRIM18|XPRF|ZNFXY	midline 1	protein-coding
1941	chr2	105636484	105636705	+	0	NA	Intergenic	Intergenic	-26035	NR_038891	285000	Hs.737917	NR_038891		LOC285000	-	uncharacterized LOC285000	ncRNA
3058	chr4	76267761	76268359	+	0	NA	intron (NM_001242939, intron 3 of 6)	L1MB7|LINE|L1	16339	NM_001136570	100129583	Hs.720509	NM_001136570	ENSG00000189157	FAM47E	-	family with sequence similarity 47 member E	protein-coding
1119	chr13	41407452	41407724	+	0	NA	Intergenic	L1ME1|LINE|L1	-34976	NR_002163	100506759	Hs.507861	NR_002163		OR7E37P	OR7E48P|OST193|hg533	olfactory receptor family 7 subfamily E member 37 pseudogene	pseudo
1205	chr13	85528619	85529263	+	0	NA	intron (NR_046989, intron 1 of 3)	MamRTE1|LINE|RTE-BovB	165338	NR_046989	100874137	Hs.742643	NR_046989	ENSG00000226317	LINC00351	-	long intergenic non-protein coding RNA 351	ncRNA
5010	chrX	110509163	110509547	+	0	NA	Intergenic	Intergenic	-10957	NR_002718	6998	Hs.592361	NR_002718	ENSG00000225366	TDGF1P3	CR-3|CRIPTO|CRIPTO-3|CRIPTO3|TDGF1|TDGF2|TDGF3	teratocarcinoma-derived growth factor 1 pseudogene 3	pseudo
1824	chr2	44581004	44581526	+	0	NA	intron (NM_024766, intron 3 of 10)	intron (NM_024766, intron 3 of 10)	219318	NM_024766	79823	Hs.468349	NM_024766	ENSG00000143919	CAMKMT	C2orf34|CLNMT|CaM KMT|Cam|KMT	calmodulin-lysine N-methyltransferase	protein-coding
3222	chr4	142447498	142447845	+	0	NA	intron (NM_001331040, intron 3 of 25)	L2c|LINE|L2	398864	NM_001101669	8821	Hs.176376	NM_003866	ENSG00000109452	INPP4B	-	inositol polyphosphate-4-phosphatase type II B	protein-coding
4350	chr7	141133566	141134085	+	0	NA	intron (NM_001195278, intron 1 of 3)	L1MA4|LINE|L1	59761	NM_001195278	100507421	Hs.283851	NM_001195278	ENSG00000261115	TMEM178B	-	transmembrane protein 178B	protein-coding
4605	chr8	103575206	103575565	+	0	NA	intron (NM_001348497, intron 1 of 22)	L1P1|LINE|L1	-73475	NR_145698	105375690		NR_145697		LOC105375690	-	uncharacterized LOC105375690	ncRNA
2847	chr3	149369112	149369470	+	0	NA	3' UTR (NM_014220, exon 5 of 5)	3' UTR (NM_014220, exon 5 of 5)	8358	NM_014220	4071	Hs.351316	NM_014220	ENSG00000169908	TM4SF1	H-L6|L6|M3S1|TAAL6	transmembrane 4 L six family member 1	protein-coding
1014	chr12	86712418	86712714	+	0	NA	intron (NM_001351285, intron 2 of 8)	intron (NM_001351285, intron 2 of 8)	32583	NR_162123	113839519		NR_162123		MIR3059	-	microRNA 3059	ncRNA
835	chr11	128026690	128027132	+	0	NA	Intergenic	MER44C|DNA|TcMar-Tigger	-181855	NR_146647	105369564	Hs.591937	NR_146647	ENSG00000272575	LINC02098	-	long intergenic non-protein coding RNA 2098	ncRNA
757	chr11	75888418	75888730	+	0	NA	intron (NM_003369, intron 4 of 14)	intron (NM_003369, intron 4 of 14)	73364	NM_003369	7405	Hs.202470	NM_003369	ENSG00000198382	UVRAG	DHTX|VPS38|p63	UV radiation resistance associated	protein-coding
522	chr10	33271075	33271414	+	0	NA	intron (NM_001244973, intron 2 of 16)	intron (NM_001244973, intron 2 of 16)	63423	NM_003873	8829	Hs.131704	NM_003873	ENSG00000099250	NRP1	BDCA4|CD304|NP1|NRP|VEGF165R	neuropilin 1	protein-coding
4566	chr8	93794586	93795133	+	0	NA	intron (NR_024522, intron 16 of 28)	intron (NR_024522, intron 16 of 28)	39965	NR_024522	91147	Hs.116240	NM_153704	ENSG00000164953	TMEM67	JBTS6|MECKELIN|MKS3|NPHP11|TNEM67	transmembrane protein 67	protein-coding
3999	chr6	167696344	167696637	+	0	NA	Intergenic	L1ME3G|LINE|L1	-12703	NR_117092	441178	Hs.628956	NM_001025489	ENSG00000203688	LINC02487	-	long intergenic non-protein coding RNA 2487	ncRNA
814	chr11	108620812	108621205	+	0	NA	Intergenic	Intergenic	-27240	NM_015065	23086	Hs.28540	NM_015065	ENSG00000110723	EXPH5	SLAC2-B|SLAC2B	exophilin 5	protein-coding
3056	chr4	76153344	76153704	+	0	NA	Intergenic	L1ME4b|LINE|L1	-5009	NR_103782	53371	Hs.430435	NM_017426	ENSG00000138750	NUP54	-	nucleoporin 54	protein-coding
3273	chr4	173415107	173415541	+	0	NA	intron (NM_001329597, intron 2 of 3)	intron (NM_001329597, intron 2 of 3)	-16208	NM_007281	11341	Hs.7122	NM_007281	ENSG00000164106	SCRG1	SCRG-1	stimulator of chondrogenesis 1	protein-coding
942	chr12	60090318	60090678	+	0	NA	Intergenic	L1MC3|LINE|L1	401128	NR_073056	9194	Hs.88156	NM_004731	ENSG00000118596	SLC16A7	MCT2	solute carrier family 16 member 7	protein-coding
323	chr1	198669147	198669378	+	0	NA	intron (NM_002838, intron 2 of 32)	intron (NM_002838, intron 2 of 32)	30222	NR_052021	5788	Hs.654514	NM_002838	ENSG00000081237	PTPRC	B220|CD45|CD45R|GP180|L-CA|LCA|LY5|T200	protein tyrosine phosphatase receptor type C	protein-coding
2232	chr2	199819754	199820256	+	0	NA	intron (NM_001363886, intron 3 of 4)	intron (NM_001363886, intron 3 of 4)	31168	NM_001363886	348751	Hs.734578	NM_001350853	ENSG00000226124	FTCDNL1	FONG	formiminotransferase cyclodeaminase N-terminal like	protein-coding
631	chr10	111347376	111347673	+	0	NA	Intergenic	MLT1E2|LTR|ERVL-MaLR	233233	NR_159949	113633881		NR_159949		HEAT2	lnc-ADRA2A-1:1	HEart disease Associated Transcript 2	ncRNA
3198	chr4	129429543	129430236	+	0	NA	Intergenic	Intergenic	333737	NM_001099783	132321	Hs.567679	NM_173487	ENSG00000151470	C4orf33	-	chromosome 4 open reading frame 33	protein-coding
2458	chr21	35275899	35276206	+	0	NA	Intergenic	LTR81AB|LTR|Gypsy	-226754	NM_001754	861	Hs.149261	NM_001754	ENSG00000159216	RUNX1	AML1|AML1-EVI-1|AMLCR1|CBF2alpha|CBFA2|EVI-1|PEBP2aB|PEBP2alpha	RUNX family transcription factor 1	protein-coding
2006	chr2	145792658	145793143	+	0	NA	Intergenic	LTR88c|LTR|Gypsy?	-794157	NR_026904	728773	Hs.334462	NR_026904		PABPC1P2	PABP2|PABP4|PABPCP2|PABPCP4	poly(A) binding protein cytoplasmic 1 pseudogene 2	pseudo
3475	chr5	103411698	103412142	+	0	NA	Intergenic	Intergenic	130065	NR_104670	102467212	Hs.641885	NR_104670	ENSG00000248757	LINC02115	-	long intergenic non-protein coding RNA 2115	ncRNA
3400	chr5	67879668	67879988	+	0	NA	Intergenic	Intergenic	86615	NR_130779	101928858	Hs.334066	NR_130779	ENSG00000249364	LOC101928858	-	uncharacterized LOC101928858	ncRNA
746	chr11	72278962	72279271	+	0	NA	Intergenic	L1MB3|LINE|L1	-34940	NM_005169	401	Hs.731115	NM_005169	ENSG00000165462	PHOX2A	ARIX|CFEOM2|FEOM2|NCAM2|PMX2A	paired like homeobox 2A	protein-coding
5016	chrX	146208845	146209264	+	0	NA	Intergenic	Intergenic	-181182	NR_030581	100126341		NR_030581	ENSG00000216056	MIR891A	MIRN891A	microRNA 891a	ncRNA
2362	chr2	240051892	240052167	+	0	NA	Intergenic	L1MC4|LINE|L1	-5957	NM_173351	150681	Hs.626616	NM_173351	ENSG00000178586	OR6B3	OR6B3P|OR6B3Q	olfactory receptor family 6 subfamily B member 3	protein-coding
33	chr1	57474127	57474723	+	0	NA	intron (NM_001353980, intron 4 of 5)	intron (NM_001353980, intron 4 of 5)	-49504	NM_001353983	1600	Hs.477370	NM_021080	ENSG00000173406	DAB1	SCA37	DAB adaptor protein 1	protein-coding
276	chr1	185790153	185790783	+	0	NA	intron (NM_031935, intron 1 of 106)	intron (NM_031935, intron 1 of 106)	56077	NM_031935	83872	Hs.58877	NM_031935	ENSG00000143341	HMCN1	ARMD1|FBLN6|FIBL-6|FIBL6	hemicentin 1	protein-coding
2937	chr3	184968125	184968475	+	0	NA	intron (NM_001009921, intron 38 of 46)	L1MB3|LINE|L1	155793	NR_146116	23355	Hs.269263	NM_015303	ENSG00000156931	VPS8	KIAA0804	VPS8 subunit of CORVET complex	protein-coding
2510	chr3	15683173	15683446	+	0	NA	intron (NM_001349280, intron 20 of 26)	intron (NM_001349280, intron 20 of 26)	14062	NR_036085	100422990		NR_036085	ENSG00000264354	MIR3134	-	microRNA 3134	ncRNA
1700	chr18	74898363	74898582	+	0	NA	intron (NM_017757, intron 6 of 7)	intron (NM_017757, intron 6 of 7)	267509	NM_001146190	55628	Hs.536490	NM_017757	ENSG00000215421	ZNF407	-	zinc finger protein 407	protein-coding
2850	chr3	149593557	149593851	+	0	NA	intron (NM_001348362, intron 5 of 9)	intron (NM_001348362, intron 5 of 9)	64321	NM_015472	25937	Hs.477921	NM_015472	ENSG00000018408	WWTR1	TAZ	WW domain containing transcription regulator 1	protein-coding
2541	chr3	25291668	25291974	+	0	NA	intron (NM_001290216, intron 4 of 10)	intron (NM_001290216, intron 4 of 10)	-48981	NM_001290300	5915	Hs.543218	NM_000965	ENSG00000077092	RARB	HAP|MCOPS12|NR1B2|RARbeta1|RRB2	retinoic acid receptor beta	protein-coding
1751	chr2	19541052	19541559	+	0	NA	Intergenic	Intergenic	-182682	NM_145260	130497	Hs.123933	NM_145260	ENSG00000143867	OSR1	ODD	odd-skipped related transcription factor 1	protein-coding
941	chr12	60070573	60070883	+	0	NA	Intergenic	Intergenic	381358	NR_073056	9194	Hs.88156	NM_004731	ENSG00000118596	SLC16A7	MCT2	solute carrier family 16 member 7	protein-coding
4648	chr8	112459618	112460057	+	0	NA	intron (NM_052900, intron 31 of 68)	L2c|LINE|L2	-183656	NR_031745	100302225		NR_031745	ENSG00000238399	MIR2053	hsa-mir-2053	microRNA 2053	ncRNA
3850	chr6	106377202	106377563	+	0	NA	intron (NM_001371242, intron 1 of 21)	intron (NM_001371242, intron 1 of 21)	16665	NM_001371242
4501	chr8	80116899	80117227	+	0	NA	intron (NM_001025253, intron 1 of 7)	L1MB8|LINE|L1	-36232	NM_001287142	7163	Hs.368433	NM_005079	ENSG00000076554	TPD52	D52|N8L|PC-1|PrLZ|hD52	tumor protein D52	protein-coding
3052	chr4	73978871	73979129	+	0	NA	Intergenic	Intergenic	3027	NM_002619	5196	Hs.81564	NM_002619	ENSG00000163737	PF4	CXCL4|PF-4|SCYB4	platelet factor 4	protein-coding
1153	chr13	65913196	65913552	+	0	NA	Intergenic	Intergenic	47327	NR_132362	105370242	Hs.578051	NR_132362		LINC01052	-	long intergenic non-protein coding RNA 1052	ncRNA
1357	chr15	21272596	21272896	+	0	NA	Intergenic	Intergenic	25083	NR_027053	646214	Hs.510697	NR_027053		LOC646214	-	p21 protein (Cdc42/Rac)-activated kinase 2 pseudogene	pseudo
4724	chr8	124441984	124442360	+	0	NA	Intergenic	Intergenic	-8648	NM_017956	55039	Hs.9925	NM_017956	ENSG00000183665	TRMT12	TRM12|TYW2	tRNA methyltransferase 12 homolog	protein-coding
4714	chr8	123449242	123449641	+	0	NA	Intergenic	AluSz6|SINE|Alu	32667	NM_018024	55093	Hs.18029	NM_018024	ENSG00000156795	WDYHV1	C8orf32	WDYHV motif containing 1	protein-coding
4473	chr8	75149732	75150021	+	0	NA	Intergenic	Intergenic	128605	NR_103848	101805492	Hs.571424	NR_103848		CASC9	ESCCAL-1|ESSCAL1|LINC00981|linc-JPH1	cancer susceptibility 9	ncRNA
4324	chr7	125927492	125927994	+	0	NA	Intergenic	Intergenic	-663452	NR_110183	101928254	Hs.571236	NR_110182	ENSG00000219445	LOC101928254	-	uncharacterized LOC101928254	ncRNA
3678	chr6	13604751	13605127	+	0	NA	3' UTR (NM_031244, exon 10 of 10)	3' UTR (NM_031244, exon 10 of 10)	-10388	NM_001317724	51406	Hs.306242	NM_016167	ENSG00000225921	NOL7	C6orf90|PQBP3|RARG-1|dJ223E5.2	nucleolar protein 7	protein-coding
4987	chrX	27597618	27597950	+	0	NA	intron (NM_001353450, intron 1 of 4)	CR1-13_AMi|LINE|CR1	7440	NR_148432	347442	Hs.720885	NM_001136533	ENSG00000189186	DCAF8L2	WDR42C	DDB1 and CUL4 associated factor 8 like 2	protein-coding
1366	chr15	35443996	35444412	+	0	NA	intron (NM_080650, intron 5 of 8)	intron (NM_080650, intron 5 of 8)	-71840	NR_037507	100500904		NR_037507	ENSG00000265102	MIR3942	-	microRNA 3942	ncRNA
586	chr10	75195208	75195536	+	0	NA	Intergenic	MamRep434|DNA|TcMar-Tigger	-14782	NM_001184823	7417	Hs.355927	NM_003375	ENSG00000165637	VDAC2	POR	voltage dependent anion channel 2	protein-coding
2478	chr22	17608198	17608517	+	0	NA	intron (NM_001039366, intron 3 of 7)	intron (NM_001039366, intron 3 of 7)	-19165	NM_001288707	101929372	Hs.629929	NM_001288707		LOC101929372	-	uncharacterized LOC101929372	protein-coding
997	chr12	80625038	80625433	+	0	NA	intron (NM_001145026, intron 33 of 44)	intron (NM_001145026, intron 33 of 44)	-82399	NM_002469	4618	Hs.35937	NM_002469	ENSG00000111046	MYF6	CNM3|MRF4|bHLHc4|myf-6	myogenic factor 6	protein-coding
2184	chr2	183243822	183244505	+	0	NA	Intergenic	MER112|DNA|hAT-Charlie	119720	NM_138285	129401	Hs.180591	NM_138285	ENSG00000163002	NUP35	MP-44|MP44|NP44|NUP53	nucleoporin 35	protein-coding
833	chr11	127919510	127919867	+	0	NA	Intergenic	LTR8B|LTR|ERV1	-289078	NR_146647	105369564	Hs.591937	NR_146647	ENSG00000272575	LINC02098	-	long intergenic non-protein coding RNA 2098	ncRNA
3629	chr6	4872761	4873242	+	0	NA	intron (NM_001143970, intron 1 of 6)	intron (NM_001143970, intron 1 of 6)	-17039	NM_001143971	9425	Hs.269092	NM_004824	ENSG00000153046	CDYL	CDYL1	chromodomain Y like	protein-coding
274	chr1	185775625	185775999	+	0	NA	intron (NM_031935, intron 1 of 106)	intron (NM_031935, intron 1 of 106)	41421	NM_031935	83872	Hs.58877	NM_031935	ENSG00000143341	HMCN1	ARMD1|FBLN6|FIBL-6|FIBL6	hemicentin 1	protein-coding
3206	chr4	137592575	137592890	+	0	NA	intron (NR_146553, intron 1 of 1)	intron (NR_146553, intron 1 of 1)	47001	NR_146553	105377443	Hs.135587	NR_146553	ENSG00000251632	LINC02172	-	long intergenic non-protein coding RNA 2172	ncRNA
3116	chr4	101114950	101115374	+	0	NA	intron (NM_001130691, intron 2 of 12)	intron (NM_001130691, intron 2 of 12)	125710	NR_107033	102465868		NR_107033	ENSG00000273882	MIR8066	hsa-mir-8066	microRNA 8066	ncRNA
4788	chr9	4857222	4857649	+	0	NA	intron (NM_005772, intron 8 of 8)	L1MB8|LINE|L1	7138	NR_029836	406894		NR_029836	ENSG00000199065	MIR101-2	MIRN101-2|mir-101-2	microRNA 101-2	ncRNA
3047	chr4	73704315	73704887	+	0	NA	Intergenic	Intergenic	-35968	NM_000584	3576	Hs.624	NM_000584	ENSG00000169429	CXCL8	GCP-1|GCP1|IL8|LECT|LUCT|LYNAP|MDNCF|MONAP|NAF|NAP-1|NAP1	C-X-C motif chemokine ligand 8	protein-coding
2239	chr2	201709705	201710290	+	0	NA	exon (NM_020919, exon 27 of 34)	exon (NM_020919, exon 27 of 34)	-11353	NM_033066	58538	Hs.63085	NM_033066	ENSG00000082126	MPP4	ALS2CR5|DLG6	membrane palmitoylated protein 4	protein-coding
2390	chr20	22949600	22950056	+	0	NA	Intergenic	Intergenic	-85592	NM_001052	6754	Hs.673846	NM_001052	ENSG00000132671	SSTR4	SS-4-R|SS4-R|SS4R	somatostatin receptor 4	protein-coding
3901	chr6	127051803	127052426	+	0	NA	Intergenic	L1PA16|LINE|L1	-66557	NM_032784	84870	Hs.135254	NM_032784	ENSG00000146374	RSPO3	CRISTIN1|PWTSR|THSD2	R-spondin 3	protein-coding
3097	chr4	93416135	93416568	+	0	NA	intron (NM_001286838, intron 8 of 14)	intron (NM_001286838, intron 8 of 14)	-412402	NM_005172	474	Hs.532680	NM_005172	ENSG00000172238	ATOH1	ATH1|HATH1|MATH-1|bHLHa14	atonal bHLH transcription factor 1	protein-coding
4117	chr7	81600715	81601082	+	0	NA	intron (NR_126025, intron 4 of 10)	MLT1H2|LTR|ERVL-MaLR	25318	NR_126026	100128317	Hs.571267	NR_126025	ENSG00000233491	LOC100128317	-	uncharacterized LOC100128317	ncRNA
2129	chr2	171176533	171176896	+	0	NA	intron (NM_001136554, intron 1 of 20)	L2a|LINE|L2	-15821	NM_012290	9874	Hs.744917	NM_012290	ENSG00000198586	TLK1	PKU-beta	tousled like kinase 1	protein-coding
1004	chr12	83180034	83180402	+	0	NA	Intergenic	MER103C|DNA|hAT-Charlie	493063	NM_001320322	160335	Hs.577775	NM_152588	ENSG00000179104	TMTC2	IBDBP1	transmembrane O-mannosyltransferase targeting cadherins 2	protein-coding
1420	chr15	67960003	67960424	+	0	NA	Intergenic	L1ME3G|LINE|L1	-93966	NM_016166	8554	Hs.162458	NM_016166	ENSG00000033800	PIAS1	DDXBP1|GBP|GU/RH-II|ZMIZ3	protein inhibitor of activated STAT 1	protein-coding
3568	chr5	148092487	148092960	+	0	NA	intron (NM_006846, intron 8 of 32)	intron (NM_006846, intron 8 of 32)	28743	NM_001127699	11005	Hs.331555	NM_006846	ENSG00000133710	SPINK5	LEKTI|LETKI|NETS|NS|VAKTI	serine peptidase inhibitor, Kazal type 5	protein-coding
122	chr1	97943296	97943497	+	0	NA	Intergenic	Intergenic	-1656	NR_146275	109729128		NR_146275		LINC01930	-	long intergenic non-protein coding RNA 1930	ncRNA
524	chr10	34231567	34231950	+	0	NA	intron (NM_001184789, intron 20 of 22)	intron (NM_001184789, intron 20 of 22)	-459078	NR_038932	100505583	Hs.568804	NR_038932	ENSG00000261683	LINC00838	-	long intergenic non-protein coding RNA 838	ncRNA
2730	chr3	89021474	89022215	+	0	NA	Intergenic	Intergenic	-85777	NM_182644	2042	Hs.123642	NM_005233	ENSG00000044524	EPHA3	EK4|ETK|ETK1|HEK|HEK4|TYRO4	EPH receptor A3	protein-coding
4107	chr7	80826818	80827261	+	0	NA	intron (NM_006379, intron 4 of 17)	intron (NM_006379, intron 4 of 17)	92012	NM_006379	10512	Hs.269109	NM_006379	ENSG00000075223	SEMA3C	SEMAE|SemE	semaphorin 3C	protein-coding
4193	chr7	94183469	94183792	+	0	NA	Intergenic	Intergenic	-179275	NR_133909	10282	Hs.489132	NM_005868	ENSG00000105829	BET1	HBET1	Bet1 golgi vesicular membrane trafficking protein	protein-coding
1951	chr2	109644289	109644703	+	0	NA	Intergenic	L2|LINE|L2	30132	NM_023016	65124	Hs.355455	NM_023016	ENSG00000198142	SOWAHC	ANKRD57|C2orf26	sosondowah ankyrin repeat domain family member C	protein-coding
4896	chr9	82010728	82011043	+	0	NA	Intergenic	Intergenic	22113	NM_001001670	389763	Hs.209545	NM_001001670	ENSG00000214929	SPATA31D1	FAM75D1	SPATA31 subfamily D member 1	protein-coding
4179	chr7	92698191	92698673	+	0	NA	intron (NM_001259, intron 4 of 7)	intron (NM_001259, intron 4 of 7)	-108042	NM_152789	257415	Hs.18564	NM_152789	ENSG00000234545	FAM133B	-	family with sequence similarity 133 member B	protein-coding
3078	chr4	86818466	86818666	+	0	NA	Intergenic	MLT1L|LTR|ERVL-MaLR	30818	NM_197965	345274	Hs.452996	NM_197965	ENSG00000145283	SLC10A6	SOAT	solute carrier family 10 member 6	protein-coding
2726	chr3	88038512	88038883	+	0	NA	Intergenic	ERVL-B4-int|LTR|ERVL	20299	NM_003663	8545	Hs.444818	NM_003663	ENSG00000163320	CGGBP1	CGGBP|p20-CGGBP	CGG triplet repeat binding protein 1	protein-coding
2440	chr21	27839406	27839711	+	0	NA	Intergenic	Intergenic	117179	NR_024357	54088	Hs.570434	NR_024357	ENSG00000225298	LINC00113	C21orf23|NCRNA00113	long intergenic non-protein coding RNA 113	ncRNA
3781	chr6	56381896	56382375	+	0	NA	intron (NM_001318752, intron 1 of 28)	intron (NM_001318752, intron 1 of 28)	11993	NM_001318752	81578	Hs.47629	NM_030820	ENSG00000124749	COL21A1	COLA1L|FP633	collagen type XXI alpha 1 chain	protein-coding
4832	chr9	27176922	27177446	+	0	NA	intron (NM_001290077, intron 6 of 21)	L1MA9|LINE|L1	68043	NM_001290078	7010	Hs.89640	NM_000459	ENSG00000120156	TEK	CD202B|GLC3E|TIE-2|TIE2|VMCM|VMCM1	TEK receptor tyrosine kinase	protein-coding
4286	chr7	116355009	116355373	+	0	NA	Intergenic	Intergenic	-68464	NR_130922	102724434	Hs.667624	NR_130921	ENSG00000237870	LOC102724434	-	uncharacterized LOC102724434	ncRNA
3509	chr5	120614504	120614868	+	0	NA	intron (NM_001308088, intron 1 of 3)	intron (NM_001308088, intron 1 of 3)	83222	NM_001308088	51334	Hs.157461	NM_016644	ENSG00000184838	PRR16	DSC54|LARGEN	proline rich 16	protein-coding
4715	chr8	123534857	123535337	+	0	NA	intron (NM_058229, intron 1 of 8)	intron (NM_058229, intron 1 of 8)	-2954	NM_148177	114907	Hs.403933	NM_058229	ENSG00000156804	FBXO32	Fbx32|MAFbx	F-box protein 32	protein-coding
4217	chr7	96822596	96822970	+	0	NA	Intergenic	Intergenic	-112892	NM_006304	7979	Hs.489201	NM_006304	ENSG00000127922	SEM1	C7orf76|DSS1|ECD|SHFD1|SHFM1|SHSF1|Shfdg1	SEM1 26S proteasome complex subunit	protein-coding
243	chr1	178608931	178609370	+	0	NA	Intergenic	Intergenic	66354	NR_033186	400798	Hs.668085	NM_207467	ENSG00000213057	C1orf220	-	chromosome 1 open reading frame 220 (putative)	ncRNA
1331	chr14	67251640	67251827	+	0	NA	intron (NM_001256550, intron 1 of 14)	MER21C|LTR|ERVL	10298	NM_022474	64398	Hs.652312	NM_022474	ENSG00000072415	MPP5	PALS1	membrane palmitoylated protein 5	protein-coding
3190	chr4	125838992	125839344	+	0	NA	Intergenic	Intergenic	331909	NR_031746	100302267		NR_031746	ENSG00000283550	MIR2054	hsa-mir-2054	microRNA 2054	ncRNA
2915	chr3	175340550	175341028	+	0	NA	intron (NM_207015, intron 5 of 13)	intron (NM_207015, intron 5 of 13)	-28751	NR_039952	100616395		NR_039952	ENSG00000264974	MIR4789	-	microRNA 4789	ncRNA
4978	chrX	18856052	18856366	+	0	NA	Intergenic	L1MEd|LINE|L1	-34087	NR_029379	100132163	Hs.607628	NR_029379		PHKA2-AS1	-	PHKA2 antisense RNA 1	ncRNA
4441	chr8	66560648	66561052	+	0	NA	Intergenic	Intergenic	52368	NM_001144755	4603	Hs.445898	NM_001080416	ENSG00000185697	MYBL1	A-MYB|AMYB	MYB proto-oncogene like 1	protein-coding
777	chr11	86888178	86888518	+	0	NA	intron (NR_120592, intron 2 of 2)	intron (NR_120592, intron 2 of 2)	-30394	NR_045004	8587	Hs.741959	NR_045004	ENSG00000255203	OR7E2P	OR11-6|OR7E143P|OR7E51P|OR7E52P|OR7F2P|OST245|hg94	olfactory receptor family 7 subfamily E member 2 pseudogene	pseudo
1412	chr15	60392783	60393154	+	0	NA	intron (NM_001136015, intron 1 of 13)	intron (NM_001136015, intron 1 of 13)	5018	NM_004039	302	Hs.511605	NM_004039	ENSG00000182718	ANXA2	ANX2|ANX2L4|CAL1H|HEL-S-270|LIP2|LPC2|LPC2D|P36|PAP-IV	annexin A2	protein-coding
3385	chr5	60184464	60185007	+	0	NA	intron (NM_001349243, intron 2 of 16)	intron (NM_001349243, intron 2 of 16)	187928	NM_001364600	5144	Hs.117545	NM_006203	ENSG00000113448	PDE4D	ACRDYS2|DPDE3|HSPDE4D|PDE43|PDE4DN2|STRK1	phosphodiesterase 4D	protein-coding
191	chr1	168733265	168733687	+	0	NA	Intergenic	L1MB8|LINE|L1	-4270	NM_001937	1805	Hs.80552	NM_001937	ENSG00000143196	DPT	TRAMP	dermatopontin	protein-coding
2528	chr3	20847872	20848136	+	0	NA	Intergenic	MER2|DNA|TcMar-Tigger	505536	NR_110814	101927829	Hs.639381	NR_110814	ENSG00000231304	LOC101927829	-	uncharacterized LOC101927829	ncRNA
2417	chr20	58131807	58132096	+	0	NA	Intergenic	Intergenic	-18951	NM_178456	128602	Hs.43977	NM_178456	ENSG00000124237	C20orf85	LLC1|bA196N14.1	chromosome 20 open reading frame 85	protein-coding
1104	chr13	33446715	33447238	+	0	NA	intron (NM_001243476, intron 4 of 17)	intron (NM_001243476, intron 4 of 17)	-111710	NR_146541	105370154		NR_146541		LINC02344	-	long intergenic non-protein coding RNA 2344	ncRNA
1234	chr13	104869456	104869885	+	0	NA	Intergenic	L1MB7|LINE|L1	-596197	NM_001161814	267012	Hs.381382	NM_172370	ENSG00000182346	DAOA	LG72|SG72	D-amino acid oxidase activator	protein-coding
1334	chr14	67999251	67999648	+	0	NA	intron (NM_133509, intron 7 of 10)	intron (NM_133509, intron 7 of 10)	175857	NM_001321815	5890	Hs.172587	NM_002877	ENSG00000182185	RAD51B	R51H2|RAD51L1|REC2	RAD51 paralog B	protein-coding
3792	chr6	71375665	71376054	+	0	NA	Intergenic	Intergenic	1172	NR_029598	407032		NR_029598	ENSG00000199094	MIR30C2	MIRN30C2|mir-30c-2	microRNA 30c-2	ncRNA
4019	chr7	15967655	15967969	+	0	NA	Intergenic	Intergenic	-242674	NR_038946	100506025	Hs.649029	NR_038946	ENSG00000229688	CRPPA-AS1	ISPD-AS1	CRPPA antisense RNA 1	ncRNA
70	chr1	76687499	76687934	+	0	NA	Intergenic	Intergenic	91551	NR_149059	110806286		NR_149059	ENSG00000237552	LINC02567	-	long intergenic non-protein coding RNA 2567	ncRNA
2637	chr3	63709651	63710010	+	0	NA	Intergenic	Intergenic	57155	NM_001348756	132203	Hs.130704	NM_001080537	ENSG00000188817	SNTN	S100A1L|S100AL|sentan	sentan, cilia apical structure protein	protein-coding
624	chr10	107546305	107546634	+	0	NA	Intergenic	Tigger7|DNA|TcMar-Tigger	-381763	NM_001206569	114815	Hs.591915	NM_052918	ENSG00000108018	SORCS1	hSorCS	sortilin related VPS10 domain containing receptor 1	protein-coding
4744	chr8	128125064	128125357	+	0	NA	Intergenic	Intergenic	-24906	NR_031613	100302281		NR_031613	ENSG00000221261	MIR1208	MIRN1208|hsa-mir-1208	microRNA 1208	ncRNA
1199	chr13	82880085	82880378	+	0	NA	Intergenic	Intergenic	1002162	NM_052910	114798	Hs.415478	NM_052910	ENSG00000178235	SLITRK1	LRRC12|TTM	SLIT and NTRK like family member 1	protein-coding
3688	chr6	15405391	15405634	+	0	NA	intron (NM_004973, intron 2 of 17)	intron (NM_004973, intron 2 of 17)	156657	NM_001267040	3720	Hs.269059	NM_004973	ENSG00000008083	JARID2	JMJ	jumonji and AT-rich interaction domain containing 2	protein-coding
2696	chr3	79297158	79297621	+	0	NA	intron (NM_002941, intron 2 of 30)	intron (NM_002941, intron 2 of 30)	-114338	NR_110133	101927374	Hs.570644	NR_110133		LOC101927374	-	uncharacterized LOC101927374	ncRNA
1652	chr18	32040602	32041493	+	0	NA	intron (NM_017831, intron 2 of 5)	intron (NM_017831, intron 2 of 5)	22222	NM_017831	54941	Hs.633703	NM_017831	ENSG00000101695	RNF125	TNORS|TRAC-1|TRAC1	ring finger protein 125	protein-coding
1491	chr16	64138102	64138456	+	0	NA	Intergenic	Intergenic	983784	NM_001330576	1009	Hs.116471	NM_001797	ENSG00000140937	CDH11	CAD11|CDHOB|ESWS|OB|OSF-4	cadherin 11	protein-coding
649	chr10	122497154	122497541	+	0	NA	intron (NM_002775, intron 3 of 8)	intron (NM_002775, intron 3 of 8)	35794	NM_002775	5654	Hs.501280	NM_002775	ENSG00000166033	HTRA1	ARMD7|CADASIL2|CARASIL|HtrA|L56|ORF480|PRSS11	HtrA serine peptidase 1	protein-coding
298	chr1	192489899	192490154	+	0	NA	Intergenic	Intergenic	-85747	NM_002922	5996	Hs.75256	NM_002922	ENSG00000090104	RGS1	1R20|BL34|HEL-S-87|IER1|IR20	regulator of G protein signaling 1	protein-coding
4521	chr8	86721815	86722111	+	0	NA	intron (NM_019098, intron 3 of 17)	intron (NM_019098, intron 3 of 17)	21712	NM_019098	54714	Hs.154433	NM_019098	ENSG00000170289	CNGB3	ACHM1	cyclic nucleotide gated channel beta 3	protein-coding
639	chr10	114758227	114758602	+	0	NA	intron (NM_001322886, intron 1 of 20)	intron (NM_001322886, intron 1 of 20)	-6374	NR_120628	101927692	Hs.576909	NR_120628	ENSG00000228484	LOC101927692	-	uncharacterized LOC101927692	ncRNA
4417	chr8	57094555	57095039	+	0	NA	Intergenic	Intergenic	-100930	NM_017813	54928	Hs.438689	NM_017813	ENSG00000104331	IMPAD1	GPAPP|IMP 3|IMP-3|IMPA3	inositol monophosphatase domain containing 1	protein-coding
4895	chr9	81832681	81833110	+	0	NA	Intergenic	Intergenic	-80542	NR_026851	347127	Hs.215235	NM_198509	ENSG00000240632	SPATA31D5P	FAM75D5|FAM75D5P	SPATA31 subfamily D member 5, pseudogene	pseudo
2889	chr3	164572470	164572739	+	0	NA	Intergenic	L2|LINE|L2	258876	NR_126405	104355289	Hs.574909	NR_126405	ENSG00000241767	LINC01324	-	long intergenic non-protein coding RNA 1324	ncRNA
4767	chr8	131478698	131478948	+	0	NA	Intergenic	MER44C|DNA|TcMar-Tigger	-425270	NR_136615	23167	Hs.204564	NM_015137	ENSG00000132294	EFR3A	-	EFR3 homolog A	protein-coding
241	chr1	178344588	178345218	+	0	NA	intron (NM_004841, intron 1 of 15)	intron (NM_004841, intron 1 of 15)	3452	NM_004841	9462	Hs.496139	NM_004841	ENSG00000075391	RASAL2	NGAP	RAS protein activator like 2	protein-coding
496	chr10	26766869	26767159	+	0	NA	intron (NM_001012752, intron 5 of 9)	MER58B|DNA|hAT-Charlie	69313	NM_014317	23590	Hs.558468	NM_014317	ENSG00000148459	PDSS1	COQ1|COQ10D2|COQ1A|DPS|SPS|TPRT|TPT|TPT 1|hDPS1	decaprenyl diphosphate synthase subunit 1	protein-coding
1847	chr2	52857705	52858051	+	0	NA	Intergenic	Intergenic	-155263	NR_039630	100616431		NR_039630	ENSG00000264975	MIR4431	-	microRNA 4431	ncRNA
912	chr12	33588139	33588488	+	0	NA	Intergenic	LTR73|LTR|ERV1	-148494	NM_198992	341359	Hs.118703	NM_198992	ENSG00000110975	SYT10	-	synaptotagmin 10	protein-coding
1915	chr2	72538543	72538841	+	0	NA	intron (NR_135774, intron 8 of 19)	L2a|LINE|L2	287341	NM_001321733	23233	Hs.303454	NM_015189	ENSG00000144036	EXOC6B	SEC15B|SEC15L2|SEMDJL3	exocyst complex component 6B	protein-coding
2533	chr3	22460464	22460812	+	0	NA	Intergenic	L1MA9|LINE|L1	503499	NR_046876	100874221	Hs.160616	NR_046876	ENSG00000223351	ZNF385D-AS2	-	ZNF385D antisense RNA 2	ncRNA
714	chr11	36012484	36012893	+	0	NA	intron (NM_001304264, intron 1 of 5)	MER44C|DNA|TcMar-Tigger	2590	NR_039769	100616311		NR_039769	ENSG00000263389	MIR3973	-	microRNA 3973	ncRNA
3359	chr5	42521023	42521320	+	0	NA	intron (NM_001242400, intron 2 of 10)	intron (NM_001242400, intron 2 of 10)	-26872	NM_001242402	2690	Hs.125180	NM_000163	ENSG00000112964	GHR	GHBP|GHIP	growth hormone receptor	protein-coding
320	chr1	196861309	196861869	+	0	NA	Intergenic	MER44B|DNA|TcMar-Tigger	-26463	NM_001201551	10877	Hs.710100	NM_006684	ENSG00000134365	CFHR4	CFHL4|FHR-4|FHR4	complement factor H related 4	protein-coding
1820	chr2	44268170	44268391	+	0	NA	Intergenic	Intergenic	-7200	NM_000341	6519	Hs.112916	NM_000341	ENSG00000138079	SLC3A1	ATR1|CSNU1|D2H|NBAT|RBAT	solute carrier family 3 member 1	protein-coding
1651	chr18	31098986	31099252	+	0	NA	intron (NM_004949, intron 1 of 16)	L2c|LINE|L2	-2469	NR_110785	101927698	Hs.579538	NR_110785	ENSG00000265888	DSCAS	-	DSC1/DSC2 antisense RNA	ncRNA
1877	chr2	61459941	61460474	+	0	NA	intron (NM_014709, intron 1 of 79)	Tigger7|DNA|TcMar-Tigger	10880	NM_014709	9736	Hs.644708	NM_014709	ENSG00000115464	USP34	-	ubiquitin specific peptidase 34	protein-coding
3194	chr4	127080800	127081038	+	0	NA	Intergenic	Intergenic	-552038	NM_015693	27152	Hs.391481	NM_015693	ENSG00000164066	INTU	CPLANE4|INT|OFD17|PDZD6|PDZK6|SRTD20	inturned planar cell polarity protein	protein-coding
1796	chr2	38438108	38438420	+	0	NA	Intergenic	Intergenic	6970	NR_146454	100996902	Hs.128280	NR_146454	ENSG00000235009	LINC01883	-	long intergenic non-protein coding RNA 1883	ncRNA
3923	chr6	134454977	134455234	+	0	NA	intron (NR_125852, intron 2 of 4)	intron (NR_125852, intron 2 of 4)	16715	NR_038219	154092	Hs.223718	NR_038216		LINC01010	-	long intergenic non-protein coding RNA 1010	ncRNA
220	chr1	172638809	172639315	+	0	NA	Intergenic	Intergenic	-19946	NM_001302746	356	Hs.2007	NM_000639	ENSG00000117560	FASLG	ALPS1B|APT1LG1|APTL|CD178|CD95-L|CD95L|FASL|TNFSF6|TNLG1A	Fas ligand	protein-coding
952	chr12	65152102	65152460	+	0	NA	Intergenic	L1MA9|LINE|L1	-17302	NM_014319	23592	Hs.744150	NM_014319	ENSG00000174106	LEMD3	MAN1	LEM domain containing 3	protein-coding
1409	chr15	59210244	59210610	+	0	NA	intron (NM_004998, intron 13 of 27)	intron (NM_004998, intron 13 of 27)	3584	NM_033195	92483	Hs.307052	NM_033195	ENSG00000171989	LDHAL6B	LDH6B|LDHAL6|LDHL	lactate dehydrogenase A like 6B	protein-coding
2841	chr3	147916969	147917221	+	0	NA	Intergenic	Intergenic	-161064	NR_134937	100507461	Hs.112623	NR_134937	ENSG00000241131	LINC02032	-	long intergenic non-protein coding RNA 2032	ncRNA
113	chr1	94325756	94326158	+	0	NA	Intergenic	Intergenic	-78211	NM_001328665	9411	Hs.483238	NM_004815	ENSG00000137962	ARHGAP29	PARG1	Rho GTPase activating protein 29	protein-coding
3412	chr5	77010358	77010702	+	0	NA	Intergenic	Intergenic	-19874	NM_018046	55109	Hs.634849	NM_018046	ENSG00000164252	AGGF1	GPATC7|GPATCH7|HSU84971|HUS84971|VG5Q	angiogenic factor with G-patch and FHA domains 1	protein-coding
3896	chr6	125773475	125774132	+	0	NA	Intergenic	L1ME3E|LINE|L1	-7312	NM_001199619	135112	Hs.171426	NM_181782	ENSG00000111912	NCOA7	ERAP140|ESNA1|NCOA7-AS|Nbla00052|Nbla10993|TLDC4|dJ187J11.3	nuclear receptor coactivator 7	protein-coding
4222	chr7	97641752	97642103	+	0	NA	Intergenic	Intergenic	-90159	NM_013997	6863	Hs.2563	NM_003182	ENSG00000006128	TAC1	Hs.2563|NK2|NKNA|NPK|TAC2	tachykinin precursor 1	protein-coding
4381	chr8	26403872	26404499	+	0	NA	intron (NM_004331, intron 3 of 5)	intron (NM_004331, intron 3 of 5)	13772	NM_001330491	665	Hs.131226	NM_004331	ENSG00000104765	BNIP3L	BNIP3a|NIX	BCL2 interacting protein 3 like	protein-coding
4927	chr9	105026564	105026792	+	0	NA	Intergenic	Intergenic	-98523	NM_005502	19	Hs.659274	NM_005502	ENSG00000165029	ABCA1	ABC-1|ABC1|CERP|HDLDT1|TGD	ATP binding cassette subfamily A member 1	protein-coding
2514	chr3	15798008	15798258	+	0	NA	promoter-TSS (NR_146112)	promoter-TSS (NR_146112)	51	NR_146111	23243	Hs.335239	NM_015199	ENSG00000206560	ANKRD28	PITK|PPP1R65	ankyrin repeat domain 28	protein-coding
3809	chr6	77292642	77293196	+	0	NA	Intergenic	Intergenic	171103	NM_000863	3351	Hs.123016	NM_000863	ENSG00000135312	HTR1B	5-HT-1B|5-HT-1D-beta|5-HT1B|5-HT1DB|HTR1D2|HTR1DB|S12	5-hydroxytryptamine receptor 1B	protein-coding
4079	chr7	41501502	41501947	+	0	NA	Intergenic	Intergenic	-192195	NR_027118	285954	Hs.656869	NR_027118	ENSG00000224116	INHBA-AS1	-	INHBA antisense RNA 1	ncRNA
2340	chr2	231168138	231168523	+	0	NA	intron (NM_001191037, intron 22 of 23)	L1MB7|LINE|L1	-30301	NM_001352756	80210	Hs.162411	NM_025139	ENSG00000135931	ARMC9	ARM|JBTS30|KU-MEL-1|NS21	armadillo repeat containing 9	protein-coding
969	chr12	74426045	74426444	+	0	NA	Intergenic	Intergenic	-111591	NM_001136262	552889	Hs.744849	NM_001136262	ENSG00000253719	ATXN7L3B	lnc-SCA7	ataxin 7 like 3B	protein-coding
4628	chr8	107253502	107253818	+	0	NA	intron (NM_001199859, intron 8 of 8)	intron (NM_001199859, intron 8 of 8)	82855	NM_001314051	284	Hs.369675	NM_001146	ENSG00000154188	ANGPT1	AGP1|AGPT|ANG1	angiopoietin 1	protein-coding
4749	chr8	128949795	128950196	+	0	NA	Intergenic	Intergenic	16006	NR_145483	106144608		NR_145483	ENSG00000229140	LINC00976	-	long intergenic non-protein coding RNA 976	ncRNA
4110	chr7	80942198	80942631	+	0	NA	Intergenic	Intergenic	-20025	NM_001350120	10512	Hs.269109	NM_006379	ENSG00000075223	SEMA3C	SEMAE|SemE	semaphorin 3C	protein-coding
2556	chr3	29186184	29186564	+	0	NA	Intergenic	Intergenic	94565	NR_109804	100873979	Hs.99391	NR_109804		RBMS3-AS3	-	RBMS3 antisense RNA 3	ncRNA
3528	chr5	125715271	125715576	+	0	NA	Intergenic	Intergenic	222162	NR_109887	101927460	Hs.407582	NR_109887	ENSG00000260192	LINC02240	-	long intergenic non-protein coding RNA 2240	ncRNA
4755	chr8	129491498	129491996	+	0	NA	intron (NR_130917, intron 1 of 3)	intron (NR_130917, intron 1 of 3)	-7605	NR_037457	100500839		NR_037457	ENSG00000263763	MIR3686	-	microRNA 3686	ncRNA
4397	chr8	43024109	43024449	+	0	NA	3' UTR (NM_032410, exon 22 of 22)	3' UTR (NM_032410, exon 22 of 22)	-32020	NR_033698	2339	Hs.370312	NM_002027	ENSG00000168522	FNTA	FPTA|PGGT1A|PTAR2	farnesyltransferase, CAAX box, alpha	protein-coding
2205	chr2	189298006	189298441	+	0	NA	Intergenic	LTR78B|LTR|ERV1	-118462	NM_000393	1290	Hs.445827	NM_000393	ENSG00000204262	COL5A2	EDSC|EDSCL2	collagen type V alpha 2 chain	protein-coding
3824	chr6	91094356	91094717	+	0	NA	Intergenic	Intergenic	-427124	NR_039786	100616174		NR_039786	ENSG00000263734	MIR4643	-	microRNA 4643	ncRNA
4096	chr7	79531133	79531449	+	0	NA	Intergenic	ERVL-B4-int|LTR|ERVL	77331	NR_038344	100505881	Hs.31474	NR_038343	ENSG00000234456	MAGI2-AS3	-	MAGI2 antisense RNA 3	ncRNA
3797	chr6	71478850	71479141	+	0	NA	Intergenic	UCON25|Unknown|Unknown	57968	NR_121615	102724000	Hs.145785	NR_121615		LINC01626	-	long intergenic non-protein coding RNA 1626	ncRNA
2023	chr2	149648585	149648883	+	0	NA	intron (NR_110240, intron 1 of 2)	intron (NR_110240, intron 1 of 2)	-60959	NM_015702	27249	Hs.5324	NM_015702	ENSG00000168288	MMADHC	C2orf25|CL25022|cblD	metabolism of cobalamin associated D	protein-coding
1465	chr16	19833248	19833569	+	0	NA	intron (NR_130968, intron 8 of 8)	intron (NR_130968, intron 8 of 8)	51440	NM_016235	51704	Hs.148685	NM_016235	ENSG00000167191	GPRC5B	RAIG-2|RAIG2	G protein-coupled receptor class C group 5 member B	protein-coding
3482	chr5	106393341	106393584	+	0	NA	Intergenic	Intergenic	617552	NR_104671	102467213	Hs.570923	NR_104671	ENSG00000251027	LINC01950	-	long intergenic non-protein coding RNA 1950	ncRNA
1583	chr17	63252899	63253322	+	0	NA	intron (NM_025185, intron 7 of 25)	L1MA4A|LINE|L1	187157	NM_001330421	1534	Hs.355264	NM_001915	ENSG00000008283	CYB561	CYB561A1|FRRS2|ORTHYP2	cytochrome b561	protein-coding
1256	chr14	31763174	31763496	+	0	NA	intron (NM_001201574, intron 1 of 5)	intron (NM_001201574, intron 1 of 5)	48766	NM_001201574	80224	Hs.288981	NM_025152	ENSG00000151413	NUBPL	C14orf127|IND1|MC1DN21|huInd1	nucleotide binding protein like	protein-coding
4591	chr8	98845282	98845590	+	0	NA	intron (NM_001256312, intron 3 of 12)	L1M6|LINE|L1	-19748	NM_006281	6788	Hs.492333	NM_006281	ENSG00000104375	STK3	KRS1|MST2	serine/threonine kinase 3	protein-coding
3660	chr6	10434738	10435074	+	0	NA	promoter-TSS (NR_027793)	promoter-TSS (NR_027793)	-84	NR_027793	221718	Hs.44714	NM_152738		LINC00518	C6orf218	long intergenic non-protein coding RNA 518	ncRNA
1630	chr18	7697490	7697726	+	0	NA	intron (NM_002845, intron 1 of 30)	intron (NM_002845, intron 1 of 30)	130292	NM_002845	5797	Hs.49774	NM_002845	ENSG00000173482	PTPRM	PTPRL1|R-PTP-MU|RPTPM|RPTPU|hR-PTPu	protein tyrosine phosphatase receptor type M	protein-coding
4207	chr7	95619386	95619752	+	0	NA	Intergenic	L1ME1|LINE|L1	-23053	NM_002612	5166	Hs.8364	NM_002612	ENSG00000004799	PDK4	-	pyruvate dehydrogenase kinase 4	protein-coding
520	chr10	33216685	33217053	+	0	NA	intron (NM_001244973, intron 8 of 16)	L2c|LINE|L2	-100062	NR_160030	101929447		NR_160030		IATPR	TCONS_00018476|linc-ITGB1	ITGB1 adjacent tumor promoting lncRNA	ncRNA
3788	chr6	57216558	57216825	+	0	NA	intron (NR_103822, intron 1 of 3)	MER41B|LTR|ERV1	4770	NM_183227	51715	Hs.555016	NM_016277	ENSG00000112210	RAB23	HSPC137	RAB23, member RAS oncogene family	protein-coding
2137	chr2	172939062	172939467	+	0	NA	intron (NM_001282901, intron 1 of 24)	L1MC3|LINE|L1	11059	NM_001282901	11069	Hs.470646	NM_007023	ENSG00000091428	RAPGEF4	CAMP-GEFII|CGEF2|EPAC|EPAC 2|EPAC2|Nbla00496	Rap guanine nucleotide exchange factor 4	protein-coding
3691	chr6	15675711	15676185	+	0	NA	Intergenic	Intergenic	-12890	NM_001271667	84062	Hs.571148	NM_032122	ENSG00000047579	DTNBP1	BLOC1S8|DBND|HPS7|My031|SDY	dystrobrevin binding protein 1	protein-coding
1016	chr12	87871027	87871388	+	0	NA	Intergenic	Intergenic	-86496	NR_033410	400058	Hs.572212	NR_033410		MKRN9P	MKRN5|MKRN9|MKRNP6|RNF65|ZNF127L3	makorin ring finger protein 9, pseudogene	pseudo
2522	chr3	19128783	19129138	+	0	NA	Intergenic	L1MC4|LINE|L1	-19550	NM_144633	131096	Hs.475656	NM_144633	ENSG00000183960	KCNH8	ELK|ELK1|Kv12.1|elk3	potassium voltage-gated channel subfamily H member 8	protein-coding
634	chr10	112653919	112654333	+	0	NA	intron (NM_001365712, intron 6 of 8)	intron (NM_001365712, intron 6 of 8)	19956	NR_036177	100422909		NR_036177	ENSG00000264763	MIR4295	-	microRNA 4295	ncRNA
1325	chr14	66600477	66600897	+	0	NA	intron (NM_001024218, intron 1 of 21)	Tigger17a|DNA|TcMar-Tigger	93280	NM_020806	10243	Hs.208765	NM_020806	ENSG00000171723	GPHN	GEPH|GPH|GPHRYN|HKPX1|MOCODC	gephyrin	protein-coding
1671	chr18	54561979	54562544	+	0	NA	Intergenic	Intergenic	-25498	NM_001307955	284254	Hs.376146	NM_173629	ENSG00000178690	DYNAP	C18orf26	dynactin associated protein	protein-coding
3260	chr4	166318828	166319096	+	0	NA	Intergenic	L2a|LINE|L2	445725	NM_001204760	7092	Hs.106513	NM_012464	ENSG00000038295	TLL1	ASD6|TLL	tolloid like 1	protein-coding
1627	chr18	6546311	6546749	+	0	NA	intron (NR_120518, intron 2 of 5)	intron (NR_120518, intron 2 of 5)	35114	NR_120518	100130480	Hs.646267	NM_001243517	ENSG00000265944	LINC01387	C18orf64	long intergenic non-protein coding RNA 1387	ncRNA
1659	chr18	42196580	42197037	+	0	NA	intron (NR_046174, intron 1 of 9)	intron (NR_046174, intron 1 of 9)	10140	NR_046454	284260	Hs.652819	NR_046174	ENSG00000267586	LINC00907	-	long intergenic non-protein coding RNA 907	ncRNA
1013	chr12	86389999	86390330	+	0	NA	intron (NM_001351286, intron 3 of 7)	intron (NM_001351286, intron 3 of 7)	-132865	NM_001351287	25834	Hs.589093	NM_013244	ENSG00000182050	MGAT4C	GNTIVH|HGNT-IV-H	MGAT4 family member C	protein-coding
3926	chr6	134673444	134673837	+	0	NA	Intergenic	Intergenic	-133635	NR_125856	101928304	Hs.555076	NR_125855		LOC101928304	-	uncharacterized LOC101928304	ncRNA
3962	chr6	144416684	144417135	+	0	NA	intron (NM_007124, intron 2 of 73)	intron (NM_007124, intron 2 of 73)	11254	NR_132778	106635530		NR_132778		SNORA98	-	small nucleolar RNA, H/ACA box 98	snoRNA
4850	chr9	37144831	37145167	+	0	NA	intron (NM_001289120, intron 2 of 8)	intron (NM_001289120, intron 2 of 8)	24401	NM_001289121	84186	Hs.654700	NM_032226	ENSG00000147905	ZCCHC7	AIR1|HSPC086	zinc finger CCHC-type containing 7	protein-coding
349	chr1	207343597	207344004	+	0	NA	intron (NM_001114752, intron 10 of 10)	L1MA4A|LINE|L1	22122	NM_001300902	1604	Hs.126517	NM_000574	ENSG00000196352	CD55	CHAPLE|CR|CROM|DAF|TC	CD55 molecule (Cromer blood group)	protein-coding
3427	chr5	82735495	82735856	+	0	NA	Intergenic	Intergenic	-104480	NR_039773	100616297		NR_039773	ENSG00000283359	MIR3977	-	microRNA 3977	ncRNA
1203	chr13	85367866	85368287	+	0	NA	intron (NR_046989, intron 1 of 3)	MLT1G1|LTR|ERVL-MaLR	4473	NR_046989	100874137	Hs.742643	NR_046989	ENSG00000226317	LINC00351	-	long intergenic non-protein coding RNA 351	ncRNA
2617	chr3	57883555	57883733	+	0	NA	intron (NM_001304420, intron 12 of 21)	L1MEh|LINE|L1	-6270	NM_001311179	7871	Hs.476432	NM_007159	ENSG00000163681	SLMAP	SLAP	sarcolemma associated protein	protein-coding
3465	chr5	99398879	99399086	+	0	NA	Intergenic	Intergenic	-135008	NR_110562	102724855	Hs.519477	NR_110562		LINC02113	CTD-2151A2.1	long intergenic non-protein coding RNA 2113	ncRNA
1612	chr17_KI270729v1_random	4555	4998	+	0	NA	NA	(TTCCA)n|Simple_repeat|Simple_repeat	NA	NA
142	chr1	110392809	110393165	+	0	NA	Intergenic	Intergenic	-1905	NM_001201547	9122	Hs.351306	NM_004696	ENSG00000168679	SLC16A4	MCT4|MCT5	solute carrier family 16 member 4	protein-coding
685	chr11	22406847	22407207	+	0	NA	Intergenic	Intergenic	68646	NM_020346	57084	Hs.242821	NM_020346	ENSG00000091664	SLC17A6	DNPI|VGLUT2	solute carrier family 17 member 6	protein-coding
960	chr12	67077685	67077968	+	0	NA	intron (NR_120490, intron 3 of 3)	Kanga1a|DNA|TcMar-Tc2	18458	NR_120490	102724421	Hs.135774	NR_120490	ENSG00000257083	LOC102724421	-	uncharacterized LOC102724421	ncRNA
3142	chr4	113733090	113733346	+	0	NA	intron (NM_001321585, intron 2 of 19)	intron (NM_001321585, intron 2 of 19)	28520	NM_001321588	817	Hs.144114	NM_001221	ENSG00000145349	CAMK2D	CAMKD	calcium/calmodulin dependent protein kinase II delta	protein-coding
228	chr1	174053833	174054379	+	0	NA	Intergenic	L1MA4|LINE|L1	-61034	NM_001300850	149041	Hs.30258	NM_172071	ENSG00000135870	RC3H1	RNF198|ROQUIN	ring finger and CCCH-type domains 1	protein-coding
2069	chr2	161279216	161279713	+	0	NA	Intergenic	Intergenic	-24821	NR_110593	101929512	Hs.666488	NR_110593		LOC101929512	-	uncharacterized LOC101929512	ncRNA
2194	chr2	188303620	188304127	+	0	NA	intron (NR_045563, intron 2 of 12)	intron (NR_045563, intron 2 of 12)	6381	NR_030287	693146		NR_030287	ENSG00000207951	MIR561	MIRN561|hsa-mir-561|mir-561	microRNA 561	ncRNA
322	chr1	197736642	197737057	+	0	NA	intron (NM_001195216, intron 2 of 2)	intron (NM_001195216, intron 2 of 2)	38631	NM_001300858	163486	Hs.125056	NM_019049	ENSG00000213047	DENND1B	C1ORF18|C1orf218|FAM31B	DENN domain containing 1B	protein-coding
4262	chr7	112009166	112009371	+	0	NA	intron (NM_001363540, intron 1 of 52)	intron (NM_001363540, intron 1 of 52)	197131	NM_001363540	9732	Hs.654652	NM_014705	ENSG00000128512	DOCK4	-	dedicator of cytokinesis 4	protein-coding
4101	chr7	80467106	80467397	+	0	NA	intron (NM_001102386, intron 5 of 7)	intron (NM_001102386, intron 5 of 7)	44813	NM_001102386	346562	Hs.335049	NM_001102386	ENSG00000214415	GNAT3	GDCA	G protein subunit alpha transducin 3	protein-coding
3505	chr5	120405187	120405601	+	0	NA	Intergenic	Intergenic	-58884	NM_016644	51334	Hs.157461	NM_016644	ENSG00000184838	PRR16	DSC54|LARGEN	proline rich 16	protein-coding
716	chr11	41320225	41320682	+	0	NA	intron (NM_001258419, intron 1 of 6)	intron (NM_001258419, intron 1 of 6)	139183	NM_020929	57689	Hs.745123	NM_020929	ENSG00000148948	LRRC4C	NGL-1|NGL1	leucine rich repeat containing 4C	protein-coding
2256	chr2	209441664	209442017	+	0	NA	intron (NM_001039538, intron 1 of 14)	intron (NM_001039538, intron 1 of 14)	17793	NM_001363910	4133	Hs.368281	NM_002374	ENSG00000078018	MAP2	MAP-2|MAP2A|MAP2B|MAP2C	microtubule associated protein 2	protein-coding
3140	chr4	113587775	113588135	+	0	NA	intron (NM_001221, intron 4 of 18)	intron (NM_001221, intron 4 of 18)	173783	NM_001321588	817	Hs.144114	NM_001221	ENSG00000145349	CAMK2D	CAMKD	calcium/calmodulin dependent protein kinase II delta	protein-coding
203	chr1	170708168	170708536	+	0	NA	intron (NM_022716, intron 1 of 3)	intron (NM_022716, intron 1 of 3)	44221	NM_022716	5396	Hs.283416	NM_006902	ENSG00000116132	PRRX1	AGOTC|PHOX1|PMX1|PRX-1|PRX1	paired related homeobox 1	protein-coding
1675	chr18	57889903	57890274	+	0	NA	Intergenic	Intergenic	-86773	NM_005603	5205	Hs.216623	NM_005603	ENSG00000081923	ATP8B1	ATPIC|BRIC|FIC1|ICP1|PFIC|PFIC1	ATPase phospholipid transporting 8B1	protein-coding
1044	chr12	97767432	97767712	+	0	NA	Intergenic	Intergenic	-11055	NR_077240	643711	Hs.585557	NR_077240	ENSG00000257501	LOC643711	-	platelet activating factor acetylhydrolase 1b catalytic subunit 2 pseudogene	pseudo
2687	chr3	78880675	78881101	+	0	NA	intron (NM_002941, intron 4 of 30)	intron (NM_002941, intron 4 of 30)	138571	NM_133631	6091	Hs.744218	NM_002941	ENSG00000169855	ROBO1	DUTT1|SAX3	roundabout guidance receptor 1	protein-coding
922	chr12	46556147	46556428	+	0	NA	intron (NR_125380, intron 3 of 3)	intron (NR_125380, intron 3 of 3)	172180	NR_125381	100288798	Hs.525922	NR_125377		LOC100288798	-	uncharacterized LOC100288798	ncRNA
4034	chr7	17844770	17845265	+	0	NA	intron (NM_001350862, intron 12 of 25)	L1M4c|LINE|L1	95477	NM_001350863	23161	Hs.487648	NM_015132	ENSG00000071189	SNX13	RGS-PX1	sorting nexin 13	protein-coding
809	chr11	104772649	104773276	+	0	NA	Intergenic	Intergenic	125708	NR_034066	100506742	Hs.476989	NM_001191016	ENSG00000204403	CASP12	CASP-12|CASP12P1	caspase 12 (gene/pseudogene)	protein-coding
1810	chr2	41003535	41003756	+	0	NA	Intergenic	Intergenic	-491210	NM_001112802	6546	Hs.31961	NM_021097	ENSG00000183023	SLC8A1	NCX1	solute carrier family 8 member A1	protein-coding
426	chr1	234631593	234632003	+	0	NA	intron (NR_033927, intron 1 of 1)	intron (NR_033927, intron 1 of 1)	2487	NR_033927	100302691	Hs.209162	NR_033927	ENSG00000224939	LINC00184	HANC|NCRNA00184	long intergenic non-protein coding RNA 184	ncRNA
4142	chr7	84800808	84801244	+	0	NA	Intergenic	Intergenic	268550	NR_110080	101927378	Hs.539042	NR_110079	ENSG00000235139	LOC101927378	-	uncharacterized LOC101927378	ncRNA
2557	chr3	29334746	29335166	+	0	NA	intron (NM_001003792, intron 1 of 13)	intron (NM_001003792, intron 1 of 13)	53644	NM_001177712	27303	Hs.221436	NM_014483	ENSG00000144642	RBMS3	-	RNA binding motif single stranded interacting protein 3	protein-coding
2720	chr3	87161591	87161884	+	0	NA	Intergenic	Intergenic	64540	NR_039958	100616161		NR_039958	ENSG00000264119	MIR4795	-	microRNA 4795	ncRNA
403	chr1	221961311	221962207	+	0	NA	intron (NR_149057, intron 1 of 3)	LTR49-int|LTR|ERV1	-4651	NR_149071	110806276		NR_149071		LINC02474	-	long intergenic non-protein coding RNA 2474	ncRNA
2760	chr3	99747876	99748350	+	0	NA	intron (NM_001850, intron 3 of 4)	MIRc|SINE|MIR	-69749	NM_032359	84319	Hs.581320	NM_032359	ENSG00000184220	CMSS1	C3orf26	cms1 ribosomal small subunit homolog	protein-coding
1533	chr17	40777989	40778299	+	0	NA	intron (NM_181537, intron 5 of 7)	intron (NM_181537, intron 5 of 7)	4406	NM_181537	342574	Hs.59363	NM_181537	ENSG00000171446	KRT27	K25IRS3|KRT25C	keratin 27	protein-coding
4308	chr7	121481061	121481400	+	0	NA	Intergenic	MamRTE1|LINE|RTE-BovB	-84862	NM_001040020	10447	Hs.434053	NM_014888	ENSG00000196937	FAM3C	GS3786|ILEI	family with sequence similarity 3 member C	protein-coding
3789	chr6	69776020	69776294	+	0	NA	intron (NM_001367272, intron 3 of 15)	Charlie1a|DNA|hAT-Charlie	20309	NM_001363722	55788	Hs.271643	NM_018368	ENSG00000168216	LMBRD1	C6orf209|LMBD1|MAHCF|NESI	LMBR1 domain containing 1	protein-coding
3952	chr6	142009523	142009934	+	0	NA	Intergenic	MLT1E3|LTR|ERVL-MaLR	79071	NM_002511	4829	Hs.552106	NM_002511	ENSG00000135577	NMBR	BB1|BB1R|NMB-R	neuromedin B receptor	protein-coding
4885	chr9	76560430	76560718	+	0	NA	Intergenic	Intergenic	59941	NM_001097636	2650	Hs.521568	NM_001490	ENSG00000187210	GCNT1	C2GNT|C2GNT-L|C2GNT1|G6NT|NACGT2|NAGCT2	glucosaminyl (N-acetyl) transferase 1	protein-coding
671	chr11	15969984	15970355	+	0	NA	promoter-TSS (NR_106721)	promoter-TSS (NR_106721)	-548	NR_106721	102464826		NR_106721	ENSG00000284094	MIR6073	hsa-mir-6073	microRNA 6073	ncRNA
4078	chr7	41247494	41247869	+	0	NA	Intergenic	Intergenic	146077	NR_110832	101928773	Hs.382363	NR_110832	ENSG00000224017	LINC01449	-	long intergenic non-protein coding RNA 1449	ncRNA
3827	chr6	95692178	95692417	+	0	NA	Intergenic	Intergenic	114762	NM_024641	79694	Hs.734632	NM_024641	ENSG00000172469	MANEA	ENDO|hEndo	mannosidase endo-alpha	protein-coding
4612	chr8	104360956	104361505	+	0	NA	Intergenic	Intergenic	21404	NM_030788	81501	Hs.652230	NM_030788	ENSG00000164935	DCSTAMP	FIND|TM7SF4|hDC-STAMP	dendrocyte expressed seven transmembrane protein	protein-coding
4471	chr8	75112929	75113276	+	0	NA	Intergenic	Arthur1B|DNA|hAT-Tip100	112947	NM_001286777	83690	Hs.436542	NM_031461	ENSG00000121005	CRISPLD1	CRISP-10|CRISP10|LCRISP1	cysteine rich secretory protein LCCL domain containing 1	protein-coding
2339	chr2	229454960	229455214	+	0	NA	intron (NM_139072, intron 7 of 12)	intron (NM_139072, intron 7 of 12)	-183800	NM_017933	55022	Hs.745038	NM_017933	ENSG00000153823	PID1	HMFN2073|NYGGF4|P-CLI1|PCLI1	phosphotyrosine interaction domain containing 1	protein-coding
492	chr10	24958832	24959145	+	0	NA	Intergenic	Intergenic	-6382	NM_020200	56952	Hs.405619	NM_020200	ENSG00000099256	PRTFDC1	HHGP	phosphoribosyl transferase domain containing 1	protein-coding
2567	chr3	30492549	30493022	+	0	NA	Intergenic	Intergenic	-26083	NR_147054	101928015	Hs.581534	NR_147054		LINC01985	-	long intergenic non-protein coding RNA 1985	ncRNA
1636	chr18	8945884	8946392	+	0	NA	Intergenic	L1MB7|LINE|L1	-156561	NM_021074	4729	Hs.464572	NM_021074	ENSG00000178127	NDUFV2	CI-24k|MC1DN7	NADH:ubiquinone oxidoreductase core subunit V2	protein-coding
2701	chr3	81747168	81747463	+	0	NA	intron (NM_000158, intron 1 of 15)	L1MD2|LINE|L1	14330	NM_000158	2632	Hs.436062	NM_000158	ENSG00000114480	GBE1	APBD|GBE|GSD4	1,4-alpha-glucan branching enzyme 1	protein-coding
2661	chr3	69823642	69824161	+	0	NA	intron (NM_001354607, intron 2 of 10)	intron (NM_001354607, intron 2 of 10)	-42323	NM_198177	4286	Hs.166017	NM_000248	ENSG00000187098	MITF	CMM8|COMMAD|MI|WS2|WS2A|bHLHe32	melanocyte inducing transcription factor	protein-coding
4752	chr8	129267551	129267926	+	0	NA	Intergenic	Intergenic	-26498	NR_033916	728724	Hs.49902	NR_033916	ENSG00000229140	LINC00977	-	long intergenic non-protein coding RNA 977	ncRNA
7	chr1	17293702	17294100	+	0	NA	Intergenic	LTR3B_|LTR|ERVK	-14296	NM_012387	23569	Hs.522969	NM_012387	ENSG00000159339	PADI4	PAD|PAD4|PADI5|PDI4|PDI5	peptidyl arginine deiminase 4	protein-coding
1324	chr14	63471181	63471491	+	0	NA	intron (NM_001354926, intron 2 of 2)	intron (NM_001354926, intron 2 of 2)	36902	NM_001282182	5529	Hs.334868	NM_006246	ENSG00000154001	PPP2R5E	B56E|B56epsilon	protein phosphatase 2 regulatory subunit B'epsilon	protein-coding
2574	chr3	31962892	31963203	+	0	NA	intron (NM_001174060, intron 1 of 10)	L1MC4|LINE|L1	-18703	NM_001137674	344787	Hs.585139	NM_001137674	ENSG00000197385	ZNF860	-	zinc finger protein 860	protein-coding
4127	chr7	83672153	83672449	+	0	NA	Intergenic	Intergenic	-23162	NM_012431	9723	Hs.440730	NM_012431	ENSG00000170381	SEMA3E	M-SEMAH|M-SemaK|SEMAH|coll-5	semaphorin 3E	protein-coding
3782	chr6	56653024	56653332	+	0	NA	intron (NM_001144770, intron 7 of 94)	intron (NM_001144770, intron 7 of 94)	-10289	NM_001723	667	Hs.604915	NM_001723	ENSG00000151914	DST	BP240|BPA|BPAG1|CATX-15|CATX15|D6S1101|DMH|DT|EBSB2|HSAN6|MACF2	dystonin	protein-coding
476	chr10	14936512	14936975	+	0	NA	intron (NM_001033858, intron 6 of 15)	intron (NM_001033858, intron 6 of 15)	17353	NM_001033858	64421	Hs.655932	NM_022487	ENSG00000152457	DCLRE1C	A-SCID|DCLREC1C|RS-SCID|SCIDA|SNM1C	DNA cross-link repair 1C	protein-coding
3075	chr4	85209181	85209682	+	0	NA	Intergenic	Intergenic	241947	NR_152782	404201	Hs.46730	NM_205857	ENSG00000180769	WDFY3-AS2	C4orf12|FBI4|NCRNA00247	WDFY3 antisense RNA 2	ncRNA
721	chr11	46649295	46649578	+	0	NA	intron (NM_001346358, intron 5 of 16)	intron (NM_001346358, intron 5 of 16)	32160	NM_001205121	9776	Hs.127403	NM_014741	ENSG00000175224	ATG13	KIAA0652|PARATARG8	autophagy related 13	protein-coding
2620	chr3	58272278	58272487	+	0	NA	intron (NM_001320126, intron 6 of 9)	intron (NM_001320126, intron 6 of 9)	-33863	NM_001348712	109703458	Hs.446320	NM_001348712	ENSG00000255154	HTD2	-	hydroxyacyl-thioester dehydratase type 2	protein-coding
3151	chr4	115374677	115375036	+	0	NA	Intergenic	MER44B|DNA|TcMar-Tigger	-261236	NM_022569	64579	Hs.591700	NM_022569	ENSG00000138653	NDST4	N-HSST|N-HSST 4|NDST-4|NHSST4	N-deacetylase and N-sulfotransferase 4	protein-coding
4638	chr8	109577323	109577601	+	0	NA	intron (NM_001099754, intron 6 of 6)	intron (NM_001099754, intron 6 of 6)	25997	NM_001363032	55638	Hs.390738	NM_017786	ENSG00000147642	SYBU	GOLSYN|OCSYN|SNPHL	syntabulin	protein-coding
4511	chr8	81661667	81662143	+	0	NA	intron (NM_001144879, intron 6 of 7)	intron (NM_001144879, intron 6 of 7)	24420	NM_005536	3612	Hs.656694	NM_005536	ENSG00000133731	IMPA1	IMP|IMPA|MRT59	inositol monophosphatase 1	protein-coding
4861	chr9	70615238	70615519	+	0	NA	intron (NM_001366143, intron 17 of 25)	intron (NM_001366143, intron 17 of 25)	194706	NR_029621	406987		NR_029621	ENSG00000207935	MIR204	MIRN204|RDICC|miRNA204|mir-204	microRNA 204	ncRNA
5001	chrX	72461566	72461828	+	0	NA	intron (NR_051952, intron 8 of 9)	intron (NR_051952, intron 8 of 9)	111146	NM_001166422	55869	Hs.310536	NM_018486	ENSG00000147099	HDAC8	CDA07|CDLS5|HD8|HDACL1|KDAC8|MRXS6|RPD3|WTS	histone deacetylase 8	protein-coding
2873	chr3	154539002	154539398	+	0	NA	Intergenic	Intergenic	-109010	NM_001038705	344758	Hs.376338	NM_001038705	ENSG00000174948	GPR149	IEDA|PGR10|R35	G protein-coupled receptor 149	protein-coding
423	chr1	231493396	231493805	+	0	NA	Intergenic	Intergenic	-17075	NR_033826	645339	Hs.382049	NR_033826		SNRPD2P2	-	small nuclear ribonucleoprotein D2 pseudogene 2	pseudo
4663	chr8	115576325	115576727	+	0	NA	intron (NM_001282902, intron 4 of 5)	MIRc|SINE|MIR	91487	NM_001282902	7227	Hs.657018	NM_014112	ENSG00000104447	TRPS1	GC79|LGCR	transcriptional repressor GATA binding 1	protein-coding
1831	chr2	49289371	49290162	+	0	NA	Intergenic	Intergenic	-135239	NM_000145	2492	Hs.1428	NM_000145	ENSG00000170820	FSHR	FSHR1|FSHRO|LGR1|ODG1	follicle stimulating hormone receptor	protein-coding
1247	chr14	24877033	24877246	+	0	NA	intron (NM_001351943, intron 3 of 6)	intron (NM_001351943, intron 3 of 6)	171861	NM_001304477	29091	Hs.508958	NM_014178	ENSG00000168952	STXBP6	HSPC156|amisyn	syntaxin binding protein 6	protein-coding
3584	chr5	160831817	160832140	+	0	NA	intron (NM_001366652, intron 1 of 24)	intron (NM_001366652, intron 1 of 24)	20233	NM_001366653	23120	Hs.109358	NM_025153	ENSG00000118322	ATP10B	ATPVB	ATPase phospholipid transporting 10B (putative)	protein-coding
2447	chr21	30234666	30234992	+	0	NA	Intergenic	Intergenic	-18732	NM_199328	9073	Hs.162209	NM_012132	ENSG00000156284	CLDN8	HEL-S-79	claudin 8	protein-coding
2650	chr3	66819974	66820601	+	0	NA	Intergenic	Intergenic	-81951	NR_135533	105377143	Hs.553944	NR_135533		LOC105377143	-	uncharacterized LOC105377143	ncRNA
2130	chr2	171179087	171179388	+	0	NA	intron (NM_001136554, intron 1 of 20)	intron (NM_001136554, intron 1 of 20)	-18344	NM_012290	9874	Hs.744917	NM_012290	ENSG00000198586	TLK1	PKU-beta	tousled like kinase 1	protein-coding
3951	chr6	141833100	141833335	+	0	NA	Intergenic	MER61-int|LTR|ERV1	255582	NM_002511	4829	Hs.552106	NM_002511	ENSG00000135577	NMBR	BB1|BB1R|NMB-R	neuromedin B receptor	protein-coding
1162	chr13	70027526	70027903	+	0	NA	intron (NM_020866, intron 1 of 10)	intron (NM_020866, intron 1 of 10)	-79499	NR_002717	6315	Hs.676453	NR_002717		ATXN8OS	KLHL1AS|NCRNA00003|SCA8	ATXN8 opposite strand lncRNA	ncRNA
2455	chr21	34333204	34333635	+	0	NA	Intergenic	Intergenic	-30605	NM_172201	9992	Hs.551521	NM_172201	ENSG00000159197	KCNE2	ATFB4|LQT5|LQT6|MIRP1	potassium voltage-gated channel subfamily E regulatory subunit 2	protein-coding
332	chr1	199855525	199855931	+	0	NA	Intergenic	L2c|LINE|L2	-171982	NM_003822	2494	Hs.33446	NM_003822	ENSG00000116833	NR5A2	B1F|B1F2|CPF|FTF|FTZ-F1|FTZ-F1beta|LRH-1|LRH1|hB1F-2	nuclear receptor subfamily 5 group A member 2	protein-coding
2764	chr3	99934416	99934707	+	0	NA	intron (NM_001042459, intron 1 of 4)	intron (NM_001042459, intron 1 of 4)	29837	NR_037486	100500859		NR_037486	ENSG00000264897	MIR3921	-	microRNA 3921	ncRNA
2489	chr3	1178854	1179381	+	0	NA	intron (NM_001289080, intron 2 of 22)	MSTB|LTR|ERVL-MaLR	86093	NM_001349351	27255	Hs.387300	NM_014461	ENSG00000134115	CNTN6	NB3	contactin 6	protein-coding
928	chr12	50242891	50243196	+	0	NA	intron (NM_016357, intron 2 of 10)	intron (NM_016357, intron 2 of 10)	-8831	NR_031625	100302220		NR_031625	ENSG00000221604	MIR1293	MIRN1293|hsa-mir-1293|mir-1293	microRNA 1293	ncRNA
4044	chr7	19749790	19750100	+	0	NA	intron (NM_001366627, intron 1 of 4)	intron (NM_001366627, intron 1 of 4)	22836	NM_152774	256130	Hs.487670	NM_152774	ENSG00000173452	TMEM196	-	transmembrane protein 196	protein-coding
4982	chrX	21168419	21169135	+	0	NA	Intergenic	L1MB4|LINE|L1	-205641	NM_001330772	22866	Hs.555917	NM_014927	ENSG00000149970	CNKSR2	CNK2|KSR2|MAGUIN|MRXSHG	connector enhancer of kinase suppressor of Ras 2	protein-coding
852	chr12	15364840	15365165	+	0	NA	intron (NM_030667, intron 1 of 26)	intron (NM_030667, intron 1 of 26)	42494	NM_030667	5800	Hs.160871	NM_002848	ENSG00000151490	PTPRO	GLEPP1|NPHS6|PTP-OC|PTP-U2|PTPROT|PTPU2|R-PTP-O	protein tyrosine phosphatase receptor type O	protein-coding
3612	chr6	1761437	1761934	+	0	NA	intron (NM_001253846, intron 7 of 10)	intron (NM_001253846, intron 7 of 10)	151770	NM_001453	2296	Hs.348883	NM_001453	ENSG00000054598	FOXC1	ARA|ASGD3|FKHL7|FREAC-3|FREAC3|IGDA|IHG1|IRID1|RIEG3	forkhead box C1	protein-coding
1403	chr15	56815224	56815594	+	0	NA	Intergenic	Intergenic	-81323	NM_001002844	54816	Hs.511477	NM_017661	ENSG00000137871	ZNF280D	SUHW4|ZNF634	zinc finger protein 280D	protein-coding
1167	chr13	71879082	71879415	+	0	NA	Intergenic	Intergenic	-12044	NM_080759	1602	Hs.129452	NM_004392	ENSG00000276644	DACH1	DACH	dachshund family transcription factor 1	protein-coding
1359	chr15	29880373	29880924	+	0	NA	intron (NM_001355012, intron 2 of 28)	L1MA10|LINE|L1	-58180	NM_001355015	7082	Hs.743990	NM_003257	ENSG00000104067	TJP1	ZO-1	tight junction protein 1	protein-coding
823	chr11	116984188	116984397	+	0	NA	intron (NM_001366687, intron 1 of 4)	intron (NM_001366687, intron 1 of 4)	114136	NM_001366687	23387	Hs.167451	NM_025164	ENSG00000160584	SIK3	L19|QSK|SEMDK|SIK-3	SIK family kinase 3	protein-coding
4139	chr7	84666646	84667032	+	0	NA	Intergenic	Intergenic	134363	NR_110080	101927378	Hs.539042	NR_110079	ENSG00000235139	LOC101927378	-	uncharacterized LOC101927378	ncRNA
1283	chr14	46803583	46803872	+	0	NA	Intergenic	MLT1F1-int|LTR|ERVL-MaLR	-151946	NM_080746	140801	Hs.308332	NM_080746	ENSG00000165496	RPL10L	RPL10_5_1358	ribosomal protein L10 like	protein-coding
961	chr12	67427282	67427781	+	0	NA	Intergenic	Intergenic	15028	NR_146500	102724433		NR_146500	ENSG00000256172	LINC02420	-	long intergenic non-protein coding RNA 2420	ncRNA
1720	chr2	6372450	6372761	+	0	NA	non-coding (NR_110251, exon 1 of 3)	non-coding (NR_110251, exon 1 of 3)	2817	NR_110251	101929390	Hs.434407	NR_110251	ENSG00000227007	LINC01247	-	long intergenic non-protein coding RNA 1247	ncRNA
985	chr12	77965873	77966196	+	0	NA	intron (NM_001024383, intron 3 of 39)	intron (NM_001024383, intron 3 of 39)	135140	NM_001024383	89795	Hs.655301	NM_014903	ENSG00000067798	NAV3	POMFIL1|STEERIN3|unc53H3	neuron navigator 3	protein-coding
1620	chr18	4284669	4284873	+	0	NA	intron (NR_036489, intron 2 of 2)	L3|LINE|CR1	20169	NR_036489	284215	Hs.647594	NR_036489	ENSG00000261520	DLGAP1-AS5	-	DLGAP1 antisense RNA 5	ncRNA
3583	chr5	160458744	160459463	+	0	NA	Intergenic	L2a|LINE|L2	-9148	NR_132748	107075116	Hs.735831	NR_132748	ENSG00000253522	MIR3142HG	-	MIR3142 host gene	ncRNA
3377	chr5	57324146	57324459	+	0	NA	Intergenic	Intergenic	110228	NM_001127236	65056	Hs.444279	NM_022913	ENSG00000062194	GPBP1	GPBP|SSH6|VASCULIN	GC-rich promoter binding protein 1	protein-coding
1095	chr13	27599049	27599444	+	0	NA	intron (NM_153371, intron 1 of 9)	intron (NM_153371, intron 1 of 9)	21283	NM_153371	222484	Hs.132359	NM_153371	ENSG00000139517	LNX2	PDZRN1	ligand of numb-protein X 2	protein-coding
3500	chr5	117414925	117415422	+	0	NA	promoter-TSS (NR_046089)	promoter-TSS (NR_046089)	-339	NR_046089	728342	Hs.434420	NR_046089		LINC00992	-	long intergenic non-protein coding RNA 992	ncRNA
2149	chr2	176582990	176583281	+	0	NA	Intergenic	Intergenic	17917	NR_031648	100302142		NR_031648	ENSG00000283203	MIR1246	MIRN1246|hsa-mir-1246	microRNA 1246	ncRNA
1402	chr15	56356627	56356807	+	0	NA	Intergenic	Intergenic	-8707	NM_198524	374618	Hs.511476	NM_198524	ENSG00000151575	TEX9	-	testis expressed 9	protein-coding
3211	chr4	139858132	139858768	+	0	NA	intron (NM_018717, intron 2 of 4)	intron (NM_018717, intron 2 of 4)	192631	NM_001204368	4258	Hs.81874	NM_002413	ENSG00000085871	MGST2	GST2|MGST-II	microsomal glutathione S-transferase 2	protein-coding
3879	chr6	118388395	118388653	+	0	NA	Intergenic	MER44B|DNA|TcMar-Tigger	-112849	NR_002730	23629	Hs.648050	NR_002730		BRD7P3	BP75	bromodomain containing 7 pseudogene 3	pseudo
3460	chr5	95253989	95254330	+	0	NA	intron (NM_024717, intron 1 of 22)	intron (NM_024717, intron 1 of 22)	30416	NM_024717	79772	Hs.591248	NM_024717	ENSG00000175471	MCTP1	-	multiple C2 and transmembrane domain containing 1	protein-coding
4950	chr9	118324729	118325072	+	0	NA	Intergenic	Intergenic	-354771	NR_151725	111216287		NR_151725		LINC02578	-	long intergenic non-protein coding RNA 2578	ncRNA
4522	chr8	86726103	86726409	+	0	NA	intron (NM_019098, intron 3 of 17)	intron (NM_019098, intron 3 of 17)	17419	NM_019098	54714	Hs.154433	NM_019098	ENSG00000170289	CNGB3	ACHM1	cyclic nucleotide gated channel beta 3	protein-coding
2186	chr2	183315507	183315898	+	0	NA	Intergenic	MLT1K|LTR|ERVL-MaLR	191259	NM_138285	129401	Hs.180591	NM_138285	ENSG00000163002	NUP35	MP-44|MP44|NP44|NUP53	nucleoporin 35	protein-coding
1692	chr18	67151479	67151754	+	0	NA	Intergenic	LTR108b_Mam|LTR|ERVL	70032	NR_049809	100847002		NR_049809	ENSG00000263354	MIR5011	-	microRNA 5011	ncRNA
3918	chr6	133099622	133099935	+	0	NA	intron (NR_026969, intron 2 of 3)	intron (NR_026969, intron 2 of 3)	11698	NR_026969	285735	Hs.407549	NM_001037231		LINC00326	NCRNA00326	long intergenic non-protein coding RNA 326	ncRNA
2294	chr2	215531302	215531646	+	0	NA	Intergenic	Intergenic	77767	NR_110607	102724849	Hs.116161	NR_110607	ENSG00000225166	LOC102724849	-	uncharacterized LOC102724849	ncRNA
1296	chr14	51561188	51561557	+	0	NA	intron (NR_047477, intron 2 of 3)	intron (NR_047477, intron 2 of 3)	38580	NR_047477	100874185	Hs.578226	NR_047477	ENSG00000258537	FRMD6-AS2	-	FRMD6 antisense RNA 2	ncRNA
465	chr10	4775784	4776203	+	0	NA	Intergenic	L1MC3|LINE|L1	-50184	NR_073126	83592	Hs.657944	NM_031436	ENSG00000165568	AKR1E2	AKR1CL2|AKRDC1|LoopADR|TAKR|hTSP|htAKR	aldo-keto reductase family 1 member E2	protein-coding
2277	chr2	212194430	212194680	+	0	NA	intron (NM_001042599, intron 1 of 26)	intron (NM_001042599, intron 1 of 26)	231805	NR_031643	100313771		NR_031643	ENSG00000221782	MIR548F2	MIR548F-2|MIRN548F2|hsa-mir-548f-2	microRNA 548f-2	ncRNA
3941	chr6	139978064	139978420	+	0	NA	TTS (NR_121624)	TTS (NR_121624)	1923	NR_121622	100507477	Hs.179213	NR_121622	ENSG00000236013	LOC100507477	-	uncharacterized LOC100507477	ncRNA
3630	chr6	4873316	4873674	+	0	NA	intron (NM_001143970, intron 1 of 6)	intron (NM_001143970, intron 1 of 6)	-16545	NM_001143971	9425	Hs.269092	NM_004824	ENSG00000153046	CDYL	CDYL1	chromodomain Y like	protein-coding
2055	chr2	157056045	157056697	+	0	NA	Intergenic	Intergenic	-201334	NM_014568	11227	Hs.269027	NM_014568	ENSG00000136542	GALNT5	GALNAC-T5|GALNACT5	polypeptide N-acetylgalactosaminyltransferase 5	protein-coding
4343	chr7	138755254	138755660	+	0	NA	intron (NM_130840, intron 9 of 20)	intron (NM_130840, intron 9 of 20)	18580	NM_130841	50617	Hs.98967	NM_020632	ENSG00000105929	ATP6V0A4	A4|ATP6N1B|ATP6N2|RDRTA2|RTA1C|RTADR|STV1|VPH1|VPP2	ATPase H+ transporting V0 subunit a4	protein-coding
4049	chr7	20449220	20449540	+	0	NA	Intergenic	L2b|LINE|L2	-117618	NR_110120	101927811	Hs.285724	NR_110119	ENSG00000271133	LOC101927811	-	uncharacterized LOC101927811	ncRNA
2281	chr2	212995708	212996132	+	0	NA	Intergenic	Intergenic	-69584	NR_039936	100616472		NR_039936	ENSG00000283637	MIR4776-2	mir-4776-2	microRNA 4776-2	ncRNA
2553	chr3	29011935	29012479	+	0	NA	Intergenic	Intergenic	268732	NR_109804	100873979	Hs.99391	NR_109804		RBMS3-AS3	-	RBMS3 antisense RNA 3	ncRNA
1883	chr2	63701439	63701848	+	0	NA	Intergenic	L1MA4|LINE|L1	112492	NM_001199112	4190	Hs.526521	NM_005917	ENSG00000014641	MDH1	HEL-S-32|MDH-s|MDHA|MGC:1375|MOR2	malate dehydrogenase 1	protein-coding
1654	chr18	35571177	35571424	+	0	NA	Intergenic	Intergenic	-20437	NR_039771	100616257		NR_039771	ENSG00000283514	MIR3975	-	microRNA 3975	ncRNA
2312	chr2	223888398	223888643	+	0	NA	intron (NM_020830, intron 8 of 11)	intron (NM_020830, intron 8 of 11)	-50938	NM_001039569	130340	Hs.632555	NM_178814	ENSG00000152056	AP1S3	PSORS15	adaptor related protein complex 1 subunit sigma 3	protein-coding
812	chr11	106483075	106483322	+	0	NA	Intergenic	Intergenic	231791	NR_120551	101928535	Hs.409078	NR_120551	ENSG00000254811	LOC101928535	-	uncharacterized LOC101928535	ncRNA
2388	chr20	17543038	17543410	+	0	NA	intron (NM_001278606, intron 1 of 8)	intron (NM_001278606, intron 1 of 8)	-11845	NM_001195	631	Hs.129702	NM_001195	ENSG00000125864	BFSP1	CP115|CP94|CTRCT33|LIFL-H	beaded filament structural protein 1	protein-coding
530	chr10	48391228	48391575	+	0	NA	intron (NM_001323302, intron 3 of 13)	intron (NM_001323302, intron 3 of 13)	-10211	NM_001278548	5599	Hs.138211	NM_002750	ENSG00000107643	MAPK8	JNK|JNK-46|JNK1|JNK1A2|JNK21B1/2|PRKM8|SAPK1|SAPK1c	mitogen-activated protein kinase 8	protein-coding
2531	chr3	22236626	22236927	+	0	NA	Intergenic	L1MB7|LINE|L1	279637	NR_046876	100874221	Hs.160616	NR_046876	ENSG00000223351	ZNF385D-AS2	-	ZNF385D antisense RNA 2	ncRNA
2486	chr3	52656	52839	+	0	NA	Intergenic	Intergenic	40996	NR_110824	102723448	Hs.543290	NR_110824		LINC01986	-	long intergenic non-protein coding RNA 1986	ncRNA
954	chr12	65649070	65649440	+	0	NA	Intergenic	Intergenic	-6883	NR_120433	100507065	Hs.591038	NR_120431		LOC100507065	-	uncharacterized LOC100507065	ncRNA
4405	chr8	52629125	52629509	+	0	NA	intron (NM_001083617, intron 21 of 23)	intron (NM_001083617, intron 21 of 23)	-63887	NM_207413	389658	Hs.527111	NM_207413	ENSG00000196711	ALKAL1	AUGA|AUGB|FAM150A|UNQ9433	ALK and LTK ligand 1	protein-coding
2571	chr3	31105103	31105407	+	0	NA	Intergenic	Intergenic	56532	NR_130459	100423038		NR_130459	ENSG00000265376	MIR466	hsa-mir-466	microRNA 466	ncRNA
760	chr11	76453362	76453737	+	0	NA	intron (NM_020193, intron 4 of 20)	intron (NM_020193, intron 4 of 20)	8524	NM_020193	56946	Hs.352588	NM_020193	ENSG00000158636	EMSY	C11orf30|GL002	EMSY transcriptional repressor, BRCA2 interacting	protein-coding
194	chr1	169808108	169808340	+	0	NA	intron (NM_001320047, intron 9 of 24)	intron (NM_001320047, intron 9 of 24)	13184	NM_001320047	55732	Hs.443551	NM_018186	ENSG00000000460	C1orf112	-	chromosome 1 open reading frame 112	protein-coding
2171	chr2	181241409	181241783	+	0	NA	intron (NR_130784, intron 2 of 4)	intron (NR_130784, intron 2 of 4)	64056	NR_039637	100616213		NR_039637	ENSG00000266705	MIR4437	mir-4437	microRNA 4437	ncRNA
747	chr11	72440141	72440335	+	0	NA	Intergenic	L1MC4a|LINE|L1	-5554	NM_001258394	81570	Hs.523877	NM_030813	ENSG00000162129	CLPB	ANKCLB|HSP78|MEGCANN|MGCA7|SKD3	ClpB homolog, mitochondrial AAA ATPase chaperonin	protein-coding
2508	chr3	15339705	15340153	+	0	NA	intron (NM_001018009, intron 1 of 8)	L3|LINE|CR1	1451	NM_001018009	9467	Hs.257761	NM_004844	ENSG00000131370	SH3BP5	SAB|SH3BP-5	SH3 domain binding protein 5	protein-coding
2448	chr21	30249987	30250335	+	0	NA	Intergenic	Intergenic	32789	NM_001085455	643803	Hs.580883	NM_001085455	ENSG00000188694	KRTAP24-1	KAP24.1	keratin associated protein 24-1	protein-coding
153	chr1	119673583	119673958	+	0	NA	Intergenic	LTR85b|LTR|Gypsy?	-25504	NM_001080470	90874	Hs.381105	NM_001080470	ENSG00000143067	ZNF697	-	zinc finger protein 697	protein-coding
810	chr11	105357194	105357603	+	0	NA	Intergenic	L1M4b|LINE|L1	-217629	NM_021571	59082	Hs.56279	NM_021571	ENSG00000255501	CARD18	ICEBERG|UNQ5804|pseudo-ICE	caspase recruitment domain family member 18	protein-coding
1081	chr12	123354683	123354934	+	0	NA	intron (NM_018183, intron 1 of 31)	intron (NM_018183, intron 1 of 31)	10035	NR_107039	102466877		NR_107039	ENSG00000284425	MIR8072	hsa-mir-8072	microRNA 8072	ncRNA
742	chr11	67692120	67692384	+	0	NA	Intergenic	HERVIP10F-int|LTR|ERV1	-11028	NM_001031615	222	Hs.87539	NM_000695	ENSG00000132746	ALDH3B2	ALDH8	aldehyde dehydrogenase 3 family member B2	protein-coding
4675	chr8	119990707	119990980	+	0	NA	intron (NM_022783, intron 4 of 8)	intron (NM_022783, intron 4 of 8)	117121	NM_022783	64798	Hs.112981	NM_022783	ENSG00000155792	DEPTOR	DEP.6|DEPDC6	DEP domain containing MTOR interacting protein	protein-coding
4131	chr7	83941257	83941769	+	0	NA	Intergenic	MamRTE1|LINE|RTE-BovB	253276	NM_006080	10371	Hs.252451	NM_006080	ENSG00000075213	SEMA3A	COLL1|HH16|Hsema-I|Hsema-III|SEMA1|SEMAD|SEMAIII|SEMAL|SemD|coll-1	semaphorin 3A	protein-coding
3136	chr4	113141795	113142312	+	0	NA	intron (NM_001354237, intron 1 of 46)	intron (NM_001354237, intron 1 of 46)	-10229	NR_107049	102465878		NR_107049	ENSG00000275810	MIR8082	hsa-mir-8082	microRNA 8082	ncRNA
2984	chr4	26208291	26208613	+	0	NA	Intergenic	Intergenic	-111258	NM_005349	3516	Hs.479396	NM_005349	ENSG00000168214	RBPJ	AOS3|CBF1|IGKJRB|IGKJRB1|KBF2|RBP-J|RBPJK|RBPSUH|SUH|csl	recombination signal binding protein for immunoglobulin kappa J region	protein-coding
4348	chr7	141102162	141102424	+	0	NA	intron (NM_001195278, intron 1 of 3)	intron (NM_001195278, intron 1 of 3)	28229	NM_001195278	100507421	Hs.283851	NM_001195278	ENSG00000261115	TMEM178B	-	transmembrane protein 178B	protein-coding
4891	chr9	79073066	79073558	+	0	NA	Intergenic	MIR|SINE|MIR	72354	NR_109771	101927450	Hs.738041	NR_109771	ENSG00000260995	LOC101927450	-	uncharacterized LOC101927450	ncRNA
687	chr11	22778711	22779278	+	0	NA	intron (NR_147085, intron 10 of 10)	intron (NR_147085, intron 10 of 10)	50385	NR_135213	258010	Hs.349096	NM_148893	ENSG00000198168	SVIP	-	small VCP interacting protein	protein-coding
1749	chr2	19126284	19126608	+	0	NA	Intergenic	Intergenic	-99475	NR_135287	400945	Hs.502854	NR_135287	ENSG00000236204	LINC01376	-	long intergenic non-protein coding RNA 1376	ncRNA
25	chr1	51599109	51599470	+	0	NA	Intergenic	Intergenic	-15558	NR_161259	441884		NR_161259		CALR4P	-	calreticulin 4, pseudogene	pseudo
1516	chr17	16377926	16378372	+	0	NA	Intergenic	L2b|LINE|L2	-2644	NM_001281716	7314	Hs.356190	NM_018955	ENSG00000170315	UBB	HEL-S-50	ubiquitin B	protein-coding
1974	chr2	135095649	135096033	+	0	NA	intron (NM_001172435, intron 5 of 24)	Tigger7|DNA|TcMar-Tigger	-40787	NR_145723	109616967		NR_145723	ENSG00000208308	SNORA40B	-	small nucleolar RNA, H/ACA box 40B	snoRNA
850	chr12	15278746	15279031	+	0	NA	Intergenic	MIR|SINE|MIR	-43620	NM_002848	5800	Hs.160871	NM_002848	ENSG00000151490	PTPRO	GLEPP1|NPHS6|PTP-OC|PTP-U2|PTPROT|PTPU2|R-PTP-O	protein tyrosine phosphatase receptor type O	protein-coding
2688	chr3	78881278	78881729	+	0	NA	intron (NM_002941, intron 4 of 30)	intron (NM_002941, intron 4 of 30)	137956	NM_133631	6091	Hs.744218	NM_002941	ENSG00000169855	ROBO1	DUTT1|SAX3	roundabout guidance receptor 1	protein-coding
1043	chr12	95766540	95766836	+	0	NA	intron (NM_001329701, intron 2 of 9)	L3|LINE|CR1	23507	NM_001329702	59277	Hs.201034	NM_021229	ENSG00000074527	NTN4	PRO3091	netrin 4	protein-coding
3088	chr4	89765924	89766284	+	0	NA	intron (NM_001146054, intron 4 of 5)	intron (NM_001146054, intron 4 of 5)	-70297	NR_045481	644248	Hs.553954	NR_045481	ENSG00000247775	SNCA-AS1	-	SNCA antisense RNA 1	ncRNA
470	chr10	10985263	10985738	+	0	NA	intron (NM_001326319, intron 4 of 16)	intron (NM_001326319, intron 4 of 16)	-19148	NM_001326330	10659	Hs.309288	NM_006561	ENSG00000048740	CELF2	BRUNOL3|CELF-2|CUG-BP2|CUGBP2|ETR-3|ETR3|NAPOR	CUGBP Elav-like family member 2	protein-coding
4735	chr8	126332030	126332388	+	0	NA	Intergenic	Intergenic	6714	NR_125421	101927657	Hs.552133	NR_125421	ENSG00000244791	LOC101927657	-	uncharacterized LOC101927657	ncRNA
1117	chr13	41216078	41216571	+	0	NA	TTS (NM_001354073)	TTS (NM_001354073)	-21755	NM_032138	84078	Hs.63841	NM_032138	ENSG00000120696	KBTBD7	-	kelch repeat and BTB domain containing 7	protein-coding
4827	chr9	22342711	22343125	+	0	NA	Intergenic	AmnSINE1|SINE|5S-Deu-L2	-103906	NM_022160	63951	Hs.371976	NM_022160	ENSG00000176399	DMRTA1	DMO|DMRT4	DMRT like family A1	protein-coding
3780	chr6	56297615	56297943	+	0	NA	intron (NM_001318752, intron 1 of 28)	intron (NM_001318752, intron 1 of 28)	-50199	NR_134849	81578	Hs.47629	NM_030820	ENSG00000124749	COL21A1	COLA1L|FP633	collagen type XXI alpha 1 chain	protein-coding
4801	chr9	12061520	12061869	+	0	NA	Intergenic	LTR78B|LTR|ERV1	-631691	NM_000550	7306	Hs.270279	NM_000550	ENSG00000107165	TYRP1	CAS2|CATB|GP75|OCA3|TRP|TRP1|TYRP|b-PROTEIN	tyrosinase related protein 1	protein-coding
820	chr11	112157244	112157723	+	0	NA	intron (NM_001243211, intron 1 of 4)	L2c|LINE|L2	6611	NM_001243211	3606	Hs.83077	NM_001562	ENSG00000150782	IL18	IGIF|IL-18|IL-1g|IL1F4	interleukin 18	protein-coding
4923	chr9	103265898	103266290	+	0	NA	intron (NR_121578, intron 5 of 9)	intron (NR_121578, intron 5 of 9)	58939	NR_121578	101928496	Hs.410860	NR_121578	ENSG00000225564	LINC01492	-	long intergenic non-protein coding RNA 1492	ncRNA
3602	chr6	723453	723793	+	0	NA	Intergenic	Intergenic	-30482	NR_073064	55770	Hs.484412	NM_018303	ENSG00000112685	EXOC2	SEC5|SEC5L1|Sec5p	exocyst complex component 2	protein-coding
327	chr1	198893970	198894247	+	0	NA	intron (NR_040073, intron 2 of 2)	intron (NR_040073, intron 2 of 2)	-34955	NR_029626	406995		NR_029626	ENSG00000207759	MIR181A1	MIR213|MIRN181A1|MIRN213|hsa-mir-181a-1|mir-181a-1|mir-213	microRNA 181a-1	ncRNA
3393	chr5	65535567	65536055	+	0	NA	intron (NM_001349369, intron 6 of 10)	MER21B|LTR|ERVL	27357	NM_001349367	64105	Hs.529778	NM_022145	ENSG00000123219	CENPK	AF5alpha|CENP-K|FKSG14|P33|Solt	centromere protein K	protein-coding
2951	chr3	191176079	191176480	+	0	NA	Intergenic	Intergenic	-22962	NM_198184	344901	Hs.526794	NM_198184	ENSG00000188729	OSTN	MUSCLIN	osteocrin	protein-coding
4474	chr8	75224551	75225144	+	0	NA	intron (NR_103849, intron 1 of 1)	intron (NR_103849, intron 1 of 1)	53634	NR_103848	101805492	Hs.571424	NR_103848		CASC9	ESCCAL-1|ESSCAL1|LINC00981|linc-JPH1	cancer susceptibility 9	ncRNA
131	chr1	103333112	103333480	+	0	NA	Intergenic	Intergenic	192215	NM_001286997	101928436	Hs.558999	NM_001286997		LOC101928436	-	uncharacterized LOC101928436	protein-coding
312	chr1	193700975	193701254	+	0	NA	Intergenic	Intergenic	396369	NR_125789	101929184	Hs.146728	NR_125789	ENSG00000232077	LINC01031	TCONS_00000361	long intergenic non-protein coding RNA 1031	ncRNA
3431	chr5	83815622	83816200	+	0	NA	Intergenic	Intergenic	-95056	NM_001884	1404	Hs.2799	NM_001884	ENSG00000145681	HAPLN1	CRT1|CRTL1	hyaluronan and proteoglycan link protein 1	protein-coding
2998	chr4	30828243	30828727	+	0	NA	intron (NM_032457, intron 1 of 2)	Charlie26a|DNA|hAT-Charlie	108116	NM_032457	5099	Hs.479439	NM_002589	ENSG00000169851	PCDH7	BH-Pcdh|BHPCDH|PPP1R120	protocadherin 7	protein-coding
4380	chr8	25392835	25393256	+	0	NA	intron (NM_024940, intron 44 of 51)	intron (NM_024940, intron 44 of 51)	31216	NM_001083111	2796	Hs.82963	NM_000825	ENSG00000147437	GNRH1	GNRH|GRH|LHRH|LNRH	gonadotropin releasing hormone 1	protein-coding
1698	chr18	72013340	72013865	+	0	NA	Intergenic	MER5A1|DNA|hAT-Charlie	-231376	NR_126324	102724913		NR_126324	ENSG00000265352	LINC01899	-	long intergenic non-protein coding RNA 1899	ncRNA
3554	chr5	142806729	142807235	+	0	NA	intron (NM_001349547, intron 1 of 21)	intron (NM_001349547, intron 1 of 21)	35755	NM_001349547	23092	Hs.654668	NM_015071	ENSG00000145819	ARHGAP26	GRAF|GRAF1|OPHN1L|OPHN1L1	Rho GTPase activating protein 26	protein-coding
2612	chr3	52670749	52671373	+	0	NA	intron (NM_001366074, intron 5 of 30)	intron (NM_001366074, intron 5 of 30)	14538	NM_001350074	55193	Hs.189920	NM_018165	ENSG00000163939	PBRM1	BAF180|PB1	polybromo 1	protein-coding
2702	chr3	83223947	83224425	+	0	NA	Intergenic	Intergenic	1238044	NR_147146	105377180	Hs.531803	NR_147146	ENSG00000239440	LINC02008	-	long intergenic non-protein coding RNA 2008	ncRNA
4373	chr8	18775350	18775584	+	0	NA	intron (NM_015310, intron 8 of 15)	L1MA4|LINE|L1	33400	NM_206909	23362	Hs.434255	NM_015310	ENSG00000156011	PSD3	EFA6D|EFA6R|HCA67	pleckstrin and Sec7 domain containing 3	protein-coding
3212	chr4	140037557	140037881	+	0	NA	intron (NM_018717, intron 1 of 4)	intron (NM_018717, intron 1 of 4)	-90296	NR_147610	101927516	Hs.662570	NR_147610		LOC101927516	-	uncharacterized LOC101927516	ncRNA
4394	chr8	38999361	38999628	+	0	NA	intron (NR_027638, intron 1 of 20)	intron (NR_027638, intron 1 of 20)	2508	NR_027638	8754	Hs.591852	NM_003816	ENSG00000168615	ADAM9	CORD9|MCMP|MDC9|Mltng	ADAM metallopeptidase domain 9	protein-coding
992	chr12	80130000	80130271	+	0	NA	intron (NM_001368062, intron 1 of 62)	intron (NM_001368062, intron 1 of 62)	30598	NM_001368062	283310	Hs.723594	NM_173591	ENSG00000165899	OTOGL	C12orf64|DFNB84B	otogelin like	protein-coding
2887	chr3	162936674	162937149	+	0	NA	Intergenic	L2a|LINE|L2	366390	NR_033945	647107	Hs.408584	NR_033945	ENSG00000241369	LINC01192	CT64	long intergenic non-protein coding RNA 1192	ncRNA
2674	chr3	72663498	72663777	+	0	NA	intron (NR_135531, intron 1 of 1)	intron (NR_135531, intron 1 of 1)	612	NR_135531	105377162	Hs.123457	NR_135531		LOC105377162	-	uncharacterized LOC105377162	ncRNA
803	chr11	102157174	102157389	+	0	NA	intron (NM_001130145, intron 2 of 8)	intron (NM_001130145, intron 2 of 8)	44833	NM_001195045	10413	Hs.503692	NM_006106	ENSG00000137693	YAP1	COB1|YAP|YAP2|YAP65|YKI	Yes associated protein 1	protein-coding
1177	chr13	74460930	74461433	+	0	NA	Intergenic	Intergenic	42008	NR_047005	100874151	Hs.564552	NR_047005	ENSG00000226240	LINC00381	-	long intergenic non-protein coding RNA 381	ncRNA
3855	chr6	109051324	109051669	+	0	NA	intron (NM_014454, intron 1 of 9)	intron (NM_014454, intron 1 of 9)	-41941	NM_001199933	27244	Hs.591336	NM_014454	ENSG00000080546	SESN1	PA26|SEST1	sestrin 1	protein-coding
3426	chr5	82405148	82405366	+	0	NA	Intergenic	Intergenic	125795	NM_001017971	92270	Hs.676227	NM_001017971	ENSG00000205464	ATP6AP1L	-	ATPase H+ transporting accessory protein 1 like	protein-coding
408	chr1	222994596	222994825	+	0	NA	intron (NM_001369594, intron 6 of 7)	intron (NM_001369594, intron 6 of 7)	66286	NM_001369594	84976	Hs.528817	NM_032890	ENSG00000154309	DISP1	DISPA	dispatched RND transporter family member 1	protein-coding
2499	chr3	8489470	8489851	+	0	NA	intron (NR_033378, intron 3 of 3)	intron (NR_033378, intron 3 of 3)	11998	NR_033378	100288428	Hs.651576	NR_033378	ENSG00000227110	LMCD1-AS1	-	LMCD1 antisense RNA 1	ncRNA
796	chr11	96246631	96247150	+	0	NA	intron (NM_032427, intron 1 of 4)	intron (NM_032427, intron 1 of 4)	-94548	NR_036125	100422991		NR_036125	ENSG00000266192	MIR1260B	mir-1260b	microRNA 1260b	ncRNA
4428	chr8	60297628	60298286	+	0	NA	Intergenic	Intergenic	-16557	NM_001321837	767	Hs.654388	NM_004056	ENSG00000178538	CA8	CA-RP|CA-VIII|CALS|CAMRQ3|CARP	carbonic anhydrase 8	protein-coding
2123	chr2	169507693	169508062	+	0	NA	Intergenic	Intergenic	-1825	NM_006063	10324	Hs.50550	NM_006063	ENSG00000239474	KLHL41	KBTBD10|Krp1|SARCOSIN	kelch like family member 41	protein-coding
2601	chr3	45612971	45613742	+	0	NA	intron (NM_014240, intron 1 of 7)	Tigger17a|DNA|TcMar-Tigger	18605	NM_014240	8994	Hs.193370	NM_014240	ENSG00000144791	LIMD1	-	LIM domains containing 1	protein-coding
2461	chr21	35611603	35612230	+	0	NA	Intergenic	MER72|LTR|ERV1	-31152	NR_073512	100506403	Hs.536609	NR_073512	ENSG00000159216	LOC100506403	-	uncharacterized LOC100506403	ncRNA
4376	chr8	23729071	23729430	+	0	NA	Intergenic	Intergenic	-22652	NM_001136271	137814	Hs.532654	NM_001136271	ENSG00000180053	NKX2-6	CSX2|CTHM|NKX2F|NKX4-2	NK2 homeobox 6	protein-coding
413	chr1	224879257	224879806	+	0	NA	Intergenic	Tigger7|DNA|TcMar-Tigger	-50123	NM_144989	127602	Hs.133977	NM_001373	ENSG00000185842	DNAH14	C1orf67|Dnahc14|HL-18|HL18	dynein axonemal heavy chain 14	protein-coding
4152	chr7	85733275	85733851	+	0	NA	Intergenic	Intergenic	312441	NR_134240	105375380	Hs.679608	NR_134240	ENSG00000225128	LINC00972	-	long intergenic non-protein coding RNA 972	ncRNA
2142	chr2	174807570	174807991	+	0	NA	intron (NM_001025201, intron 11 of 12)	intron (NM_001025201, intron 11 of 12)	39838	NM_001206602	1123	Hs.380138	NM_001822	ENSG00000128656	CHN1	ARHGAP2|CHN|DURS2|NC|RHOGAP2	chimerin 1	protein-coding
1011	chr12	85657368	85657623	+	0	NA	Intergenic	Intergenic	178914	NM_005447	9182	Hs.527881	NM_005447	ENSG00000198774	RASSF9	P-CIP1|PAMCI|PCIP1	Ras association domain family member 9	protein-coding
3061	chr4	77001614	77001872	+	0	NA	intron (NM_001306147, intron 4 of 11)	intron (NM_001306147, intron 4 of 11)	51991	NM_001306147	55752	Hs.128199	NM_018243	ENSG00000138758	SEPTIN11	2011-09-01	septin 11	protein-coding
1944	chr2	107582497	107582861	+	0	NA	Intergenic	Intergenic	53260	NR_146968	105373537		NR_146968	ENSG00000224568	LINC01886	-	long intergenic non-protein coding RNA 1886	ncRNA
2500	chr3	8665340	8665861	+	0	NA	Intergenic	Intergenic	-13516	NM_015931	51066	Hs.736935	NM_015931	ENSG00000125046	SSUH2	C3orf32|SSU-2|fls485	ssu-2 homolog	protein-coding
74	chr1	77536779	77537169	+	0	NA	intron (NM_012093, intron 13 of 13)	intron (NM_012093, intron 13 of 13)	145684	NM_015534	26009	Hs.480506	NM_015534	ENSG00000036549	ZZZ3	ATAC1	zinc finger ZZ-type containing 3	protein-coding
988	chr12	78384573	78384923	+	0	NA	Intergenic	Intergenic	-25002	NR_135021	105369860	Hs.156898	NR_135021	ENSG00000258220	LINC02424	-	long intergenic non-protein coding RNA 2424	ncRNA
973	chr12	75635558	75636043	+	0	NA	Intergenic	LTR107_Mam|LTR|LTR	-124191	NM_007043	11103	Hs.645517	NM_007043	ENSG00000111615	KRR1	HRB2|RIP-1	KRR1 small subunit processome component homolog	protein-coding
2051	chr2	156867269	156867562	+	0	NA	Intergenic	Intergenic	-390290	NM_014568	11227	Hs.269027	NM_014568	ENSG00000136542	GALNT5	GALNAC-T5|GALNACT5	polypeptide N-acetylgalactosaminyltransferase 5	protein-coding
410	chr1	224541476	224541746	+	0	NA	intron (NM_001322304, intron 2 of 6)	intron (NM_001322304, intron 2 of 6)	-74706	NR_136287	149111	Hs.731723	NM_152495	ENSG00000143786	CNIH3	CNIH-3	cornichon family AMPA receptor auxiliary protein 3	protein-coding
3581	chr5	157956351	157956778	+	0	NA	Intergenic	Intergenic	-97419	NM_014666	9685	Hs.644000	NM_014666	ENSG00000113282	CLINT1	CLINT|ENTH|EPN4|EPNR	clathrin interactor 1	protein-coding
578	chr10	70827443	70827754	+	0	NA	intron (NM_003901, intron 2 of 14)	intron (NM_003901, intron 2 of 14)	11650	NM_003901	8879	Hs.499984	NM_003901	ENSG00000166224	SGPL1	NPHS14|S1PL|SPL	sphingosine-1-phosphate lyase 1	protein-coding
1958	chr2	113826310	113826833	+	0	NA	Intergenic	Intergenic	-63363	NR_102318	10096	Hs.433512	NM_005721	ENSG00000115091	ACTR3	ARP3	actin related protein 3	protein-coding
4855	chr9	69519855	69520331	+	0	NA	intron (NM_001163, intron 1 of 12)	intron (NM_001163, intron 1 of 12)	152278	NM_001163	320	Hs.171939	NM_001163	ENSG00000107282	APBA1	D9S411E|LIN10|MINT1|X11|X11A|X11ALPHA	amyloid beta precursor protein binding family A member 1	protein-coding
1494	chr16	64892904	64893236	+	0	NA	Intergenic	Intergenic	228993	NM_001330576	1009	Hs.116471	NM_001797	ENSG00000140937	CDH11	CAD11|CDHOB|ESWS|OB|OSF-4	cadherin 11	protein-coding
1098	chr13	33167635	33167954	+	0	NA	intron (NM_001243476, intron 5 of 17)	intron (NM_001243476, intron 5 of 17)	18297	NM_178007	90627	Hs.156551	NM_052851	ENSG00000133121	STARD13	ARHGAP37|DLC2|GT650|LINC00464	StAR related lipid transfer domain containing 13	protein-coding
3466	chr5	99460644	99461047	+	0	NA	Intergenic	L1MC3|LINE|L1	-73145	NR_110562	102724855	Hs.519477	NR_110562		LINC02113	CTD-2151A2.1	long intergenic non-protein coding RNA 2113	ncRNA
2712	chr3	85935238	85935465	+	0	NA	intron (NM_001256502, intron 6 of 10)	intron (NM_001256502, intron 6 of 10)	-107301	NR_046752	100874037	Hs.570566	NR_046752	ENSG00000241648	CADM2-AS2	-	CADM2 antisense RNA 2	ncRNA
1779	chr2	33529996	33530378	+	0	NA	intron (NM_015376, intron 9 of 16)	intron (NM_015376, intron 9 of 16)	16312	NM_015376	25780	Hs.143674	NM_015376	ENSG00000152689	RASGRP3	GRP3	RAS guanyl releasing protein 3	protein-coding
2292	chr2	215465176	215465641	+	0	NA	Intergenic	Intergenic	11701	NR_110607	102724849	Hs.116161	NR_110607	ENSG00000225166	LOC102724849	-	uncharacterized LOC102724849	ncRNA
2140	chr2	174527122	174527457	+	0	NA	Intergenic	L2a|LINE|L2	30783	NR_004394	26827		NR_004394	ENSG00000206625	RNU6-1	RNU6|RNU6A|U6|U6-1	RNA, U6 small nuclear 1	snRNA
4977	chrX	18810454	18811032	+	0	NA	intron (NM_152226, intron 14 of 17)	L1MB7|LINE|L1	-79553	NR_029379	100132163	Hs.607628	NR_029379		PHKA2-AS1	-	PHKA2 antisense RNA 1	ncRNA
739	chr11	66112783	66113101	+	0	NA	intron (NM_018026, intron 1 of 23)	L1ME2z|LINE|L1	42670	NM_018026	55690	Hs.644326	NM_018026	ENSG00000175115	PACS1	MRD17|SHMS	phosphofurin acidic cluster sorting protein 1	protein-coding
4550	chr8	89815044	89815278	+	0	NA	Intergenic	L2c|LINE|L2	57345	NM_003821	8767	Hs.103755	NM_003821	ENSG00000104312	RIPK2	CARD3|CARDIAK|CCK|GIG30|RICK|RIP2	receptor interacting serine/threonine kinase 2	protein-coding
30	chr1	55580866	55581274	+	0	NA	Intergenic	Intergenic	355429	NR_039618	100616272		NR_039618	ENSG00000265822	MIR4422	mir-4422	microRNA 4422	ncRNA
741	chr11	67161553	67161907	+	0	NA	intron (NR_027473, intron 2 of 20)	Charlie1|DNA|hAT-Charlie	42467	NM_012308	22992	Hs.124147	NM_012308	ENSG00000173120	KDM2A	CXXC8|FBL11|FBL7|FBXL11|JHDM1A|LILINA	lysine demethylase 2A	protein-coding
4665	chr8	116243552	116244170	+	0	NA	intron (NR_046215, intron 4 of 13)	intron (NR_046215, intron 4 of 13)	81198	NR_046215	100859921	Hs.552281	NR_046215	ENSG00000249917	LINC00536	-	long intergenic non-protein coding RNA 536	ncRNA
400	chr1	221149729	221150024	+	0	NA	Intergenic	MLT1K|LTR|ERVL-MaLR	186420	NR_024236	400804	Hs.722626	NR_024236	ENSG00000234754	C1orf140	-	uncharacterized LOC400804	ncRNA
925	chr12	48219587	48219979	+	0	NA	Intergenic	Intergenic	-16491	NM_001004134	121275	Hs.446790	NM_001004134	ENSG00000172640	OR10AD1	OR10AD1P|OR12-1	olfactory receptor family 10 subfamily AD member 1	protein-coding
4518	chr8	86035246	86035576	+	0	NA	Intergenic	Intergenic	34257	NM_033126	85481	Hs.566854	NM_033126	ENSG00000147613	PSKH2	-	protein serine kinase H2	protein-coding
258	chr1	183097374	183097785	+	0	NA	intron (NM_002293, intron 1 of 27)	intron (NM_002293, intron 1 of 27)	43691	NR_149048	110841583	Hs.604063	NR_149048	ENSG00000224468	LAMC1-AS1	lnc-LAMC2-1:1	LAMC1 antisense RNA 1	ncRNA
3230	chr4	150363768	150364246	+	0	NA	intron (NM_001367550, intron 47 of 56)	intron (NM_001367550, intron 47 of 56)	-215082	NR_149035	729558	Hs.647978	NR_149035	ENSG00000249690	LOC729558	-	uncharacterized LOC729558	ncRNA
2423	chr21	8999048	8999373	+	0	NA	Intergenic	L3|LINE|CR1	11593	NR_162105	113218501		NR_162105		MIR10396A	-	microRNA 10396a	ncRNA
337	chr1	200589356	200589750	+	0	NA	intron (NM_014875, intron 17 of 29)	intron (NM_014875, intron 17 of 29)	29285	NM_001305792	9928	Hs.3104	NM_014875	ENSG00000118193	KIF14	MCPH20|MKS12	kinesin family member 14	protein-coding
513	chr10	32061533	32061793	+	0	NA	Intergenic	MLT1H1|LTR|ERVL-MaLR	-5238	NM_004521	3799	Hs.327736	NM_004521	ENSG00000170759	KIF5B	HEL-S-61|KINH|KNS|KNS1|UKHC	kinesin family member 5B	protein-coding
2284	chr2	214019138	214019477	+	0	NA	intron (NR_047660, intron 12 of 14)	intron (NR_047660, intron 12 of 14)	261240	NR_039640	100616375		NR_039640	ENSG00000265734	MIR4438	-	microRNA 4438	ncRNA
720	chr11	43786140	43786457	+	0	NA	intron (NM_016142, intron 3 of 10)	Charlie1a|DNA|hAT-Charlie	-94533	NM_139178	221120	Hs.720708	NM_139178	ENSG00000166199	ALKBH3	ABH3|DEPC-1|DEPC1|PCA1|hABH3	alkB homolog 3, alpha-ketoglutaratedependent dioxygenase	protein-coding
1158	chr13	68796265	68796715	+	0	NA	Intergenic	Intergenic	88835	NR_038878	338862		NR_038878	ENSG00000281778	LINC00550	-	long intergenic non-protein coding RNA 550	ncRNA
3946	chr6	141103108	141103748	+	0	NA	Intergenic	Intergenic	419614	NR_039675	100616180		NR_039675	ENSG00000264390	MIR4465	-	microRNA 4465	ncRNA
318	chr1	195252648	195252990	+	0	NA	Intergenic	ERVL-B4-int|LTR|ERVL	835896	NR_146895	105371673		NR_146895		LINC01724	-	long intergenic non-protein coding RNA 1724	ncRNA
3822	chr6	88872311	88872547	+	0	NA	intron (NM_001286428, intron 7 of 13)	L1MA1|LINE|L1	91189	NM_001286426	8732	Hs.567378	NM_003800	ENSG00000111880	RNGTT	CAP1A|HCE|HCE1|hCAP	RNA guanylyltransferase and 5'-phosphatase	protein-coding
1895	chr2	66888152	66888515	+	0	NA	Intergenic	Intergenic	-16103	NR_110169	101060019	Hs.116425	NR_110169	ENSG00000230525	LINC01799	-	long intergenic non-protein coding RNA 1799	ncRNA
3218	chr4	141011807	141012304	+	0	NA	intron (NM_020724, intron 1 of 6)	intron (NM_020724, intron 1 of 6)	121414	NM_020724	57484	Hs.659104	NM_020724	ENSG00000170153	RNF150	-	ring finger protein 150	protein-coding
3830	chr6	97995999	97996385	+	0	NA	Intergenic	Intergenic	-28339	NR_031579	100302164		NR_031579	ENSG00000238367	MIR2113	hsa-mir-2113	microRNA 2113	ncRNA
628	chr10	110077563	110077891	+	0	NA	intron (NM_001121, intron 1 of 13)	intron (NM_001121, intron 1 of 13)	-69346	NR_038943	100505933	Hs.604103	NR_038943		ADD3-AS1	-	ADD3 antisense RNA 1	ncRNA
3958	chr6	142911407	142911751	+	0	NA	intron (NM_006734, intron 1 of 9)	intron (NM_006734, intron 1 of 9)	33597	NM_006734	3097	Hs.510172	NM_006734	ENSG00000010818	HIVEP2	HIV-EP2|MBP-2|MIBP1|MRD43|SHN2|ZAS2|ZNF40B	human immunodeficiency virus type I enhancer binding protein 2	protein-coding
4359	chr8	8610742	8611041	+	0	NA	Intergenic	Intergenic	-91046	NM_194284	137075	Hs.183617	NM_194284	ENSG00000253958	CLDN23	CLDNL|hCG1646163	claudin 23	protein-coding
2034	chr2	152054626	152054919	+	0	NA	intron (NM_000726, intron 2 of 13)	L1MB7|LINE|L1	43991	NM_001005746	785	Hs.120725	NM_000726	ENSG00000182389	CACNB4	CAB4|CACNLB4|EA5|EIG9|EJM|EJM4|EJM6	calcium voltage-gated channel auxiliary subunit beta 4	protein-coding
3384	chr5	59998931	59999388	+	0	NA	intron (NM_001165899, intron 2 of 16)	L1M3c|LINE|L1	-105433	NM_001104631	5144	Hs.117545	NM_006203	ENSG00000113448	PDE4D	ACRDYS2|DPDE3|HSPDE4D|PDE43|PDE4DN2|STRK1	phosphodiesterase 4D	protein-coding
4864	chr9	70902675	70903085	+	0	NA	intron (NM_001366143, intron 1 of 25)	intron (NM_001366143, intron 1 of 25)	-33828	NM_020952	80036	Hs.47288	NM_020952	ENSG00000083067	TRPM3	GON-2|LTRPC3|MLSN2	transient receptor potential cation channel subfamily M member 3	protein-coding
4753	chr8	129316031	129316910	+	0	NA	Intergenic	Intergenic	-75230	NR_033916	728724	Hs.49902	NR_033916	ENSG00000229140	LINC00977	-	long intergenic non-protein coding RNA 977	ncRNA
3869	chr6	115932582	115932833	+	0	NA	3' UTR (NM_002031, exon 8 of 8)	3' UTR (NM_002031, exon 8 of 8)	-106024	NR_027338	728402	Hs.729953	NR_027338		TPI1P3	-	triosephosphate isomerase 1 pseudogene 3	pseudo
4401	chr8	48900010	48900262	+	0	NA	Intergenic	Intergenic	21293	NM_003068	6591	Hs.360174	NM_003068	ENSG00000019549	SNAI2	SLUG|SLUGH|SLUGH1|SNAIL2|WS2D	snail family transcriptional repressor 2	protein-coding
395	chr1	219972040	219972315	+	0	NA	intron (NM_004446, intron 29 of 31)	intron (NM_004446, intron 29 of 31)	-43526	NR_046437	55532	Hs.284450	NM_018713	ENSG00000196660	SLC30A10	HMDPC|HMNDYT1|ZNT10|ZNT8|ZRC1|ZnT-10	solute carrier family 30 member 10	protein-coding
455	chr10	1323834	1324142	+	0	NA	intron (NM_018702, intron 3 of 9)	L1MD2|LINE|L1	164220	NR_015376	399706	Hs.721191	NM_001010910	ENSG00000229205	LINC00200	C10orf139|NCRNA00200	long intergenic non-protein coding RNA 200	ncRNA
2559	chr3	29454371	29454849	+	0	NA	intron (NM_001003792, intron 2 of 13)	intron (NM_001003792, intron 2 of 13)	173298	NM_001177712	27303	Hs.221436	NM_014483	ENSG00000144642	RBMS3	-	RNA binding motif single stranded interacting protein 3	protein-coding
979	chr12	75986406	75986815	+	0	NA	Intergenic	Intergenic	45166	NM_007350	22822	Hs.602085	NM_007350	ENSG00000139289	PHLDA1	DT1P1B11|PHRIP|TDAG51	pleckstrin homology like domain family A member 1	protein-coding
2602	chr3	45818151	45818464	+	0	NA	Intergenic	Intergenic	-21771	NM_022405	54716	Hs.413095	NM_020208	ENSG00000163817	SLC6A20	SIT1|XT3|Xtrp3	solute carrier family 6 member 20	protein-coding
1154	chr13	65959333	65959649	+	0	NA	Intergenic	Intergenic	6938	NR_039692	100616302		NR_039692	ENSG00000263581	MIR548X2	-	microRNA 548x-2	ncRNA
2964	chr4	13980455	13980873	+	0	NA	Intergenic	Intergenic	-131304	NR_033931	152742	Hs.135435	NR_033931	ENSG00000248698	LINC01085	-	long intergenic non-protein coding RNA 1085	ncRNA
2207	chr2	189933973	189934307	+	0	NA	Intergenic	Intergenic	128589	NM_005259	2660	Hs.41565	NM_005259	ENSG00000138379	MSTN	GDF8|MSLHP	myostatin	protein-coding
704	chr11	32791959	32792345	+	0	NA	intron (NM_001008391, intron 1 of 17)	intron (NM_001008391, intron 1 of 17)	2506	NM_001008391	493860	Hs.706808	NM_001008391	ENSG00000186714	CCDC73	NY-SAR-79	coiled-coil domain containing 73	protein-coding
3748	chr6	34943629	34943988	+	0	NA	intron (NM_015245, intron 1 of 23)	L1MC2|LINE|L1	54553	NM_015245	23294	Hs.656492	NM_015245	ENSG00000064999	ANKS1A	ANKS1	ankyrin repeat and sterile alpha motif domain containing 1A	protein-coding
4917	chr9	96339586	96339869	+	0	NA	intron (NR_104627, intron 8 of 12)	intron (NR_104627, intron 8 of 12)	-37551	NM_000197	3293	Hs.477	NM_000197	ENSG00000130948	HSD17B3	EDH17B3|SDR12C2	hydroxysteroid 17-beta dehydrogenase 3	protein-coding
2283	chr2	213868540	213868880	+	0	NA	intron (NR_047660, intron 10 of 14)	intron (NR_047660, intron 10 of 14)	110643	NR_039640	100616375		NR_039640	ENSG00000265734	MIR4438	-	microRNA 4438	ncRNA
4472	chr8	75118240	75118712	+	0	NA	Intergenic	L1ME1|LINE|L1	118321	NM_001286777	83690	Hs.436542	NM_031461	ENSG00000121005	CRISPLD1	CRISP-10|CRISP10|LCRISP1	cysteine rich secretory protein LCCL domain containing 1	protein-coding
1143	chr13	59086008	59086635	+	0	NA	Intergenic	Tigger3b|DNA|TcMar-Tigger	-853204	NR_132367	106144531	Hs.736640	NR_132367	ENSG00000232954	LINC00374	-	long intergenic non-protein coding RNA 374	ncRNA
1646	chr18	27894831	27895154	+	0	NA	Intergenic	Intergenic	141649	NM_001308176	1000	Hs.464829	NM_001792	ENSG00000170558	CDH2	CD325|CDHN|CDw325|NCAD	cadherin 2	protein-coding
4778	chr8	137042443	137042907	+	0	NA	Intergenic	Intergenic	370913	NR_125428	101927915	Hs.695851	NR_125428		LOC101927915	-	uncharacterized LOC101927915	ncRNA
302	chr1	192605003	192605209	+	0	NA	Intergenic	Intergenic	29333	NM_002922	5996	Hs.75256	NM_002922	ENSG00000090104	RGS1	1R20|BL34|HEL-S-87|IER1|IR20	regulator of G protein signaling 1	protein-coding
3730	chr6	21188973	21189426	+	0	NA	intron (NM_017774, intron 13 of 15)	intron (NM_017774, intron 13 of 15)	322693	NR_103790	100874531	Hs.112750	NR_103790	ENSG00000280989	LINC00581	linc-MBOAT1-4	long intergenic non-protein coding RNA 581	ncRNA
3834	chr6	98808650	98808894	+	0	NA	Intergenic	Intergenic	22928	NR_148381	105447646	Hs.211213	NR_148381		PNKY	-	long intergenic non-protein coding RNA PNKY	ncRNA
1743	chr2	13558505	13558950	+	0	NA	Intergenic	MSTA|LTR|ERVL-MaLR	-551714	NR_038434	100506474	Hs.242196	NR_038434	ENSG00000225649	LOC100506474	-	uncharacterized LOC100506474	ncRNA
1629	chr18	7482360	7482781	+	0	NA	Intergenic	Intergenic	-21564	NM_001364581	112577592		NM_001364581		LOC112577592	-	uncharacterized LOC112577592	protein-coding
3339	chr5	36657783	36658046	+	0	NA	intron (NM_004172, intron 3 of 9)	L3|LINE|CR1	51308	NM_004172	6507	Hs.481918	NM_004172	ENSG00000079215	SLC1A3	EA6|EAAT1|GLAST|GLAST1	solute carrier family 1 member 3	protein-coding
79	chr1	78441983	78442346	+	0	NA	Intergenic	Intergenic	-48810	NM_001039585	5737	Hs.654365	NM_000959	ENSG00000122420	PTGFR	FP	prostaglandin F receptor	protein-coding
2958	chr4	2329955	2330376	+	0	NA	TTS (NM_001172657)	TTS (NM_001172657)	34649	NM_001172659	57732	Hs.292056	NM_020972	ENSG00000159733	ZFYVE28	LST2|LYST2	zinc finger FYVE-type containing 28	protein-coding
2060	chr2	157891228	157891527	+	0	NA	Intergenic	Intergenic	-15047	NM_001111067	90	Hs.470316	NM_001105	ENSG00000115170	ACVR1	ACTRI|ACVR1A|ACVRLK2|ALK2|FOP|SKR1|TSRI	activin A receptor type 1	protein-coding
3323	chr5	27241881	27242202	+	0	NA	Intergenic	L1PA16|LINE|L1	-203455	NM_016279	1007	Hs.272212	NM_016279	ENSG00000113100	CDH9	-	cadherin 9	protein-coding
233	chr1	174713859	174714249	+	0	NA	intron (NM_001366451, intron 2 of 12)	intron (NM_001366451, intron 2 of 12)	13059	NM_001366452	9910	Hs.585378	NM_014857	ENSG00000152061	RABGAP1L	HHL|TBC1D18	RAB GTPase activating protein 1 like	protein-coding
5002	chrX	79757507	79757966	+	0	NA	Intergenic	L1PA15|LINE|L1	-257017	NM_001109879	50945	Hs.374253	NM_016954	ENSG00000122145	TBX22	ABERS|CLPA|CPX|TBXX|dJ795G23.1	T-box transcription factor 22	protein-coding
3289	chr4	180336739	180337074	+	0	NA	Intergenic	MER49|LTR|ERV1	822243	NR_033918	728081	Hs.535735	NR_033918	ENSG00000248197	LINC00290	NCRNA00290	long intergenic non-protein coding RNA 290	ncRNA
1101	chr13	33279794	33280292	+	0	NA	intron (NR_046693, intron 2 of 2)	intron (NR_046693, intron 2 of 2)	2489	NR_046693	100874241	Hs.662433	NR_046693	ENSG00000236581	STARD13-AS	STARD13-AS2	STARD13 antisense RNA	ncRNA
4464	chr8	74492748	74493267	+	0	NA	Intergenic	Intergenic	-55536	NR_049860	100847058		NR_049860	ENSG00000266502	MIR5681A	-	microRNA 5681a	ncRNA
367	chr1	213123597	213123859	+	0	NA	intron (NM_001349665, intron 4 of 10)	intron (NM_001349665, intron 4 of 10)	72487	NM_012424	26750	Hs.591416	NM_012424	ENSG00000136643	RPS6KC1	RPK118|RSKL1|S6K-delta-1|S6PKh1|humS6PKh1	ribosomal protein S6 kinase C1	protein-coding
2166	chr2	180622152	180622450	+	0	NA	Intergenic	L1MEg1|LINE|L1	-69803	NR_104322	101669767		NR_104319	ENSG00000281131	SCHLAP1	LINC00913|PCAT11|PCAT114	SWI/SNF complex antagonist associated with prostate cancer 1	ncRNA
1812	chr2	42286699	42286917	+	0	NA	intron (NM_001145076, intron 9 of 21)	intron (NM_001145076, intron 9 of 21)	73230	NR_134948	9167	Hs.339639	NM_004718	ENSG00000115944	COX7A2L	COX7AR|COX7RP|EB1|SIG81	cytochrome c oxidase subunit 7A2 like	protein-coding
3347	chr5	39160154	39160468	+	0	NA	intron (NM_001243093, intron 2 of 18)	intron (NM_001243093, intron 2 of 18)	59252	NM_001349333	2533	Hs.370503	NM_001465	ENSG00000082074	FYB1	ADAP|FYB|PRO0823|SLAP-130|SLAP130|THC3	FYN binding protein 1	protein-coding
2714	chr3	86793692	86794098	+	0	NA	Intergenic	Intergenic	197254	NM_001320493	389136	Hs.606507	NM_016206	ENSG00000206538	VGLL3	VGL-3|VGL3	vestigial like family member 3	protein-coding
3221	chr4	142372855	142373256	+	0	NA	intron (NM_001331040, intron 7 of 25)	intron (NM_001331040, intron 7 of 25)	473480	NM_001101669	8821	Hs.176376	NM_003866	ENSG00000109452	INPP4B	-	inositol polyphosphate-4-phosphatase type II B	protein-coding
1327	chr14	66650530	66650800	+	0	NA	intron (NM_001024218, intron 1 of 21)	Charlie3|DNA|hAT-Charlie	143258	NM_020806	10243	Hs.208765	NM_020806	ENSG00000171723	GPHN	GEPH|GPH|GPHRYN|HKPX1|MOCODC	gephyrin	protein-coding
615	chr10	97843298	97843570	+	0	NA	intron (NR_108035, intron 1 of 2)	intron (NR_108035, intron 1 of 2)	6364	NR_108035	100505561	Hs.351904	NR_108035	ENSG00000227356	LINC00866	-	long intergenic non-protein coding RNA 866	ncRNA
2139	chr2	173226883	173227335	+	0	NA	TTS (NM_133646)	TTS (NM_133646)	54927	NR_033882	339751	Hs.570083	NR_033882	ENSG00000238133	MAP3K20-AS1	MLK7-AS1	MAP3K20 antisense RNA 1	ncRNA
1218	chr13	95271385	95271727	+	0	NA	intron (NM_001105515, intron 1 of 20)	intron (NM_001105515, intron 1 of 20)	29890	NM_005845	10257	Hs.508423	NM_005845	ENSG00000125257	ABCC4	MOAT-B|MOATB|MRP4	ATP binding cassette subfamily C member 4	protein-coding
711	chr11	35061466	35061819	+	0	NA	Intergenic	L1ME3|LINE|L1	76390	NR_120528	100507144	Hs.673491	NR_120528	ENSG00000255521	LOC100507144	-	uncharacterized LOC100507144	ncRNA
2551	chr3	27757961	27758256	+	0	NA	Intergenic	Intergenic	-35393	NM_001278183	8320	Hs.591663	NM_005442	ENSG00000163508	EOMES	TBR2	eomesodermin	protein-coding
1090	chr13	23722486	23723125	+	0	NA	Intergenic	Intergenic	143445	NM_001204458	55504	Hs.149168	NM_018647	ENSG00000127863	TNFRSF19	TAJ|TAJ-alpha|TRADE|TROY	TNF receptor superfamily member 19	protein-coding
4762	chr8	129714236	129714554	+	0	NA	Intergenic	(TTCA)n|Simple_repeat|Simple_repeat	-34156	NR_130917	137196	Hs.679457	NR_130917	ENSG00000229140	CCDC26	RAM	CCDC26 long non-coding RNA	ncRNA
879	chr12	25518361	25519093	+	0	NA	intron (NM_152590, intron 7 of 8)	intron (NM_152590, intron 7 of 8)	34556	NM_001145729	160492	Hs.44647	NM_152590	ENSG00000152936	LMNTD1	IFLTD1|LMNARS1|PAS1C1	lamin tail domain containing 1	protein-coding
2976	chr4	23084436	23084814	+	0	NA	Intergenic	MER77B|LTR|ERVL	370536	NM_001277225	57733	Hs.653107	NM_020973	ENSG00000249948	GBA3	CBG|CBGL1|GLUC|KLRP	glucosylceramidase beta 3 (gene/pseudogene)	protein-coding
2341	chr2	231222294	231222676	+	0	NA	intron (NM_001352757, intron 5 of 19)	intron (NM_001352757, intron 5 of 19)	23854	NM_001352754	80210	Hs.162411	NM_025139	ENSG00000135931	ARMC9	ARM|JBTS30|KU-MEL-1|NS21	armadillo repeat containing 9	protein-coding
3947	chr6	141118927	141119328	+	0	NA	Intergenic	Intergenic	435313	NR_039675	100616180		NR_039675	ENSG00000264390	MIR4465	-	microRNA 4465	ncRNA
4696	chr8	121545964	121546555	+	0	NA	Intergenic	Intergenic	-93087	NR_002835	594842	Hs.668686	NR_002835		HAS2-AS1	HAS2-AS|HAS2AS|HASNT|NCRNA00077	HAS2 antisense RNA 1	ncRNA
3706	chr6	16909829	16910414	+	0	NA	Intergenic	Intergenic	-148631	NM_001128164	6310	Hs.434961	NM_000332	ENSG00000124788	ATXN1	ATX1|D6S504E|SCA1	ataxin 1	protein-coding
2355	chr2	235234711	235235090	+	0	NA	Intergenic	Intergenic	207165	NM_001371306
4713	chr8	123379246	123379597	+	0	NA	intron (NM_014109, intron 2 of 27)	intron (NM_014109, intron 2 of 27)	17026	NM_014109	29028	Hs.370834	NM_014109	ENSG00000156802	ATAD2	ANCCA|CT137|PRO2000	ATPase family AAA domain containing 2	protein-coding
1050	chr12	101022002	101022563	+	0	NA	intron (NM_001286616, intron 8 of 26)	intron (NM_001286616, intron 8 of 26)	-116276	NR_049838	100847078		NR_049838	ENSG00000265470	MIR548AQ	-	microRNA 548aq	ncRNA
2555	chr3	29183816	29184159	+	0	NA	Intergenic	Intergenic	96952	NR_109804	100873979	Hs.99391	NR_109804		RBMS3-AS3	-	RBMS3 antisense RNA 3	ncRNA
2554	chr3	29171341	29171734	+	0	NA	Intergenic	Intergenic	109402	NR_109804	100873979	Hs.99391	NR_109804		RBMS3-AS3	-	RBMS3 antisense RNA 3	ncRNA
1419	chr15	67003472	67003807	+	0	NA	intron (NR_135686, intron 2 of 5)	MLT1F1-int|LTR|ERVL-MaLR	-47124	NR_135687	102723481	Hs.512978	NR_135687	ENSG00000259289	LINC02206	-	long intergenic non-protein coding RNA 2206	ncRNA
4545	chr8	89546482	89546851	+	0	NA	Intergenic	Intergenic	211045	NR_125822	101929709	Hs.651324	NR_125822	ENSG00000251136	LOC101929709	-	uncharacterized LOC101929709	ncRNA
340	chr1	203673885	203674157	+	0	NA	intron (NM_001365784, intron 1 of 20)	intron (NM_001365784, intron 1 of 20)	46084	NM_001365784	493	Hs.343522	NM_001684	ENSG00000058668	ATP2B4	ATP2B2|MXRA1|PMCA4|PMCA4b|PMCA4x	ATPase plasma membrane Ca2+ transporting 4	protein-coding
816	chr11	110059760	110060002	+	0	NA	Intergenic	L2c|LINE|L2	-33511	NM_033390	85463	Hs.376289	NM_033390	ENSG00000149289	ZC3H12C	MCPIP3	zinc finger CCCH-type containing 12C	protein-coding
2286	chr2	214481168	214481609	+	0	NA	intron (NM_001080500, intron 3 of 3)	MLT1H|LTR|ERVL-MaLR	-28794	NR_047698	100885780	Hs.665982	NR_047698	ENSG00000224257	VWC2L-IT1	-	VWC2L intronic transcript 1	ncRNA
469	chr10	7943825	7944120	+	0	NA	intron (NM_031923, intron 2 of 6)	intron (NM_031923, intron 2 of 6)	108519	NR_104329	399717	Hs.158992	NM_207423	ENSG00000197308	GATA3-AS1	-	GATA3 antisense RNA 1	ncRNA
2817	chr3	127750680	127750964	+	0	NA	intron (NM_001003794, intron 3 of 7)	intron (NM_001003794, intron 3 of 7)	72060	NM_007283	11343	Hs.277035	NM_007283	ENSG00000074416	MGLL	HU-K5|HUK5|MAGL|MGL	monoglyceride lipase	protein-coding
1773	chr2	32688493	32688880	+	0	NA	intron (NM_017735, intron 9 of 19)	L1ME1|LINE|L1	53431	NR_039922	100616219		NR_039922	ENSG00000265057	MIR4765	-	microRNA 4765	ncRNA
2913	chr3	174776741	174777024	+	0	NA	Intergenic	Intergenic	-82452	NM_207015	254827	Hs.565848	NM_207015	ENSG00000177694	NAALADL2	-	N-acetylated alpha-linked acidic dipeptidase like 2	protein-coding
4145	chr7	85104532	85104769	+	0	NA	intron (NM_152754, intron 1 of 16)	intron (NM_152754, intron 1 of 16)	17281	NM_152754	223117	Hs.201340	NM_152754	ENSG00000153993	SEMA3D	Sema-Z2|coll-2	semaphorin 3D	protein-coding
759	chr11	76342654	76342998	+	0	NA	Intergenic	Intergenic	38139	NR_130898	5612	Hs.503315	NM_004705	ENSG00000137492	THAP12	DAP4|P52rIPK|PRKRIR|THAP0	THAP domain containing 12	protein-coding
4843	chr9	31393857	31394225	+	0	NA	Intergenic	Intergenic	-12551	NR_135134	101929620	Hs.547175	NR_135134	ENSG00000260720	LINC01243	-	long intergenic non-protein coding RNA 1243	ncRNA
1505	chr17	1851824	1852188	+	0	NA	intron (NM_001355120, intron 4 of 16)	intron (NM_001355120, intron 4 of 16)	22001	NM_002945	6117	Hs.461925	NM_002945	ENSG00000132383	RPA1	HSSB|MST075|REPA1|RF-A|RP-A|RPA70	replication protein A1	protein-coding
208	chr1	171833109	171833983	+	0	NA	Intergenic	L1ME1|LINE|L1	-7952	NM_001350204	26052	Hs.654775	NM_015569	ENSG00000197959	DNM3	Dyna III	dynamin 3	protein-coding
188	chr1	167808157	167808618	+	0	NA	TTS (NM_001167749)	TTS (NM_001167749)	86405	NM_003953	9019	Hs.493919	NM_003953	ENSG00000197965	MPZL1	MPZL1b|PZR|PZR1b|PZRa|PZRb	myelin protein zero like 1	protein-coding
1072	chr12	119822106	119822476	+	0	NA	intron (NM_007174, intron 9 of 46)	intron (NM_007174, intron 9 of 46)	55029	NM_007174	11113	Hs.119594	NM_007174	ENSG00000122966	CIT	CITK|CRIK|MCPH17|STK21	citron rho-interacting serine/threonine kinase	protein-coding
2950	chr3	190504593	190505111	+	0	NA	Intergenic	Intergenic	-9233	NM_001167929	3556	Hs.478673	NM_002182	ENSG00000196083	IL1RAP	C3orf13|IL-1RAcP|IL1R3	interleukin 1 receptor accessory protein	protein-coding
2776	chr3	104359520	104359871	+	0	NA	Intergenic	Intergenic	-835579	NR_039611	100616336		NR_039611	ENSG00000265328	MIR548AB	-	microRNA 548ab	ncRNA
491	chr10	24947290	24947569	+	0	NA	intron (NM_020200, intron 1 of 8)	intron (NM_020200, intron 1 of 8)	5177	NM_001282786	56952	Hs.405619	NM_020200	ENSG00000099256	PRTFDC1	HHGP	phosphoribosyl transferase domain containing 1	protein-coding
1401	chr15	55917867	55918235	+	0	NA	promoter-TSS (NM_001284338)	promoter-TSS (NM_001284338)	-920	NR_104302	4734	Hs.1565	NM_006154	ENSG00000069869	NEDD4	NEDD4-1|RPF1	NEDD4 E3 ubiquitin protein ligase	protein-coding
500	chr10	28893267	28893558	+	0	NA	Intergenic	MER58B|DNA|hAT-Charlie	47004	NM_001278522	283080		NM_001278522		C10orf126	bA492M23.1	chromosome 10 open reading frame 126	protein-coding
4138	chr7	84497733	84498139	+	0	NA	Intergenic	Intergenic	-34540	NR_110079	101927378	Hs.539042	NR_110079	ENSG00000235139	LOC101927378	-	uncharacterized LOC101927378	ncRNA
3216	chr4	140937857	140938190	+	0	NA	intron (NM_020724, intron 4 of 6)	intron (NM_020724, intron 4 of 6)	-181638	NM_015130	23158	Hs.480819	NM_015130	ENSG00000109436	TBC1D9	GRAMD9|MDR1	TBC1 domain family member 9	protein-coding
65	chr1	75091373	75091728	+	0	NA	Intergenic	Intergenic	-36884	NM_001001933	431707	Hs.403934	NM_001001933	ENSG00000162624	LHX8	LHX7	LIM homeobox 8	protein-coding
448	chr1	246159402	246159649	+	0	NA	intron (NM_022743, intron 5 of 11)	intron (NM_022743, intron 5 of 11)	257887	NM_022743	64754	Hs.567571	NM_022743	ENSG00000185420	SMYD3	KMT3E|ZMYND1|ZNFN3A1|bA74P14.1	SET and MYND domain containing 3	protein-coding
1300	chr14	54194553	54194826	+	0	NA	Intergenic	Eulor11|DNA|DNA	-202179	NM_001330173	1033	Hs.84113	NM_005192	ENSG00000100526	CDKN3	CDI1|CIP2|KAP|KAP1	cyclin dependent kinase inhibitor 3	protein-coding
3573	chr5	151729793	151730064	+	0	NA	Intergenic	MER11B|LTR|ERVK	28703	NM_004045	475	Hs.125213	NM_004045	ENSG00000177556	ATOX1	ATX1|HAH1	antioxidant 1 copper chaperone	protein-coding
4483	chr8	76687082	76687418	+	0	NA	intron (NM_024721, intron 1 of 10)	intron (NM_024721, intron 1 of 10)	-3975	NR_024360	100192378	Hs.596420	NR_024360	ENSG00000253661	ZFHX4-AS1	-	ZFHX4 antisense RNA 1	ncRNA
1478	chr16	48654080	48654506	+	0	NA	Intergenic	L1MB2|LINE|L1	-44113	NM_153029	9683	Hs.511839	NM_153029	ENSG00000102921	N4BP1	-	NEDD4 binding protein 1	protein-coding
589	chr10	87671437	87671838	+	0	NA	intron (NM_001015880, intron 1 of 12)	intron (NM_001015880, intron 1 of 12)	11759	NM_004670	9060	Hs.524491	NM_004670	ENSG00000198682	PAPSS2	ATPSK2|BCYM4|SK2	3'-phosphoadenosine 5'-phosphosulfate synthase 2	protein-coding
4769	chr8	134290343	134290688	+	0	NA	Intergenic	Intergenic	-307556	NR_002438	594840	Hs.626298	NR_002438	ENSG00000248492	ZFAT-AS1	NCRNA00070|SAS-ZFAT|ZFAT-AS|ZFATAS	ZFAT antisense RNA 1	ncRNA
3455	chr5	93189799	93190077	+	0	NA	Intergenic	Intergenic	381405	NR_109825	441094	Hs.457407	NR_015369	ENSG00000237187	NR2F1-AS1	-	NR2F1 antisense RNA 1	ncRNA
2421	chr21	8992685	8996565	+	0	NA	Intergenic	Intergenic	7008	NR_162105	113218501		NR_162105		MIR10396A	-	microRNA 10396a	ncRNA
4897	chr9	82488747	82489350	+	0	NA	Intergenic	Intergenic	500276	NM_001001670	389763	Hs.209545	NM_001001670	ENSG00000214929	SPATA31D1	FAM75D1	SPATA31 subfamily D member 1	protein-coding
104	chr1	91450268	91450637	+	0	NA	Intergenic	Intergenic	-45615	NM_001017975	164045	Hs.454818	NM_001017975	ENSG00000162669	HFM1	MER3|POF9|SEC63D1|Si-11|Si-11-6|helicase	helicase for meiosis 1	protein-coding
169	chr1	159222481	159222944	+	0	NA	Intergenic	L3|LINE|CR1	17837	NM_001122951	2532	Hs.153381	NM_002036	ENSG00000213088	ACKR1	CCBP1|CD234|DARC|DARC/ACKR1|Dfy|FY|GPD|GpFy|WBCQ1	atypical chemokine receptor 1 (Duffy blood group)	protein-coding
2568	chr3	30597223	30597650	+	0	NA	Intergenic	Intergenic	-9066	NM_001024847	7048	Hs.82028	NM_003242	ENSG00000163513	TGFBR2	AAT3|FAA3|LDS1B|LDS2|LDS2B|MFS2|RIIC|TAAD2|TBR-ii|TBRII|TGFR-2|TGFbeta-RII	transforming growth factor beta receptor 2	protein-coding
4309	chr7	121530222	121530719	+	0	NA	Intergenic	MLT1I|LTR|ERVL-MaLR	-134102	NM_001040020	10447	Hs.434053	NM_014888	ENSG00000196937	FAM3C	GS3786|ILEI	family with sequence similarity 3 member C	protein-coding
4419	chr8	57454617	57454877	+	0	NA	Intergenic	Intergenic	110960	NR_125818	101929488	Hs.407557	NR_125818	ENSG00000253871	LOC101929488	-	uncharacterized LOC101929488	ncRNA
2237	chr2	201467692	201468026	+	0	NA	intron (NM_018571, intron 3 of 11)	L3|LINE|CR1	16119	NM_018571	55437	Hs.652338	NM_018571	ENSG00000082146	STRADB	ALS2CR2|CALS-21|ILPIP|ILPIPA|PAPK|PRO1038	STE20 related adaptor beta	protein-coding
2005	chr2	145418032	145418298	+	0	NA	Intergenic	Intergenic	750198	NR_033870	401014	Hs.742290	NR_033870	ENSG00000226674	TEX41	DKFZp686O1327|LINC00953	testis expressed 41	ncRNA
1373	chr15	38226742	38227131	+	0	NA	Intergenic	Intergenic	-25900	NM_152594	161742	Hs.525781	NM_152594	ENSG00000166068	SPRED1	LGSS|NFLS|PPP1R147|hSpred1|spred-1	sprouty related EVH1 domain containing 1	protein-coding
3282	chr4	175470275	175470637	+	0	NA	Intergenic	Intergenic	317220	NM_001261448	2823	Hs.75819	NM_005277	ENSG00000150625	GPM6A	GPM6|M6A	glycoprotein M6A	protein-coding
904	chr12	29771853	29772099	+	0	NA	intron (NM_175861, intron 1 of 17)	L2a|LINE|L2	11966	NM_001193451	83857	Hs.401954	NM_031920	ENSG00000133687	TMTC1	ARG99|OLF|TMTC1A	transmembrane O-mannosyltransferase targeting cadherins 1	protein-coding
2898	chr3	171349304	171349582	+	0	NA	intron (NR_027767, intron 2 of 2)	X6A_LINE|LINE|CR1	110962	NM_001161562	23043	Hs.34024	NM_015028	ENSG00000154310	TNIK	MRT54	TRAF2 and NCK interacting kinase	protein-coding
766	chr11	78339408	78340052	+	0	NA	intron (NM_080491, intron 1 of 9)	intron (NM_080491, intron 1 of 9)	2150	NM_012296	9846	Hs.429434	NM_012296	ENSG00000033327	GAB2	-	GRB2 associated binding protein 2	protein-coding
3302	chr4	185660142	185660574	+	0	NA	intron (NM_001145672, intron 5 of 20)	intron (NM_001145672, intron 5 of 20)	-3389	NM_001145674	8470	Hs.481342	NM_003603	ENSG00000154556	SORBS2	ARGBP2|PRO0618	sorbin and SH3 domain containing 2	protein-coding
4559	chr8	92475907	92476373	+	0	NA	Intergenic	Intergenic	179354	NR_125827	102724710	Hs.125714	NR_125827	ENSG00000253634	LOC102724710	-	uncharacterized LOC102724710	ncRNA
1270	chr14	44309313	44309818	+	0	NA	Intergenic	LTR48|LTR|ERV1	197718	NM_032135	84075	Hs.307086	NM_032135	ENSG00000189139	FSCB	C14orf155	fibrous sheath CABYR binding protein	protein-coding
2705	chr3	84092907	84093333	+	0	NA	Intergenic	Intergenic	776455	NR_033860	440970	Hs.411049	NR_033860	ENSG00000242641	LINC00971	-	long intergenic non-protein coding RNA 971	ncRNA
3038	chr4	69731830	69732500	+	0	NA	intron (NM_014465, intron 6 of 7)	intron (NM_014465, intron 6 of 7)	28455	NM_014465	27284	Hs.129742	NM_014465	ENSG00000173597	SULT1B1	ST1B1|ST1B2|SULT1B2	sulfotransferase family 1B member 1	protein-coding
3772	chr6	53250192	53250504	+	0	NA	Intergenic	Intergenic	-26645	NR_049866	100847075		NR_049866	ENSG00000264056	MIR5685	-	microRNA 5685	ncRNA
1863	chr2	55888880	55889553	+	0	NA	intron (NM_001039349, intron 4 of 10)	intron (NM_001039349, intron 4 of 10)	34566	NM_001039349	2202	Hs.76224	NM_004105	ENSG00000115380	EFEMP1	DHRD|DRAD|FBLN3|FBNL|FIBL-3|MLVT|MTLV|S1-5	EGF containing fibulin extracellular matrix protein 1	protein-coding
4039	chr7	18815339	18815576	+	0	NA	intron (NM_058176, intron 16 of 22)	intron (NM_058176, intron 16 of 22)	302179	NM_000474	7291	Hs.66744	NM_000474	ENSG00000122691	TWIST1	ACS3|BPES2|BPES3|CRS|CRS1|CSO|SCS|SWCOS|TWIST|bHLHa38	twist family bHLH transcription factor 1	protein-coding
3746	chr6	32178033	32178360	+	0	NA	promoter-TSS (NM_032741).5	promoter-TSS (NM_032741).5	-88	NM_032741	10554	Hs.409230	NM_006411	ENSG00000204310	AGPAT1	1-AGPAT1|G15|LPAAT-alpha|LPAATA	1-acylglycerol-3-phosphate O-acyltransferase 1	protein-coding
965	chr12	68977515	68977788	+	0	NA	Intergenic	Intergenic	-14411	NM_001874	1368	Hs.654387	NM_001874	ENSG00000135678	CPM	-	carboxypeptidase M	protein-coding
1238	chr13	109181081	109181406	+	0	NA	intron (NM_015011, intron 34 of 34)	intron (NM_015011, intron 34 of 34)	-13940	NR_047700	100885782	Hs.655942	NR_047700	ENSG00000236242	MYO16-AS1	-	MYO16 antisense RNA 1	ncRNA
3697	chr6	16375976	16376586	+	0	NA	intron (NM_000332, intron 7 of 8)	intron (NM_000332, intron 7 of 8)	137694	NM_006877	2766	Hs.484741	NM_006877	ENSG00000137198	GMPR	GMPR 1|GMPR1	guanosine monophosphate reductase	protein-coding
957	chr12	66154821	66155123	+	0	NA	intron (NM_016056, intron 1 of 6)	intron (NM_016056, intron 1 of 6)	15100	NM_001282610	51643	Hs.505934	NM_016056	ENSG00000155957	TMBIM4	CGI-119|GAAP|LFG4|S1R|ZPRO	transmembrane BAX inhibitor motif containing 4	protein-coding
647	chr10	120505745	120506276	+	0	NA	intron (NM_001318169, intron 2 of 2)	intron (NM_001318169, intron 2 of 2)	49056	NM_001318166	196051	Hs.40479	NM_001030059	ENSG00000203805	PLPP4	DPPL2|PPAPDC1|PPAPDC1A	phospholipid phosphatase 4	protein-coding
495	chr10	26725380	26725624	+	0	NA	intron (NM_001321978, intron 8 of 9)	intron (NM_001321978, intron 8 of 9)	27801	NM_014317	23590	Hs.558468	NM_014317	ENSG00000148459	PDSS1	COQ1|COQ10D2|COQ1A|DPS|SPS|TPRT|TPT|TPT 1|hDPS1	decaprenyl diphosphate synthase subunit 1	protein-coding
3836	chr6	100202754	100203283	+	0	NA	Intergenic	LTR81AB|LTR|Gypsy	-208780	NM_032503	84539	Hs.591342	NM_032503	ENSG00000152034	MCHR2	GPR145|GPRv17|MCH-2R|MCH-R2|MCH2|MCH2R|MCHR-2|SLT	melanin concentrating hormone receptor 2	protein-coding
1484	chr16	55539068	55539444	+	0	NA	intron (NM_017839, intron 8 of 13)	(T)n|Simple_repeat|Simple_repeat	-27428	NM_032330	84290	Hs.660027	NM_032330	ENSG00000256812	CAPNS2	CSS2	calpain small subunit 2	protein-coding
2766	chr3	100833490	100833749	+	0	NA	intron (NM_001349330, intron 24 of 61)	intron (NM_001349330, intron 24 of 61)	124077	NM_001195478	10342	Hs.518123	NM_006070	ENSG00000114354	TFG	HMSNP|SPG57|TF6|TRKT3	trafficking from ER to golgi regulator	protein-coding
397	chr1	220843715	220844066	+	0	NA	intron (NR_046901, intron 1 of 2)	intron (NR_046901, intron 1 of 2)	14635	NR_110797	101929730	Hs.398159	NR_110797	ENSG00000238078	LINC01352	-	long intergenic non-protein coding RNA 1352	ncRNA
357	chr1	210145383	210145629	+	0	NA	intron (NM_153262, intron 6 of 7)	L2c|LINE|L2	-87290	NM_001354173	56256	Hs.600545	NM_019605	ENSG00000082497	SERTAD4	DJ667H12.2	SERTA domain containing 4	protein-coding
4759	chr8	129628341	129629059	+	0	NA	intron (NR_130917, intron 1 of 3)	intron (NR_130917, intron 1 of 3)	51539	NR_130917	137196	Hs.679457	NR_130917	ENSG00000229140	CCDC26	RAM	CCDC26 long non-coding RNA	ncRNA
4156	chr7	88224685	88224960	+	0	NA	intron (NM_198901, intron 1 of 7)	MER3|DNA|hAT-Charlie	2171	NM_198901	6717	Hs.489040	NM_003130	ENSG00000075142	SRI	CP-22|CP22|SCN|V19	sorcin	protein-coding
2697	chr3	79515083	79515398	+	0	NA	intron (NM_002941, intron 2 of 30)	intron (NM_002941, intron 2 of 30)	7353	NR_037488	100500877		NR_037488	ENSG00000265193	MIR3923	-	microRNA 3923	ncRNA
3162	chr4	119672054	119672396	+	0	NA	Intergenic	Intergenic	-43421	NM_001083	8654	Hs.647971	NM_001083	ENSG00000138735	PDE5A	CGB-PDE|CN5A|PDE5	phosphodiesterase 5A	protein-coding
2916	chr3	175413900	175414205	+	0	NA	intron (NM_207015, intron 5 of 13)	LTR102_Mam|LTR|ERVL	44512	NR_039952	100616395		NR_039952	ENSG00000264974	MIR4789	-	microRNA 4789	ncRNA
4158	chr7	89023055	89023535	+	0	NA	intron (NM_181646, intron 1 of 3)	intron (NM_181646, intron 1 of 3)	-227558	NM_152706	219557	Hs.112877	NM_152706	ENSG00000164645	TEX47	C7orf62	testis expressed 47	protein-coding
3308	chr5	5069699	5070346	+	0	NA	TTS (NR_026994)	TTS (NR_026994)	8289	NR_134266	105374631	Hs.570964	NR_134266	ENSG00000250529	LINC02121	-	long intergenic non-protein coding RNA 2121	ncRNA
1265	chr14	34837809	34838188	+	0	NA	intron (NM_013448, intron 3 of 26)	intron (NM_013448, intron 3 of 26)	-36193	NR_160776	112268124	Hs.509140	NR_160776		LOC112268124	-	uncharacterized LOC112268124	ncRNA
3110	chr4	97656298	97656694	+	0	NA	intron (NM_174952, intron 10 of 10)	Zaphod|DNA|hAT-Tip100	289570	NR_102713	101410545	Hs.628520	NR_102713	ENSG00000251620	STPG2-AS1	-	STPG2 antisense RNA 1	ncRNA
3085	chr4	89382387	89382881	+	0	NA	Intergenic	Intergenic	-74834	NM_198281	285513	Hs.100912	NM_198281	ENSG00000185477	GPRIN3	GRIN3	GPRIN family member 3	protein-coding
1932	chr2	98761242	98761698	+	0	NA	non-coding (NR_126337, exon 4 of 4)	non-coding (NR_126337, exon 4 of 4)	10428	NR_126337	101927070	Hs.469395	NR_126337		LINC02611	-	long intergenic non-protein coding RNA 2611	ncRNA
4625	chr8	106336121	106336459	+	0	NA	intron (NM_018002, intron 1 of 15)	intron (NM_018002, intron 1 of 15)	66112	NM_018002	55074	Hs.127286	NM_018002	ENSG00000164830	OXR1	Nbla00307|TLDC3	oxidation resistance 1	protein-coding
3802	chr6	73079948	73080386	+	0	NA	intron (NM_001160132, intron 5 of 13)	intron (NM_001160132, intron 5 of 13)	63347	NR_046621	100873997	Hs.741819	NR_046621	ENSG00000229154	KCNQ5-AS1	-	KCNQ5 antisense RNA 1	ncRNA
2415	chr20	56431407	56431705	+	0	NA	intron (NM_001164116, intron 2 of 6)	intron (NM_001164116, intron 2 of 6)	19296	NM_001164115	57091	Hs.473144	NM_020356	ENSG00000087589	CASS4	C20orf32|CAS4|HEFL|HEPL	Cas scaffold protein family member 4	protein-coding
4906	chr9	87280476	87280918	+	0	NA	Intergenic	Intergenic	132053	NR_161226	401535	Hs.657740	NR_161226		C9orf170	-	chromosome 9 open reading frame 170	ncRNA
600	chr10	90775498	90775914	+	0	NA	intron (NM_019860, intron 1 of 2)	L2a|LINE|L2	82333	NM_000872	3363	Hs.73739	NM_000872	ENSG00000148680	HTR7	5-HT7	5-hydroxytryptamine receptor 7	protein-coding
3274	chr4	173700145	173700457	+	0	NA	Intergenic	Intergenic	169843	NR_003679	79804	Hs.61435	NR_003679	ENSG00000237125	HAND2-AS1	DEIN|NBLA00301|UPH	HAND2 antisense RNA 1	ncRNA
3693	chr6	16153378	16153669	+	0	NA	Intergenic	Intergenic	11967	NR_039782	100616269		NR_039782	ENSG00000263712	MIR4639	-	microRNA 4639	ncRNA
4352	chr7	155457081	155457230	+	0	NA	promoter-TSS (NM_001427)	promoter-TSS (NM_001427)	-974	NM_001427	2020	Hs.134989	NM_001427	ENSG00000164778	EN2	-	engrailed homeobox 2	protein-coding
3028	chr4	62881774	62882263	+	0	NA	Intergenic	Intergenic	-720253	NR_110595	101927186	Hs.723269	NR_110595		ADGRL3-AS1	LPHN3-AS1	adhesion G protein-coupled receptor L3 antisense RNA 1	ncRNA
2826	chr3	136110553	136110847	+	0	NA	intron (NM_181897, intron 12 of 12)	MER58B|DNA|hAT-Charlie	83768	NM_001145417	55167	Hs.18631	NM_018133	ENSG00000174579	MSL2	MSL-2|MSL2L1|RNF184	MSL complex subunit 2	protein-coding
2763	chr3	99922002	99922405	+	0	NA	intron (NM_001042459, intron 4 of 4)	intron (NM_001042459, intron 4 of 4)	42195	NR_037486	100500859		NR_037486	ENSG00000264897	MIR3921	-	microRNA 3921	ncRNA
2353	chr2	234595860	234596109	+	0	NA	Intergenic	LTR8|LTR|ERV1	-86684	NR_132376	106144537	Hs.580616	NR_132376	ENSG00000280744	LINC01173	-	long intergenic non-protein coding RNA 1173	ncRNA
3643	chr6	8492652	8493187	+	0	NA	intron (NR_038980, intron 2 of 4)	intron (NR_038980, intron 2 of 4)	57296	NR_038979	100506207	Hs.311049	NR_038979	ENSG00000285219	LOC100506207	-	uncharacterized LOC100506207	ncRNA
903	chr12	29741935	29742183	+	0	NA	intron (NM_001367875, intron 5 of 19)	intron (NM_001367875, intron 5 of 19)	41883	NM_001193451	83857	Hs.401954	NM_031920	ENSG00000133687	TMTC1	ARG99|OLF|TMTC1A	transmembrane O-mannosyltransferase targeting cadherins 1	protein-coding
950	chr12	64969050	64969586	+	0	NA	intron (NR_146276, intron 2 of 3)	intron (NR_146276, intron 2 of 3)	22973	NR_146276	109729131	Hs.577553	NR_146276	ENSG00000248995	LINC02231	-	long intergenic non-protein coding RNA 2231	ncRNA
43	chr1	63124547	63125357	+	0	NA	Intergenic	Intergenic	-112481	NR_146606	105378769	Hs.435002	NR_146605	ENSG00000229537	LINC01739	-	long intergenic non-protein coding RNA 1739	ncRNA
3880	chr6	118784134	118784512	+	0	NA	TTS (NR_037662)	TTS (NR_037662)	1615	NR_037662	100287632	Hs.334026	NR_037662		SELENOKP3	-	selenoprotein K pseudogene 3	pseudo
886	chr12	26789705	26790458	+	0	NA	intron (NM_002223, intron 2 of 56)	intron (NM_002223, intron 2 of 56)	43113	NM_002223	3709	Hs.512235	NM_002223	ENSG00000123104	ITPR2	ANHD|CFAP48|INSP3R2|IP3R2	inositol 1,4,5-trisphosphate receptor type 2	protein-coding
4239	chr7	106346614	106347037	+	0	NA	Intergenic	Charlie6|DNA|hAT-Charlie	-61842	NM_005746	10135	Hs.489615	NM_005746	ENSG00000105835	NAMPT	1110035O14Rik|PBEF|PBEF1|VF|VISFATIN	nicotinamide phosphoribosyltransferase	protein-coding
90	chr1	84365472	84365837	+	0	NA	non-coding (NR_003927, exon 6 of 7)	non-coding (NR_003927, exon 6 of 7)	19147	NR_003927	391051	Hs.647646	NR_003927		UOX	UOXP|URICASE	urate oxidase (pseudogene)	pseudo
3916	chr6	132661964	132662188	+	0	NA	Intergenic	L2c|LINE|L2	-16050	NM_138327	134864	Hs.375030	NM_138327	ENSG00000146399	TAAR1	TA1|TAR1|TRAR1	trace amine associated receptor 1	protein-coding
4807	chr9	15851842	15852100	+	0	NA	intron (NM_001355547, intron 22 of 24)	L1MB5|LINE|L1	287993	NM_001355547	203238	Hs.17267	NM_173550	ENSG00000164989	CCDC171	C9orf93|bA536D16.1|bA778P13.1	coiled-coil domain containing 171	protein-coding
1142	chr13	58817126	58817426	+	0	NA	Intergenic	Intergenic	-584159	NR_132367	106144531	Hs.736640	NR_132367	ENSG00000232954	LINC00374	-	long intergenic non-protein coding RNA 374	ncRNA
4842	chr9	31356026	31356416	+	0	NA	Intergenic	Intergenic	25269	NR_135134	101929620	Hs.547175	NR_135134	ENSG00000260720	LINC01243	-	long intergenic non-protein coding RNA 1243	ncRNA
4246	chr7	107595293	107595665	+	0	NA	non-coding (NR_163935, exon 5 of 8)	non-coding (NR_163935, exon 5 of 8)	15233	NR_163932
1051	chr12	101299931	101300327	+	0	NA	intron (NM_014503, intron 14 of 61)	intron (NM_014503, intron 14 of 61)	20024	NM_014503	27340	Hs.295732	NM_014503	ENSG00000120800	UTP20	1A6/DRIM|DRIM	UTP20 small subunit processome component	protein-coding
2899	chr3	171354754	171355071	+	0	NA	intron (NR_027767, intron 2 of 2)	intron (NR_027767, intron 2 of 2)	105493	NM_001161562	23043	Hs.34024	NM_015028	ENSG00000154310	TNIK	MRT54	TRAF2 and NCK interacting kinase	protein-coding
2425	chr21	15842033	15842253	+	0	NA	intron (NM_001283042, intron 17 of 24)	intron (NM_001283042, intron 17 of 24)	112161	NM_001283042	29761	Hs.743994	NM_013396	ENSG00000155313	USP25	USP21	ubiquitin specific peptidase 25	protein-coding
591	chr10	87931854	87932199	+	0	NA	intron (NM_001304717, intron 5 of 9)	L3|LINE|CR1	68401	NM_001304717	5728	Hs.500466	NM_000314	ENSG00000171862	PTEN	10q23del|BZS|CWS1|DEC|GLM2|MHAM|MMAC1|PTEN1|PTENbeta|TEP1	phosphatase and tensin homolog	protein-coding
2926	chr3	179545040	179545486	+	0	NA	Intergenic	Intergenic	-17617	NM_177989	86	Hs.435326	NM_004301	ENSG00000136518	ACTL6A	ACTL6|ARPN-BETA|Arp4|BAF53A|INO80K	actin like 6A	protein-coding
1616	chr18	1047983	1048443	+	0	NA	Intergenic	Intergenic	-120220	NR_146724	388456	Hs.407666	NR_146724	ENSG00000259837	LINC01904	-	long intergenic non-protein coding RNA 1904	ncRNA
38	chr1	61839785	61840024	+	0	NA	intron (NM_001350145, intron 17 of 43)	intron (NM_001350145, intron 17 of 43)	-6171	NR_162146	113219465		NR_162146		MIR12132	-	microRNA 12132	ncRNA
4857	chr9	70563808	70564044	+	0	NA	intron (NM_001366143, intron 21 of 25)	intron (NM_001366143, intron 21 of 25)	-149269	NM_001206	687	Hs.150557	NM_001206	ENSG00000119138	KLF9	BTEB|BTEB1	Kruppel like factor 9	protein-coding
2223	chr2	196263389	196263752	+	0	NA	non-coding (NR_110225, exon 3 of 3)	non-coding (NR_110225, exon 3 of 3)	3546	NR_110225	101927482	Hs.191841	NR_110225		HECW2-AS1	-	HECW2 antisense RNA 1	ncRNA
2411	chr20	54093553	54093711	+	0	NA	Intergenic	Intergenic	-22867	NM_003657	8537	Hs.400556	NM_003657	ENSG00000064787	BCAS1	AIBC1|NABC1	breast carcinoma amplified sequence 1	protein-coding
1017	chr12	87943184	87943730	+	0	NA	Intergenic	LTR83|LTR|ERVL	85944	NM_152589	160419	Hs.112930	NM_152589	ENSG00000165805	C12orf50	-	chromosome 12 open reading frame 50	protein-coding
4189	chr7	93728139	93728727	+	0	NA	Intergenic	L2c|LINE|L2	11505	NR_039796	100616206		NR_039796	ENSG00000265423	MIR4652	-	microRNA 4652	ncRNA
1054	chr12	103773738	103774019	+	0	NA	3' UTR (NM_001031701, exon 14 of 14)	3' UTR (NM_001031701, exon 14 of 14)	67356	NM_001031701	51559	Hs.48428	NM_016575	ENSG00000111696	NT5DC3	TU12B1-TY|TU12B1TY	5'-nucleotidase domain containing 3	protein-coding
1118	chr13	41267169	41267451	+	0	NA	intron (NM_001354073, intron 1 of 14)	L1MC5|LINE|L1	-3734	NM_004294	9617	Hs.382176	NM_004294	ENSG00000120662	MTRF1	MRF1|MTTRF1|RF1	mitochondrial translation release factor 1	protein-coding
3054	chr4	75512967	75513226	+	0	NA	intron (NM_001278538, intron 1 of 8)	intron (NM_001278538, intron 1 of 8)	1334	NR_103723	25898	Hs.48297	NM_015436	ENSG00000163743	RCHY1	ARNIP|CHIMP|PIRH2|PRO1996|RNF199|ZCHY|ZNF363	ring finger and CHY zinc finger domain containing 1	protein-coding
2518	chr3	16866584	16866961	+	0	NA	Intergenic	Intergenic	-18183	NM_001144382	23228	Hs.202010	NM_015184	ENSG00000154822	PLCL2	PLCE2	phospholipase C like 2	protein-coding
2463	chr21	36010824	36011114	+	0	NA	Intergenic	L1MA7|LINE|L1	5649	NR_110419	100996609	Hs.742062	NR_110419		LINC01436	-	long intergenic non-protein coding RNA 1436	ncRNA
4220	chr7	97481009	97481255	+	0	NA	Intergenic	Intergenic	-250954	NM_013997	6863	Hs.2563	NM_003182	ENSG00000006128	TAC1	Hs.2563|NK2|NKNA|NPK|TAC2	tachykinin precursor 1	protein-coding
2347	chr2	233982340	233982660	+	0	NA	intron (NM_024080, intron 19 of 25)	intron (NM_024080, intron 19 of 25)	65127	NM_024080	79054	Hs.366053	NM_024080	ENSG00000144481	TRPM8	LTRPC6|LTrpC-6|TRPP8|trp-p8	transient receptor potential cation channel subfamily M member 8	protein-coding
219	chr1	172602616	172603060	+	0	NA	intron (NM_014283, intron 22 of 23)	intron (NM_014283, intron 22 of 23)	-56170	NM_001302746	356	Hs.2007	NM_000639	ENSG00000117560	FASLG	ALPS1B|APT1LG1|APTL|CD178|CD95-L|CD95L|FASL|TNFSF6|TNLG1A	Fas ligand	protein-coding
604	chr10	91313014	91313459	+	0	NA	intron (NR_024467, intron 4 of 4)	intron (NR_024467, intron 4 of 4)	92573	NM_032373	84333	Hs.500512	NM_032373	ENSG00000180628	PCGF5	RNF159	polycomb group ring finger 5	protein-coding
3387	chr5	60496039	60496558	+	0	NA	promoter-TSS (NM_001364599)	promoter-TSS (NM_001364599)	-12	NM_001364599	5144	Hs.117545	NM_006203	ENSG00000113448	PDE4D	ACRDYS2|DPDE3|HSPDE4D|PDE43|PDE4DN2|STRK1	phosphodiesterase 4D	protein-coding
1181	chr13	75135222	75136079	+	0	NA	Intergenic	LTR26|LTR|ERV1	104731	NR_027466	647288	Hs.567920	NR_027466	ENSG00000214249	CTAGE11P	-	CTAGE family member 11, pseudogene	pseudo
1422	chr15	68352535	68352833	+	0	NA	intron (NM_001004439, intron 7 of 29)	MamTip1|DNA|hAT-Tip100	74939	NM_015322	10116	Hs.362733	NM_015322	ENSG00000169018	FEM1B	F1A-ALPHA|F1AA|FEM1-beta	fem-1 homolog B	protein-coding
1062	chr12	108689866	108690090	+	0	NA	intron (NM_001105237, intron 2 of 10)	intron (NM_001105237, intron 2 of 10)	13020	NM_001105237	23603	Hs.330384	NM_014325	ENSG00000110880	CORO1C	HCRNN4	coronin 1C	protein-coding
1320	chr14	61556578	61556869	+	0	NA	intron (NR_110417, intron 3 of 3)	intron (NR_110417, intron 3 of 3)	13471	NR_110417	101927780	Hs.254789	NR_110416	ENSG00000250548	LINC01303	-	long intergenic non-protein coding RNA 1303	ncRNA
1778	chr2	33506063	33506425	+	0	NA	intron (NM_001349975, intron 3 of 19)	intron (NM_001349975, intron 3 of 19)	-7631	NM_015376	25780	Hs.143674	NM_015376	ENSG00000152689	RASGRP3	GRP3	RAS guanyl releasing protein 3	protein-coding
1414	chr15	64282688	64283035	+	0	NA	intron (NM_001329607, intron 2 of 11)	L1MB7|LINE|L1	73312	NM_022048	53944	Hs.646508	NM_022048	ENSG00000169118	CSNK1G1	CK1gamma1	casein kinase 1 gamma 1	protein-coding
1024	chr12	90334033	90334471	+	0	NA	Intergenic	Intergenic	40934	NR_135018	105369893	Hs.577777	NR_135018		LINC02392	-	long intergenic non-protein coding RNA 2392	ncRNA
2639	chr3	64200079	64200486	+	0	NA	non-coding (NR_046702, exon 4 of 4)	non-coding (NR_046702, exon 4 of 4)	12738	NR_046702	100874243	Hs.670840	NR_046702	ENSG00000226017	PRICKLE2-AS3	-	PRICKLE2 antisense RNA 3	ncRNA
1006	chr12	84596321	84596646	+	0	NA	Intergenic	Intergenic	316316	NM_001146335	55117	Hs.44424	NM_018057	ENSG00000072041	SLC6A15	NTT73|SBAT1|V7-3|hv7-3	solute carrier family 6 member 15	protein-coding
493	chr10	25071188	25071562	+	0	NA	Intergenic	Intergenic	-9096	NM_001270383	219670	Hs.534486	NM_145010	ENSG00000151023	ENKUR	C10orf63|CFAP106	enkurin, TRPC channel interacting protein	protein-coding
3246	chr4	156751599	156751818	+	0	NA	Intergenic	Intergenic	220091	NR_036641	56034	Hs.570855	NM_016205	ENSG00000145431	PDGFC	FALLOTEIN|SCDGF	platelet derived growth factor C	protein-coding
733	chr11	58573440	58573781	+	0	NA	intron (NM_001143995, intron 1 of 8)	intron (NM_001143995, intron 1 of 8)	2307	NM_004811	9404	Hs.125474	NM_004811	ENSG00000110031	LPXN	LDPL	leupaxin	protein-coding
1603	chr17	71878300	71878698	+	0	NA	Intergenic	L1ME2|LINE|L1	147480	NR_110876	102723505	Hs.547482	NR_110876		ROCR	LINC02095	regulator of chondrogenesis RNA	ncRNA
4882	chr9	73967752	73968149	+	0	NA	Intergenic	ERVL-B4-int|LTR|ERVL	-403581	NR_121182	101927358	Hs.559523	NR_121182	ENSG00000227809	LOC101927358	-	uncharacterized LOC101927358	ncRNA
2127	chr2	171004286	171004731	+	0	NA	intron (NM_001136555, intron 16 of 18)	intron (NM_001136555, intron 16 of 18)	62465	NM_001136555	9874	Hs.744917	NM_012290	ENSG00000198586	TLK1	PKU-beta	tousled like kinase 1	protein-coding
3755	chr6	44327139	44327408	+	0	NA	Intergenic	Intergenic	-13926	NM_020745	57505	Hs.158381	NM_020745	ENSG00000124608	AARS2	AARSL|COXPD8|LKENP|MT-ALARS|MTALARS	alanyl-tRNA synthetase 2, mitochondrial	protein-coding
35	chr1	58664681	58665404	+	0	NA	intron (NM_001085487, intron 17 of 19)	MLT1O|LTR|ERVL-MaLR	35020	NM_001085487	114803	Hs.744921	NM_001085487	ENSG00000162601	MYSM1	2A-DUB|2ADUB|BMFS4	Myb like, SWIRM and MPN domains 1	protein-coding
3578	chr5	157710920	157711452	+	0	NA	Intergenic	Intergenic	-20234	NM_017872	54974	Hs.353090	NM_017872	ENSG00000113272	THG1L	ICF45|IHG-1|hTHG1	tRNA-histidine guanylyltransferase 1 like	protein-coding
883	chr12	25730797	25730997	+	0	NA	Intergenic	LTR33|LTR|ERVL	-82319	NM_001145727	160492	Hs.44647	NM_152590	ENSG00000152936	LMNTD1	IFLTD1|LMNARS1|PAS1C1	lamin tail domain containing 1	protein-coding
2004	chr2	145200206	145200606	+	0	NA	Intergenic	MER130|DNA|DNA	532439	NR_033870	401014	Hs.742290	NR_033870	ENSG00000226674	TEX41	DKFZp686O1327|LINC00953	testis expressed 41	ncRNA
3552	chr5	138929499	138929941	+	0	NA	intron (NM_001323995, intron 11 of 14)	intron (NM_001323995, intron 11 of 14)	54320	NM_001324010	1495	Hs.445981	NM_001903	ENSG00000044115	CTNNA1	CAP102|MDPT2	catenin alpha 1	protein-coding
4859	chr9	70590187	70590523	+	0	NA	intron (NM_001366143, intron 21 of 25)	intron (NM_001366143, intron 21 of 25)	-175698	NM_001206	687	Hs.150557	NM_001206	ENSG00000119138	KLF9	BTEB|BTEB1	Kruppel like factor 9	protein-coding
2852	chr3	149621133	149621547	+	0	NA	intron (NM_001348362, intron 5 of 9)	intron (NM_001348362, intron 5 of 9)	36685	NM_015472	25937	Hs.477921	NM_015472	ENSG00000018408	WWTR1	TAZ	WW domain containing transcription regulator 1	protein-coding
1132	chr13	48818375	48818764	+	0	NA	Intergenic	Intergenic	-157343	NM_001079673	22862	Hs.508010	NM_014923	ENSG00000102531	FNDC3A	FNDC3|HUGO|bA203I16.1|bA203I16.5	fibronectin type III domain containing 3A	protein-coding
848	chr12	14913216	14913757	+	0	NA	TTS (NM_001300784)	TTS (NM_001300784)	15639	NM_001300784	121506	Hs.162143	NM_152321	ENSG00000139055	ERP27	C12orf46|PDIA8	endoplasmic reticulum protein 27	protein-coding
2957	chr3	196624052	196624611	+	0	NA	Intergenic	Intergenic	8256	NR_132101	101929769	Hs.518527	NR_132101	ENSG00000232065	LINC01063	-	long intergenic non-protein coding RNA 1063	ncRNA
3841	chr6	101391711	101392169	+	0	NA	Intergenic	Intergenic	-7045	NM_001166247	2898	Hs.98262	NM_021956	ENSG00000164418	GRIK2	EAA4|GLR6|GLUK6|GLUR6|GluK2|MRT6	glutamate ionotropic receptor kainate type subunit 2	protein-coding
4430	chr8	60557976	60558489	+	0	NA	intron (NM_001242644, intron 1 of 6)	L2|LINE|L2	41245	NM_002865	5862	Hs.369017	NM_002865	ENSG00000104388	RAB2A	LHX|RAB2	RAB2A, member RAS oncogene family	protein-coding
227	chr1	174013977	174014401	+	0	NA	Intergenic	L1MC2|LINE|L1	-21117	NM_001300850	149041	Hs.30258	NM_172071	ENSG00000135870	RC3H1	RNF198|ROQUIN	ring finger and CCCH-type domains 1	protein-coding
4919	chr9	99557874	99558173	+	0	NA	Intergenic	L1M3de|LINE|L1	-182766	NR_102271	100996569	Hs.745280	NR_102270	ENSG00000271086	NAMA	-	non-protein coding RNA, associated with MAP kinase pathway and growth arrest	ncRNA
4076	chr7	40298206	40298787	+	0	NA	intron (NM_024728, intron 8 of 14)	intron (NM_024728, intron 8 of 14)	163520	NM_001193313	79783	Hs.586313	NM_024728	ENSG00000175600	SUGCT	C7orf10|DERP13|GA3|ORF19	succinyl-CoA:glutarate-CoA transferase	protein-coding
2018	chr2	148076300	148076564	+	0	NA	intron (NM_018328, intron 2 of 14)	MLT1I|LTR|ERVL-MaLR	-54828	NM_181742	5000	Hs.558364	NM_002552	ENSG00000115947	ORC4	ORC4L|ORC4P	origin recognition complex subunit 4	protein-coding
2073	chr2	161905702	161906083	+	0	NA	intron (NM_001354443, intron 15 of 25)	intron (NM_001354443, intron 15 of 25)	168323	NM_001935	1803	Hs.368912	NM_001935	ENSG00000197635	DPP4	ADABP|ADCP2|CD26|DPPIV|TP103	dipeptidyl peptidase 4	protein-coding
2079	chr2	162473579	162474205	+	0	NA	intron (NM_033272, intron 6 of 15)	L2c|LINE|L2	129524	NM_001330271	25801	Hs.377894	NM_012198	ENSG00000115271	GCA	GCL	grancalcin	protein-coding
3794	chr6	71404601	71405075	+	0	NA	Intergenic	Intergenic	-1217	NR_029504	407029		NR_029504	ENSG00000207827	MIR30A	MIRN30A|mir-30a	microRNA 30a	ncRNA
3119	chr4	101941861	101942285	+	0	NA	intron (NM_017935, intron 7 of 16)	intron (NM_017935, intron 7 of 16)	128231	NM_001083907	55024	Hs.480400	NM_017935	ENSG00000153064	BANK1	BANK	B cell scaffold protein with ankyrin repeats 1	protein-coding
4249	chr7	108085443	108085663	+	0	NA	intron (NM_001318048, intron 14 of 17)	MER45B|DNA|hAT-Tip100	44808	NM_001318048	22798	Hs.62022	NM_007356	ENSG00000091128	LAMB4	-	laminin subunit beta 4	protein-coding
2063	chr2	158488557	158488860	+	0	NA	intron (NM_001005476, intron 1 of 20)	MLT1F2|LTR|ERVL-MaLR	31756	NM_001304969	8502	Hs.407580	NM_003628	ENSG00000144283	PKP4	p0071	plakophilin 4	protein-coding
3257	chr4	159242427	159242829	+	0	NA	intron (NM_001351725, intron 3 of 26)	intron (NM_001351725, intron 3 of 26)	14145	NM_001351725	9693	Hs.744884	NM_014247	ENSG00000109756	RAPGEF2	CNrasGEF|NRAPGEP|PDZ-GEF1|PDZGEF1|RA-GEF|RA-GEF-1|RAGEF|Rap-GEP|nRap GEP	Rap guanine nucleotide exchange factor 2	protein-coding
2614	chr3	56919183	56919570	+	0	NA	intron (NM_001128615, intron 3 of 12)	intron (NM_001128615, intron 3 of 12)	-2940	NM_001289698	50650	Hs.476402	NM_019555	ENSG00000163947	ARHGEF3	GEF3|STA3|XPLN	Rho guanine nucleotide exchange factor 3	protein-coding
2609	chr3	49500824	49501220	+	0	NA	intron (NM_001177641, intron 2 of 3)	intron (NM_001177641, intron 2 of 3)	30890	NM_001177640	1605	Hs.76111	NM_004393	ENSG00000173402	DAG1	156DAG|A3a|AGRNR|DAG|LGMDR16|MDDGA9|MDDGC7|MDDGC9	dystroglycan 1	protein-coding
1901	chr2	67180767	67181226	+	0	NA	intron (NR_038844, intron 3 of 7)	intron (NR_038844, intron 3 of 7)	-32412	NR_110568	101927661	Hs.580508	NR_110568	ENSG00000235885	LOC101927661	-	uncharacterized LOC101927661	ncRNA
818	chr11	111793827	111794124	+	0	NA	intron (NM_001352420, intron 14 of 15)	intron (NM_001352420, intron 14 of 15)	-27586	NM_181699	5519	Hs.269128	NM_002716	ENSG00000137713	PPP2R1B	PP2A-Abeta|PR65B	protein phosphatase 2 scaffold subunit Abeta	protein-coding
4408	chr8	54629235	54629779	+	0	NA	exon (NM_006269, exon 4 of 4)	exon (NM_006269, exon 4 of 4)	13411	NM_006269	6101	Hs.732820	NM_006269	ENSG00000104237	RP1	DCDC4A|ORP1	RP1 axonemal microtubule associated	protein-coding
300	chr1	192550952	192551328	+	0	NA	Intergenic	Intergenic	-24633	NM_002922	5996	Hs.75256	NM_002922	ENSG00000090104	RGS1	1R20|BL34|HEL-S-87|IER1|IR20	regulator of G protein signaling 1	protein-coding
4660	chr8	115485402	115485957	+	0	NA	intron (NM_001282902, intron 4 of 5)	intron (NM_001282902, intron 4 of 5)	182334	NM_001282902	7227	Hs.657018	NM_014112	ENSG00000104447	TRPS1	GC79|LGCR	transcriptional repressor GATA binding 1	protein-coding
4312	chr7	121697656	121698359	+	0	NA	Intergenic	Intergenic	-175154	NM_002851	5803	Hs.489824	NM_002851	ENSG00000106278	PTPRZ1	HPTPZ|HPTPzeta|PTP-ZETA|PTP18|PTPRZ|PTPZ|R-PTP-zeta-2|RPTPB|RPTPbeta|phosphacan	protein tyrosine phosphatase receptor type Z1	protein-coding
92	chr1	84720200	84720557	+	0	NA	Intergenic	Intergenic	-29910	NM_001166295	117178	Hs.22587	NM_014021	ENSG00000117155	SSX2IP	ADIP|hMsd1	SSX family member 2 interacting protein	protein-coding
4314	chr7	122038930	122039224	+	0	NA	intron (NM_001206839, intron 18 of 28)	intron (NM_001206839, intron 18 of 28)	105172	NM_005763	10157	Hs.156738	NM_005763	ENSG00000008311	AASS	LKR/SDH|LKRSDH|LORSDH	aminoadipate-semialdehyde synthase	protein-coding
437	chr1	242006100	242006394	+	0	NA	Intergenic	Intergenic	-7149	NM_001004343	440738	Hs.534971	NM_001004343	ENSG00000197769	MAP1LC3C	ATG8J|LC3C	microtubule associated protein 1 light chain 3 gamma	protein-coding
489	chr10	23345863	23346187	+	0	NA	TTS (NR_155752)	TTS (NR_155752)	-1228	NM_153714	256815	Hs.132442	NM_153714	ENSG00000179133	C10orf67	C10orf115|LINC01552	chromosome 10 open reading frame 67	protein-coding
3092	chr4	91758420	91758798	+	0	NA	Intergenic	Intergenic	518693	NR_125920	101929194	Hs.626389	NR_125920		LNCPRESS2	-	lncRNA p53 regulated and ESC associated 2	ncRNA
2676	chr3	73437874	73438356	+	0	NA	intron (NM_015009, intron 3 of 9)	intron (NM_015009, intron 3 of 9)	-4120	NM_001303142	23024	Hs.660347	NM_015009	ENSG00000121440	PDZRN3	LNX3|SEMACAP3|SEMCAP3	PDZ domain containing ring finger 3	protein-coding
3911	chr6	132188964	132189209	+	0	NA	Intergenic	Intergenic	55108	NR_146223	100507254	Hs.103070	NR_038981	ENSG00000228495	LINC01013	-	long intergenic non-protein coding RNA 1013	ncRNA
2058	chr2	157195299	157195557	+	0	NA	Intergenic	Intergenic	-62277	NM_014568	11227	Hs.269027	NM_014568	ENSG00000136542	GALNT5	GALNAC-T5|GALNACT5	polypeptide N-acetylgalactosaminyltransferase 5	protein-coding
3967	chr6	145561389	145561803	+	0	NA	Intergenic	Intergenic	125281	NM_001368132	7957	Hs.486696	NM_005670	ENSG00000112425	EPM2A	EPM2|MELF	EPM2A glucan phosphatase, laforin	protein-coding
3733	chr6	22653952	22654626	+	0	NA	non-coding (NR_134613, exon 2 of 2)	non-coding (NR_134613, exon 2 of 2)	63635	NR_134614	105374972	Hs.484889	NR_134613		LOC105374972	-	uncharacterized LOC105374972	ncRNA
1850	chr2	52960890	52961635	+	0	NA	Intergenic	Intergenic	-258647	NR_039630	100616431		NR_039630	ENSG00000264975	MIR4431	-	microRNA 4431	ncRNA
3616	chr6	2581755	2581986	+	0	NA	Intergenic	Intergenic	-52630	NR_149119	105374885		NR_149118		LINC02521	-	long intergenic non-protein coding RNA 2521	ncRNA
1290	chr14	50501783	50502015	+	0	NA	intron (NM_198794, intron 3 of 31)	L2a|LINE|L2	30670	NM_198794	11183	Hs.130491	NM_006575	ENSG00000012983	MAP4K5	GCKR|KHS|KHS1|MAPKKKK5	mitogen-activated protein kinase kinase kinase kinase 5	protein-coding
1963	chr2	121579503	121579708	+	0	NA	intron (NM_015282, intron 2 of 38)	intron (NM_015282, intron 2 of 38)	48725	NR_023343	100151683	Hs.689638	NR_023343	ENSG00000264229	RNU4ATAC	MOPD1|RFMN|RNU4ATAC1|TALS|U4ATAC	RNA, U4atac small nuclear (U12-dependent splicing)	snRNA
4727	chr8	125220480	125220847	+	0	NA	intron (NM_001349486, intron 5 of 7)	intron (NM_001349486, intron 5 of 7)	128803	NM_173685	286053	Hs.388297	NM_173685	ENSG00000156831	NSMCE2	C8orf36|MMS21|NSE2|ZMIZ7	NSE2 (MMS21) homolog, SMC5-SMC6 complex SUMO ligase	protein-coding
1950	chr2	109549270	109549651	+	0	NA	intron (NM_001321508, intron 5 of 5)	intron (NM_001321508, intron 5 of 5)	64207	NM_001321514	151011	Hs.469615	NM_144710	ENSG00000186522	SEPTIN10	2010-09-01	septin 10	protein-coding
3032	chr4	64682927	64683622	+	0	NA	Intergenic	Intergenic	-273814	NM_001363796	253017	Hs.227752	NM_001010874	ENSG00000205678	TECRL	CPVT3|GPSN2L|SRD5A2L2|TERL	trans-2,3-enoyl-CoA reductase like	protein-coding
1487	chr16	56507019	56507361	+	0	NA	intron (NM_031885, intron 5 of 16)	intron (NM_031885, intron 5 of 16)	12834	NM_031885	583	Hs.333738	NM_031885	ENSG00000125124	BBS2	BBS|RP74	Bardet-Biedl syndrome 2	protein-coding
2583	chr3	37114819	37115068	+	0	NA	intron (NM_001348297, intron 6 of 23)	intron (NM_001348297, intron 6 of 23)	59639	NM_006309	9209	Hs.740522	NM_006309	ENSG00000093167	LRRFIP2	HUFI-2	LRR binding FLII interacting protein 2	protein-coding
477	chr10	16352116	16352530	+	0	NA	Intergenic	L1MB5|LINE|L1	-84620	NM_001261837	9317	Hs.444321	NM_030664	ENSG00000165983	PTER	HPHRP|RPR-1	phosphotriesterase related	protein-coding
3321	chr5	26662927	26663325	+	0	NA	Intergenic	Intergenic	375460	NM_016279	1007	Hs.272212	NM_016279	ENSG00000113100	CDH9	-	cadherin 9	protein-coding
1571	chr17	60671514	60671776	+	0	NA	Intergenic	Intergenic	-6206	NM_001320470	54828	Hs.655028	NM_017679	ENSG00000141376	BCAS3	GAOB1|MAAB	BCAS3 microtubule associated cell migration factor	protein-coding
1666	chr18	46260002	46260451	+	0	NA	intron (NM_001008239, intron 3 of 3)	intron (NM_001008239, intron 3 of 3)	-73792	NM_152470	494470	Hs.501114	NM_152470	ENSG00000141622	RNF165	ARKL2|Ark2C|RNF111L2	ring finger protein 165	protein-coding
754	chr11	74372589	74372881	+	0	NA	intron (NM_173582, intron 2 of 13)	L2c|LINE|L2	25698	NM_173582	283209	Hs.26612	NM_173582	ENSG00000165434	PGM2L1	BM32A|PMMLP	phosphoglucomutase 2 like 1	protein-coding
4366	chr8	13302424	13302842	+	0	NA	intron (NM_001348082, intron 5 of 16)	intron (NM_001348082, intron 5 of 16)	-25849	NM_001348083	10395	Hs.134296	NM_006094	ENSG00000164741	DLC1	ARHGAP7|HP|STARD12|p122-RhoGAP	DLC1 Rho GTPase activating protein	protein-coding
4900	chr9	85858395	85858857	+	0	NA	Intergenic	Intergenic	52624	NR_029410	389765	Hs.715986	NR_029410		LOC389765	-	kinesin family member 27 pseudogene	pseudo
138	chr1	107739085	107739587	+	0	NA	intron (NM_006113, intron 15 of 26)	intron (NM_006113, intron 15 of 26)	-50837	NM_001079874	10451	Hs.267659	NM_006113	ENSG00000134215	VAV3	-	vav guanine nucleotide exchange factor 3	protein-coding
4018	chr7	15508192	15508663	+	0	NA	intron (NM_001004320, intron 3 of 12)	intron (NM_001004320, intron 3 of 12)	53588	NM_001004320	392636	Hs.670634	NM_001004320	ENSG00000187546	AGMO	TMEM195	alkylglycerol monooxygenase	protein-coding
4672	chr8	119427141	119428224	+	0	NA	Intergenic	Intergenic	11236	NM_002514	4856	Hs.235935	NM_002514	ENSG00000136999	CCN3	IBP-9|IGFBP-9|IGFBP9|NOV|NOVh	cellular communication network factor 3	protein-coding
2800	chr3	115788687	115789312	+	0	NA	Intergenic	Intergenic	116127	NR_145779	109623450		NR_145779		SNORD155	-	small nucleolar RNA, C/D box 155	snoRNA
226	chr1	173554553	173554899	+	0	NA	intron (NM_178527, intron 11 of 27)	intron (NM_178527, intron 11 of 27)	48346	NM_178527	284525	Hs.494981	NM_178527	ENSG00000162753	SLC9C2	SLC9A11	solute carrier family 9 member C2 (putative)	protein-coding
4959	chr9	125910189	125910509	+	0	NA	intron (NR_024122, intron 2 of 7)	intron (NR_024122, intron 2 of 7)	162166	NM_001134778	5090	Hs.428027	NM_006195	ENSG00000167081	PBX3	-	PBX homeobox 3	protein-coding
4168	chr7	91088157	91088699	+	0	NA	intron (NM_012395, intron 11 of 13)	intron (NM_012395, intron 11 of 13)	-176005	NM_003505	8321	Hs.94234	NM_003505	ENSG00000157240	FZD1	-	frizzled class receptor 1	protein-coding
3111	chr4	98990519	98990816	+	0	NA	Intergenic	Tigger3a|DNA|TcMar-Tigger	-5054	NM_015143	23173	Hs.480364	NM_015143	ENSG00000164024	METAP1	MAP1A|MetAP1A	methionyl aminopeptidase 1	protein-coding
770	chr11	79982187	79982578	+	0	NA	Intergenic	L1MC1|LINE|L1	-541352	NM_001098816	26011	Hs.213087	NM_001098816	ENSG00000149256	TENM4	Doc4|ETM5|ODZ4|TNM4|Ten-M4|ten-4	teneurin transmembrane protein 4	protein-coding
3253	chr4	158020188	158020624	+	0	NA	Intergenic	Intergenic	-150346	NR_147409	285505		NR_147407	ENSG00000248429	FAM198B-AS1	-	FAM198B antisense RNA 1	ncRNA
3964	chr6	144897689	144897843	+	0	NA	Intergenic	MIRb|SINE|MIR	492111	NR_132778	106635530		NR_132778		SNORA98	-	small nucleolar RNA, H/ACA box 98	snoRNA
2155	chr2	177355854	177356135	+	0	NA	intron (NR_026966, intron 1 of 8)	LTR84b|LTR|ERVL	36697	NR_026966	100130691	Hs.707723	NM_182585	ENSG00000213963	LOC100130691	-	uncharacterized LOC100130691	ncRNA
2201	chr2	189188449	189188924	+	0	NA	Intergenic	Intergenic	-8925	NM_000393	1290	Hs.445827	NM_000393	ENSG00000204262	COL5A2	EDSC|EDSCL2	collagen type V alpha 2 chain	protein-coding
2668	chr3	70038746	70038949	+	0	NA	Intergenic	Intergenic	39103	NR_110000	101927152	Hs.382046	NR_110000	ENSG00000240405	SAMMSON	LINC01212	survival associated mitochondrial melanoma specific oncogenic non-coding RNA	ncRNA
4499	chr8	79963526	79963909	+	0	NA	intron (NM_014018, intron 2 of 2)	intron (NM_014018, intron 2 of 2)	66542	NM_014018	28957	Hs.521124	NM_014018	ENSG00000147586	MRPS28	HSPC007|MRP-S28|MRP-S35|MRPS35	mitochondrial ribosomal protein S28	protein-coding
2267	chr2	210599574	210600149	+	0	NA	intron (NR_163592, intron 4 of 27)	intron (NR_163592, intron 4 of 27)	6506	NR_163592	1373	Hs.149252	NM_001875	ENSG00000021826	CPS1	CPSASE1|PHN	carbamoyl-phosphate synthase 1	protein-coding
2971	chr4	21962601	21963017	+	0	NA	Intergenic	L2b|LINE|L2	-14058	NM_147182	80333	Hs.655705	NM_025221	ENSG00000185774	KCNIP4	CALP|KCHIP4	potassium voltage-gated channel interacting protein 4	protein-coding
4400	chr8	48418192	48418654	+	0	NA	Intergenic	Intergenic	-133144	NR_105002	101929268	Hs.683934	NR_105002	ENSG00000253608	LOC101929268	-	uncharacterized LOC101929268	ncRNA
4154	chr7	87442992	87443223	+	0	NA	intron (NM_018849, intron 12 of 27)	intron (NM_018849, intron 12 of 27)	32573	NM_018849	5244	Hs.654403	NM_000443	ENSG00000005471	ABCB4	ABC21|GBD1|ICP3|MDR2|MDR2/3|MDR3|PFIC-3|PGY3	ATP binding cassette subfamily B member 4	protein-coding
4384	chr8	29254671	29254936	+	0	NA	intron (NM_015254, intron 1 of 39)	L1MB7|LINE|L1	8267	NM_015254	23303	Hs.444767	NM_015254	ENSG00000197892	KIF13B	GAKIN	kinesin family member 13B	protein-coding
2917	chr3	175857669	175858398	+	0	NA	Intergenic	L1MA4|LINE|L1	-81700	NR_046714	100874245	Hs.614827	NR_046714		NAALADL2-AS1	-	NAALADL2 antisense RNA 1	ncRNA
585	chr10	75021332	75021797	+	0	NA	promoter-TSS (NR_145812)	promoter-TSS (NR_145812)	-169	NR_145812	109623471		NR_145812		SNORD172	-	small nucleolar RNA, C/D box 172	snoRNA
3798	chr6	71479852	71480173	+	0	NA	Intergenic	Intergenic	58985	NR_121615	102724000	Hs.145785	NR_121615		LINC01626	-	long intergenic non-protein coding RNA 1626	ncRNA
4276	chr7	114502897	114503193	+	0	NA	intron (NR_033767, intron 2 of 17)	intron (NR_033767, intron 2 of 17)	76543	NM_148899	93986	Hs.282787	NM_014491	ENSG00000128573	FOXP2	CAGH44|SPCH1|TNRC10	forkhead box P2	protein-coding
1453	chr15	98896652	98897254	+	0	NA	intron (NM_000875, intron 4 of 20)	intron (NM_000875, intron 4 of 20)	108703	NM_001102612	145814	Hs.592021	NM_001102612	ENSG00000183571	PGPEP1L	-	pyroglutamyl-peptidase I like	protein-coding
99	chr1	88984946	88985223	+	0	NA	intron (NM_019610, intron 1 of 1)	intron (NM_019610, intron 1 of 1)	7545	NM_001008661	56267	Hs.481898	NM_001008661	ENSG00000137944	KYAT3	CCBL2|KAT3|KATIII	kynurenine aminotransferase 3	protein-coding
3890	chr6	124603966	124604235	+	0	NA	intron (NM_001300738, intron 4 of 7)	intron (NM_001300738, intron 4 of 7)	321095	NM_001300740	154215	Hs.656604	NM_153355	ENSG00000188580	NKAIN2	FAM77B|NKAIP2|TCBA|TCBA1	sodium/potassium transporting ATPase interacting 2	protein-coding
545	chr10	59354411	59354780	+	0	NA	intron (NM_001347852, intron 2 of 12)	intron (NM_001347852, intron 2 of 12)	7954	NM_198215	220965	Hs.607594	NM_198215	ENSG00000148541	FAM13C	FAM13C1	family with sequence similarity 13 member C	protein-coding
3779	chr6	56293804	56294001	+	0	NA	intron (NM_001318752, intron 1 of 28)	intron (NM_001318752, intron 1 of 28)	-46322	NR_134849	81578	Hs.47629	NM_030820	ENSG00000124749	COL21A1	COLA1L|FP633	collagen type XXI alpha 1 chain	protein-coding
8	chr1	21303385	21303589	+	0	NA	intron (NM_001113348, intron 1 of 18)	MIR|SINE|MIR	10197	NR_038404	100506801	Hs.663049	NR_038404	ENSG00000231105	LOC100506801	-	uncharacterized LOC100506801	ncRNA
2758	chr3	99128877	99129393	+	0	NA	Intergenic	Intergenic	-227440	NM_080927	131566	Hs.203691	NM_080927	ENSG00000057019	DCBLD2	CLCP1|ESDN	discoidin, CUB and LCCL domain containing 2	protein-coding
611	chr10	92821992	92822677	+	0	NA	Intergenic	Intergenic	-4497	NM_001013848	54536	Hs.655657	NM_019053	ENSG00000138190	EXOC6	EXOC6A|SEC15|SEC15L|SEC15L1|SEC15L3|Sec15p	exocyst complex component 6	protein-coding
72	chr1	77228838	77229253	+	0	NA	Intergenic	Intergenic	-9615	NM_005482	10026	Hs.178305	NM_005482	ENSG00000142892	PIGK	GPI8	phosphatidylinositol glycan anchor biosynthesis class K	protein-coding
2382	chr20	14879367	14879786	+	0	NA	intron (NM_001351663, intron 5 of 17)	intron (NM_001351663, intron 5 of 17)	49942	NR_110318	100379174	Hs.407533	NR_037841	ENSG00000235914	MACROD2-AS1	BA318C17.1|NCRNA00186	MACROD2 antisense RNA 1	ncRNA
4083	chr7	46764160	46764491	+	0	NA	Intergenic	MER89|LTR|ERV1	-67203	NR_134575	730338	Hs.640207	NR_134575	ENSG00000233539	LOC730338	-	uncharacterized LOC730338	ncRNA
3024	chr4	56200298	56200604	+	0	NA	intron (NM_020722, intron 2 of 10)	intron (NM_020722, intron 2 of 10)	30256	NM_020722	57482	Hs.596667	NM_020722	ENSG00000109265	KIAA1211	CRAD	KIAA1211	protein-coding
749	chr11	73465144	73465505	+	0	NA	intron (NM_001286051, intron 2 of 5)	intron (NM_001286051, intron 2 of 5)	88656	NM_032871	84957	Hs.533720	NM_032871	ENSG00000054967	RELT	AI3C|TNFRSF19L|TRLT	RELT TNF receptor	protein-coding
2545	chr3	25820380	25820912	+	0	NA	Intergenic	MLT1K|LTR|ERVL-MaLR	30556	NM_017897	54995	Hs.55781	NM_017897	ENSG00000151093	OXSM	CEM1|FASN2D|KASI|KS	3-oxoacyl-ACP synthase, mitochondrial	protein-coding
1811	chr2	41598062	41598663	+	0	NA	Intergenic	Intergenic	-279193	NR_033996	388942	Hs.631883	NR_033996	ENSG00000214691	LINC01913	-	long intergenic non-protein coding RNA 1913	ncRNA
4434	chr8	62139498	62139890	+	0	NA	Intergenic	L2|LINE|L2	-109160	NR_130764	286183	Hs.654662	NM_173688	ENSG00000185942	NKAIN3	FAM77D	sodium/potassium transporting ATPase interacting 3	protein-coding
948	chr12	64625081	64625478	+	0	NA	intron (NR_040718, intron 1 of 3)	intron (NR_040718, intron 1 of 3)	-2674	NR_037515	100500856		NR_037515	ENSG00000266016	MIR548Z	-	microRNA 548z	ncRNA
1110	chr13	34849323	34849819	+	0	NA	Intergenic	HAL1ME|LINE|L1	-92716	NM_015678	26960	Hs.491172	NM_015678	ENSG00000172915	NBEA	BCL8B|LYST2	neurobeachin	protein-coding
1395	chr15	53247013	53247365	+	0	NA	Intergenic	Intergenic	130824	NR_147181	105370822	Hs.527821	NR_147181	ENSG00000259237	LINC02490	-	long intergenic non-protein coding RNA 2490	ncRNA
3873	chr6	117668711	117669077	+	0	NA	Intergenic	Intergenic	6390	NR_110854	101927919	Hs.467500	NR_110854		LOC101927919	-	uncharacterized LOC101927919	ncRNA
236	chr1	174931314	174931633	+	0	NA	intron (NM_001366451, intron 5 of 12)	intron (NM_001366451, intron 5 of 12)	22788	NR_121196	101928696	Hs.666680	NR_121196	ENSG00000229531	LOC101928696	-	uncharacterized LOC101928696	ncRNA
2653	chr3	67719500	67719819	+	0	NA	intron (NR_109992, intron 3 of 6)	L1MB7|LINE|L1	64962	NR_109992	101927111	Hs.518057	NR_109992	ENSG00000241316	SUCLG2-AS1	-	SUCLG2 antisense RNA 1 (head to head)	ncRNA
3494	chr5	111752486	111752727	+	0	NA	intron (NM_001142474, intron 2 of 3)	intron (NM_001142474, intron 2 of 3)	3645	NM_001142483	9315	Hs.36053	NM_004772	ENSG00000134986	NREP	C5orf13|D4S114|P311|PRO1873|PTZ17|SEZ17	neuronal regeneration related protein	protein-coding
1031	chr12	92020950	92021330	+	0	NA	intron (NR_132341, intron 1 of 4)	intron (NR_132341, intron 1 of 4)	120573	NR_046159	256021	Hs.651357	NM_001256373	ENSG00000257242	LINC01619	C12orf79	long intergenic non-protein coding RNA 1619	ncRNA
2010	chr2	145932007	145932260	+	0	NA	Intergenic	Intergenic	-654924	NR_026904	728773	Hs.334462	NR_026904		PABPC1P2	PABP2|PABP4|PABPCP2|PABPCP4	poly(A) binding protein cytoplasmic 1 pseudogene 2	pseudo
768	chr11	78344704	78345020	+	0	NA	intron (NM_080491, intron 1 of 9)	intron (NM_080491, intron 1 of 9)	-2982	NM_012296	9846	Hs.429434	NM_012296	ENSG00000033327	GAB2	-	GRB2 associated binding protein 2	protein-coding
319	chr1	195591828	195592661	+	0	NA	Intergenic	Intergenic	496471	NR_146895	105371673		NR_146895		LINC01724	-	long intergenic non-protein coding RNA 1724	ncRNA
2138	chr2	173218617	173218955	+	0	NA	intron (NM_016653, intron 11 of 19)	intron (NM_016653, intron 11 of 19)	63250	NR_033882	339751	Hs.570083	NR_033882	ENSG00000238133	MAP3K20-AS1	MLK7-AS1	MAP3K20 antisense RNA 1	ncRNA
4161	chr7	89223959	89224242	+	0	NA	intron (NM_181646, intron 2 of 3)	intron (NM_181646, intron 2 of 3)	-428363	NM_152706	219557	Hs.112877	NM_152706	ENSG00000164645	TEX47	C7orf62	testis expressed 47	protein-coding
1077	chr12	121129060	121129470	+	0	NA	Intergenic	MLT1O|LTR|ERVL-MaLR	-3611	NM_002562	5027	Hs.439682	NM_002562	ENSG00000089041	P2RX7	P2X7	purinergic receptor P2X 7	protein-coding
1115	chr13	41008466	41008723	+	0	NA	intron (NM_001370329, intron 1 of 9)	Charlie1a|DNA|hAT-Charlie	10722	NM_001370332	1997	Hs.135646	NM_172373	ENSG00000120690	ELF1	EFTUD1|RIA1	E74 like ETS transcription factor 1	protein-coding
4819	chr9	19985135	19985660	+	0	NA	Intergenic	L1ME1|LINE|L1	-198378	NM_020344	25769	Hs.283014	NM_020344	ENSG00000155886	SLC24A2	NCKX2	solute carrier family 24 member 2	protein-coding
4242	chr7	106610970	106611825	+	0	NA	Intergenic	Intergenic	49761	NM_175884	168455	Hs.29692	NM_175884	ENSG00000253276	CCDC71L	C7orf74	coiled-coil domain containing 71 like	protein-coding
3701	chr6	16564367	16564756	+	0	NA	intron (NM_000332, intron 5 of 8)	L1MB7|LINE|L1	195623	NR_152114	6310	Hs.434961	NM_000332	ENSG00000124788	ATXN1	ATX1|D6S504E|SCA1	ataxin 1	protein-coding
3239	chr4	154124530	154124808	+	0	NA	Intergenic	MLT1A0|LTR|ERVL-MaLR	-335586	NM_003013	6423	Hs.481022	NM_003013	ENSG00000145423	SFRP2	FRP-2|SARP1|SDF-5	secreted frizzled related protein 2	protein-coding
2743	chr3	94405348	94406216	+	0	NA	Intergenic	Intergenic	342721	NM_022072	63899	Hs.436594	NM_022072	ENSG00000178694	NSUN3	MST077|MSTP077	NOP2/Sun RNA methyltransferase 3	protein-coding
2507	chr3	12650462	12650678	+	0	NA	intron (NM_001354691, intron 1 of 16)	intron (NM_001354691, intron 1 of 16)	12938	NM_001354690	5894	Hs.159130	NM_002880	ENSG00000132155	RAF1	CMD1NN|CRAF|NS5|Raf-1|c-Raf	Raf-1 proto-oncogene, serine/threonine kinase	protein-coding
2662	chr3	69901999	69902887	+	0	NA	intron (NM_198159, intron 2 of 9)	L2a|LINE|L2	-34149	NM_198178	4286	Hs.166017	NM_000248	ENSG00000187098	MITF	CMM8|COMMAD|MI|WS2|WS2A|bHLHe32	melanocyte inducing transcription factor	protein-coding
3192	chr4	126697672	126698178	+	0	NA	Intergenic	Intergenic	-935032	NM_015693	27152	Hs.391481	NM_015693	ENSG00000164066	INTU	CPLANE4|INT|OFD17|PDZD6|PDZK6|SRTD20	inturned planar cell polarity protein	protein-coding
1715	chr19	34274870	34275659	+	0	NA	intron (NM_014686, intron 1 of 13)	L1MB7|LINE|L1	20710	NM_014686	9710	Hs.330073	NM_014686	ENSG00000166398	KIAA0355	-	KIAA0355	protein-coding
675	chr11	16148277	16148850	+	0	NA	intron (NM_033326, intron 6 of 15)	intron (NM_033326, intron 6 of 15)	-178942	NR_106721	102464826		NR_106721	ENSG00000284094	MIR6073	hsa-mir-6073	microRNA 6073	ncRNA
49	chr1	63638428	63638820	+	0	NA	intron (NM_001172818, intron 6 of 10)	intron (NM_001172818, intron 6 of 10)	15408	NM_001172818	5236	Hs.1869	NM_002633	ENSG00000079739	PGM1	CDG1T|GSD14	phosphoglucomutase 1	protein-coding
2278	chr2	212392107	212392343	+	0	NA	intron (NM_001042599, intron 1 of 26)	intron (NM_001042599, intron 1 of 26)	34135	NR_031643	100313771		NR_031643	ENSG00000221782	MIR548F2	MIR548F-2|MIRN548F2|hsa-mir-548f-2	microRNA 548f-2	ncRNA
3155	chr4	117784328	117784620	+	0	NA	Intergenic	Intergenic	-49927	NR_147154	105377391	Hs.148448	NR_147154	ENSG00000229565	LINC02264	-	long intergenic non-protein coding RNA 2264	ncRNA
453	chr1	246726849	246727239	+	0	NA	intron (NM_016002, intron 2 of 11)	intron (NM_016002, intron 2 of 11)	2635	NM_016002	51097	Hs.498397	NM_016002	ENSG00000143653	SCCPDH	CGI-49|NET11	saccharopine dehydrogenase (putative)	protein-coding
4337	chr7	136325537	136325866	+	0	NA	Intergenic	Intergenic	-348342	NM_001128619	767558	Hs.602015	NM_001128619	ENSG00000267697	LUZP6	MPD6|MTPNUT	leucine zipper protein 6	protein-coding
3464	chr5	99179173	99179554	+	0	NA	Intergenic	Intergenic	-249649	NR_157079	1105	Hs.643465	NM_001270	ENSG00000153922	CHD1	CHD-1|PILBOS	chromodomain helicase DNA binding protein 1	protein-coding
2628	chr3	61627868	61628073	+	0	NA	intron (NM_002841, intron 1 of 29)	intron (NM_002841, intron 1 of 29)	66399	NM_002841	5793	Hs.595541	NM_002841	ENSG00000144724	PTPRG	HPTPG|PTPG|R-PTP-GAMMA|RPTPG	protein tyrosine phosphatase receptor type G	protein-coding
966	chr12	69519853	69520087	+	0	NA	intron (NM_001278354, intron 2 of 9)	L1PREC2|LINE|L1	4530	NR_145803	109623461		NR_145803		SNORA113	-	small nucleolar RNA, H/ACA box 113	snoRNA
3868	chr6	115540238	115540689	+	0	NA	Intergenic	Tigger15a|DNA|TcMar-Tigger	103372	NR_134602	105377962	Hs.571066	NR_134602		LINC02534	-	long intergenic non-protein coding RNA 2534	ncRNA
2083	chr2	163133701	163134197	+	0	NA	Intergenic	Intergenic	-295182	NM_033272	90134	Hs.657413	NM_033272	ENSG00000184611	KCNH7	ERG3|HERG3|Kv11.3	potassium voltage-gated channel subfamily H member 7	protein-coding
2386	chr20	16947488	16947832	+	0	NA	Intergenic	Intergenic	199307	NM_020157	56914	Hs.41119	NM_020157	ENSG00000125879	OTOR	FDP|MIAL1	otoraplin	protein-coding
4854	chr9	69303342	69303711	+	0	NA	intron (NR_047671, intron 3 of 3)	L1MD2|LINE|L1	3530	NR_047671	100885775	Hs.49768	NR_047671	ENSG00000278910	BANCR	LINC00586	BRAF-activated non-protein coding RNA	ncRNA
174	chr1	162074542	162074841	+	0	NA	intron (NM_014697, intron 1 of 9)	MLT1G1|LTR|ERVL-MaLR	5000	NM_001164757	9722	Hs.731942	NM_014697	ENSG00000198929	NOS1AP	6330408P19Rik|CAPON	nitric oxide synthase 1 adaptor protein	protein-coding
1018	chr12	88432639	88433000	+	0	NA	Intergenic	Intergenic	147652	NM_000899	4254	Hs.1048	NM_000899	ENSG00000049130	KITLG	DCUA|DFNA69|FPH2|FPHH|KL-1|Kitl|MGF|SCF|SF|SHEP7|SLF	KIT ligand	protein-coding
3269	chr4	170014595	170015021	+	0	NA	intron (NM_021647, intron 1 of 2)	intron (NM_021647, intron 1 of 2)	-11031	NM_001009554	9848	Hs.593942	NM_021647	ENSG00000198948	MFAP3L	NYD-sp9	microfibril associated protein 3 like	protein-coding
4293	chr7	116787825	116788270	+	0	NA	intron (NM_000245, intron 19 of 20)	L1ME1|LINE|L1	-74540	NM_006136	830	Hs.446123	NM_006136	ENSG00000198898	CAPZA2	CAPPA2|CAPZ	capping actin protein of muscle Z-line subunit alpha 2	protein-coding
2029	chr2	150295584	150295979	+	0	NA	Intergenic	Intergenic	-38774	NR_146972	105373683		NR_146972	ENSG00000231420	LINC01817	-	long intergenic non-protein coding RNA 1817	ncRNA
4177	chr7	92625689	92625927	+	0	NA	intron (NM_001259, intron 5 of 7)	intron (NM_001259, intron 5 of 7)	-35418	NM_152789	257415	Hs.18564	NM_152789	ENSG00000234545	FAM133B	-	family with sequence similarity 133 member B	protein-coding
2252	chr2	207683954	207684285	+	0	NA	Intergenic	Intergenic	21689	NR_135567	102724714	Hs.443475	NR_135566	ENSG00000224137	LINC01857	-	long intergenic non-protein coding RNA 1857	ncRNA
2306	chr2	222583943	222584237	+	0	NA	intron (NR_130154, intron 17 of 17)	L1MC4|LINE|L1	72002	NR_130154	10056	Hs.471452	NM_005687	ENSG00000116120	FARSB	FARSLB|FRSB|HSPC173|NEDBLLA|PheHB|PheRS|RILDBC	phenylalanyl-tRNA synthetase subunit beta	protein-coding
1982	chr2	141321402	141321712	+	0	NA	intron (NM_018557, intron 3 of 90)	MLT1K|LTR|ERVL-MaLR	-734872	NR_106979	102465692		NR_106979	ENSG00000283506	MIR7157	hsa-mir-7157	microRNA 7157	ncRNA
2451	chr21	31220712	31221137	+	0	NA	intron (NM_001353686, intron 8 of 27)	intron (NM_001353686, intron 8 of 27)	-59984	NM_001353684	7074	Hs.517228	NM_003253	ENSG00000156299	TIAM1	TIAM-1	T cell lymphoma invasion and metastasis 1	protein-coding
301	chr1	192566454	192566935	+	0	NA	Intergenic	Intergenic	-9079	NM_002922	5996	Hs.75256	NM_002922	ENSG00000090104	RGS1	1R20|BL34|HEL-S-87|IER1|IR20	regulator of G protein signaling 1	protein-coding
4588	chr8	98483336	98483471	+	0	NA	intron (NM_006281, intron 10 of 10)	intron (NM_006281, intron 10 of 10)	56445	NM_020697	3788	Hs.388045	NM_020697	ENSG00000156486	KCNS2	KV9.2	potassium voltage-gated channel modifier subfamily S member 2	protein-coding
451	chr1	246587616	246588161	+	0	NA	intron (NM_001139459, intron 1 of 8)	intron (NM_001139459, intron 1 of 8)	21432	NM_152609	163882	Hs.368353	NM_152609	ENSG00000162852	CNST	C1orf71|PPP1R64	consortin, connexin sorting protein	protein-coding
1377	chr15	38899326	38899778	+	0	NA	Intergenic	Intergenic	202954	NR_160786
1161	chr13	69477543	69477793	+	0	NA	Intergenic	Intergenic	255322	NR_125752	103689913	Hs.585628	NR_125752	ENSG00000235221	LINC00383	LINC00401	long intergenic non-protein coding RNA 383	ncRNA
1610	chr17	78985997	78986478	+	0	NA	Intergenic	MER44D|DNA|TcMar-Tigger	-6314	NM_005567	3959	Hs.514535	NM_005567	ENSG00000108679	LGALS3BP	90K|BTBD17B|CyCAP|M2BP|MAC-2-BP|TANGO10B|gp90	galectin 3 binding protein	protein-coding
1757	chr2	25198196	25198551	+	0	NA	Intergenic	L1M5|LINE|L1	-5940	NR_132378	106144568	Hs.580474	NR_132378	ENSG00000230452	LINC01381	DADOT	long intergenic non-protein coding RNA 1381	ncRNA
3818	chr6	87697578	87697934	+	0	NA	intron (NM_018064, intron 1 of 4)	intron (NM_018064, intron 1 of 4)	4477	NM_018064	55122	Hs.485915	NM_018064	ENSG00000135334	AKIRIN2	C6orf166|FBI1|dJ486L4.2	akirin 2	protein-coding
2377	chr20	14062093	14062581	+	0	NA	intron (NM_001351663, intron 2 of 17)	intron (NM_001351663, intron 2 of 17)	66821	NM_001351661	140733	Hs.661576	NM_080676	ENSG00000172264	MACROD2	C20orf133|C2orf133	mono-ADP ribosylhydrolase 2	protein-coding
3021	chr4	54165569	54165978	+	0	NA	Intergenic	L2c|LINE|L2	-63520	NM_006206	5156	Hs.74615	NM_006206	ENSG00000134853	PDGFRA	CD140A|PDGFR-2|PDGFR2	platelet derived growth factor receptor alpha	protein-coding
1190	chr13	77952576	77952908	+	0	NA	intron (NM_000115, intron 1 of 7)	intron (NM_000115, intron 1 of 7)	22785	NM_000115	1910	Hs.82002	NM_000115	ENSG00000136160	EDNRB	ABCDS|ET-B|ET-BR|ETB|ETB1|ETBR|ETRB|HSCR|HSCR2|WS4A	endothelin receptor type B	protein-coding
2680	chr3	73785149	73785325	+	0	NA	Intergenic	Intergenic	-24007	NR_146637	105377165		NR_146637		LINC02005	-	long intergenic non-protein coding RNA 2005	ncRNA
425	chr1	232142380	232142961	+	0	NA	Intergenic	Intergenic	216836	NR_126441	104472714		NR_126441	ENSG00000226758	DISC1-IT1	-	DISC1 intronic transcript 1	ncRNA
474	chr10	13165110	13165441	+	0	NA	intron (NM_018518, intron 2 of 19)	MER44A|DNA|TcMar-Tigger	3717	NM_182751	55388	Hs.198363	NM_018518	ENSG00000065328	MCM10	CNA43|DNA43|PRO2249	minichromosome maintenance 10 replication initiation factor	protein-coding
1615	chr18	652223	652458	+	0	NA	intron (NM_001012716, intron 1 of 1)	MER44B|DNA|TcMar-Tigger	-5313	NM_001354868	7298	Hs.369762	NM_001071	ENSG00000176890	TYMS	HST422|TMS|TS	thymidylate synthetase	protein-coding
1226	chr13	98521106	98521349	+	0	NA	intron (NM_001032296, intron 1 of 10)	intron (NM_001032296, intron 1 of 10)	898	NM_003576	8428	Hs.508514	NM_003576	ENSG00000102572	STK24	HEL-S-95|MST3|MST3B|STE20|STK3	serine/threonine kinase 24	protein-coding
3315	chr5	14456995	14457279	+	0	NA	intron (NM_007118, intron 34 of 56)	intron (NM_007118, intron 34 of 56)	-6846	NR_145815	109623458		NR_145815		SNORD170	-	small nucleolar RNA, C/D box 170	snoRNA
3833	chr6	98787746	98788145	+	0	NA	Intergenic	Intergenic	43755	NR_148381	105447646	Hs.211213	NR_148381		PNKY	-	long intergenic non-protein coding RNA PNKY	ncRNA
3800	chr6	72349000	72349276	+	0	NA	intron (NM_001350433, intron 21 of 25)	intron (NM_001350433, intron 21 of 25)	-17608	NM_001168411	22999	Hs.485729	NM_014989	ENSG00000079841	RIMS1	CORD7|RAB3IP2|RIM|RIM1	regulating synaptic membrane exocytosis 1	protein-coding
919	chr12	41988290	41988630	+	0	NA	Intergenic	Intergenic	156414	NM_173601	283464	Hs.259347	NM_173601	ENSG00000151233	GXYLT1	GLT8D3	glucoside xylosyltransferase 1	protein-coding
2542	chr3	25474063	25474300	+	0	NA	intron (NR_110892, intron 2 of 6)	intron (NR_110892, intron 2 of 6)	15871	NM_001290217	5915	Hs.543218	NM_000965	ENSG00000077092	RARB	HAP|MCOPS12|NR1B2|RARbeta1|RRB2	retinoic acid receptor beta	protein-coding
2523	chr3	19202206	19202711	+	0	NA	intron (NM_144633, intron 1 of 15)	BLACKJACK|DNA|hAT-Blackjack	53948	NM_144633	131096	Hs.475656	NM_144633	ENSG00000183960	KCNH8	ELK|ELK1|Kv12.1|elk3	potassium voltage-gated channel subfamily H member 8	protein-coding
4320	chr7	124643174	124643869	+	0	NA	Intergenic	Intergenic	122271	NM_005302	2861	Hs.406094	NM_005302	ENSG00000170775	GPR37	EDNRBL|PAELR|hET(B)R-LP	G protein-coupled receptor 37	protein-coding
149	chr1	117802226	117802828	+	0	NA	Intergenic	Intergenic	127094	NM_017686	54834	Hs.310809	NM_017686	ENSG00000196505	GDAP2	MACROD3|SCAR27	ganglioside induced differentiation associated protein 2	protein-coding
1726	chr2	8754175	8754578	+	0	NA	intron (NM_001348732, intron 22 of 28)	intron (NM_001348732, intron 22 of 28)	72320	NM_002166	3398	Hs.180919	NM_002166	ENSG00000115738	ID2	GIG8|ID2A|ID2H|bHLHb26	inhibitor of DNA binding 2	protein-coding
127	chr1	98558005	98558369	+	0	NA	Intergenic	L1MEc|LINE|L1	-103534	NM_152238	51375	Hs.197015	NM_015976	ENSG00000162627	SNX7	-	sorting nexin 7	protein-coding
1413	chr15	64247852	64248237	+	0	NA	intron (NM_001329607, intron 4 of 11)	intron (NM_001329607, intron 4 of 11)	-84889	NM_000942	5479	Hs.434937	NM_000942	ENSG00000166794	PPIB	B|CYP-S1|CYPB|HEL-S-39|OI9|SCYLP	peptidylprolyl isomerase B	protein-coding
2367	chr20	8694260	8694539	+	0	NA	intron (NM_182734, intron 10 of 32)	intron (NM_182734, intron 10 of 32)	-136786	NR_004386	26767		NR_004386	ENSG00000201348	RNU105B	105B|E1-2	RNA, U105B small nucleolar	snoRNA
2354	chr2	234970423	234970692	+	0	NA	intron (NM_001371302, intron 1 of 5)	intron (NM_001371302, intron 1 of 5)	5218	NM_001371302
3300	chr4	184374998	184375324	+	0	NA	intron (NR_125934, intron 2 of 5)	L1MC4|LINE|L1	7145	NR_125933	102723766	Hs.432281	NR_125933	ENSG00000249096	LINC02362	-	long intergenic non-protein coding RNA 2362	ncRNA
4782	chr9	752244	752536	+	0	NA	Intergenic	Intergenic	45713	NM_001354343	23189	Hs.306764	NM_015158	ENSG00000107104	KANK1	ANKRD15|CPSQ2|KANK	KN motif and ankyrin repeat domains 1	protein-coding
4823	chr9	20872591	20872892	+	0	NA	intron (NM_017794, intron 20 of 45)	L1MB8|LINE|L1	85814	NR_145762	109616992		NR_145762	ENSG00000202189	SNORA30B	-	small nucleolar RNA, H/ACA box 30B	snoRNA
3351	chr5	39774639	39775089	+	0	NA	Intergenic	L1MD2|LINE|L1	254433	NR_104632	101926940	Hs.436359	NR_104632	ENSG00000271334	LINC02104	-	long intergenic non-protein coding RNA 2104	ncRNA
3973	chr6	149169738	149169906	+	0	NA	Intergenic	Intergenic	-48102	NR_125861	23118	Hs.269775	NM_015093	ENSG00000055208	TAB2	CHTD2|MAP3K7IP2|TAB-2	TGF-beta activated kinase 1 (MAP3K7) binding protein 2	protein-coding
2941	chr3	185821002	185821348	+	0	NA	promoter-TSS (NM_001291874)	promoter-TSS (NM_001291874)	-33	NM_001291874	10644	Hs.35354	NM_006548	ENSG00000073792	IGF2BP2	IMP-2|IMP2|VICKZ2	insulin like growth factor 2 mRNA binding protein 2	protein-coding
1900	chr2	67156766	67157090	+	0	NA	intron (NR_038844, intron 4 of 7)	intron (NR_038844, intron 4 of 7)	-56480	NR_110568	101927661	Hs.580508	NR_110568	ENSG00000235885	LOC101927661	-	uncharacterized LOC101927661	ncRNA
133	chr1	104190663	104191352	+	0	NA	Intergenic	Intergenic	117984	NR_033990	100129138	Hs.514487	NR_033990	ENSG00000215869	LOC100129138	-	THAP domain containing 3 pseudogene	pseudo
2120	chr2	168874376	168874699	+	0	NA	intron (NM_020675, intron 5 of 6)	L1MB4|LINE|L1	15893	NM_020675	57405	Hs.421956	NM_020675	ENSG00000152253	SPC25	AD024|SPBC25|hSpc25	SPC25 component of NDC80 kinetochore complex	protein-coding
2261	chr2	209681214	209681732	+	0	NA	intron (NM_001039538, intron 7 of 14)	intron (NM_001039538, intron 7 of 14)	-90359	NM_182587	285175	Hs.396201	NM_032504	ENSG00000144406	UNC80	C2orf21|UNC-80	unc-80 homolog, NALCN channel complex subunit	protein-coding
3734	chr6	22657730	22658065	+	0	NA	intron (NR_134613, intron 1 of 1)	intron (NR_134613, intron 1 of 1)	60027	NR_134614	105374972	Hs.484889	NR_134613		LOC105374972	-	uncharacterized LOC105374972	ncRNA
3696	chr6	16277455	16277793	+	0	NA	intron (NM_006877, intron 5 of 8)	L2b|LINE|L2	39037	NM_006877	2766	Hs.484741	NM_006877	ENSG00000137198	GMPR	GMPR 1|GMPR1	guanosine monophosphate reductase	protein-coding
2114	chr2	167651722	167652237	+	0	NA	Intergenic	Intergenic	-166693	NM_020981	8708	Hs.735833	NM_020981	ENSG00000172318	B3GALT1	beta3Gal-T1	beta-1,3-galactosyltransferase 1	protein-coding
3778	chr6	56220133	56220557	+	0	NA	intron (NM_001318752, intron 1 of 28)	intron (NM_001318752, intron 1 of 28)	27235	NM_030820	81578	Hs.47629	NM_030820	ENSG00000124749	COL21A1	COLA1L|FP633	collagen type XXI alpha 1 chain	protein-coding
3292	chr4	180943008	180943224	+	0	NA	Intergenic	Intergenic	216033	NR_033918	728081	Hs.535735	NR_033918	ENSG00000248197	LINC00290	NCRNA00290	long intergenic non-protein coding RNA 290	ncRNA
2008	chr2	145815996	145816352	+	0	NA	Intergenic	Intergenic	-770883	NR_026904	728773	Hs.334462	NR_026904		PABPC1P2	PABP2|PABP4|PABPCP2|PABPCP4	poly(A) binding protein cytoplasmic 1 pseudogene 2	pseudo
4097	chr7	79610378	79610680	+	0	NA	Intergenic	Zaphod|DNA|hAT-Tip100	156569	NR_038344	100505881	Hs.31474	NR_038343	ENSG00000234456	MAGI2-AS3	-	MAGI2 antisense RNA 3	ncRNA
590	chr10	87843130	87843414	+	0	NA	intron (NR_028492, intron 3 of 3)	LTR88b|LTR|Gypsy?	20165	NM_001126049	100144748	Hs.559820	NM_001126049	ENSG00000227268	KLLN	CWS4|KILLIN	killin, p53 regulated DNA replication inhibitor	protein-coding
268	chr1	184820965	184821353	+	0	NA	intron (NM_052966, intron 8 of 13)	intron (NM_052966, intron 8 of 13)	-66301	NR_135118	80267	Hs.523811	NM_025191	ENSG00000116406	EDEM3	C1orf22	ER degradation enhancing alpha-mannosidase like protein 3	protein-coding
2654	chr3	68979183	68979542	+	0	NA	intron (NR_103826, intron 14 of 15)	MamRep137|DNA|TcMar-Tigger	34322	NR_103826	285203	Hs.518059	NM_173654	ENSG00000163378	EOGT	AER61|AOS4|C3orf64|EOGT1	EGF domain specific O-linked N-acetylglucosamine transferase	protein-coding
4463	chr8	74448548	74448931	+	0	NA	intron (NM_001362931, intron 5 of 5)	L1MB7|LINE|L1	98336	NM_001362931	54332	Hs.168950	NM_018972	ENSG00000104381	GDAP1	CMT4|CMT4A|CMTRIA	ganglioside induced differentiation associated protein 1	protein-coding
4175	chr7	92251294	92251558	+	0	NA	intron (NM_019004, intron 1 of 19)	intron (NM_019004, intron 1 of 19)	-5326	NM_001350676	889	Hs.531987	NM_004912	ENSG00000001631	KRIT1	CAM|CCM1	KRIT1 ankyrin repeat containing	protein-coding
779	chr11	87292400	87292900	+	0	NA	intron (NR_033149, intron 5 of 13)	intron (NR_033149, intron 5 of 13)	254716	NR_033149	65084	Hs.188591	NM_022918	ENSG00000166575	TMEM135	PMP52	transmembrane protein 135	protein-coding
246	chr1	178739160	178739542	+	0	NA	intron (NM_152663, intron 1 of 19)	intron (NM_152663, intron 1 of 19)	14107	NM_152663	55103	Hs.632485	NM_018037	ENSG00000116191	RALGPS2	dJ595C2.1	Ral GEF with PH domain and SH3 binding motif 2	protein-coding
4879	chr9	72931501	72931829	+	0	NA	intron (NM_000689, intron 2 of 12)	intron (NM_000689, intron 2 of 12)	21388	NM_000689	216	Hs.76392	NM_000689	ENSG00000165092	ALDH1A1	ALDC|ALDH-E1|ALDH1|ALDH11|HEL-9|HEL-S-53e|HEL12|PUMB1|RALDH1	aldehyde dehydrogenase 1 family member A1	protein-coding
4015	chr7	15247804	15248183	+	0	NA	intron (NM_001004320, intron 12 of 12)	L2c|LINE|L2	-273135	NM_001350717	1607	Hs.567255	NM_004080	ENSG00000136267	DGKB	DAGK2|DGK|DGK-BETA	diacylglycerol kinase beta	protein-coding
1685	chr18	64851883	64852176	+	0	NA	Intergenic	MLT2A2|LTR|ERVL	-591974	NR_033983	400654	Hs.434235	NR_033983	ENSG00000266952	LINC01538	-	long intergenic non-protein coding RNA 1538	ncRNA
4869	chr9	71987570	71987879	+	0	NA	Intergenic	MER49|LTR|ERV1	72881	NM_001128618	138240	Hs.371235	NM_001128618	ENSG00000204669	C9orf57	-	chromosome 9 open reading frame 57	protein-coding
839	chr12	1760530	1761054	+	0	NA	intron (NM_024551, intron 2 of 7).2	MER44B|DNA|TcMar-Tigger	-59475	NM_001163925	654429	Hs.585579	NM_001039029	ENSG00000166159	LRTM2	-	leucine rich repeats and transmembrane domains 2	protein-coding
2412	chr20	54228917	54229293	+	0	NA	Intergenic	MIRb|SINE|MIR	21018	NM_002623	5203	Hs.91161	NM_002623	ENSG00000101132	PFDN4	C1|PFD4	prefoldin subunit 4	protein-coding
3657	chr6	10375345	10376012	+	0	NA	Intergenic	Intergenic	-28824	NR_145448	109729173		NR_145448	ENSG00000285278	TFAP2A-AS2	HIPSTR	TFAP2A antisense RNA 2	ncRNA
612	chr10	93820423	93820880	+	0	NA	Intergenic	LTR8B|LTR|ERV1	62715	NM_005097	9211	Hs.533670	NM_005097	ENSG00000108231	LGI1	ADLTE|ADPAEF|ADPEAF|EPITEMPIN|EPT|ETL1|IB1099	leucine rich glioma inactivated 1	protein-coding
867	chr12	22740998	22741250	+	0	NA	Intergenic	Intergenic	115953	NM_001039481	55500	Hs.29464	NM_018638	ENSG00000139163	ETNK1	EKI|EKI 1|EKI1|Nbla10396	ethanolamine kinase 1	protein-coding
1905	chr2	67917190	67917720	+	0	NA	Intergenic	Intergenic	-91893	NR_110271	101927701	Hs.348697	NR_110271	ENSG00000237013	LINC01812	-	long intergenic non-protein coding RNA 1812	ncRNA
2203	chr2	189210306	189210547	+	0	NA	Intergenic	Intergenic	-30665	NM_000393	1290	Hs.445827	NM_000393	ENSG00000204262	COL5A2	EDSC|EDSCL2	collagen type V alpha 2 chain	protein-coding
3105	chr4	95672770	95673151	+	0	NA	Intergenic	Intergenic	-123987	NM_003728	8633	Hs.388565	NM_003728	ENSG00000182168	UNC5C	UNC5H3	unc-5 netrin receptor C	protein-coding
3882	chr6	118867137	118867518	+	0	NA	intron (NM_017696, intron 6 of 11)	Tigger3c|DNA|TcMar-Tigger	-26825	NM_014034	25842	Hs.292316	NM_014034	ENSG00000111875	ASF1A	CGI-98|CIA|HSPC146	anti-silencing function 1A histone chaperone	protein-coding
371	chr1	215475723	215476020	+	0	NA	Intergenic	L2a|LINE|L2	-91433	NM_001319295	51133	Hs.335139	NM_016121	ENSG00000136636	KCTD3	NY-REN-45	potassium channel tetramerization domain containing 3	protein-coding
1150	chr13	63435797	63436134	+	0	NA	Intergenic	LTR8B|LTR|ERV1	-107871	NR_126409	104355293	Hs.121439	NR_126409	ENSG00000227564	LINC00376	-	long intergenic non-protein coding RNA 376	ncRNA
1298	chr14	52059638	52060010	+	0	NA	intron (NM_007361, intron 3 of 21)	intron (NM_007361, intron 3 of 21)	9235	NM_007361	22795	Hs.369840	NM_007361	ENSG00000087303	NID2	NID-2	nidogen 2	protein-coding
2703	chr3	83437984	83438679	+	0	NA	Intergenic	L1M4a1|LINE|L1	1431244	NR_033860	440970	Hs.411049	NR_033860	ENSG00000242641	LINC00971	-	long intergenic non-protein coding RNA 971	ncRNA
4270	chr7	113404702	113405027	+	0	NA	Intergenic	Intergenic	-286282	NM_001352687	401397	Hs.117929	NM_001352687	ENSG00000214194	SMIM30	LINC00998	small integral membrane protein 30	protein-coding
1147	chr13	61727747	61728050	+	0	NA	Intergenic	Intergenic	-299952	NR_134946	101926951	Hs.732367	NR_134946	ENSG00000279797	LINC02339	-	long intergenic non-protein coding RNA 2339	ncRNA
1807	chr2	40649154	40649553	+	0	NA	Intergenic	Intergenic	-136918	NM_001112802	6546	Hs.31961	NM_021097	ENSG00000183023	SLC8A1	NCX1	solute carrier family 8 member A1	protein-coding
1959	chr2	117980932	117981188	+	0	NA	intron (NM_019044, intron 7 of 23)	L1MB7|LINE|L1	33010	NM_019044	54520	Hs.107845	NM_019044	ENSG00000125633	CCDC93	-	coiled-coil domain containing 93	protein-coding
2395	chr20	36943443	36943845	+	0	NA	intron (NM_015474, intron 2 of 15)	intron (NM_015474, intron 2 of 15)	8064	NM_001363729	25939	Hs.580681	NM_015474	ENSG00000101347	SAMHD1	CHBL2|DCIP|HDDC1|MOP-5|SBBI88|hSAMHD1	SAM and HD domain containing deoxynucleoside triphosphate triphosphohydrolase 1	protein-coding
1904	chr2	67846239	67846455	+	0	NA	Intergenic	Intergenic	-20785	NR_110271	101927701	Hs.348697	NR_110271	ENSG00000237013	LINC01812	-	long intergenic non-protein coding RNA 1812	ncRNA
4686	chr8	120972834	120973257	+	0	NA	Intergenic	Intergenic	-160999	NM_021021	6641	Hs.46701	NM_021021	ENSG00000172164	SNTB1	59-DAP|A1B|BSYN2|DAPA1B|SNT2|SNT2B1|TIP-43	syntrophin beta 1	protein-coding
2316	chr2	224217896	224218145	+	0	NA	Intergenic	MLT1H|LTR|ERVL-MaLR	-178701	NM_001136528	5270	Hs.38449	NM_006216	ENSG00000135919	SERPINE2	GDN|GDNPF|PI-7|PI7|PN-1|PN1|PNI	serpin family E member 2	protein-coding
2124	chr2	169613908	169614339	+	0	NA	intron (NM_004792, intron 7 of 13)	intron (NM_004792, intron 7 of 13)	29772	NM_004792	9360	Hs.470544	NM_004792	ENSG00000138398	PPIG	CARS-Cyp|CYP|SCAF10|SRCyp	peptidylprolyl isomerase G	protein-coding
1376	chr15	38894408	38894925	+	0	NA	Intergenic	L2c|LINE|L2	198068	NR_160786
653	chr10	126247448	126247792	+	0	NA	intron (NM_001288974, intron 3 of 18)	intron (NM_001288974, intron 3 of 18)	140857	NM_001288975	8038	Hs.594351	NM_003474	ENSG00000148848	ADAM12	ADAM12-OT1|CAR10|MCMP|MCMPMltna|MLTN|MLTNA	ADAM metallopeptidase domain 12	protein-coding
978	chr12	75870885	75871229	+	0	NA	Intergenic	Intergenic	160719	NM_007350	22822	Hs.602085	NM_007350	ENSG00000139289	PHLDA1	DT1P1B11|PHRIP|TDAG51	pleckstrin homology like domain family A member 1	protein-coding
2640	chr3	64311403	64311854	+	0	NA	Intergenic	Intergenic	-43455	NM_001370528	166336	Hs.148105	NM_198859	ENSG00000163637	PRICKLE2	EPM5	prickle planar cell polarity protein 2	protein-coding
4151	chr7	85695599	85695953	+	0	NA	Intergenic	Arthur1B|DNA|hAT-Tip100	274654	NR_134240	105375380	Hs.679608	NR_134240	ENSG00000225128	LINC00972	-	long intergenic non-protein coding RNA 972	ncRNA
3996	chr6	165922336	165922872	+	0	NA	Intergenic	Intergenic	-64947	NR_027284	441177	Hs.708964	NM_001013720	ENSG00000281832	LINC00602	-	long intergenic non-protein coding RNA 602	ncRNA
1475	chr16	46391274	46391445	+	0	NA	Intergenic	Intergenic	177738	NR_026556	124149	Hs.97414	NM_001004299		ANKRD26P1	-	ankyrin repeat domain 26 pseudogene 1	pseudo
3622	chr6	4028080	4028395	+	0	NA	intron (NR_146785, intron 1 of 20)	AluJo|SINE|Alu	6937	NR_146784	8899	Hs.159014	NM_003913	ENSG00000112739	PRPF4B	PR4H|PRP4|PRP4H|PRP4K|dJ1013A10.1	pre-mRNA processing factor 4B	protein-coding
3713	chr6	17447869	17448289	+	0	NA	intron (NM_001363534, intron 3 of 11)	intron (NM_001363534, intron 3 of 11)	54484	NM_006366	10486	Hs.132902	NM_006366	ENSG00000112186	CAP2	-	cyclase associated actin cytoskeleton regulatory protein 2	protein-coding
1322	chr14	62064740	62065000	+	0	NA	intron (NM_001367661, intron 4 of 8)	MIR|SINE|MIR	-52487	NR_015358	646113	Hs.445241	NM_001039785		LINC00643	-	long intergenic non-protein coding RNA 643	ncRNA
321	chr1	197234505	197234854	+	0	NA	intron (NM_001257965, intron 1 of 14)	ERV3-16A3_I-int|LTR|ERVL	33175	NM_001257965	23418	Hs.126135	NM_012076	ENSG00000134376	CRB1	LCA8|RP12	crumbs cell polarity complex component 1	protein-coding
709	chr11	33669797	33670554	+	0	NA	3' UTR (NM_012194, exon 21 of 21)	3' UTR (NM_012194, exon 21 of 21)	30565	NM_001166692	100131378	Hs.709466	NM_001166692	ENSG00000205177	C11orf91	-	chromosome 11 open reading frame 91	protein-coding
1709	chr19	18975945	18976265	+	0	NA	Intergenic	Intergenic	-34888	NM_004838	9454	Hs.720208	NM_004838	ENSG00000051128	HOMER3	HOMER-3|VESL3	homer scaffold protein 3	protein-coding
404	chr1	221994797	221995245	+	0	NA	Intergenic	Intergenic	-16501	NR_149057	105372950	Hs.185118	NR_149057	ENSG00000238042	LINC02257	-	long intergenic non-protein coding RNA 2257	ncRNA
3838	chr6	101146429	101146887	+	0	NA	Intergenic	Intergenic	-252327	NM_001166247	2898	Hs.98262	NM_021956	ENSG00000164418	GRIK2	EAA4|GLR6|GLUK6|GLUR6|GluK2|MRT6	glutamate ionotropic receptor kainate type subunit 2	protein-coding
3742	chr6	25338588	25338929	+	0	NA	intron (NM_001173977, intron 2 of 36)	intron (NM_001173977, intron 2 of 36)	59384	NM_017640	55604	Hs.649550	NM_017640	ENSG00000079691	CARMIL1	CARMIL|CARMIL1a|LRRC16|LRRC16A|dJ501N12.1|dJ501N12.5	capping protein regulator and myosin 1 linker 1	protein-coding
2493	chr3	4140924	4141280	+	0	NA	Intergenic	Intergenic	-162202	NM_006515	6419	Hs.475300	NM_006515	ENSG00000170364	SETMAR	METNASE|Mar1	SET domain and mariner transposase fusion gene	protein-coding
1481	chr16	52843477	52843828	+	0	NA	Intergenic	Eulor3|DNA?|DNA?	209221	NR_147075	105371267	Hs.147562	NR_136518	ENSG00000277639	LOC105371267	PR-lncRNA-1	p53-regulated lncRNA 1	ncRNA
1009	chr12	85092958	85093340	+	0	NA	intron (NM_001079910, intron 11 of 26)	Charlie3|DNA|hAT-Charlie	56798	NM_001079910	84125	Hs.402200	NM_032165	ENSG00000133640	LRRIQ1	-	leucine rich repeats and IQ motif containing 1	protein-coding
1644	chr18	24142460	24142847	+	0	NA	intron (NM_138644, intron 1 of 5)	intron (NM_138644, intron 1 of 5)	3169	NM_138644	26256	Hs.511983	NM_012189	ENSG00000154040	CABYR	CABYRa|CABYRc|CABYRc/d|CABYRe|CBP86|CT88|FSP-2|FSP2	calcium binding tyrosine phosphorylation regulated	protein-coding
5007	chrX	105695477	105695798	+	0	NA	intron (NM_017416, intron 6 of 10)	intron (NM_017416, intron 6 of 10)	-126902	NM_198465	203447	Hs.209527	NM_198465	ENSG00000123572	NRK	NESK	Nik related kinase	protein-coding
3423	chr5	81268831	81269246	+	0	NA	intron (NR_034122, intron 1 of 3)	intron (NR_034122, intron 1 of 3)	32531	NR_034121	100131067	Hs.655855	NR_034121	ENSG00000247572	CKMT2-AS1	-	CKMT2 antisense RNA 1	ncRNA
871	chr12	24223026	24223316	+	0	NA	promoter-TSS (NR_120473)	promoter-TSS (NR_120473)	-100	NR_120472	101928471	Hs.569156	NR_120472	ENSG00000256120	SOX5-AS1	-	SOX5 antisense RNA 1	ncRNA
4084	chr7	47300842	47301206	+	0	NA	intron (NM_022748, intron 23 of 30)	Charlie26a|DNA|hAT-Charlie	163779	NR_145813	109623468		NR_145813		SNORD151	-	small nucleolar RNA, C/D box 151	snoRNA
1942	chr2	106157383	106157872	+	0	NA	intron (NM_025076, intron 5 of 14)	L1MB7|LINE|L1	-18746	NM_001253876	80146	Hs.469561	NM_025076	ENSG00000115652	UXS1	SDR6E1|UGD	UDP-glucuronate decarboxylase 1	protein-coding
2195	chr2	188314387	188314949	+	0	NA	intron (NR_045563, intron 2 of 12)	intron (NR_045563, intron 2 of 12)	17176	NR_030287	693146		NR_030287	ENSG00000207951	MIR561	MIRN561|hsa-mir-561|mir-561	microRNA 561	ncRNA
362	chr1	210483807	210484237	+	0	NA	intron (NM_001122834, intron 8 of 11)	intron (NM_001122834, intron 8 of 11)	154656	NM_001170580	55733	Hs.58650	NM_018194	ENSG00000054392	HHAT	MART2|SKI1|Skn	hedgehog acyltransferase	protein-coding
2938	chr3	185089798	185090139	+	0	NA	intron (NM_001025266, intron 1 of 1)	intron (NM_001025266, intron 1 of 1)	63092	NM_001025266	285382	Hs.245793	NM_001025266	ENSG00000187068	C3orf70	-	chromosome 3 open reading frame 70	protein-coding
4492	chr8	79287955	79288438	+	0	NA	Intergenic	MER50-int|LTR|ERV1	-43992	NR_162137	113219456		NR_162137		MIR12123	-	microRNA 12123	ncRNA
3043	chr4	72365977	72366350	+	0	NA	intron (NM_014243, intron 4 of 21)	intron (NM_014243, intron 4 of 21)	203058	NM_014243	9508	Hs.590919	NM_014243	ENSG00000156140	ADAMTS3	ADAMTS-4|HKLLS3	ADAM metallopeptidase with thrombospondin type 1 motif 3	protein-coding
4274	chr7	114345484	114345888	+	0	NA	intron (NR_033766, intron 2 of 19)	intron (NR_033766, intron 2 of 19)	-69129	NM_148898	93986	Hs.282787	NM_014491	ENSG00000128573	FOXP2	CAGH44|SPCH1|TNRC10	forkhead box P2	protein-coding
4666	chr8	116335665	116336114	+	0	NA	Intergenic	Intergenic	-10830	NR_046215	100859921	Hs.552281	NR_046215	ENSG00000249917	LINC00536	-	long intergenic non-protein coding RNA 536	ncRNA
2512	chr3	15726826	15727204	+	0	NA	intron (NM_001349280, intron 5 of 26)	Tigger1|DNA|TcMar-Tigger	29532	NM_001195099	23243	Hs.335239	NM_015199	ENSG00000206560	ANKRD28	PITK|PPP1R65	ankyrin repeat domain 28	protein-coding
2042	chr2	152507958	152508231	+	0	NA	intron (NM_052905, intron 1 of 25)	Tigger14a|DNA|TcMar-Tigger	172920	NM_052905	114793	Hs.654630	NM_052905	ENSG00000157827	FMNL2	FHOD2	formin like 2	protein-coding
4328	chr7	131160070	131160351	+	0	NA	intron (NM_001145354, intron 2 of 18)	L1MB7|LINE|L1	50116	NM_001145354	4289	Hs.44693	NM_013255	ENSG00000128585	MKLN1	TWA2	muskelin 1	protein-coding
939	chr12	59973006	59973376	+	0	NA	Intergenic	LTR16|LTR|ERVL	283821	NR_073056	9194	Hs.88156	NM_004731	ENSG00000118596	SLC16A7	MCT2	solute carrier family 16 member 7	protein-coding
1520	chr17	19273651	19274041	+	0	NA	intron (NR_046824, intron 2 of 2)	intron (NR_046824, intron 2 of 2)	2453	NR_046824	100874309	Hs.733657	NR_046824		EPN2-IT1	-	EPN2 intronic transcript 1	ncRNA
3182	chr4	124414733	124414982	+	0	NA	Intergenic	Intergenic	143577	NR_110838	101927087	Hs.518966	NR_110838	ENSG00000261083	LINC02516	-	long intergenic non-protein coding RNA 2516	ncRNA
1815	chr2	43455689	43456144	+	0	NA	intron (NM_001083953, intron 26 of 37)	intron (NM_001083953, intron 26 of 37)	140058	NM_001083953	63892	Hs.369592	NM_022065	ENSG00000115970	THADA	ARMC13|GITA	THADA armadillo repeat containing	protein-coding
2896	chr3	170713982	170714482	+	0	NA	intron (NR_135556, intron 3 of 5)	intron (NR_135556, intron 3 of 5)	-128157	NM_020949	57709	Hs.596660	NM_020949	ENSG00000013293	SLC7A14	PPP1R142	solute carrier family 7 member 14	protein-coding
2552	chr3	28940519	28940815	+	0	NA	Intergenic	Tigger20a|DNA|TcMar-Tigger	340272	NR_109804	100873979	Hs.99391	NR_109804		RBMS3-AS3	-	RBMS3 antisense RNA 3	ncRNA
1693	chr18	68402819	68403225	+	0	NA	Intergenic	Intergenic	312086	NM_001350517	54495	Hs.440534	NM_019022	ENSG00000166479	TMX3	PDIA13|TXNDC10	thioredoxin related transmembrane protein 3	protein-coding
527	chr10	34593915	34594313	+	0	NA	intron (NM_001184789, intron 2 of 22)	intron (NM_001184789, intron 2 of 22)	221182	NM_001184794	56288	Hs.131489	NM_019619	ENSG00000148498	PARD3	ASIP|Baz|PAR3|PAR3alpha|PARD-3|PARD3A|PPP1R118|SE2-5L16|SE2-5LT1|SE2-5T2	par-3 family cell polarity regulator	protein-coding
510	chr10	31884367	31884667	+	0	NA	intron (NM_001270696, intron 3 of 17)	Charlie1|DNA|hAT-Charlie	24409	NM_001270699	94134	Hs.499264	NM_018287	ENSG00000165322	ARHGAP12	-	Rho GTPase activating protein 12	protein-coding
555	chr10	61272892	61273109	+	0	NA	Intergenic	MER5C1|DNA|hAT-Charlie	-179639	NR_120643	101928781	Hs.568856	NR_120643		TMEM26-AS1	-	TMEM26 antisense RNA 1	ncRNA
1530	chr17	37493435	37494029	+	0	NA	intron (NM_007026, intron 1 of 2)	intron (NM_007026, intron 1 of 2)	3841	NM_007026	11072	Hs.91448	NM_007026	ENSG00000276023	DUSP14	MKP-L|MKP6	dual specificity phosphatase 14	protein-coding
3592	chr5	171128096	171128513	+	0	NA	intron (NM_022897, intron 14 of 27)	L1MA4A|LINE|L1	-180944	NM_021025	30012	Hs.249125	NM_021025	ENSG00000164438	TLX3	HOX11L2|RNX	T cell leukemia homeobox 3	protein-coding
4633	chr8	107749658	107750025	+	0	NA	Intergenic	MLT1I|LTR|ERVL-MaLR	-251923	NM_001199859	284	Hs.369675	NM_001146	ENSG00000154188	ANGPT1	AGP1|AGPT|ANG1	angiopoietin 1	protein-coding
1086	chr13	20351328	20351747	+	0	NA	Intergenic	L1MB7|LINE|L1	82309	NR_039721	100616304		NR_039721	ENSG00000263978	MIR4499	-	microRNA 4499	ncRNA
2401	chr20	49678871	49679210	+	0	NA	intron (NM_004776, intron 1 of 8)	intron (NM_004776, intron 1 of 8)	34838	NM_004776	9334	Hs.370487	NM_004776	ENSG00000158470	B4GALT5	B4Gal-T5|BETA4-GALT-IV|beta4Gal-T5|beta4GalT-V|gt-V	beta-1,4-galactosyltransferase 5	protein-coding
2875	chr3	155115865	155116274	+	0	NA	intron (NM_000902, intron 4 of 22)	intron (NM_000902, intron 4 of 22)	36058	NM_007289	4311	Hs.307734	NM_000902	ENSG00000196549	MME	CALLA|CD10|CMT2T|NEP|SCA43|SFE	membrane metalloendopeptidase	protein-coding
3628	chr6	4804208	4804492	+	0	NA	intron (NM_001368127, intron 1 of 5)	intron (NM_001368127, intron 1 of 5)	27946	NM_001368127	9425	Hs.269092	NM_004824	ENSG00000153046	CDYL	CDYL1	chromodomain Y like	protein-coding
2752	chr3	98617845	98618204	+	0	NA	Intergenic	L2b|LINE|L2	-24413	NM_000097	1371	Hs.476982	NM_000097	ENSG00000080819	CPOX	COX|CPO|CPX|HCP	coproporphyrinogen oxidase	protein-coding
4111	chr7	80999798	81000094	+	0	NA	Intergenic	Intergenic	-77557	NM_001350120	10512	Hs.269109	NM_006379	ENSG00000075223	SEMA3C	SEMAE|SemE	semaphorin 3C	protein-coding
126	chr1	98405077	98405846	+	0	NA	Intergenic	Intergenic	194750	NR_046088	729987	Hs.683961	NR_046088	ENSG00000226053	LINC01776	-	long intergenic non-protein coding RNA 1776	ncRNA
1477	chr16	48462139	48462508	+	0	NA	Intergenic	MER44D|DNA|TcMar-Tigger	-76910	NM_003031	6477	Hs.706828	NM_003031	ENSG00000196470	SIAH1	SIAH1A	siah E3 ubiquitin protein ligase 1	protein-coding
3519	chr5	124943216	124943499	+	0	NA	Intergenic	OldhAT1|DNA|hAT-Ac	-93474	NR_109882	101927421	Hs.121305	NR_109882		LOC101927421	-	uncharacterized LOC101927421	ncRNA
953	chr12	65152597	65152954	+	0	NA	Intergenic	Intergenic	-16808	NM_014319	23592	Hs.744150	NM_014319	ENSG00000174106	LEMD3	MAN1	LEM domain containing 3	protein-coding
1349	chr14	80603071	80603426	+	0	NA	intron (NM_152446, intron 19 of 24)	L1MB7|LINE|L1	338490	NR_157142	145508	Hs.162889	NM_152446	ENSG00000100629	CEP128	C14orf145|C14orf61|LEDP/132	centrosomal protein 128	protein-coding
1083	chr12	125049569	125049838	+	0	NA	Intergenic	CpG	-15732	NM_023928	65985	Hs.656073	NM_023928	ENSG00000081760	AACS	ACSF1|SUR-5	acetoacetyl-CoA synthetase	protein-coding
2543	chr3	25507912	25508192	+	0	NA	intron (NR_110892, intron 3 of 6)	intron (NR_110892, intron 3 of 6)	49742	NM_001290217	5915	Hs.543218	NM_000965	ENSG00000077092	RARB	HAP|MCOPS12|NR1B2|RARbeta1|RRB2	retinoic acid receptor beta	protein-coding
3391	chr5	61431936	61432229	+	0	NA	intron (NM_020928, intron 1 of 13)	intron (NM_020928, intron 1 of 13)	99824	NM_020928	57688	Hs.744939	NM_020928	ENSG00000130449	ZSWIM6	AFND|NEDMAGA	zinc finger SWIM-type containing 6	protein-coding
4424	chr8	58545751	58546025	+	0	NA	Intergenic	Intergenic	-7036	NM_001348341	6386	Hs.200804	NM_005625	ENSG00000137575	SDCBP	MDA-9|MDA9|ST1|SYCL|TACIP18	syndecan binding protein	protein-coding
929	chr12	50259587	50259967	+	0	NA	intron (NM_016357, intron 1 of 10)	intron (NM_016357, intron 1 of 10)	23743	NM_016357	51474	Hs.525419	NM_016357	ENSG00000050405	LIMA1	EPLIN|LDLCQ8|SREBP3	LIM domain and actin binding 1	protein-coding
5000	chrX	68307814	68308276	+	0	NA	intron (NM_002547, intron 2 of 24)	MIRc|SINE|MIR	125450	NM_002547	4983	Hs.128824	NM_002547	ENSG00000079482	OPHN1	ARHGAP41|MRX60|OPN1	oligophrenin 1	protein-coding
4361	chr8	9605996	9606442	+	0	NA	intron (NM_003747, intron 2 of 26)	L1ME2|LINE|L1	50307	NM_003747	8658	Hs.370267	NM_003747	ENSG00000173273	TNKS	ARTD5|PARP-5a|PARP5A|PARPL|TIN1|TINF1|TNKS1|pART5	tankyrase	protein-coding
1955	chr2	111986285	111986961	+	0	NA	intron (NM_006343, intron 8 of 18)	intron (NM_006343, intron 8 of 18)	-68646	NM_001329914	84910	Hs.656298	NM_032824	ENSG00000153214	TMEM87B	-	transmembrane protein 87B	protein-coding
1638	chr18	13268745	13269198	+	0	NA	intron (NM_181482, intron 1 of 5)	intron (NM_181482, intron 1 of 5)	-9134	NM_181481	753	Hs.697787	NM_004338	ENSG00000168675	LDLRAD4	C18orf1	low density lipoprotein receptor class A domain containing 4	protein-coding
1192	chr13	79724558	79724938	+	0	NA	Intergenic	Intergenic	-79638	NR_125785	102724076	Hs.208617	NR_125785	ENSG00000229011	LINC01038	-	long intergenic non-protein coding RNA 1038	ncRNA
4771	chr8	134892454	134892858	+	0	NA	Intergenic	L1MB7|LINE|L1	42721	NR_125427	101927845	Hs.559609	NR_125427	ENSG00000251218	LOC101927845	-	uncharacterized LOC101927845	ncRNA
3217	chr4	141010047	141010396	+	0	NA	intron (NM_020724, intron 1 of 6)	intron (NM_020724, intron 1 of 6)	123248	NM_020724	57484	Hs.659104	NM_020724	ENSG00000170153	RNF150	-	ring finger protein 150	protein-coding
4693	chr8	121464471	121464686	+	0	NA	Intergenic	L1PA16|LINE|L1	-174768	NR_002835	594842	Hs.668686	NR_002835		HAS2-AS1	HAS2-AS|HAS2AS|HASNT|NCRNA00077	HAS2 antisense RNA 1	ncRNA
4527	chr8	87918319	87919349	+	0	NA	Intergenic	MARNA|DNA|TcMar-Mariner	-44819	NM_152418	138009	Hs.371738	NM_152418	ENSG00000176566	DCAF4L2	WDR21C	DDB1 and CUL4 associated factor 4 like 2	protein-coding
2351	chr2	234246106	234246338	+	0	NA	Intergenic	Intergenic	195520	NM_006944	6694	Hs.444488	NM_006944	ENSG00000072080	SPP2	SPP-24|SPP24	secreted phosphoprotein 2	protein-coding
762	chr11	76605156	76605533	+	0	NA	Intergenic	Intergenic	64594	NM_001370189	2615	Hs.151641	NM_005512	ENSG00000137507	LRRC32	D11S833E|GARP	leucine rich repeat containing 32	protein-coding
3019	chr4	53640453	53640857	+	0	NA	Intergenic	Intergenic	47699	NR_046827	100873955	Hs.351074	NR_046827		LNX1-AS2	-	LNX1 antisense RNA 2	ncRNA
1424	chr15	69004252	69004660	+	0	NA	intron (NR_033672, intron 2 of 16)	MER57A-int|LTR|ERV1	-10239	NM_024505	79400	Hs.657932	NM_024505	ENSG00000255346	NOX5	-	NADPH oxidase 5	protein-coding
1251	chr14	29668228	29668706	+	0	NA	intron (NM_001330069, intron 2 of 18)	intron (NM_001330069, intron 2 of 18)	258629	NM_001348390	5587	Hs.508999	NM_002742	ENSG00000184304	PRKD1	CHDED|PKC-MU|PKCM|PKD|PRKCM	protein kinase D1	protein-coding
2754	chr3	98785187	98785517	+	0	NA	intron (NM_001323367, intron 6 of 9)	L2a|LINE|L2	22045	NM_001323368	10402	Hs.148716	NM_006100	ENSG00000064225	ST3GAL6	SIAT10|ST3GALVI	ST3 beta-galactoside alpha-2,3-sialyltransferase 6	protein-coding
317	chr1	195188867	195189181	+	0	NA	Intergenic	Intergenic	899691	NR_146895	105371673		NR_146895		LINC01724	-	long intergenic non-protein coding RNA 1724	ncRNA
1947	chr2	108440336	108440545	+	0	NA	Intergenic	LOR1-int|LTR|ERV1	-8766	NM_181453	9648	Hs.436505	NM_181453	ENSG00000135968	GCC2	GCC185|RANBP2L4|REN53	GRIP and coiled-coil domain containing 2	protein-coding
2173	chr2	181314210	181314481	+	0	NA	intron (NR_130784, intron 3 of 4)	intron (NR_130784, intron 3 of 4)	-8693	NR_039637	100616213		NR_039637	ENSG00000266705	MIR4437	mir-4437	microRNA 4437	ncRNA
4613	chr8	104517173	104517559	+	0	NA	intron (NM_001135703, intron 1 of 5)	intron (NM_001135703, intron 1 of 5)	-32901	NR_030330	693127		NR_030330	ENSG00000208032	MIR548A3	MIRN548A3	microRNA 548a-3	ncRNA
2825	chr3	134201677	134202021	+	0	NA	intron (NM_001005861, intron 6 of 14)	intron (NM_001005861, intron 6 of 14)	48895	NM_002958	6259	Hs.654562	NM_002958	ENSG00000163785	RYK	D3S3195|JTK5|JTK5A|RYK1	receptor like tyrosine kinase	protein-coding
3936	chr6	138600841	138601131	+	0	NA	Intergenic	Intergenic	-28417	NM_020464	57224	Hs.652741	NM_020464	ENSG00000135540	NHSL1	C6orf63	NHS like 1	protein-coding
3966	chr6	145529711	145530140	+	0	NA	Intergenic	Intergenic	156952	NM_001368132	7957	Hs.486696	NM_005670	ENSG00000112425	EPM2A	EPM2|MELF	EPM2A glucan phosphatase, laforin	protein-coding
1106	chr13	34556079	34556593	+	0	NA	intron (NR_047036, intron 1 of 2)	L2b|LINE|L2	84349	NR_047036	100874179	Hs.569253	NR_047036	ENSG00000225179	LINC00457	-	long intergenic non-protein coding RNA 457	ncRNA
2517	chr3	16647587	16647834	+	0	NA	Intergenic	MLT2B3|LTR|ERVL	-42287	NM_001351	1618	Hs.131179	NM_001351	ENSG00000092345	DAZL	DAZH|DAZL1|DAZLA|SPGYLA	deleted in azoospermia like	protein-coding
4060	chr7	23350522	23350785	+	0	NA	intron (NM_006547, intron 6 of 14)	L2a|LINE|L2	-45793	NR_145734	109616981		NR_145734	ENSG00000212264	SNORD65C	-	small nucleolar RNA, C/D box 65C	snoRNA
1180	chr13	74847979	74848370	+	0	NA	Intergenic	LTR8B|LTR|ERV1	295331	NR_034024	338864	Hs.97408	NR_034024	ENSG00000236678	LINC00347	-	long intergenic non-protein coding RNA 347	ncRNA
2244	chr2	205060244	205060583	+	0	NA	intron (NM_205863, intron 4 of 21)	intron (NM_205863, intron 4 of 21)	514938	NM_001302769	117583	Hs.657382	NM_057177	ENSG00000116117	PARD3B	ALS2CR19|PAR3B|PAR3L|PAR3beta	par-3 family cell polarity regulator beta	protein-coding
1273	chr14	45679804	45680239	+	0	NA	Intergenic	Intergenic	35581	NR_146546	105370479		NR_146546	ENSG00000258616	LINC02303	-	long intergenic non-protein coding RNA 2303	ncRNA
4575	chr8	94436298	94436652	+	0	NA	intron (NM_001205262, intron 3 of 3)	intron (NM_001205262, intron 3 of 3)	469	NM_001205263	25788	Hs.30561	NM_006550	ENSG00000197275	RAD54B	RDH54	RAD54 homolog B	protein-coding
4888	chr9	78127547	78127792	+	0	NA	Intergenic	Intergenic	-95858	NM_002072	2776	Hs.269782	NM_002072	ENSG00000156052	GNAQ	CMC1|G-ALPHA-q|GAQ|SWS	G protein subunit alpha q	protein-coding
518	chr10	33100977	33101413	+	0	NA	intron (NR_160030, intron 1 of 2)	intron (NR_160030, intron 1 of 2)	15612	NR_160030	101929447		NR_160030		IATPR	TCONS_00018476|linc-ITGB1	ITGB1 adjacent tumor promoting lncRNA	ncRNA
4792	chr9	7689461	7689829	+	0	NA	Intergenic	Intergenic	110133	NM_001318058	90871	Hs.7517	NM_033428	ENSG00000137038	DMAC1	C9orf123|TMEM261	distal membrane arm assembly complex 1	protein-coding
2185	chr2	183284759	183285076	+	0	NA	Intergenic	Intergenic	160474	NM_138285	129401	Hs.180591	NM_138285	ENSG00000163002	NUP35	MP-44|MP44|NP44|NUP53	nucleoporin 35	protein-coding
4336	chr7	136278093	136278431	+	0	NA	Intergenic	Intergenic	-300903	NM_001128619	767558	Hs.602015	NM_001128619	ENSG00000267697	LUZP6	MPD6|MTPNUT	leucine zipper protein 6	protein-coding
1840	chr2	50956884	50957257	+	0	NA	intron (NM_004801, intron 2 of 21)	intron (NM_004801, intron 2 of 21)	75062	NM_001330079	9378	Hs.637685	NM_004801	ENSG00000179915	NRXN1	Hs.22998|PTHSL2|SCZD17	neurexin 1	protein-coding
2606	chr3	48034128	48034537	+	0	NA	intron (NM_002375, intron 1 of 18)	intron (NM_002375, intron 1 of 18)	54516	NM_030885	4134	Hs.517949	NM_002375	ENSG00000047849	MAP4	-	microtubule associated protein 4	protein-coding
863	chr12	21516429	21516646	+	0	NA	3' UTR (NM_016072, exon 5 of 5)	3' UTR (NM_016072, exon 5 of 5)	-9759	NM_030572	80763	Hs.130692	NM_030572	ENSG00000134548	SPX	C12orf39	spexin hormone	protein-coding
4837	chr9	29564590	29565105	+	0	NA	Intergenic	Intergenic	-351246	NM_001354574	158038	Hs.444665	NM_152570	ENSG00000174482	LINGO2	LERN3|LRRN6C	leucine rich repeat and Ig domain containing 2	protein-coding
4884	chr9	74035824	74036258	+	0	NA	Intergenic	Intergenic	-335490	NR_121182	101927358	Hs.559523	NR_121182	ENSG00000227809	LOC101927358	-	uncharacterized LOC101927358	ncRNA
1041	chr12	93776480	93777471	+	0	NA	intron (NM_001320100, intron 2 of 2)	L1MB8|LINE|L1	-39152	NR_110092	101928731	Hs.659971	NR_110092	ENSG00000258274	LOC101928731	-	uncharacterized LOC101928731	ncRNA
1	chr1	5928941	5929461	+	0	NA	intron (NR_111987, intron 10 of 32)	L1MD2|LINE|L1	63224	NM_001291593	261734	Hs.462348	NM_015102	ENSG00000131697	NPHP4	POC10|SLSN4	nephrocystin 4	protein-coding
895	chr12	28779919	28780193	+	0	NA	Intergenic	MER44D|DNA|TcMar-Tigger	-369222	NM_001271783	55711	Hs.684482	NM_018099	ENSG00000064763	FAR2	HEL-S-81|MLSTD1|SDR10E2	fatty acyl-CoA reductase 2	protein-coding
196	chr1	169999307	169999701	+	0	NA	intron (NM_014970, intron 10 of 19)	intron (NM_014970, intron 10 of 19)	69411	NM_001204517	22920	Hs.433442	NM_014970	ENSG00000075945	KIFAP3	FLA3|KAP-1|KAP-3|KAP3|SMAP|Smg-GDS|dJ190I16.1	kinesin associated protein 3	protein-coding
1094	chr13	25865376	25865761	+	0	NA	intron (NM_016529, intron 33 of 36)	UCON14|DNA?|DNA?	185492	NM_001007538	387914	Hs.433791	NM_001007538	ENSG00000180730	SHISA2	C13orf13|PRO28631|TMEM46|WGAR9166|bA398O19.2|hShisa	shisa family member 2	protein-coding
2655	chr3	69283590	69283798	+	0	NA	intron (NM_015123, intron 5 of 22)	intron (NM_015123, intron 5 of 22)	102394	NM_015123	23150	Hs.371681	NM_015123	ENSG00000114541	FRMD4B	6030440G05Rik|GRSP1	FERM domain containing 4B	protein-coding
181	chr1	163265572	163265959	+	0	NA	intron (NM_001254748, intron 2 of 5)	L2c|LINE|L2	56026	NR_045630	8490	Hs.24950	NM_003617	ENSG00000143248	RGS5	MST092|MST106|MST129|MSTP032|MSTP092|MSTP106|MSTP129	regulator of G protein signaling 5	protein-coding
3375	chr5	55672362	55673068	+	0	NA	intron (NM_001349385, intron 3 of 14)	intron (NM_001349385, intron 3 of 14)	20338	NR_047649	153129	Hs.742101	NM_173514	ENSG00000177058	SLC38A9	URLC11	solute carrier family 38 member 9	protein-coding
1048	chr12	100289902	100290491	+	0	NA	intron (NM_017988, intron 2 of 17)	intron (NM_017988, intron 2 of 17)	22812	NM_001330253	55681	Hs.506481	NM_017988	ENSG00000136021	SCYL2	CVAK104	SCY1 like pseudokinase 2	protein-coding
4779	chr8	137708838	137709338	+	0	NA	Intergenic	L1MC2|LINE|L1	-295500	NR_125428	101927915	Hs.695851	NR_125428		LOC101927915	-	uncharacterized LOC101927915	ncRNA
1489	chr16	63577946	63578334	+	0	NA	Intergenic	Intergenic	-1541702	NM_001796	1006	Hs.368322	NM_001796	ENSG00000150394	CDH8	Nbla04261	cadherin 8	protein-coding
1843	chr2	52312581	52312943	+	0	NA	intron (NR_135237, intron 7 of 10)	intron (NR_135237, intron 7 of 10)	-57886	NR_135239	105374596		NR_135239	ENSG00000225444	LINC01867	-	long intergenic non-protein coding RNA 1867	ncRNA
3956	chr6	142304343	142304618	+	0	NA	intron (NM_198569, intron 1 of 24)	intron (NM_198569, intron 1 of 24)	2473	NM_198569	57211	Hs.743302	NM_020455	ENSG00000112414	ADGRG6	APG1|DREG|GPR126|LCCS9|PR126|PS1TP2|VIGR	adhesion G protein-coupled receptor G6	protein-coding
2633	chr3	62938491	62938948	+	0	NA	Intergenic	MLT1C|LTR|ERVL-MaLR	-63303	NM_183393	8618	Hs.654933	NM_003716	ENSG00000163618	CADPS	CADPS1|CAPS|CAPS1|UNC-31	calcium dependent secretion activator	protein-coding
3293	chr4	181662383	181662813	+	0	NA	Intergenic	Intergenic	167375	NR_147188	105377573	Hs.333288	NR_147188	ENSG00000251336	TEMN3-AS1	-	TENM3 antisense transcript 1	ncRNA
3737	chr6	23590073	23590536	+	0	NA	Intergenic	Intergenic	-535911	NM_080723	140767	Hs.726270	NM_080723	ENSG00000152954	NRSN1	VMP|p24	neurensin 1	protein-coding
3908	chr6	131173682	131174053	+	0	NA	intron (NM_016377, intron 5 of 7)	intron (NM_016377, intron 5 of 7)	38400	NM_016377	9465	Hs.486483	NM_004842	ENSG00000118507	AKAP7	AKAP15|AKAP18	A-kinase anchoring protein 7	protein-coding
[truncated: 3,102 more rows]

## Sheet: HDAC2 unique peaks
HDAC2 peaks (with 2 antibodies):
[truncated: 1,926 more rows]

[truncated: 4 more sheets: genes with only SALL4 peaks, genes with only HDAC2 peaks, Enrichment analysis 1, Enrichment Analysis 2]
