# Supplementary material for: Epigenetic control of melanoma cell invasiveness by the stem cell factor SALL4
Source: Nat Commun. 2021 Aug 20;12:5056. doi: 10.1038/s41467-021-25326-8 (PMC8379183; doi:10.1038/s41467-021-25326-8)
Supplement: Supplementary file 10 — Supplementary Data 7 [file 41467_2021_25326_MOESM10_ESM.xlsx]

## Sheet: siCtrl
siCtrl sample; H3K27ac ChIP Seq peaks
PeakID (cmd=annotatePeaks.pl /home/claudia/Claudio/Johanna-Sommer/REGIONS/siCtrl_regionsDEF.txt hg19)	Chr	Start	End	Strand	Peak Score	Focus Ratio/Region Size	Annotation	Detailed Annotation	Distance to TSS	Nearest PromoterID	Entrez ID	Nearest Unigene	Nearest Refseq	Nearest Ensembl	Gene Name	Gene Alias	Gene Description	Gene Type
chr1-16909	chr1	236023712	236046884	+	1177.1	23172	intron (NR_102436, intron 1 of 3)	MER39|LTR|ERV1	-5071	NM_000081	1130	Hs.532411	NM_000081	ENSG00000143669	LYST	CHS|CHS1	lysosomal trafficking regulator	protein-coding
chr6-33241	chr6	10426507	10444040	+	935.7	17533	promoter-TSS (NR_027793)	promoter-TSS (NR_027793)	-218	NR_027793	221718	Hs.44714	NM_152738		LINC00518	C6orf218	long intergenic non-protein coding RNA 518	ncRNA
chr1-137837	chr1	157970087	157996241	+	894.2	26154	intron (NM_001286349, intron 1 of 12)	intron (NM_001286349, intron 1 of 12)	20101	NM_001286349	55243	Hs.272234	NM_018240	ENSG00000183853	KIRREL	NEPH1	kin of IRRE like (Drosophila)	protein-coding
chr7-67303	chr7	130578407	130598003	+	874.7	19596	intron (NR_110472, intron 2 of 3)	MIR|SINE|MIR	9864	NR_110472	378805	Hs.150556	NM_001085379	ENSG00000231721	LINC-PINT	LincRNA-Pint|MKLN1-AS1|PINT	long intergenic non-protein coding RNA, p53 induced transcript	ncRNA
chr6-31264	chr6	10404769	10416225	+	863.7	11456	exon (NM_001032280, exon 2 of 7)	exon (NM_001032280, exon 2 of 7)	-2054	NR_033910	100130275	Hs.661431	NR_033910		TFAP2A-AS1	-	TFAP2A antisense RNA 1	ncRNA
chr1-26682	chr1	221994074	222013231	+	863.3	19157	intron (NR_125989, intron 3 of 3)	L2c|LINE|L2	10356	NR_125989
chr17-29746	chr17	48126921	48144844	+	783.8	17923	intron (NM_002204, intron 1 of 25)	intron (NM_002204, intron 1 of 25)	2550	NM_002204	3675	Hs.265829	NM_002204	ENSG00000005884	ITGA3	CD49C|FRP-2|GAP-B3|GAPB3|ILNEB|MSK18|VCA-2|VL3A|VLA3a	integrin alpha 3	protein-coding
chr17-35489	chr17	59390098	59405174	+	763	15076	intron (NM_001099432, intron 23 of 24)	MIRb|SINE|MIR	79331	NR_125749	103689912	Hs.410998	NR_125749	ENSG00000267280	TBX2-AS1	-	TBX2 antisense RNA 1	ncRNA
chr8-49930	chr8	126229234	126242020	+	748.3	12786	intron (NM_173685, intron 5 of 7)	AluSx3|SINE|Alu	131544	NM_173685	286053	Hs.388297	NM_173685	ENSG00000156831	NSMCE2	C8orf36|MMS21|NSE2|ZMIZ7	NSE2/MMS21 homolog, SMC5-SMC6 complex SUMO ligase	protein-coding
chr17-56250	chr17	66372486	66387762	+	744.3	15276	intron (NM_001267727, intron 8 of 11)	intron (NM_001267727, intron 8 of 11)	-29640	NM_001278433	5573	Hs.280342	NM_002734	ENSG00000108946	PRKAR1A	ACRDYS1|ADOHR|CAR|CNC|CNC1|PKR1|PPNAD1|PRKAR1|TSE1	protein kinase, cAMP-dependent, regulatory, type I, alpha	protein-coding
chr6-11306	chr6	13319045	13329432	+	729.6	10387	intron (NM_001143966, intron 2 of 6)	MIRb|SINE|MIR	4577	NM_001143964	51256	Hs.484678	NM_016495	ENSG00000145979	TBC1D7	MGCPH|PIG51|TBC7	TBC1 domain family, member 7	protein-coding
chr8-64653	chr8	88945117	88956908	+	695.4	11791	Intergenic	MLT1G-int|LTR|ERVL-MaLR	-64716	NM_152418	138009	Hs.371738	NM_152418	ENSG00000176566	DCAF4L2	WDR21C	DDB1 and CUL4 associated factor 4-like 2	protein-coding
chr6-10782	chr6	11424574	11435395	+	691.9	10821	Intergenic	Intergenic	-47403	NM_001142393	4739	Hs.37982	NM_006403	ENSG00000111859	NEDD9	CAS-L|CAS2|CASL|CASS2|HEF1	neural precursor cell expressed, developmentally down-regulated 9	protein-coding
chr8-11793	chr8	130692527	130703962	+	684.3	11435	Intergenic	Intergenic	-5759	NR_130917
chr8-8723	chr8	94886412	94896470	+	672.1	10058	Intergenic	Intergenic	36906	NR_039602	100616169		NR_039602	ENSG00000276513	MIR378D2	mir-378d-2	microRNA 378d-2	ncRNA
chr11-12637	chr11	65236586	65250965	+	670.4	14379	Intergenic	AluSg|SINE|Alu	-21458	NR_002819	378938	Hs.621695	NR_002819	ENSG00000251562	MALAT1	HCN|LINC00047|NCRNA00047|NEAT2|PRO2853|mascRNA	metastasis associated lung adenocarcinoma transcript 1 (non-protein coding)	ncRNA
chr6-24445	chr6	4020592	4029808	+	664.9	9216	intron (NM_003913, intron 1 of 14)	intron (NM_003913, intron 1 of 14)	3631	NM_003913	8899	Hs.159014	NM_003913	ENSG00000112739	PRPF4B	PR4H|PRP4|PRP4H|PRP4K|dJ1013A10.1	pre-mRNA processing factor 4B	protein-coding
chr17-42576	chr17	79354215	79367860	+	664.1	13645	Intergenic	CpG	-1877	NM_001272086	100130370	Hs.646594	NM_001272086		LOC100130370	-	uncharacterized LOC100130370	protein-coding
chr3-62460	chr3	53266317	53280734	+	661.2	14417	intron (NM_001258028, intron 4 of 14)	AluJr|SINE|Alu	16605	NM_001258028	7086	Hs.89643	NM_001064	ENSG00000163931	TKT	HEL-S-48|HEL107|TK|TKT1	transketolase	protein-coding
chr3-19922	chr3	62943852	62956608	+	660.7	12756	Intergenic	Intergenic	-89166	NM_183393	8618	Hs.654933	NM_003716	ENSG00000163618	CADPS	CADPS1|CAPS|CAPS1	Ca++-dependent secretion activator	protein-coding
chr11-39872	chr11	65183490	65198627	+	660.3	15137	non-coding (NR_131012, exon 1 of 1)	non-coding (NR_131012, exon 1 of 1)	789	NR_028272	283131	Hs.523789	NR_002802		NEAT1	LINC00084|NCRNA00084|TncRNA|VINC	nuclear paraspeckle assembly transcript 1 (non-protein coding)	ncRNA
chr8-9740	chr8	125853878	125862463	+	631	8585	Intergenic	MER82|DNA|TcMar-Tigger	-23870	NR_039809	100616255		NR_039809	ENSG00000263735	MIR4662B	-	microRNA 4662b	ncRNA
chr6-5076	chr6	11200075	11209929	+	624.3	9854	intron (NM_182966, intron 2 of 2)	intron (NM_182966, intron 2 of 2)	27913	NM_182966	4739	Hs.37982	NM_006403	ENSG00000111859	NEDD9	CAS-L|CAS2|CASL|CASS2|HEF1	neural precursor cell expressed, developmentally down-regulated 9	protein-coding
chr1-162879	chr1	222159377	222172760	+	605.2	13383	Intergenic	MER57E1|LTR|ERV1	-152060	NR_125989
chr8-15405	chr8	124545159	124554569	+	598.4	9410	intron (NM_058229, intron 1 of 8)	intron (NM_058229, intron 1 of 8)	3629	NM_001242463	114907	Hs.403933	NM_058229	ENSG00000156804	FBXO32	Fbx32|MAFbx	F-box protein 32	protein-coding
chr5-54915	chr5	159894781	159908684	+	591.8	13903	TTS (NR_036095)	TTS (NR_036095)	323	NR_036095	100422938		NR_036095		MIR3142	-	microRNA 3142	ncRNA
chr10-63002	chr10	82258780	82272378	+	589	13598	intron (NM_030927, intron 3 of 8)	intron (NM_030927, intron 3 of 8)	-25427	NR_120662	102723703	Hs.308615	NR_120662		LOC102723703	-	uncharacterized LOC102723703	ncRNA
chr3-49405	chr3	88080371	88090675	+	587	10304	Intergenic	Intergenic	22623	NM_003663	8545	Hs.444818	NM_003663	ENSG00000163320	CGGBP1	CGGBP|p20-CGGBP	CGG triplet repeat binding protein 1	protein-coding
chr2-41537	chr2	29327129	29343736	+	583.6	16607	intron (NM_001287528, intron 1 of 14)	L1MDb|LINE|L1	-2312	NR_109844	79745	Hs.122927	NM_024692	ENSG00000115295	CLIP4	RSNL2	CAP-GLY domain containing linker protein family, member 4	protein-coding
chr10-2191	chr10	82214084	82226594	+	582.6	12510	intron (NM_001128309, intron 1 of 5)	intron (NM_001128309, intron 1 of 5)	6301	NM_001128309	81619	Hs.718943	NM_030927	ENSG00000108219	TSPAN14	DC-TM4F2|TM4SF14	tetraspanin 14	protein-coding
chr11-79383	chr11	118778264	118796734	+	580.4	18470	Intergenic	Intergenic	-5886	NM_182557	283149	Hs.414740	NM_182557		BCL9L	BCL9-2|DLNB11	B-cell CLL/lymphoma 9-like	protein-coding
chr6-16289	chr6	10395606	10404532	+	576.3	8926	intron (NM_003220, intron 6 of 6)	intron (NM_003220, intron 6 of 6)	-12482	NR_033910	100130275	Hs.661431	NR_033910		TFAP2A-AS1	-	TFAP2A antisense RNA 1	ncRNA
chr6-10636	chr6	3743823	3754565	+	569.5	10742	intron (NM_183373, intron 1 of 4)	intron (NM_183373, intron 1 of 4)	3052	NM_183373	221749	Hs.484500	NM_183373	ENSG00000168994	PXDC1	C6orf145	PX domain containing 1	protein-coding
chr1-50830	chr1	221901862	221915468	+	566.8	13606	intron (NR_111940, intron 1 of 2)	intron (NR_111940, intron 1 of 2)	1577	NR_111939	11221	Hs.497822	NM_007207	ENSG00000143507	DUSP10	MKP-5|MKP5	dual specificity phosphatase 10	protein-coding
chr3-116579	chr3	41239125	41253592	+	556.8	14467	intron (NM_001904, intron 1 of 14)	intron (NM_001904, intron 1 of 14)	5416	NM_001904	1499	Hs.476018	NM_001904	ENSG00000168036	CTNNB1	CTNNB|MRD19|armadillo	catenin (cadherin-associated protein), beta 1	protein-coding
chr6-24678	chr6	13303449	13311048	+	555.1	7599	intron (NM_001258457, intron 5 of 6)	intron (NM_001258457, intron 5 of 6)	-11430	NM_001242698	100130357	Hs.657498	NM_001242698		LOC100130357	-	uncharacterized LOC100130357	protein-coding
chr10-87084	chr10	4803584	4816252	+	547.7	12668	Intergenic	Intergenic	-58451	NM_001271021	83592	Hs.657944	NM_031436	ENSG00000165568	AKR1E2	AKR1CL2|AKRDC1|LoopADR|hTSP|htAKR	aldo-keto reductase family 1, member E2	protein-coding
chr11-8285	chr11	65255332	65264926	+	519.1	9594	Intergenic	Intergenic	-5104	NR_002819	378938	Hs.621695	NR_002819	ENSG00000251562	MALAT1	HCN|LINC00047|NCRNA00047|NEAT2|PRO2853|mascRNA	metastasis associated lung adenocarcinoma transcript 1 (non-protein coding)	ncRNA
chr10-52698	chr10	29538205	29548643	+	517.4	10438	Intergenic	Intergenic	-34566	NM_032517	84569	Hs.558572	NM_032517	ENSG00000120563	LYZL1	KAAG648|LYC2|PRO1278|bA534G20.1	lysozyme-like 1	protein-coding
chr3-81352	chr3	56801430	56812263	+	516.7	10833	intron (NM_001289698, intron 3 of 10)	MIRb|SINE|MIR	2899	NM_001128616	50650	Hs.476402	NM_019555	ENSG00000163947	ARHGEF3	GEF3|STA3|XPLN	Rho guanine nucleotide exchange factor 3	protein-coding
chr7-42259	chr7	104647624	104659284	+	506.1	11660	non-coding (NR_024586, exon 1 of 1)	non-coding (NR_024586, exon 1 of 1)	1134	NR_024586	100216545	Hs.631150	NR_024586		KMT2E-AS1	-	KMT2E antisense RNA 1 (head to head)	ncRNA
chr9-53966	chr9	132240796	132254710	+	500.3	13914	Intergenic	L2c|LINE|L2	-3186	NR_038955	100506190	Hs.529860	NR_038955		LINC00963	-	long intergenic non-protein coding RNA 963	ncRNA
chr1-63559	chr1	120173187	120188669	+	500.2	15482	intron (NM_001080470, intron 1 of 2)	intron (NM_001080470, intron 1 of 2)	9462	NM_001080470	90874	Hs.381105	NM_001080470	ENSG00000143067	ZNF697	-	zinc finger protein 697	protein-coding
chr8-14711	chr8	124700036	124707644	+	496.9	7608	intron (NM_001003954, intron 9 of 11)	MIR|SINE|MIR	-38650	NM_001081675	340359	Hs.450252	NM_001081675	ENSG00000175946	KLHL38	C8ORFK36	kelch-like family member 38	protein-coding
chr19-26340	chr19	3545226	3557544	+	490.1	12318	intron (NM_001287529, intron 1 of 9)	intron (NM_001287529, intron 1 of 9)	6197	NM_174983	126321	Hs.656901	NM_021731	ENSG00000161091	MFSD12	C19orf28|PP3501	major facilitator superfamily domain containing 12	protein-coding
chr6-80905	chr6	3244749	3253396	+	488.9	8647	Intergenic	Intergenic	-10090	NM_001128591	389362	Hs.207069	NM_001128591	ENSG00000180822	PSMG4	C6orf86|PAC4|bA506K6.2	proteasome (prosome, macropain) assembly chaperone 4	protein-coding
chr10-56053	chr10	63795290	63808925	+	488.7	13635	intron (NM_032199, intron 4 of 9)	intron (NM_032199, intron 4 of 9)	-6863	NM_001244638	84159	Hs.535297	NM_032199	ENSG00000150347	ARID5B	DESRT|MRF-2|MRF2	AT rich interactive domain 5B (MRF1-like)	protein-coding
chr1-82040	chr1	156082528	156093502	+	480	10974	intron (NM_170708, intron 1 of 10)	intron (NM_170708, intron 1 of 10)	3554	NM_170707	4000	Hs.594444	NM_005572	ENSG00000160789	LMNA	CDCD1|CDDC|CMD1A|CMT2B1|EMD2|FPL|FPLD|FPLD2|HGPS|IDC|LDP1|LFP|LGMD1B|LMN1|LMNC|LMNL1|PRO1	lamin A/C	protein-coding
chr11-48063	chr11	65265152	65275602	+	478.4	10450	non-coding (NR_002819, exon 1 of 1)	non-coding (NR_002819, exon 1 of 1)	5144	NR_002819	378938	Hs.621695	NR_002819	ENSG00000251562	MALAT1	HCN|LINC00047|NCRNA00047|NEAT2|PRO2853|mascRNA	metastasis associated lung adenocarcinoma transcript 1 (non-protein coding)	ncRNA
chr20-7124	chr20	45978712	45990508	+	473.1	11796	intron (NM_001281772, intron 1 of 23)	intron (NM_001281772, intron 1 of 23)	1023	NM_001281775	23613	Hs.446240	NM_012408	ENSG00000101040	ZMYND8	PRKCBP1|PRO2893|RACK7	zinc finger, MYND-type containing 8	protein-coding
chr22-3922	chr22	20872473	20881869	+	466.1	9396	intron (NM_001293237, intron 1 of 16)	intron (NM_001293237, intron 1 of 16)	14836	NM_001293237	51586	Hs.517421	NM_015889	ENSG00000099917	MED15	ARC105|CAG7A|CTG7A|PCQAP|TIG-1|TIG1|TNRC7	mediator complex subunit 15	protein-coding
chr8-107936	chr8	67417359	67427120	+	463.9	9761	intron (NM_152765, intron 3 of 5)	intron (NM_152765, intron 3 of 5)	16748	NM_152765	254778	Hs.268869	NM_152765	ENSG00000169085	C8orf46	-	chromosome 8 open reading frame 46	protein-coding
chr8-42006	chr8	88984823	88994024	+	459.1	9201	Intergenic	L2b|LINE|L2	-103127	NM_152418	138009	Hs.371738	NM_152418	ENSG00000176566	DCAF4L2	WDR21C	DDB1 and CUL4 associated factor 4-like 2	protein-coding
chr11-34934	chr11	58339237	58351943	+	455.1	12706	promoter-TSS (NM_001197051)	promoter-TSS (NM_001197051)	122	NM_001307951
chr11-67857	chr11	88907474	88920980	+	455	13506	intron (NM_000372, intron 1 of 4)	intron (NM_000372, intron 1 of 4)	3187	NM_000372	7299	Hs.503555	NM_000372	ENSG00000077498	TYR	ATN|CMM8|OCA1|OCA1A|OCAIA|SHEP3	tyrosinase	protein-coding
chr1-93567	chr1	178229728	178242300	+	449.2	12572	intron (NM_170692, intron 1 of 17)	LTR9B|LTR|ERV1	-74592	NM_004841	9462	Hs.496139	NM_004841		RASAL2	NGAP	RAS protein activator like 2	protein-coding
chr3-52213	chr3	69130353	69139289	+	447.7	8936	intron (NM_006407, intron 1 of 2)	intron (NM_006407, intron 1 of 2)	731	NM_006407	10550	Hs.518060	NM_006407	ENSG00000144746	ARL6IP5	DERP11|GTRAP3-18|HSPC127|JWA|PRAF3|addicsin|hp22|jmx	ADP-ribosylation factor like GTPase 6 interacting protein 5	protein-coding
chr18-10745	chr18	20713676	20728291	+	446.5	14615	intron (NM_001100619, intron 1 of 9)	intron (NM_001100619, intron 1 of 9)	5256	NM_001100619	91768	Hs.11108	NM_138375	ENSG00000134508	CABLES1	CABL1|CABLES|HsT2563|IK3-1	Cdk5 and Abl enzyme substrate 1	protein-coding
chr10-27405	chr10	101535217	101545603	+	445.4	10386	Intergenic	Intergenic	-1945	NM_000392	1244	Hs.368243	NM_000392	ENSG00000023839	ABCC2	ABC30|CMOAT|DJS|MRP2|cMRP	ATP binding cassette subfamily C member 2	protein-coding
chr8-17463	chr8	90621596	90629124	+	445	7528	Intergenic	Intergenic	144579	NR_125822	101929709	Hs.651324	NR_125822	ENSG00000251136	LOC101929709	-	uncharacterized LOC101929709	ncRNA
chr8-72570	chr8	81826095	81833870	+	439.5	7775	Intergenic	Intergenic	-42966	NM_001033723	619279	Hs.434957	NM_032651	ENSG00000164684	ZNF704	Gig1	zinc finger protein 704	protein-coding
chr3-66268	chr3	48594655	48604563	+	438.5	9908	3' UTR (NM_033199, exon 2 of 2)	3' UTR (NM_033199, exon 2 of 2)	1592	NM_033199	90226	Hs.631914	NM_033199	ENSG00000145040	UCN2	SRP|UCN-II|UCNI|UR|URP	urocortin 2	protein-coding
chr8-92033	chr8	29195696	29208171	+	434.8	12475	intron (NM_001394, intron 1 of 3)	intron (NM_001394, intron 1 of 3)	4389	NM_057158	1846	Hs.417962	NM_001394	ENSG00000120875	DUSP4	HVH2|MKP-2|MKP2|TYP	dual specificity phosphatase 4	protein-coding
chr8-32439	chr8	54791193	54798605	+	430.6	7412	intron (NR_104579, intron 1 of 3)	CpG-25682	1467	NR_104578	8601	Hs.368733	NM_003702	ENSG00000147509	RGS20	RGSZ1|ZGAP1|g(z)GAP|gz-GAP	regulator of G-protein signaling 20	protein-coding
chr11-46502	chr11	126220758	126234003	+	429.4	13245	intron (NM_006278, intron 1 of 10)	intron (NM_006278, intron 1 of 10)	1591	NM_006278	6484	Hs.591947	NM_006278	ENSG00000110080	ST3GAL4	CGS23|NANTA3|SAT3|SIAT4|SIAT4C|ST3GalIV|STZ	ST3 beta-galactoside alpha-2,3-sialyltransferase 4	protein-coding
chr2-66873	chr2	145691411	145705035	+	423.8	13624	intron (NR_033870, intron 3 of 4)	MIRb|SINE|MIR	272689	NR_033870	401014	Hs.742290	NR_033870	ENSG00000226674	TEX41	DKFZp686O1327|LINC00953	testis expressed 41 (non-protein coding)	ncRNA
chr11-11839	chr11	65677491	65686549	+	421.7	9058	Intergenic	AluY|SINE|Alu	4511	NM_031450	83638	Hs.433573	NM_031450	ENSG00000175573	C11orf68	BLES03|P5326	chromosome 11 open reading frame 68	protein-coding
chr1-56073	chr1	117032240	117042698	+	420.5	10458	Intergenic	Intergenic	-16021	NR_125972
chr8-12233	chr8	124717784	124723936	+	418.1	6152	intron (NM_001003954, intron 3 of 11)	intron (NM_001003954, intron 3 of 11)	28787	NM_001003954	312	Hs.181107	NM_004306	ENSG00000104537	ANXA13	ANX13|ISA	annexin A13	protein-coding
chr8-61095	chr8	90553034	90561237	+	416.3	8203	Intergenic	AluY|SINE|Alu	212804	NR_125822	101929709	Hs.651324	NR_125822	ENSG00000251136	LOC101929709	-	uncharacterized LOC101929709	ncRNA
chr11-14470	chr11	65658326	65668671	+	412.2	10345	intron (NR_125339, intron 1 of 2)	FLAM_C|SINE|Alu	4499	NR_125339	8061	Hs.283565	NM_005438	ENSG00000175592	FOSL1	FRA|FRA1|fra-1	FOS-like antigen 1	protein-coding
chr2-90418	chr2	145778711	145789293	+	411.8	10582	intron (NR_033870, intron 3 of 4)	intron (NR_033870, intron 3 of 4)	358468	NR_033870	401014	Hs.742290	NR_033870	ENSG00000226674	TEX41	DKFZp686O1327|LINC00953	testis expressed 41 (non-protein coding)	ncRNA
chr19-37084	chr19	35643009	35653872	+	411.7	10863	intron (NR_028406, intron 2 of 7)	MLT1K|LTR|ERVL-MaLR	2595	NM_001164605	53827	Hs.333418	NM_014164	ENSG00000089327	FXYD5	DYSAD|HSPC113|IWU1|KCT1|OIT2|PRO6241|RIC	FXYD domain containing ion transport regulator 5	protein-coding
chr2-100061	chr2	220544349	220556969	+	406.3	12620	Intergenic	AluSx|SINE|Alu	58367	NR_048551	6508	Hs.1176	NM_005070	ENSG00000114923	SLC4A3	AE3|SLC2C	solute carrier family 4 (anion exchanger), member 3	protein-coding
chr10-74937	chr10	90295098	90305922	+	405	10824	intron (NM_018363, intron 4 of 6)	MARNA|DNA|TcMar-Mariner	42572	NM_018363	55328	Hs.149849	NM_018363	ENSG00000184719	RNLS	C10orf59|RENALASE	renalase, FAD-dependent amine oxidase	protein-coding
chr6-54724	chr6	10518543	10525386	+	403.3	6843	intron (NM_145649, intron 1 of 4)	intron (NM_145649, intron 1 of 4)	396	NM_145649	2651	Hs.519884	NM_001491	ENSG00000111846	GCNT2	CCAT|CTRCT13|GCNT2C|GCNT5|IGNT|II|NACGT1|NAGCT1|ULG3|bA360O19.2|bA421M1.1	glucosaminyl (N-acetyl) transferase 2, I-branching enzyme (I blood group)	protein-coding
chr17-23009	chr17	78758947	78767923	+	398.5	8976	intron (NM_001163034, intron 6 of 29)	intron (NM_001163034, intron 6 of 29)	15997	NR_110852	101928855	Hs.670692	NR_110852	ENSG00000262833	LOC101928855	-	uncharacterized LOC101928855	ncRNA
chr8-48316	chr8	41008356	41020289	+	397.3	11933	Intergenic	LTR45B|LTR|ERV1	152668	NM_003012	6422	Hs.213424	NM_003012	ENSG00000104332	SFRP1	FRP|FRP-1|FRP1|FrzA|SARP2	secreted frizzled-related protein 1	protein-coding
chr6-33414	chr6	15244547	15251440	+	395.6	6893	TTS (NR_120502)	TTS (NR_120502)	934	NR_120502	100506681	Hs.664092	NR_120502	ENSG00000235488	JARID2-AS1	-	JARID2 antisense RNA 1	ncRNA
chr8-83076	chr8	102166120	102173166	+	392.9	7046	Intergenic	Intergenic	48317	NM_001267708	51123	Hs.374485	NM_016096	ENSG00000120963	ZNF706	HSPC038|PNAS-106|PNAS-113	zinc finger protein 706	protein-coding
chr8-81617	chr8	67427795	67436056	+	391.9	8261	Intergenic	Intergenic	26434	NM_152765	254778	Hs.268869	NM_152765	ENSG00000169085	C8orf46	-	chromosome 8 open reading frame 46	protein-coding
chr16-7581	chr16	57662541	57674196	+	391.3	11655	intron (NM_001145772, intron 1 of 14)	intron (NM_001145772, intron 1 of 14)	-4839	NM_001290144	9289	Hs.513633	NM_005682	ENSG00000205336	ADGRG1	BFPP|BPPR|GPR56|TM7LN4|TM7XN1	adhesion G protein-coupled receptor G1	protein-coding
chr1-98995	chr1	156714881	156722937	+	391	8056	intron (NM_001126050, intron 1 of 5)	intron (NM_001126050, intron 1 of 5)	2634	NM_004494	3068	Hs.743948	NM_004494	ENSG00000143321	HDGF	HMG1L2	hepatoma-derived growth factor	protein-coding
chr17-40244	chr17	79369300	79378429	+	390.1	9129	TTS (NR_039894)	TTS (NR_039894)	343	NM_001291324	57597	Hs.514580	NM_024696	ENSG00000266074	BAHCC1	BAHD2	BAH domain and coiled-coil containing 1	protein-coding
chr17-44841	chr17	74552108	74561361	+	386.2	9253	promoter-TSS (NR_004396)	promoter-TSS (NR_004396)	-456	NR_004396	677849		NR_004396	ENSG00000199961	SNORD1B	R38B|snR38B	small nucleolar RNA, C/D box 1B	snoRNA
chr8-29830	chr8	94927332	94935286	+	383.8	7954	intron (NM_001161779, intron 2 of 2)	intron (NM_001161779, intron 2 of 2)	2030	NM_001161781	54704	Hs.22265	NM_018444	ENSG00000164951	PDP1	PDH|PDP|PDPC|PPM2C	pyruvate dehyrogenase phosphatase catalytic subunit 1	protein-coding
chr8-28879	chr8	128745574	128753166	+	383	7592	intron (NM_002467, intron 1 of 2)	CpG	1055	NM_002467	4609	Hs.202453	NM_002467	ENSG00000136997	MYC	MRTL|MYCC|bHLHe39|c-Myc	v-myc avian myelocytomatosis viral oncogene homolog	protein-coding
chr10-44499	chr10	3818930	3827436	+	382.7	8506	intron (NR_027653, intron 2 of 3)	L3|LINE|CR1	4290	NM_001160125	1316	Hs.4055	NM_001300	ENSG00000067082	KLF6	BCD1|CBA1|COPEB|CPBP|GBF|PAC1|ST12|ZF9	Kruppel-like factor 6	protein-coding
chr3-98921	chr3	16099487	16110757	+	380.7	11270	Intergenic	Intergenic	-111062	NM_054110	117248	Hs.411308	NM_054110	ENSG00000131386	GALNT15	GALNACT15|GALNT13|GALNT7|GALNTL2|PIH5	polypeptide N-acetylgalactosaminyltransferase 15	protein-coding
chr1-41197	chr1	156466448	156476032	+	379.5	9584	promoter-TSS (NM_005920)	promoter-TSS (NM_005920)	-606	NM_005920	4209	Hs.314327	NM_005920	ENSG00000116604	MEF2D	-	myocyte enhancer factor 2D	protein-coding
chr6-45277	chr6	13998552	14004390	+	378.1	5838	Intergenic	Intergenic	76047	NM_001165033	221687	Hs.111164	NM_152737	ENSG00000180537	RNF182	-	ring finger protein 182	protein-coding
chr3-76110	chr3	58032976	58040516	+	377.8	7540	intron (NM_001457, intron 1 of 45)	intron (NM_001457, intron 1 of 45)	42619	NM_001457	2317	Hs.476448	NM_001457	ENSG00000136068	FLNB	ABP-278|ABP-280|AOI|FH1|FLN-B|FLN1L|LRS1|SCT|TABP|TAP	filamin B, beta	protein-coding
chr1-61539	chr1	234748668	234758909	+	377.8	10241	Intergenic	Intergenic	-8517	NM_001077397	359948	Hs.350268	NM_182972	ENSG00000168264	IRF2BP2	-	interferon regulatory factor 2 binding protein 2	protein-coding
chr10-38099	chr10	4699020	4708555	+	376.6	9535	intron (NR_015425, intron 2 of 2)	intron (NR_015425, intron 2 of 2)	5439	NR_015425	338588	Hs.121365	NR_015425		LINC00705	-	long intergenic non-protein coding RNA 705	ncRNA
chr10-72092	chr10	126420230	126429889	+	375.8	9659	intron (NM_014661, intron 1 of 4)	intron (NM_014661, intron 1 of 4)	7871	NM_014661	9679	Hs.129195	NM_014661	ENSG00000189319	FAM53B	KIAA0140|bA12J10.2|smp	family with sequence similarity 53, member B	protein-coding
chr2-53498	chr2	145268522	145277342	+	375	8820	intron (NR_033258, intron 2 of 2)	intron (NR_033258, intron 2 of 2)	-4249	NR_040248	100303491	Hs.560789	NR_040248	ENSG00000238057	ZEB2-AS1	ZEB2-AS|ZEB2AS|ZEB2NAT	ZEB2 antisense RNA 1	ncRNA
chr11-47835	chr11	61730910	61739321	+	374.7	8411	promoter-TSS (NM_002032)	promoter-TSS (NM_002032)	17	NM_002032	2495	Hs.524910	NM_002032	ENSG00000167996	FTH1	FHC|FTH|FTHL6|HFE5|PIG15|PLIF	ferritin, heavy polypeptide 1	protein-coding
chr10-56032	chr10	63656634	63666681	+	373.8	10047	intron (NM_032199, intron 1 of 9)	intron (NM_032199, intron 1 of 9)	644	NM_032199	84159	Hs.535297	NM_032199	ENSG00000150347	ARID5B	DESRT|MRF-2|MRF2	AT rich interactive domain 5B (MRF1-like)	protein-coding
chr15-35359	chr15	33434729	33446945	+	373.8	12216	intron (NM_001277313, intron 4 of 20)	LTR33|LTR|ERVL	46097	NM_001277313	342184	Hs.657649	NM_198500	ENSG00000248905	FMN1	FMN|LD	formin 1	protein-coding
chr17-6387	chr17	75314725	75322474	+	373.3	7749	intron (NM_006640, intron 1 of 10)	intron (NM_006640, intron 1 of 10)	3002	NM_006640	10801	Hs.440932	NM_006640	ENSG00000184640	2009-09-01	AF17q25|MSF|MSF1|NAPB|PNUTL4|SINT1|SeptD1	septin 9	protein-coding
chr4-11794	chr4	159083017	159096434	+	373.1	13417	intron (NM_016613, intron 2 of 4)	MIR|SINE|MIR	3993	NM_016613	51313	Hs.567498	NM_016613	ENSG00000164125	FAM198B	AD021|AD036|C4orf18	family with sequence similarity 198, member B	protein-coding
chr2-7288	chr2	234883606	234894035	+	373	10429	intron (NM_024080, intron 17 of 25)	intron (NM_024080, intron 17 of 25)	62777	NM_024080	79054	Hs.366053	NM_024080	ENSG00000144481	TRPM8	LTRPC6|TRPP8	transient receptor potential cation channel, subfamily M, member 8	protein-coding
chr5-25984	chr5	56743232	56754204	+	371.8	10972	Intergenic	Intergenic	29918	NM_001017992	345651	Hs.482167	NM_001017992	ENSG00000169067	ACTBL2	ACT	actin, beta-like 2	protein-coding
chr8-40641	chr8	127565199	127570730	+	371.4	5531	3' UTR (NM_174911, exon 2 of 2)	3' UTR (NM_174911, exon 2 of 2)	2747	NM_174911	157638	Hs.741352	NM_174911	ENSG00000168672	FAM84B	BCMP101|NSE2	family with sequence similarity 84, member B	protein-coding
chr10-36103	chr10	128352178	128360432	+	368.6	8254	Intergenic	Intergenic	-146295	NM_001004298	118611	Hs.587663	NM_001004298	ENSG00000154493	C10orf90	FATS|bA422P15.2	chromosome 10 open reading frame 90	protein-coding
chr8-68035	chr8	67442982	67450087	+	368.5	7105	Intergenic	Intergenic	41043	NM_152765	254778	Hs.268869	NM_152765	ENSG00000169085	C8orf46	-	chromosome 8 open reading frame 46	protein-coding
chr8-33398	chr8	128819636	128826251	+	367.5	6615	intron (NR_003367, intron 1 of 8)	intron (NR_003367, intron 1 of 8)	14735	NR_031609	100302185		NR_031609	ENSG00000275264	MIR1204	hsa-mir-1204	microRNA 1204	ncRNA
chr6-62517	chr6	11765261	11773085	+	365.9	7824	intron (NM_032744, intron 1 of 5)	intron (NM_032744, intron 1 of 5)	10107	NM_001143948	84830	Hs.126409	NM_032744	ENSG00000111863	ADTRP	AIG1L|C6orf105|dJ413H6.1	androgen-dependent TFPI-regulating protein	protein-coding
chr10-37378	chr10	93367139	93374764	+	365.8	7625	intron (NR_024467, intron 1 of 4)	LTR78B|LTR|ERV1	266	NR_024467	100188947	Hs.535293	NR_024467		HECTD2-AS1	-	HECTD2 antisense RNA 1	ncRNA
chr8-29912	chr8	101959869	101967097	+	364.5	7228	promoter-TSS (NM_001135702)	promoter-TSS (NM_001135702)	77	NM_001135701	7534	Hs.492407	NM_003406	ENSG00000164924	YWHAZ	14-3-3-zeta|HEL-S-3|HEL-S-93|HEL4|KCIP-1|YWHAD	tyrosine 3-monooxygenase/tryptophan 5-monooxygenase activation protein, zeta	protein-coding
chr15-38571	chr15	40386485	40398503	+	364.2	12018	intron (NM_001003943, intron 3 of 3)	intron (NM_001003943, intron 3 of 3)	5793	NM_001003942	90427	Hs.591104	NM_033503	ENSG00000104081	BMF	-	Bcl2 modifying factor	protein-coding
chr10-11539	chr10	95221269	95230939	+	363.8	9670	intron (NM_133337, intron 1 of 52)	intron (NM_133337, intron 1 of 52)	15970	NM_013451	26509	Hs.602086	NM_013451	ENSG00000138119	MYOF	FER1L3	myoferlin	protein-coding
chr7-70805	chr7	97910010	97918921	+	363	8911	intron (NM_001159491, intron 2 of 2)	intron (NM_001159491, intron 2 of 2)	3486	NM_001159491	25798	Hs.567438	NM_015379	ENSG00000164713	BRI3	I3	brain protein I3	protein-coding
chr6-33283	chr6	11216649	11223328	+	362.8	6679	intron (NM_001142393, intron 2 of 7)	intron (NM_001142393, intron 2 of 7)	12927	NM_182966	4739	Hs.37982	NM_006403	ENSG00000111859	NEDD9	CAS-L|CAS2|CASL|CASS2|HEF1	neural precursor cell expressed, developmentally down-regulated 9	protein-coding
chr8-88318	chr8	94846979	94854612	+	357.4	7633	Intergenic	MSTA|LTR|ERVL-MaLR	77552	NR_039602	100616169		NR_039602	ENSG00000276513	MIR378D2	mir-378d-2	microRNA 378d-2	ncRNA
chr17-16868	chr17	59325056	59331915	+	357	6859	intron (NM_001099432, intron 23 of 24)	intron (NM_001099432, intron 23 of 24)	148482	NR_125749	103689912	Hs.410998	NR_125749	ENSG00000267280	TBX2-AS1	-	TBX2 antisense RNA 1	ncRNA
chr17-54309	chr17	17735602	17746243	+	356.7	10641	promoter-TSS (NM_001005291)	promoter-TSS (NM_001005291)	-597	NM_004176	6720	Hs.592123	NM_004176	ENSG00000072310	SREBF1	SREBP-1c|SREBP1|bHLHd1	sterol regulatory element binding transcription factor 1	protein-coding
chr3-23714	chr3	53283937	53292196	+	355.8	8259	intron (NR_047580, intron 1 of 13)	MIRb|SINE|MIR	2064	NM_001258028	7086	Hs.89643	NM_001064	ENSG00000163931	TKT	HEL-S-48|HEL107|TK|TKT1	transketolase	protein-coding
chr11-33222	chr11	69452643	69461006	+	353.1	8363	intron (NM_053056, intron 1 of 4)	CpG-4502	951	NM_053056	595	Hs.523852	NM_053056	ENSG00000110092	CCND1	BCL1|D11S287E|PRAD1|U21B31	cyclin D1	protein-coding
chr3-21186	chr3	69969416	69977126	+	352.4	7710	intron (NM_001184967, intron 2 of 9)	intron (NM_001184967, intron 2 of 9)	-12480	NM_001184968	4286	Hs.166017	NM_000248	ENSG00000187098	MITF	CMM8|MI|WS2|WS2A|bHLHe32	microphthalmia-associated transcription factor	protein-coding
chr3-76941	chr3	75477134	75484286	+	352.1	7152	intron (NR_024241, intron 2 of 7)	intron (NR_024241, intron 2 of 7)	3556	NR_024241	692099	Hs.591652	NR_024241	ENSG00000244026	FAM86DP	FAM86D	family with sequence similarity 86, member D, pseudogene	pseudo
chr8-51572	chr8	81977438	81984352	+	351.4	6914	intron (NM_018440, intron 2 of 8)	L2a|LINE|L2	43408	NM_018440	55824	Hs.266175	NM_018440	ENSG00000076641	PAG1	CBP|PAG	phosphoprotein membrane anchor with glycosphingolipid microdomains 1	protein-coding
chr10-104304	chr10	103872196	103881503	+	351.1	9307	intron (NM_001113407, intron 1 of 10)	intron (NM_001113407, intron 1 of 10)	-2126	NM_003893	8861	Hs.454418	NM_003893	ENSG00000198728	LDB1	CLIM2|NLI	LIM domain binding 1	protein-coding
chr16-11225	chr16	21518527	21529035	+	349.4	10508	Intergenic	Intergenic	-6325	NR_049833	100847041		NR_049833	ENSG00000266758	MIR3680-2	-	microRNA 3680-2	ncRNA
chr10-35706	chr10	102129343	102135777	+	348.3	6434	promoter-TSS (NR_026762)	promoter-TSS (NR_026762)	-773	NR_026762	90271	Hs.628088	NR_026762		OLMALINC	C10orf75|HI-LNC80|LINC00263|NCRNA00263|OLMALINCAS	oligodendrocyte maturation-associated long intergenic non-coding RNA	ncRNA
chr8-38662	chr8	126440211	126445970	+	348.1	5759	5' UTR (NM_025195, exon 1 of 3)	5' UTR (NM_025195, exon 1 of 3)	527	NM_025195	10221	Hs.444947	NM_025195	ENSG00000173334	TRIB1	C8FW|GIG-2|GIG2|SKIP1|TRB-1|TRB1	tribbles pseudokinase 1	protein-coding
chr1-95339	chr1	236081109	236087976	+	347	6867	Intergenic	Intergenic	-37534	NR_102436	1130	Hs.532411	NM_000081	ENSG00000143669	LYST	CHS|CHS1	lysosomal trafficking regulator	protein-coding
chr8-39570	chr8	62620201	62628320	+	346.4	8119	intron (NM_032466, intron 1 of 13)	intron (NM_032466, intron 1 of 13)	2939	NM_032466	444	Hs.332422	NM_004318	ENSG00000198363	ASPH	AAH|BAH|CASQ2BP1|FDLAB|HAAH|JCTN|junctin	aspartate beta-hydroxylase	protein-coding
chr1-90261	chr1	12489287	12500122	+	346.3	10835	intron (NM_015378, intron 65 of 69)	intron (NM_015378, intron 65 of 69)	-72596	NR_003025	677885	Hs.658450	NR_003025	ENSG00000239149	SNORA59A	ACA59	small nucleolar RNA, H/ACA box 59A	snoRNA
chr8-11736	chr8	126421970	126428189	+	340.9	6219	Intergenic	Intergenic	-17484	NM_025195	10221	Hs.444947	NM_025195	ENSG00000173334	TRIB1	C8FW|GIG-2|GIG2|SKIP1|TRB-1|TRB1	tribbles pseudokinase 1	protein-coding
chr8-27558	chr8	130558229	130564283	+	340.6	6054	intron (NR_130917, intron 1 of 3)	intron (NR_130917, intron 1 of 3)	26008	NR_130919
chr3-99888	chr3	41156715	41163509	+	340.5	6794	Intergenic	MSTA|LTR|ERVL-MaLR	-80830	NM_001098209	1499	Hs.476018	NM_001904	ENSG00000168036	CTNNB1	CTNNB|MRD19|armadillo	catenin (cadherin-associated protein), beta 1	protein-coding
chr17-34748	chr17	30841510	30854242	+	339.7	12732	intron (NM_015194, intron 21 of 21)	intron (NM_015194, intron 21 of 21)	33771	NM_003885	8851	Hs.500015	NM_003885	ENSG00000176749	CDK5R1	CDK5P35|CDK5R|NCK5A|p23|p25|p35|p35nck5a	cyclin-dependent kinase 5, regulatory subunit 1 (p35)	protein-coding
chr3-42385	chr3	15423853	15432484	+	339.5	8631	Intergenic	MER50|LTR|ERV1	40886	NM_001301791
chr2-15241	chr2	206563966	206573847	+	339.4	9881	intron (NM_003872, intron 2 of 16)	intron (NM_003872, intron 2 of 16)	21682	NM_201266	8828	Hs.471200	NM_003872	ENSG00000118257	NRP2	NP2|NPN2|PRO2714|VEGF165R2	neuropilin 2	protein-coding
chr6-44793	chr6	3818219	3823449	+	338.8	5230	Intergenic	Intergenic	-28798	NM_012135	26240	Hs.140944	NM_012135	ENSG00000145945	FAM50B	D6S2654E|X5L	family with sequence similarity 50, member B	protein-coding
chr4-44802	chr4	6909991	6920278	+	338	10287	intron (NM_020773, intron 1 of 13)	intron (NM_020773, intron 1 of 13)	3639	NM_020773	57533	Hs.518611	NM_020773	ENSG00000132405	TBC1D14	-	TBC1 domain family, member 14	protein-coding
chr17-52538	chr17	57900462	57906744	+	337.3	6282	intron (NM_030938, intron 10 of 11)	intron (NM_030938, intron 10 of 11)	-15024	NR_029493	406991	Hs.444569	NR_029493	ENSG00000199004	MIR21	MIRN21|hsa-mir-21|miR-21|miRNA21	microRNA 21	ncRNA
chr1-107718	chr1	222130728	222138852	+	337.1	8124	Intergenic	MER57A-int|LTR|ERV1	-120782	NR_125989
chr8-109084	chr8	89009805	89016984	+	336.8	7179	Intergenic	Intergenic	-127098	NM_152418	138009	Hs.371738	NM_152418	ENSG00000176566	DCAF4L2	WDR21C	DDB1 and CUL4 associated factor 4-like 2	protein-coding
chr8-51585	chr8	82017578	82025012	+	336.6	7434	intron (NM_018440, intron 1 of 8)	intron (NM_018440, intron 1 of 8)	3008	NM_018440	55824	Hs.266175	NM_018440	ENSG00000076641	PAG1	CBP|PAG	phosphoprotein membrane anchor with glycosphingolipid microdomains 1	protein-coding
chr10-66681	chr10	89621928	89631310	+	335.8	9382	intron (NM_001304718, intron 1 of 8)	intron (NM_001304718, intron 1 of 8)	3424	NM_000314	5728	Hs.500466	NM_000314	ENSG00000171862	PTEN	10q23del|BZS|CWS1|DEC|GLM2|MHAM|MMAC1|PTEN1|TEP1	phosphatase and tensin homolog	protein-coding
chr8-52738	chr8	128862301	128869341	+	334.4	7040	intron (NR_003367, intron 1 of 8)	AluSx1|SINE|Alu	57613	NR_031609	100302185		NR_031609	ENSG00000275264	MIR1204	hsa-mir-1204	microRNA 1204	ncRNA
chr8-86455	chr8	48423275	48429052	+	332.7	5777	intron (NM_001282916, intron 7 of 18)	intron (NM_001282916, intron 7 of 18)	224563	NM_005195	1052	Hs.440829	NM_005195		CEBPD	C/EBP-delta|CELF|CRP3|NF-IL6-beta	CCAAT/enhancer binding protein (C/EBP), delta	protein-coding
chr10-13485	chr10	17268642	17276644	+	331.8	8002	promoter-TSS (NR_108061)	promoter-TSS (NR_108061)	-659	NR_108061	100507347	Hs.740502	NR_108060	ENSG00000229124	VIM-AS1	-	VIM antisense RNA 1	ncRNA
chr10-54990	chr10	4282086	4290093	+	331.5	8007	promoter-TSS (NR_108040)	promoter-TSS (NR_108040)	15	NR_108040	100652988	Hs.433011	NR_108040		LINC00702	-	long intergenic non-protein coding RNA 702	ncRNA
chr6-17110	chr6	3161747	3167572	+	327.4	5825	Intergenic	MamRep1161|DNA|TcMar	-6876	NM_001069	7280	Hs.654543	NM_001069	ENSG00000137267	TUBB2A	CDCBM5|TUBB|TUBB2	tubulin, beta 2A class IIa	protein-coding
chr3-6382	chr3	5021216	5028672	+	327.1	7456	exon (NM_003670, exon 5 of 5)	exon (NM_003670, exon 5 of 5)	-3298	NR_125915
chr4-34186	chr4	143320671	143331132	+	326.5	10461	intron (NM_003866, intron 7 of 26)	intron (NM_003866, intron 7 of 26)	441703	NM_003866	8821	Hs.531403	NM_003866	ENSG00000109452	INPP4B	-	inositol polyphosphate-4-phosphatase type II B	protein-coding
chr18-18943	chr18	74818503	74829128	+	322.2	10625	intron (NM_001025100, intron 1 of 3)	intron (NM_001025100, intron 1 of 3)	20959	NM_001025100	4155	Hs.551713	NM_002385	ENSG00000197971	MBP	-	myelin basic protein	protein-coding
chr3-111532	chr3	112027947	112041337	+	320.6	13390	Intergenic	LTR49-int|LTR|ERV1	-17274	NM_005944	4345	Hs.79015	NM_005944	ENSG00000091972	CD200	MOX1|MOX2|MRC|OX-2	CD200 molecule	protein-coding
chr3-33822	chr3	53200453	53206501	+	319.3	6048	intron (NM_001316327, intron 2 of 18)	intron (NM_001316327, intron 2 of 18)	7940	NM_001316327
chr10-65401	chr10	29526736	29534500	+	317.8	7764	Intergenic	AluJr4|SINE|Alu	-47372	NM_032517	84569	Hs.558572	NM_032517	ENSG00000120563	LYZL1	KAAG648|LYC2|PRO1278|bA534G20.1	lysozyme-like 1	protein-coding
chr5-60261	chr5	14442998	14451295	+	315.8	8297	intron (NM_007118, intron 34 of 56)	AluSx1|SINE|Alu	-134745	NM_019018	54491	Hs.155085	NM_019018		FAM105A	NET20	family with sequence similarity 105, member A	protein-coding
chr12-30438	chr12	13349698	13358299	+	315.5	8601	intron (NM_001423, intron 1 of 4)	intron (NM_001423, intron 1 of 4)	4396	NM_001423	2012	Hs.719042	NM_001423		EMP1	CL-20|EMP-1|TMP	epithelial membrane protein 1	protein-coding
chr17-15034	chr17	59476253	59484996	+	314.7	8743	intron (NM_005994, intron 3 of 6)	CpG-10965	3367	NM_005994	6909	Hs.531085	NM_005994	ENSG00000121068	TBX2	-	T-box 2	protein-coding
chr8-5269	chr8	124680931	124686129	+	314.5	5198	Intergenic	Intergenic	-18340	NM_001081675	340359	Hs.450252	NM_001081675	ENSG00000175946	KLHL38	C8ORFK36	kelch-like family member 38	protein-coding
chr1-56464	chr1	156629462	156638043	+	314.4	8581	Intergenic	AluJr|SINE|Alu	13437	NM_006617	10763	Hs.527971	NM_006617	ENSG00000132688	NES	Nbla00170	nestin	protein-coding
chr17-42065	chr17	66282116	66290332	+	314	8216	intron (NM_001174166, intron 1 of 6)	intron (NM_001174166, intron 1 of 6)	1181	NM_004694	9120	Hs.42645	NM_004694	ENSG00000108932	SLC16A6	MCT6|MCT7	solute carrier family 16, member 6	protein-coding
chr7-28099	chr7	130640589	130648121	+	313.7	7532	intron (NR_109850, intron 5 of 5)	MER20B|DNA|hAT-Charlie	46132	NR_109780	100506860	Hs.635013	NR_109780		LOC100506860	-	uncharacterized LOC100506860	ncRNA
chr1-79078	chr1	235113072	235120222	+	313	7150	Intergenic	Intergenic	-16901	NR_125945
chr17-58596	chr17	46076530	46083295	+	311.8	6765	Intergenic	Intergenic	31590	NM_001278216	80279	Hs.20157	NM_025197	ENSG00000108465	CDK5RAP3	C53|HSF-27|IC53|LZAP|MST016|OK/SW-cl.114|PP1553	CDK5 regulatory subunit associated protein 3	protein-coding
chr17-55360	chr17	48223843	48234009	+	310.9	10166	Intergenic	MER5A|DNA|hAT-Charlie	-1048	NM_032595	84687	Hs.514323	NM_032595	ENSG00000108819	PPP1R9B	PPP1R6|PPP1R9|SPINO|Spn	protein phosphatase 1, regulatory subunit 9B	protein-coding
chr8-90747	chr8	130546240	130551056	+	310.4	4816	intron (NR_130917, intron 1 of 3)	MIRc|SINE|MIR	38616	NR_130919
chr10-54541	chr10	116580668	116587522	+	309.6	6854	intron (NM_020940, intron 1 of 16)	intron (NM_020940, intron 1 of 16)	2592	NM_001135051	57700	Hs.192619	NM_020940	ENSG00000151553	FAM160B1	KIAA1600|bA106M7.3	family with sequence similarity 160, member B1	protein-coding
chr18-20704	chr18	74835316	74845530	+	308.9	10214	intron (NM_001025100, intron 1 of 3)	L1MD2|LINE|L1	4351	NM_001025100	4155	Hs.551713	NM_002385	ENSG00000197971	MBP	-	myelin basic protein	protein-coding
chr6-94289	chr6	9500932	9505937	+	308.5	5005	Intergenic	Intergenic	850992	NR_004855	728655	Hs.214343	NR_004855	ENSG00000251164	HULC	HCCAT1|LINC00078|NCRNA00078	hepatocellular carcinoma up-regulated long non-coding RNA	ncRNA
chr10-50536	chr10	73741550	73748342	+	308	6792	intron (NM_004273, intron 1 of 2)	intron (NM_004273, intron 1 of 2)	20826	NM_004273	9469	Hs.158304	NM_004273	ENSG00000122863	CHST3	C6ST|C6ST1|HSD	carbohydrate (chondroitin 6) sulfotransferase 3	protein-coding
chr10-90789	chr10	100122673	100129539	+	308	6866	Intergenic	Intergenic	28958	NR_031619	100302133		NR_031619	ENSG00000221419	MIR1287	MIRN1287|hsa-mir-1287|mir-1287	microRNA 1287	ncRNA
chr17-49616	chr17	57915270	57921150	+	307.6	5880	promoter-TSS (NR_029493)	promoter-TSS (NR_029493)	-417	NR_029493	406991	Hs.444569	NR_029493	ENSG00000199004	MIR21	MIRN21|hsa-mir-21|miR-21|miRNA21	microRNA 21	ncRNA
chr6-18498	chr6	16759071	16764510	+	307.2	5439	promoter-TSS (NM_000332)	promoter-TSS (NM_000332)	-69	NM_000332	6310	Hs.434961	NM_000332	ENSG00000124788	ATXN1	ATX1|D6S504E|SCA1	ataxin 1	protein-coding
chr3-38062	chr3	49501607	49507465	+	306.9	5858	Intergenic	AluJo|SINE|Alu	-1600	NM_001177643	1605	Hs.76111	NM_004393	ENSG00000173402	DAG1	156DAG|A3a|AGRNR|DAG|MDDGC7|MDDGC9	dystroglycan 1 (dystrophin-associated glycoprotein 1)	protein-coding
chr12-66022	chr12	76408339	76417777	+	306.3	9438	Intergenic	Intergenic	12498	NM_007350	22822	Hs.602085	NM_007350	ENSG00000139289	PHLDA1	DT1P1B11|PHRIP|TDAG51	pleckstrin homology-like domain, family A, member 1	protein-coding
chr7-35132	chr7	95300387	95308188	+	305.5	7801	Intergenic	Intergenic	-78362	NM_002612	5166	Hs.8364	NM_002612	ENSG00000004799	PDK4	-	pyruvate dehydrogenase kinase, isozyme 4	protein-coding
chr3-21124	chr3	64205639	64212036	+	305.4	6397	intron (NM_198859, intron 1 of 7)	(CAA)n|Simple_repeat|Simple_repeat	2294	NM_198859	166336	Hs.148105	NM_198859	ENSG00000163637	PRICKLE2	EPM5	prickle homolog 2	protein-coding
chr3-103299	chr3	112019492	112027687	+	305.2	8195	Intergenic	HERV3-int|LTR|ERV1	-10515	NM_183061	285335	Hs.680112	NM_183061	ENSG00000172139	SLC9C1	NHE|SLC9A10|sperm-NHE	solute carrier family 9, subfamily C (Na+-transporting carboxylic acid decarboxylase), member 1	protein-coding
chr17-67268	chr17	59310337	59318150	+	304.5	7813	intron (NM_001099432, intron 23 of 24)	L2c|LINE|L2	162724	NR_125749	103689912	Hs.410998	NR_125749	ENSG00000267280	TBX2-AS1	-	TBX2 antisense RNA 1	ncRNA
chr13-10659	chr13	78488612	78497704	+	304.4	9092	promoter-TSS (NM_003991)	promoter-TSS (NM_003991)	-192	NM_003991	1910	Hs.82002	NM_000115	ENSG00000136160	EDNRB	ABCDS|ET-B|ET-BR|ETB|ETB1|ETBR|ETRB|HSCR|HSCR2|WS4A	endothelin receptor type B	protein-coding
chr1-114968	chr1	221885910	221894298	+	303.5	8388	intron (NR_111940, intron 1 of 2)	intron (NR_111940, intron 1 of 2)	20138	NR_111939	11221	Hs.497822	NM_007207	ENSG00000143507	DUSP10	MKP-5|MKP5	dual specificity phosphatase 10	protein-coding
chr3-17567	chr3	52309632	52315170	+	303	5538	5' UTR (NM_025222, exon 1 of 9)	5' UTR (NM_025222, exon 1 of 9)	258	NM_025222	80335	Hs.194110	NM_025222	ENSG00000164091	WDR82	MST107|MSTP107|PRO2730|PRO34047|SWD2|TMEM113|WDR82A	WD repeat domain 82	protein-coding
chr16-14950	chr16	90081584	90091117	+	303	9533	promoter-TSS (NM_001042610)	promoter-TSS (NM_001042610)	189	NM_001288709	79007	Hs.301394	NM_024043	ENSG00000003249	DBNDD1	-	dysbindin (dystrobrevin binding protein 1) domain containing 1	protein-coding
chr16-10052	chr16	87892532	87903013	+	302.7	10481	intron (NM_003486, intron 1 of 9)	AluSp|SINE|Alu	5328	NM_003486	8140	Hs.513797	NM_003486	ENSG00000103257	SLC7A5	4F2LC|CD98|D16S469E|E16|LAT1|MPE16|hLAT1	solute carrier family 7 (amino acid transporter light chain, L system), member 5	protein-coding
chr12-39574	chr12	94362073	94373491	+	302.5	11418	Intergenic	MamRep605|Unknown|Unknown	-174717	NM_005761	10154	Hs.584845	NM_005761	ENSG00000136040	PLXNC1	CD232|PLXN-C1|VESPR	plexin C1	protein-coding
chr1-124046	chr1	246226138	246232406	+	302	6268	intron (NM_022743, intron 5 of 11)	intron (NM_022743, intron 5 of 11)	351442	NM_022743	64754	Hs.567571	NM_022743	ENSG00000185420	SMYD3	KMT3E|ZMYND1|ZNFN3A1|bA74P14.1	SET and MYND domain containing 3	protein-coding
chr1-95336	chr1	236070647	236078531	+	302	7884	Intergenic	Intergenic	-27581	NR_102436	1130	Hs.532411	NM_000081	ENSG00000143669	LYST	CHS|CHS1	lysosomal trafficking regulator	protein-coding
chr10-67305	chr10	102754925	102762187	+	301.4	7262	intron (NM_032429, intron 1 of 4)	CpG	1692	NM_032429	84445	Hs.523221	NM_032429	ENSG00000107816	LZTS2	LAPSER1	leucine zipper, putative tumor suppressor 2	protein-coding
chr4-62068	chr4	159727123	159737934	+	301.3	10811	intron (NM_020840, intron 1 of 16)	intron (NM_020840, intron 1 of 16)	42346	NM_020840	57600	Hs.652441	NM_020840	ENSG00000052795	FNIP2	FNIPL|MAPO1	folliculin interacting protein 2	protein-coding
chr3-30192	chr3	64171640	64176798	+	300.8	5158	intron (NR_046702, intron 1 of 3)	MER5A|DNA|hAT-Charlie	999	NR_046702	100874243	Hs.670840	NR_046702	ENSG00000226017	PRICKLE2-AS3	-	PRICKLE2 antisense RNA 3	ncRNA
chr8-50161	chr8	130323561	130328572	+	300.7	5011	Intergenic	MLT1F2|LTR|ERVL-MaLR	-72580	NR_033916	728724	Hs.49902	NR_033916	ENSG00000250400	LINC00977	-	long intergenic non-protein coding RNA 977	ncRNA
chr1-25224	chr1	243446045	243452838	+	300.6	6793	intron (NM_006642, intron 4 of 17)	intron (NM_006642, intron 4 of 17)	30134	NM_006642	10806	Hs.591530	NM_006642	ENSG00000054282	SDCCAG8	BBS16|CCCAP|CCCAP SLSN7|HSPC085|NPHP10|NY-CO-8|SLSN7|hCCCAP	serologically defined colon cancer antigen 8	protein-coding
chr12-39792	chr12	109215825	109224149	+	300.3	8324	intron (NM_018984, intron 2 of 14)	intron (NM_018984, intron 2 of 14)	1340	NM_001161331	54434	Hs.199763	NM_018984	ENSG00000084112	SSH1	SSH1L	slingshot protein phosphatase 1	protein-coding
chr1-116573	chr1	12509470	12517737	+	300	8267	intron (NM_015378, intron 65 of 69)	intron (NM_015378, intron 65 of 69)	-53697	NR_003025	677885	Hs.658450	NR_003025	ENSG00000239149	SNORA59A	ACA59	small nucleolar RNA, H/ACA box 59A	snoRNA
chr8-35175	chr8	130524051	130529777	+	300	5726	intron (NR_130917, intron 1 of 3)	intron (NR_130917, intron 1 of 3)	-30526	NR_037457	100500839		NR_037457	ENSG00000263763	MIR3686	-	microRNA 3686	ncRNA
chr6-7614	chr6	15063069	15068379	+	300	5310	Intergenic	Intergenic	-180482	NM_004973	3720	Hs.269059	NM_004973	ENSG00000008083	JARID2	JMJ	jumonji, AT rich interactive domain 2	protein-coding
chr1-118469	chr1	66719375	66727988	+	299.7	8613	intron (NM_001297440, intron 5 of 15)	intron (NM_001297440, intron 5 of 15)	-74110	NM_001037339	5142	Hs.198072	NM_002600	ENSG00000184588	PDE4B	DPDE4|PDEIVB	phosphodiesterase 4B, cAMP-specific	protein-coding
chr7-25002	chr7	134374451	134382373	+	299.6	7922	Intergenic	Intergenic	46881	NM_001293085	669	Hs.198365	NM_001724	ENSG00000172331	BPGM	DPGM	2,3-bisphosphoglycerate mutase	protein-coding
chr7-37461	chr7	104564996	104573421	+	299	8425	Intergenic	MLT1A0|LTR|ERVL-MaLR	-2116	NR_027374	723809	Hs.124316	NR_027374	ENSG00000225329	LHFPL3-AS2	-	LHFPL3 antisense RNA 2	ncRNA
chr8-27482	chr8	128806077	128809950	+	297	3873	promoter-TSS (NR_031609)	promoter-TSS (NR_031609)	-195	NR_031609	100302185		NR_031609	ENSG00000275264	MIR1204	hsa-mir-1204	microRNA 1204	ncRNA
chrX-16186	chrX	153303159	153313674	+	296.7	10515	intron (NM_001110792, intron 1 of 2)	L1MB5|LINE|L1	-22976	NR_031757	100313781		NR_031757	ENSG00000211524	MIR718	hsa-mir-718	microRNA 718	ncRNA
chr11-62605	chr11	72279444	72285531	+	296	6087	non-coding (NR_126364, exon 2 of 2)	non-coding (NR_126364, exon 2 of 2)	787	NR_126364
chr12-62118	chr12	109244109	109252609	+	295.8	8500	intron (NM_018984, intron 1 of 14)	intron (NM_018984, intron 1 of 14)	3000	NM_001161330	54434	Hs.199763	NM_018984	ENSG00000084112	SSH1	SSH1L	slingshot protein phosphatase 1	protein-coding
chr2-79426	chr2	223155894	223164436	+	295.6	8542	intron (NM_001127366, intron 3 of 8)	CpG	-2701	NM_153038	151278	Hs.350729	NM_153038	ENSG00000163081	CCDC140	-	coiled-coil domain containing 140	protein-coding
chr6-13208	chr6	13298229	13303164	+	294.6	4935	Intergenic	Intergenic	-4878	NM_001242698	100130357	Hs.657498	NM_001242698		LOC100130357	-	uncharacterized LOC100130357	protein-coding
chr10-52510	chr10	22903306	22911700	+	294.6	8394	intron (NM_005028, intron 1 of 9)	intron (NM_005028, intron 1 of 9)	96000	NM_005028	5305	Hs.57079	NM_005028	ENSG00000150867	PIP4K2A	PI5P4KA|PIP5K2A|PIP5KII-alpha|PIP5KIIA|PIPK	phosphatidylinositol-5-phosphate 4-kinase, type II, alpha	protein-coding
chr8-8174	chr8	131090601	131095510	+	294.3	4909	intron (NM_018482, intron 25 of 29)	AluSx|SINE|Alu	3959	NR_045385	100507117	Hs.106015	NR_045385	ENSG00000280543	ASAP1-IT2	-	ASAP1 intronic transcript 2	ncRNA
chr7-67335	chr7	130691430	130698254	+	294.3	6824	intron (NR_109850, intron 3 of 5)	intron (NR_109850, intron 3 of 5)	96619	NR_109780	100506860	Hs.635013	NR_109780		LOC100506860	-	uncharacterized LOC100506860	ncRNA
chr1-68202	chr1	160913174	160921174	+	294.2	8000	intron (NM_080878, intron 7 of 7)	LTR5B|LTR|ERVK	7415	NM_080878	142683	Hs.385631	NM_080878	ENSG00000158764	ITLN2	HL-2|HL2	intelectin 2	protein-coding
chr7-33309	chr7	104442174	104450066	+	293.8	7892	intron (NM_199000, intron 2 of 2)	intron (NM_199000, intron 2 of 2)	-1581	NR_034142	645591	Hs.658835	NR_034141	ENSG00000226869	LHFPL3-AS1	-	LHFPL3 antisense RNA 1	ncRNA
chr8-23242	chr8	88928008	88933350	+	293.6	5342	Intergenic	Intergenic	-44383	NM_152418	138009	Hs.371738	NM_152418	ENSG00000176566	DCAF4L2	WDR21C	DDB1 and CUL4 associated factor 4-like 2	protein-coding
chr1-11253	chr1	244609387	244615236	+	293.1	5849	intron (NM_001126, intron 1 of 12)	intron (NM_001126, intron 1 of 12)	3125	NM_001126	159	Hs.498313	NM_001126	ENSG00000035687	ADSS	ADEH|ADSS 2	adenylosuccinate synthase	protein-coding
chr6-27527	chr6	2986072	2990855	+	293.1	4783	intron (NR_026856, intron 1 of 2)	intron (NR_026856, intron 1 of 2)	262	NR_026855	401232	Hs.720158	NM_207495	ENSG00000244041	LINC01011	DKFZP686I15217	long intergenic non-protein coding RNA 1011	ncRNA
chr17-16039	chr17	70608002	70614587	+	292.8	6585	intron (NR_033876, intron 3 of 4)	intron (NR_033876, intron 3 of 4)	-22351	NR_036488	100499467	Hs.157726	NR_036488		LINC00673	HI-LNC75	long intergenic non-protein coding RNA 673	ncRNA
chr12-29909	chr12	120665832	120675043	+	292.6	9211	intron (NM_001243756, intron 1 of 10)	intron (NM_001243756, intron 1 of 10)	17527	NM_025157	5829	Hs.446336	NM_002859	ENSG00000089159	PXN	-	paxillin	protein-coding
chr6-6604	chr6	3823800	3828505	+	292.4	4705	Intergenic	Intergenic	-23480	NM_012135	26240	Hs.140944	NM_012135	ENSG00000145945	FAM50B	D6S2654E|X5L	family with sequence similarity 50, member B	protein-coding
chr11-27628	chr11	67118957	67126520	+	291.9	7563	intron (NR_024469, intron 2 of 3)	intron (NR_024469, intron 2 of 3)	-1671	NR_046413	57804	Hs.523829	NM_021173	ENSG00000175482	POLD4	POLDS|p12	polymerase (DNA-directed), delta 4, accessory subunit	protein-coding
chr6-11299	chr6	12008418	12014154	+	291.7	5736	Intergenic	Intergenic	-1438	NM_002114	3096	Hs.567284	NM_002114	ENSG00000095951	HIVEP1	CIRIP|CRYBP1|GAAP|MBP-1|PRDII-BF1|Schnurri-1|ZAS1|ZNF40|ZNF40A	human immunodeficiency virus type I enhancer binding protein 1	protein-coding
chr22-5548	chr22	20882789	20889182	+	291.4	6393	intron (NM_001293237, intron 1 of 16)	intron (NM_001293237, intron 1 of 16)	23650	NM_001293237	51586	Hs.517421	NM_015889	ENSG00000099917	MED15	ARC105|CAG7A|CTG7A|PCQAP|TIG-1|TIG1|TNRC7	mediator complex subunit 15	protein-coding
chr19-30139	chr19	10138681	10147252	+	290.2	8571	Intergenic	HERVH-int|LTR|ERV1	-6064	NR_049855	100847093		NR_049855	ENSG00000266204	MIR5589	-	microRNA 5589	ncRNA
chr6-33203	chr6	9480261	9485771	+	290.2	5510	Intergenic	Intergenic	830574	NR_004855	728655	Hs.214343	NR_004855	ENSG00000251164	HULC	HCCAT1|LINC00078|NCRNA00078	hepatocellular carcinoma up-regulated long non-coding RNA	ncRNA
chr2-97321	chr2	127412149	127421014	+	290.2	8865	intron (NM_016815, intron 1 of 2)	L1M5|LINE|L1	3070	NM_002101	2995	Hs.59138	NM_002101	ENSG00000136732	GYPC	CD236|CD236R|GE|GPC|GPD|GYPD|PAS-2|PAS-2'	glycophorin C (Gerbich blood group)	protein-coding
chr8-25024	chr8	131007800	131012376	+	290	4576	intron (NR_046360, intron 1 of 14)	AluSc|SINE|Alu	10611	NR_049826	100847051		NR_049826	ENSG00000264653	MIR5194	mir-5194	microRNA 5194	ncRNA
chr3-115300	chr3	15834582	15842413	+	289.3	7831	intron (NM_015199, intron 1 of 27)	intron (NM_015199, intron 1 of 27)	1194	NM_001195098	23243	Hs.335239	NM_015199	ENSG00000206560	ANKRD28	PITK|PPP1R65	ankyrin repeat domain 28	protein-coding
chr7-51753	chr7	138787841	138795118	+	288.7	7277	intron (NM_020119, intron 1 of 12)	L1MC5|LINE|L1	2986	NM_020119	56829	Hs.133512	NM_020119	ENSG00000105939	ZC3HAV1	ARTD13|FLB6421|PARP13|ZAP|ZC3H2|ZC3HDC2	zinc finger CCCH-type, antiviral 1	protein-coding
chr6-20724	chr6	14731786	14736541	+	288.3	4755	Intergenic	Intergenic	-448478	NR_108096	102216342	Hs.563409	NR_108096	ENSG00000226673	LINC01108	LncRNA-ES1	long intergenic non-protein coding RNA 1108	ncRNA
chr10-47899	chr10	70980971	70989153	+	287.6	8182	intron (NR_120648, intron 2 of 4)	intron (NR_120648, intron 2 of 4)	5003	NM_025130	80201	Hs.522988	NM_025130	ENSG00000156510	HKDC1	-	hexokinase domain containing 1	protein-coding
chr6-24557	chr6	9086869	9092711	+	287.6	5842	Intergenic	Intergenic	437348	NR_004855	728655	Hs.214343	NR_004855	ENSG00000251164	HULC	HCCAT1|LINC00078|NCRNA00078	hepatocellular carcinoma up-regulated long non-coding RNA	ncRNA
chr10-71007	chr10	97204638	97213998	+	287.6	9360	intron (NM_001290295, intron 2 of 24)	intron (NM_001290295, intron 2 of 24)	-8381	NM_001034954	10580	Hs.38621	NM_006434	ENSG00000095637	SORBS1	CAP|FLAF2|R85FL|SH3D5|SH3P12|SORB1	sorbin and SH3 domain containing 1	protein-coding
chr10-21017	chr10	102114766	102123573	+	286.3	8807	intron (NM_005063, intron 5 of 5)	intron (NM_005063, intron 5 of 5)	12397	NM_005063	6319	Hs.558396	NM_005063	ENSG00000099194	SCD	FADS5|MSTP008|SCD1|SCDOS|hSCD1	stearoyl-CoA desaturase (delta-9-desaturase)	protein-coding
chr7-45799	chr7	150095891	150104049	+	285.6	8158	Intergenic	Intergenic	-2870	NR_027237	728743	Hs.650365	NM_001080852		LOC728743	-	zinc finger protein pseudogene	pseudo
chr5-70680	chr5	173343941	173353509	+	284.6	9568	intron (NM_001308191, intron 2 of 7)	intron (NM_001308191, intron 2 of 7)	28671	NM_001308193
chr8-21461	chr8	124725113	124730309	+	284	5196	intron (NM_004306, intron 1 of 10)	intron (NM_004306, intron 1 of 10)	21936	NM_001003954	312	Hs.181107	NM_004306	ENSG00000104537	ANXA13	ANX13|ISA	annexin A13	protein-coding
chr7-42777	chr7	130623719	130631638	+	283.6	7919	intron (NR_109855, intron 4 of 4)	intron (NR_109855, intron 4 of 4)	29455	NR_109780	100506860	Hs.635013	NR_109780		LOC100506860	-	uncharacterized LOC100506860	ncRNA
chr3-100181	chr3	45094852	45103593	+	283.2	8741	Intergenic	MER4A1|LTR|ERV1	27600	NM_001308394
chr8-83346	chr8	105676171	105682217	+	282.8	6046	Intergenic	MER50B|LTR|ERV1	-77942	NM_013437	29967	Hs.600630	NM_013437	ENSG00000147650	LRP12	ST7	LDL receptor related protein 12	protein-coding
chr10-40501	chr10	29444590	29451390	+	282.6	6800	Intergenic	Intergenic	-130000	NM_032517	84569	Hs.558572	NM_032517	ENSG00000120563	LYZL1	KAAG648|LYC2|PRO1278|bA534G20.1	lysozyme-like 1	protein-coding
chr6-54697	chr6	10313635	10318291	+	281.5	4656	Intergenic	Intergenic	-96588	NR_033910	100130275	Hs.661431	NR_033910		TFAP2A-AS1	-	TFAP2A antisense RNA 1	ncRNA
chr16-37092	chr16	87877610	87887572	+	281.2	9962	intron (NM_003486, intron 2 of 9)	intron (NM_003486, intron 2 of 9)	-14325	NR_106833	102465464		NR_106833	ENSG00000278598	MIR6775	hsa-mir-6775	microRNA 6775	ncRNA
chr17-8022	chr17	56026488	56033322	+	280.8	6834	intron (NM_001271875, intron 1 of 10)	intron (NM_001271875, intron 1 of 10)	2779	NM_001271875	404093	Hs.46679	NM_001271875	ENSG00000180891	CUEDC1	-	CUE domain containing 1	protein-coding
chr1-61739	chr1	246315028	246320841	+	280.2	5813	intron (NM_022743, intron 5 of 11)	intron (NM_022743, intron 5 of 11)	262780	NM_022743	64754	Hs.567571	NM_022743	ENSG00000185420	SMYD3	KMT3E|ZMYND1|ZNFN3A1|bA74P14.1	SET and MYND domain containing 3	protein-coding
chr2-15355	chr2	223129025	223138973	+	279.8	9948	intron (NM_001127366, intron 4 of 8)	intron (NM_001127366, intron 4 of 8)	-28867	NM_153038	151278	Hs.350729	NM_153038	ENSG00000163081	CCDC140	-	coiled-coil domain containing 140	protein-coding
chr10-28838	chr10	102105667	102112184	+	279.1	6517	intron (NM_005063, intron 2 of 5)	intron (NM_005063, intron 2 of 5)	2153	NM_005063	6319	Hs.558396	NM_005063	ENSG00000099194	SCD	FADS5|MSTP008|SCD1|SCDOS|hSCD1	stearoyl-CoA desaturase (delta-9-desaturase)	protein-coding
chr6-8588	chr6	10528529	10533052	+	278.7	4523	intron (NM_145649, intron 3 of 4)	intron (NM_145649, intron 3 of 4)	9222	NM_145649	2651	Hs.519884	NM_001491	ENSG00000111846	GCNT2	CCAT|CTRCT13|GCNT2C|GCNT5|IGNT|II|NACGT1|NAGCT1|ULG3|bA360O19.2|bA421M1.1	glucosaminyl (N-acetyl) transferase 2, I-branching enzyme (I blood group)	protein-coding
chr2-105151	chr2	122317544	122325606	+	278.4	8062	intron (NM_001207051, intron 2 of 37)	THE1B|LTR|ERVL-MaLR	33119	NR_023343	100151683	Hs.689638	NR_023343	ENSG00000264229	RNU4ATAC	MOPD1|RNU4ATAC1|TALS|U4ATAC	RNA, U4atac small nuclear (U12-dependent splicing)	snRNA
chr3-19828	chr3	56790596	56795311	+	278.4	4715	intron (NM_001289698, intron 3 of 10)	intron (NM_001289698, intron 3 of 10)	16792	NM_001128616	50650	Hs.476402	NM_019555	ENSG00000163947	ARHGEF3	GEF3|STA3|XPLN	Rho guanine nucleotide exchange factor 3	protein-coding
chr8-90662	chr8	130004278	130009340	+	278.2	5062	Intergenic	L1PA7|LINE|L1	246677	NR_033916	728724	Hs.49902	NR_033916	ENSG00000250400	LINC00977	-	long intergenic non-protein coding RNA 977	ncRNA
chr1-95038	chr1	226921942	226928603	+	278.1	6661	5' UTR (NM_002221, exon 2 of 8)	5' UTR (NM_002221, exon 2 of 8)	1604	NM_002221	3707	Hs.528087	NM_002221	ENSG00000143772	ITPKB	IP3-3KB|IP3K|IP3K-B|IP3KB|PIG37	inositol-trisphosphate 3-kinase B	protein-coding
chr12-33626	chr12	65002906	65011740	+	277.3	8834	intron (NR_040718, intron 1 of 3)	intron (NR_040718, intron 1 of 3)	3030	NM_178169	283349	Hs.643605	NM_178169	ENSG00000153179	RASSF3	RASSF5	Ras association (RalGDS/AF-6) domain family member 3	protein-coding
chr6-6943	chr6	10373589	10377999	+	277	4410	Intergenic	Intergenic	-36757	NR_033910	100130275	Hs.661431	NR_033910		TFAP2A-AS1	-	TFAP2A antisense RNA 1	ncRNA
chr17-59131	chr17	57857097	57863955	+	276.8	6858	intron (NM_030938, intron 7 of 11)	AluY|SINE|Alu	-58101	NR_029493	406991	Hs.444569	NR_029493	ENSG00000199004	MIR21	MIRN21|hsa-mir-21|miR-21|miRNA21	microRNA 21	ncRNA
chr8-23587	chr8	124523973	124529324	+	276.7	5351	intron (NM_058229, intron 4 of 8)	intron (NM_058229, intron 4 of 8)	17735	NM_148177	114907	Hs.403933	NM_058229	ENSG00000156804	FBXO32	Fbx32|MAFbx	F-box protein 32	protein-coding
chr1-47834	chr1	226998149	227005217	+	276.4	7068	Intergenic	MLT1K|LTR|ERVL-MaLR	-56590	NM_012486	5664	Hs.25363	NM_000447	ENSG00000143801	PSEN2	AD3L|AD4|CMD1V|PS2|STM2	presenilin 2	protein-coding
chr6-7577	chr6	13272123	13276904	+	276.3	4781	intron (NM_030948, intron 11 of 14)	intron (NM_030948, intron 11 of 14)	21305	NM_001242698	100130357	Hs.657498	NM_001242698		LOC100130357	-	uncharacterized LOC100130357	protein-coding
chr8-19466	chr8	119028720	119034274	+	276.1	5554	intron (NM_000127, intron 1 of 10)	(GAAA)n|Simple_repeat|Simple_repeat	92561	NM_000127	2131	Hs.492618	NM_000127		EXT1	EXT|LGCR|LGS|TRPS2|TTV	exostosin glycosyltransferase 1	protein-coding
chr7-54938	chr7	130598384	130603622	+	275.8	5238	intron (NR_109780, intron 3 of 3)	MIR|SINE|MIR	2780	NR_109780	100506860	Hs.635013	NR_109780		LOC100506860	-	uncharacterized LOC100506860	ncRNA
chr7-16307	chr7	140306413	140313368	+	275.7	6955	Intergenic	AluJb|SINE|Alu	-7548	NM_015689	27147	Hs.6385	NM_015689	ENSG00000146966	DENND2A	FAM31D|KIAA1277	DENN/MADD domain containing 2A	protein-coding
chr3-76228	chr3	59228975	59234712	+	275.1	5737	Intergenic	LTR90A|LTR|LTR	-196128	NM_198463	200844	Hs.368434	NM_198463	ENSG00000163689	C3orf67	-	chromosome 3 open reading frame 67	protein-coding
chr12-59342	chr12	28929446	28938791	+	275	9345	Intergenic	Intergenic	-367818	NM_001271783	55711	Hs.684482	NM_018099	ENSG00000064763	FAR2	HEL-S-81|MLSTD1|SDR10E2	fatty acyl-CoA reductase 2	protein-coding
chr9-39027	chr9	127040614	127049836	+	274.4	9222	intron (NM_001166168, intron 1 of 9)	intron (NM_001166168, intron 1 of 9)	-9025	NM_001166170	10783	Hs.197071	NM_014397	ENSG00000119408	NEK6	SID6-1512	NIMA-related kinase 6	protein-coding
chr11-71272	chr11	62646807	62653890	+	274.4	7083	intron (NR_037193, intron 1 of 8)	intron (NR_037193, intron 1 of 8)	1177	NR_037193	6520	Hs.502769	NM_002394	ENSG00000168003	SLC3A2	4F2|4F2HC|4T2HC|CD98|CD98HC|MDU1|NACAE	solute carrier family 3 (amino acid transporter heavy chain), member 2	protein-coding
chr6-15423	chr6	11194868	11199885	+	273.3	5017	intron (NM_001271033, intron 1 of 5)	intron (NM_001271033, intron 1 of 5)	35539	NM_182966	4739	Hs.37982	NM_006403	ENSG00000111859	NEDD9	CAS-L|CAS2|CASL|CASS2|HEF1	neural precursor cell expressed, developmentally down-regulated 9	protein-coding
chr10-39084	chr10	80826526	80833763	+	272.6	7237	intron (NM_020338, intron 1 of 24)	CpG-2984	1352	NM_020338	57178	Hs.193118	NM_020338	ENSG00000108175	ZMIZ1	MIZ|RAI17|TRAFIP10|ZIMP10|hZIMP10	zinc finger, MIZ-type containing 1	protein-coding
chr3-12467	chr3	79063528	79069612	+	272.5	6084	intron (NM_002941, intron 3 of 30)	intron (NM_002941, intron 3 of 30)	2039	NM_133631	6091	Hs.744218	NM_002941	ENSG00000169855	ROBO1	DUTT1|SAX3	roundabout guidance receptor 1	protein-coding
chr1-137480	chr1	153597878	153604564	+	271.3	6686	promoter-TSS (NM_005979)	promoter-TSS (NM_005979)	348	NM_006271	6271	Hs.515715	NM_006271	ENSG00000160678	S100A1	S100|S100-alpha|S100A	S100 calcium binding protein A1	protein-coding
chr6-13973	chr6	16901733	16906620	+	270.5	4887	Intergenic	Intergenic	-142455	NM_000332	6310	Hs.434961	NM_000332	ENSG00000124788	ATXN1	ATX1|D6S504E|SCA1	ataxin 1	protein-coding
chr20-7220	chr20	52350788	52358157	+	270.5	7369	Intergenic	Intergenic	137776	NR_002189	391257	Hs.449977	NR_002189		SUMO1P1	PIC1L|UBL2|UBL6	SUMO1 pseudogene 1	pseudo
chr12-67228	chr12	110606501	110614812	+	270.3	8311	intron (NM_001143779, intron 11 of 18)	SVA_D|Other|Other	48516	NM_014055	28981	Hs.528382	NM_014055	ENSG00000122970	IFT81	CDV-1|CDV-1R|CDV1|CDV1R|DV1	intraflagellar transport 81	protein-coding
chr10-88359	chr10	32213571	32220319	+	270.2	6748	intron (NM_018287, intron 1 of 19)	CpG	859	NM_001270696	94134	Hs.499264	NM_018287	ENSG00000165322	ARHGAP12	-	Rho GTPase activating protein 12	protein-coding
chr1-84249	chr1	244996087	245001371	+	269.6	5284	promoter-TSS (NM_001312873)	promoter-TSS (NM_001312873)	-49	NR_132420
chr1-150675	chr1	208390802	208398612	+	269.1	7810	intron (NM_025179, intron 1 of 31)	intron (NM_025179, intron 1 of 31)	22958	NM_025179	5362	Hs.497626	NM_025179	ENSG00000076356	PLXNA2	OCT|PLXN2	plexin A2	protein-coding
chr7-20768	chr7	128378486	128385419	+	268.8	6933	intron (NR_074086, intron 1 of 4)	intron (NR_074086, intron 1 of 4)	2606	NM_001199671	813	Hs.7753	NM_001219		CALU	-	calumenin	protein-coding
chr3-43261	chr3	62856304	62862068	+	268.4	5764	intron (NM_183393, intron 1 of 26)	intron (NM_183393, intron 1 of 26)	1878	NM_183394	8618	Hs.654933	NM_003716	ENSG00000163618	CADPS	CADPS1|CAPS|CAPS1	Ca++-dependent secretion activator	protein-coding
chr19-42246	chr19	39180870	39189094	+	267.9	8224	intron (NM_004924, intron 1 of 20)	AluSx1|SINE|Alu	46715	NM_004924	81	Hs.270291	NM_004924		ACTN4	ACTININ-4|FSGS|FSGS1	actinin, alpha 4	protein-coding
chr1-163204	chr1	225836567	225843287	+	267.8	6720	intron (NM_018212, intron 1 of 13)	intron (NM_018212, intron 1 of 13)	918	NM_018212	55740	Hs.497893	NM_018212	ENSG00000154380	ENAH	ENA|MENA|NDPP1	enabled homolog (Drosophila)	protein-coding
chr6-112002	chr6	30730584	30738850	+	267.7	8266	Intergenic	L2|LINE|L2	-22390	NM_003897	8870	Hs.76095	NM_003897	ENSG00000137331	IER3	DIF-2|DIF2|GLY96|IEX-1|IEX-1L|IEX1|PRG1	immediate early response 3	protein-coding
chr6-8202	chr6	9251320	9256435	+	267.5	5115	Intergenic	Intergenic	601435	NR_004855	728655	Hs.214343	NR_004855	ENSG00000251164	HULC	HCCAT1|LINC00078|NCRNA00078	hepatocellular carcinoma up-regulated long non-coding RNA	ncRNA
chr8-60409	chr8	61188574	61194578	+	267.1	6004	intron (NM_004056, intron 2 of 8)	intron (NM_004056, intron 2 of 8)	2378	NM_004056	767	Hs.654388	NM_004056	ENSG00000178538	CA8	CA-VIII|CALS|CAMRQ3|CARP	carbonic anhydrase VIII	protein-coding
chr1-90256	chr1	12464372	12470619	+	265.7	6247	intron (NM_015378, intron 63 of 69)	intron (NM_015378, intron 63 of 69)	-99805	NR_003025	677885	Hs.658450	NR_003025	ENSG00000239149	SNORA59A	ACA59	small nucleolar RNA, H/ACA box 59A	snoRNA
chr21-14359	chr21	46388438	46398000	+	265	9562	intron (NM_001316985, intron 5 of 5)	intron (NM_001316985, intron 5 of 5)	20782	NR_033840	727699	Hs.397403	NR_033840	ENSG00000234880	LINC00163	C21orf134|NCRNA00163|NLC1-A|NLC1A	long intergenic non-protein coding RNA 163	ncRNA
chr1-128549	chr1	154940777	154946951	+	264.7	6174	promoter-TSS (NM_001130040)	promoter-TSS (NM_001130040)	-641	NM_183001	6464	Hs.433795	NM_003029	ENSG00000160691	SHC1	SHC|SHCA	SHC (Src homology 2 domain containing) transforming protein 1	protein-coding
chr17-64240	chr17	77920128	77926864	+	264.6	6736	intron (NM_019020, intron 7 of 11)	intron (NM_019020, intron 7 of 11)	1160	NM_001271846	125058	Hs.369819	NM_019020	ENSG00000167291	TBC1D16	-	TBC1 domain family, member 16	protein-coding
chr13-26451	chr13	97842788	97852003	+	264.4	9215	Intergenic	MER41B|LTR|ERV1	-15519	NR_125725	103625683	Hs.679591	NR_125725	ENSG00000233124	LINC00456	-	long intergenic non-protein coding RNA 456	ncRNA
chr3-42555	chr3	29222796	29230376	+	263.8	7580	Intergenic	Intergenic	95844	NR_109804	100873979	Hs.99391	NR_109804		RBMS3-AS3	-	RBMS3 antisense RNA 3	ncRNA
chr1-65010	chr1	210041230	210047977	+	263.7	6747	Intergenic	Intergenic	43291	NM_014388	27042	Hs.194754	NM_014388	ENSG00000117597	DIEXF	C1orf107|DEF|DJ434O14.5|UTP25	digestive organ expansion factor homolog (zebrafish)	protein-coding
chr7-35294	chr7	101759956	101767149	+	263.6	7193	intron (NM_181500, intron 8 of 22)	intron (NM_181500, intron 8 of 22)	-164801	NM_020979	10603	Hs.489448	NM_020979	ENSG00000160999	SH2B2	APS	SH2B adaptor protein 2	protein-coding
chr7-11470	chr7	95173893	95180913	+	263.3	7020	Intergenic	L1ME2|LINE|L1	48522	NM_002612	5166	Hs.8364	NM_002612	ENSG00000004799	PDK4	-	pyruvate dehydrogenase kinase, isozyme 4	protein-coding
chrX-7669	chrX	20529545	20538062	+	263.3	8517	Intergenic	Intergenic	-249053	NM_004586	6197	Hs.445387	NM_004586	ENSG00000177189	RPS6KA3	CLS|HU-3|ISPK-1|MAPKAPK1B|MRX19|RSK|RSK2|S6K-alpha3|p90-RSK2|pp90RSK2	ribosomal protein S6 kinase, 90kDa, polypeptide 3	protein-coding
chr1-22201	chr1	12655564	12665078	+	262.4	9514	intron (NM_004753, intron 1 of 5)	intron (NM_004753, intron 1 of 5)	17416	NM_004753	9249	Hs.289347	NM_004753	ENSG00000162496	DHRS3	DD83.1|RDH17|Rsdr1|SDR1|SDR16C1|retSDR1	dehydrogenase/reductase (SDR family) member 3	protein-coding
chr2-47624	chr2	238391443	238399224	+	262.4	7781	promoter-TSS (NM_001042467)	promoter-TSS (NM_001042467)	280	NM_001281474	79083	Hs.102406	NM_024101	ENSG00000115648	MLPH	SLAC2-A	melanophilin	protein-coding
chr6-37584	chr6	11228097	11233289	+	262.3	5192	intron (NM_001142393, intron 2 of 7)	MIR|SINE|MIR	2222	NM_182966	4739	Hs.37982	NM_006403	ENSG00000111859	NEDD9	CAS-L|CAS2|CASL|CASS2|HEF1	neural precursor cell expressed, developmentally down-regulated 9	protein-coding
chr15-28775	chr15	60685507	60693174	+	262.2	7667	intron (NM_001136015, intron 1 of 13)	intron (NM_001136015, intron 1 of 13)	845	NM_001002857	302	Hs.511605	NM_004039	ENSG00000182718	ANXA2	ANX2|ANX2L4|CAL1H|HEL-S-270|LIP2|LPC2|LPC2D|P36|PAP-IV	annexin A2	protein-coding
chr3-89992	chr3	149294292	149302800	+	261.9	8508	intron (NM_015472, intron 2 of 6)	AluSq2|SINE|Alu	77266	NM_001168280	25937	Hs.477921	NM_015472	ENSG00000018408	WWTR1	TAZ	WW domain containing transcription regulator 1	protein-coding
chr9-19536	chr9	117367059	117376807	+	261.7	9748	Intergenic	AluJb|SINE|Alu	-1773	NM_153045	203197	Hs.522357	NM_153045	ENSG00000157693	C9orf91	-	chromosome 9 open reading frame 91	protein-coding
chr22-19608	chr22	38426076	38434602	+	261.3	8526	intron (NM_001301130, intron 5 of 5)	intron (NM_001301130, intron 5 of 5)	-22923	NM_001039584	9463	Hs.180871	NM_012407	ENSG00000100151	PICK1	PICK|PRKCABP	protein interacting with PRKCA 1	protein-coding
chr5-58265	chr5	124075332	124084491	+	261	9159	exon (NM_020747, exon 1 of 9)	exon (NM_020747, exon 1 of 9)	894	NM_020747	57507	Hs.266616	NM_020747	ENSG00000168916	ZNF608	NY-REN-36	zinc finger protein 608	protein-coding
chr6-16302	chr6	11092755	11096889	+	260.3	4134	intron (NM_001135575, intron 1 of 1)	intron (NM_001135575, intron 1 of 1)	556	NM_001135575	221710	Hs.656600	NM_001135575	ENSG00000224531	SMIM13	C6orf228	small integral membrane protein 13	protein-coding
chr5-40607	chr5	14200077	14206975	+	260.2	6898	intron (NM_007118, intron 1 of 56)	intron (NM_007118, intron 1 of 56)	59697	NM_007118	7204	Hs.130031	NM_007118	ENSG00000038382	TRIO	ARHGEF23|tgat	trio Rho guanine nucleotide exchange factor	protein-coding
chr11-34903	chr11	57190502	57196832	+	259.2	6330	5' UTR (NM_001278206, exon 3 of 14)	5' UTR (NM_001278206, exon 3 of 14)	893	NM_014096	29015	Hs.99962	NM_014096	ENSG00000134802	SLC43A3	EEG1|FOAP-13|PRO1659|SEEEG-1	solute carrier family 43, member 3	protein-coding
chr10-31264	chr10	33269115	33275937	+	258.8	6822	Intergenic	Intergenic	-25233	NM_002211	3688	Hs.643813	NM_002211	ENSG00000150093	ITGB1	CD29|FNRB|GPIIA|MDF2|MSK12|VLA-BETA|VLAB	integrin beta 1	protein-coding
chr4-19078	chr4	109451132	109458740	+	258.6	7608	Intergenic	Intergenic	86677	NR_026968	285456	Hs.683863	NM_182591	ENSG00000234492	RPL34-AS1	-	RPL34 antisense RNA 1 (head to head)	ncRNA
chr17-62342	chr17	46315778	46322728	+	257.9	6950	intron (NM_001075099, intron 4 of 12)	intron (NM_001075099, intron 4 of 12)	-52456	NR_131239
chr8-49106	chr8	90766531	90772072	+	256.9	5541	promoter-TSS (NM_003821)	promoter-TSS (NM_003821)	638	NR_125822	101929709	Hs.651324	NR_125822	ENSG00000251136	LOC101929709	-	uncharacterized LOC101929709	ncRNA
chr11-64694	chr11	8829148	8838021	+	256.6	8873	promoter-TSS (NM_139157)	promoter-TSS (NM_139157)	-702	NM_139157	6764	Hs.117715	NM_005418	ENSG00000166444	ST5	DENND2B|HTS1|p126	suppression of tumorigenicity 5	protein-coding
chr10-28165	chr10	32230162	32238032	+	256.4	7870	Intergenic	L1ME4a|LINE|L1	-16293	NM_018287	94134	Hs.499264	NM_018287	ENSG00000165322	ARHGAP12	-	Rho GTPase activating protein 12	protein-coding
chr3-110913	chr3	88105579	88111306	+	256.1	5727	promoter-TSS (NM_003663)	promoter-TSS (NM_003663)	-296	NM_001008390	8545	Hs.444818	NM_003663	ENSG00000163320	CGGBP1	CGGBP|p20-CGGBP	CGG triplet repeat binding protein 1	protein-coding
chr8-10636	chr8	124529581	124534228	+	256.1	4647	intron (NM_058229, intron 4 of 8)	intron (NM_058229, intron 4 of 8)	12479	NM_148177	114907	Hs.403933	NM_058229	ENSG00000156804	FBXO32	Fbx32|MAFbx	F-box protein 32	protein-coding
chr1-87011	chr1	146639162	146645931	+	255.9	6769	intron (NM_005399, intron 2 of 7)	intron (NM_005399, intron 2 of 7)	1622	NM_005399	5565	Hs.50732	NM_005399	ENSG00000131791	PRKAB2	-	protein kinase, AMP-activated, beta 2 non-catalytic subunit	protein-coding
chr8-52028	chr8	102214541	102219850	+	255.7	5309	intron (NM_001267708, intron 1 of 5)	intron (NM_001267708, intron 1 of 5)	765	NM_001267708	51123	Hs.374485	NM_016096	ENSG00000120963	ZNF706	HSPC038|PNAS-106|PNAS-113	zinc finger protein 706	protein-coding
chr2-60419	chr2	43445320	43453707	+	255	8387	TTS (NM_006887)	TTS (NM_006887)	4232	NM_006887	678	Hs.503093	NM_006887	ENSG00000152518	ZFP36L2	BRF2|ERF-2|ERF2|RNF162C|TIS11D	ZFP36 ring finger protein-like 2	protein-coding
chr8-60186	chr8	48646950	48652192	+	255	5242	TTS (NM_005195)	TTS (NM_005195)	1155	NM_005195	1052	Hs.440829	NM_005195		CEBPD	C/EBP-delta|CELF|CRP3|NF-IL6-beta	CCAAT/enhancer binding protein (C/EBP), delta	protein-coding
chrX-10104	chrX	15863178	15871251	+	254.1	8073	intron (NM_003916, intron 2 of 4)	MIR3|SINE|MIR	5923	NM_003916	8905	Hs.121592	NM_003916	ENSG00000182287	AP1S2	DC22|MRX59|MRXS21|MRXS5|MRXSF|PGS|SIGMA1B	adaptor-related protein complex 1 sigma 2 subunit	protein-coding
chr19-29229	chr19	45247343	45256668	+	253.5	9325	promoter-TSS (NM_005178)	promoter-TSS (NM_005178)	27	NM_005178	602	Hs.31210	NM_005178	ENSG00000069399	BCL3	BCL4|D19S37	B-cell CLL/lymphoma 3	protein-coding
chr7-45804	chr7	150773688	150781254	+	253.4	7566	TTS (NM_031434)	TTS (NM_031434)	499	NM_033015	10922	Hs.647094	NM_006712	ENSG00000164896	FASTK	FAST	Fas-activated serine/threonine kinase	protein-coding
chr10-84350	chr10	80730063	80736035	+	253.4	5972	intron (NR_015429, intron 3 of 7)	intron (NR_015429, intron 3 of 7)	94156	NR_024431	283050	Hs.309176	NR_015429	ENSG00000224596	ZMIZ1-AS1	-	ZMIZ1 antisense RNA 1	ncRNA
chr3-26792	chr3	62936037	62942021	+	253.1	5984	Intergenic	Intergenic	-77965	NM_183393	8618	Hs.654933	NM_003716	ENSG00000163618	CADPS	CADPS1|CAPS|CAPS1	Ca++-dependent secretion activator	protein-coding
chr11-66435	chr11	62491390	62497925	+	253.1	6535	non-coding (NR_037946, exon 1 of 24)	non-coding (NR_037946, exon 1 of 24)	199	NR_037946	100534595	Hs.533709	NR_037946	ENSG00000234857	HNRNPUL2-BSCL2	-	HNRNPUL2-BSCL2 readthrough (NMD candidate)	ncRNA
chr10-65038	chr10	17253819	17260959	+	253	7140	intron (NR_108061, intron 2 of 2)	intron (NR_108061, intron 2 of 2)	11508	NR_108060	100507347	Hs.740502	NR_108060	ENSG00000229124	VIM-AS1	-	VIM antisense RNA 1	ncRNA
chr8-42989	chr8	130641133	130645579	+	252.8	4446	intron (NR_130917, intron 1 of 3)	intron (NR_130917, intron 1 of 3)	49129	NR_130917
chr17-457	chr17	41464729	41466732	+	252.8	2003	non-coding (NR_027413, exon 1 of 4)	non-coding (NR_027413, exon 1 of 4)	536	NR_027413	100130581	Hs.546897	NR_027412	ENSG00000188825	LINC00910	-	long intergenic non-protein coding RNA 910	ncRNA
chr17-47242	chr17	67600381	67607195	+	252.8	6814	intron (NR_109971, intron 2 of 5)	intron (NR_109971, intron 2 of 5)	13660	NR_109971	101928122	Hs.579342	NR_109971	ENSG00000227517	LINC01483	-	long intergenic non-protein coding RNA 1483	ncRNA
chr10-28610	chr10	90001374	90007080	+	252.3	5706	Intergenic	Intergenic	338855	NM_018363	55328	Hs.149849	NM_018363	ENSG00000184719	RNLS	C10orf59|RENALASE	renalase, FAD-dependent amine oxidase	protein-coding
chr2-89411	chr2	101431819	101439666	+	252.3	7847	promoter-TSS (NM_002518)	promoter-TSS (NM_002518)	-871	NM_002518	4862	Hs.156832	NM_002518	ENSG00000170485	NPAS2	MOP4|PASD4|bHLHe9	neuronal PAS domain protein 2	protein-coding
chr8-71801	chr8	49830560	49835892	+	252.1	5332	intron (NM_003068, intron 1 of 2)	intron (NM_003068, intron 1 of 2)	773	NM_003068	6591	Hs.360174	NM_003068	ENSG00000019549	SNAI2	SLUG|SLUGH1|SNAIL2|WS2D	snail family zinc finger 2	protein-coding
chr1-37260	chr1	245745324	245749940	+	251.8	4616	intron (NM_018012, intron 5 of 14)	MSTA|LTR|ERVL-MaLR	429345	NM_018012	55083	Hs.143134	NM_018012	ENSG00000162849	KIF26B	-	kinesin family member 26B	protein-coding
chr17-52116	chr17	46686069	46691634	+	251.7	5565	promoter-TSS (NM_004502)	promoter-TSS (NM_004502)	-468	NM_004502	3217	Hs.436181	NM_004502	ENSG00000260027	HOXB7	HHO.C1|HOX2|HOX2C|Hox-2.3	homeobox B7	protein-coding
chr11-40064	chr11	69065068	69070735	+	251.6	5667	Intergenic	Intergenic	6296	NM_001300923	26579	Hs.523848	NM_138768	ENSG00000172927	MYEOV	OCIM	myeloma overexpressed	protein-coding
chr12-31086	chr12	54721005	54728979	+	251.6	7974	intron (NM_001271734, intron 1 of 7)	AluSq2|SINE|Alu	-6008	NR_029894	442892		NR_029894	ENSG00000199122	MIR148B	MIRN148B|mir-148b	microRNA 148b	ncRNA
chr10-32930	chr10	29824582	29829792	+	251.4	5210	intron (NM_021738, intron 6 of 37)	intron (NM_021738, intron 6 of 37)	6839	NR_030335	693189		NR_030335	ENSG00000207612	MIR604	MIRN604|hsa-mir-604	microRNA 604	ncRNA
chr9-5782	chr9	16726697	16734395	+	250.6	7698	intron (NM_017637, intron 2 of 6)	intron (NM_017637, intron 2 of 6)	140240	NM_017637	54796	Hs.656581	NM_017637	ENSG00000173068	BNC2	BSN2	basonuclin 2	protein-coding
chr11-43546	chr11	122045190	122053221	+	250.3	8031	intron (NR_024430, intron 2 of 3)	intron (NR_024430, intron 2 of 3)	24565	NR_024430	399959	Hs.44098	NR_024430		MIR100HG	AGD1|lncRNA-N2	mir-100-let-7a-2 cluster host gene	ncRNA
chr6-55148	chr6	16129280	16134031	+	249.6	4751	intron (NM_013262, intron 2 of 6)	intron (NM_013262, intron 2 of 6)	2338	NM_013262	29116	Hs.484738	NM_013262	ENSG00000007944	MYLIP	IDOL|MIR	myosin regulatory light chain interacting protein	protein-coding
chr5-58905	chr5	141254938	141262838	+	249.3	7900	promoter-TSS (NM_002587)	promoter-TSS (NM_002587)	-913	NM_002587	5097	Hs.79769	NM_002587	ENSG00000156453	PCDH1	PC42|PCDH42	protocadherin 1	protein-coding
chr7-51720	chr7	138437328	138442993	+	249	5665	intron (NM_020632, intron 10 of 21)	intron (NM_020632, intron 10 of 21)	18622	NM_130841	50617	Hs.98967	NM_020632	ENSG00000105929	ATP6V0A4	A4|ATP6N1B|ATP6N2|RDRTA2|RTA1C|RTADR|STV1|VPH1|VPP2	ATPase, H+ transporting, lysosomal V0 subunit a4	protein-coding
chr3-18834	chr3	69886490	69892254	+	248.9	5764	intron (NM_006722, intron 1 of 9)	intron (NM_006722, intron 1 of 9)	-26003	NM_198177	4286	Hs.166017	NM_000248	ENSG00000187098	MITF	CMM8|MI|WS2|WS2A|bHLHe32	microphthalmia-associated transcription factor	protein-coding
chr21-9548	chr21	35923774	35931556	+	248.9	7782	intron (NM_004414, intron 1 of 3)	L1MC5|LINE|L1	-28357	NM_203418	1827	Hs.282326	NM_004414	ENSG00000159200	RCAN1	ADAPT78|CSP1|DSC1|DSCR1|MCIP1|RCN1	regulator of calcineurin 1	protein-coding
chr7-31724	chr7	130569123	130576781	+	248.7	7658	intron (NR_110472, intron 2 of 3)	intron (NR_110472, intron 2 of 3)	-10654	NR_029517	407024		NR_029517	ENSG00000274250	MIR29B1	MIRN29B1|miR-29b|miRNA29B1|mir-29b-1	microRNA 29b-1	ncRNA
chr10-54656	chr10	121446247	121452822	+	248.7	6575	Intergenic	AluSg|SINE|Alu	-36025	NM_001243195	22876	Hs.369755	NM_014937	ENSG00000198825	INPP5F	MSTP007|MSTPO47|SAC2|hSAC2	inositol polyphosphate-5-phosphatase F	protein-coding
chr10-39175	chr10	89601154	89606921	+	248.6	5767	non-coding (NR_028492, exon 4 of 4)	non-coding (NR_028492, exon 4 of 4)	19157	NM_001126049	100144748	Hs.559820	NM_001126049	ENSG00000227268	KLLN	CWS4|KILLIN	killin, p53-regulated DNA replication inhibitor	protein-coding
chr1-123465	chr1	231553788	231559794	+	248.2	6006	exon (NM_022051, exon 1 of 5)	exon (NM_022051, exon 1 of 5)	3999	NM_022051	54583	Hs.444450	NM_022051	ENSG00000135766	EGLN1	C1orf12|ECYT3|HALAH|HIF-PH2|HIFPH2|HPH-2|HPH2|PHD2|SM20|ZMYND6	egl-9 family hypoxia-inducible factor 1	protein-coding
chr17-41394	chr17	46617996	46623001	+	248	5005	exon (NM_002145, exon 2 of 2)	exon (NM_002145, exon 2 of 2)	-1215	NR_102279	100874362	Hs.171806	NR_102279	ENSG00000230148	HOXB-AS1	-	HOXB cluster antisense RNA 1	ncRNA
chr10-57479	chr10	114389415	114395654	+	247.5	6239	intron (NM_145206, intron 5 of 7)	MER20B|DNA|hAT-Charlie	-1395	NR_036177	100422909		NR_036177	ENSG00000264763	MIR4295	-	microRNA 4295	ncRNA
chr12-52181	chr12	67821412	67828764	+	247.5	7352	Intergenic	Intergenic	-88774	NR_103861	100507175	Hs.505986	NR_103861	ENSG00000203585	LOC100507175	-	uncharacterized LOC100507175	ncRNA
chr3-41077	chr3	83483356	83490043	+	246.8	6687	Intergenic	Intergenic	1432027	NR_033860	440970	Hs.411049	NR_033860	ENSG00000242641	LINC00971	-	long intergenic non-protein coding RNA 971	ncRNA
chr5-46823	chr5	157030716	157039007	+	246.5	8291	Intergenic	L1ME1|LINE|L1	-32030	NM_033274	8728	Hs.483944	NM_023038	ENSG00000135074	ADAM19	FKSG34|MADDAM|MLTNB	ADAM metallopeptidase domain 19	protein-coding
chr13-13808	chr13	104663605	104671253	+	246.5	7648	Intergenic	Intergenic	589879	NR_126374
chr6-6875	chr6	4016927	4019894	+	246.5	2967	Intergenic	Intergenic	-3159	NM_003913	8899	Hs.159014	NM_003913	ENSG00000112739	PRPF4B	PR4H|PRP4|PRP4H|PRP4K|dJ1013A10.1	pre-mRNA processing factor 4B	protein-coding
chr4-42210	chr4	77114127	77122687	+	246.1	8560	intron (NM_005506, intron 1 of 11)	MLT1H|LTR|ERVL-MaLR	16645	NM_001204255	950	Hs.349656	NM_005506	ENSG00000138760	SCARB2	AMRF|CD36L2|EPM4|HLGP85|LGP85|LIMP-2|LIMPII|SR-BII	scavenger receptor class B, member 2	protein-coding
chr3-57295	chr3	747263	755049	+	246.1	7786	intron (NR_110118, intron 1 of 3)	intron (NR_110118, intron 1 of 3)	117368	NR_110118	101927215	Hs.650700	NR_110118	ENSG00000224957	LINC01266	-	long intergenic non-protein coding RNA 1266	ncRNA
chr10-89482	chr10	73734923	73741146	+	245.9	6223	intron (NM_004273, intron 1 of 2)	AluSx1|SINE|Alu	13914	NM_004273	9469	Hs.158304	NM_004273	ENSG00000122863	CHST3	C6ST|C6ST1|HSD	carbohydrate (chondroitin 6) sulfotransferase 3	protein-coding
chr1-90367	chr1	16005447	16012450	+	245.4	7003	Intergenic	AluSx1|SINE|Alu	-1879	NM_015164	23207	Hs.646775	NM_015164	ENSG00000116786	PLEKHM2	SKIP	pleckstrin homology domain containing, family M (with RUN domain) member 2	protein-coding
chr6-31411	chr6	14710247	14715081	+	245.1	4834	Intergenic	Intergenic	-426979	NR_108096	102216342	Hs.563409	NR_108096	ENSG00000226673	LINC01108	LncRNA-ES1	long intergenic non-protein coding RNA 1108	ncRNA
chr19-17656	chr19	2539792	2548189	+	244.8	8397	intron (NM_052847, intron 3 of 4)	intron (NM_052847, intron 3 of 4)	67867	NM_015675	4616	Hs.110571	NM_015675	ENSG00000099860	GADD45B	GADD45BETA|MYD118	growth arrest and DNA-damage-inducible, beta	protein-coding
chr1-72320	chr1	149977969	149983677	+	244.6	5708	intron (NM_020205, intron 1 of 11)	intron (NM_020205, intron 1 of 11)	1863	NM_020205	56957	Hs.98322	NM_020205		OTUD7B	CEZANNE|ZA20D1	OTU deubiquitinase 7B	protein-coding
chr9-25484	chr9	12692413	12699510	+	244.6	7097	intron (NM_000550, intron 3 of 7)	intron (NM_000550, intron 3 of 7)	2575	NM_000550	7306	Hs.270279	NM_000550	ENSG00000107165	TYRP1	CAS2|CATB|GP75|OCA3|TRP|TRP1|TYRP|b-PROTEIN	tyrosinase-related protein 1	protein-coding
chr12-46546	chr12	2441488	2449821	+	244.2	8333	intron (NM_001129844, intron 3 of 46)	intron (NM_001129844, intron 3 of 46)	66712	NR_046769	100874370	Hs.653548	NR_046769		CACNA1C-IT3	-	CACNA1C intronic transcript 3	ncRNA
chr11-35621	chr11	77939976	77946505	+	244.1	6529	intron (NM_080491, intron 3 of 9)	intron (NM_080491, intron 3 of 9)	43382	NM_020798	57558	Hs.531249	NM_020798	ENSG00000118369	USP35	-	ubiquitin specific peptidase 35	protein-coding
chr10-63278	chr10	93354361	93360698	+	243.9	6337	intron (NR_024467, intron 1 of 4)	intron (NR_024467, intron 1 of 4)	13688	NR_024467	100188947	Hs.535293	NR_024467		HECTD2-AS1	-	HECTD2 antisense RNA 1	ncRNA
chr3-80803	chr3	45206884	45213360	+	243.8	6476	Intergenic	L1M5|LINE|L1	-22208	NM_178181	64866	Hs.476093	NM_022842	ENSG00000163814	CDCP1	CD318|SIMA135|TRASK	CUB domain containing protein 1	protein-coding
chr10-94632	chr10	45472577	45478911	+	243.5	6334	intron (NM_032023, intron 3 of 10)	intron (NM_032023, intron 3 of 10)	-1414	NM_007021	11067	Hs.93675	NM_007021	ENSG00000165507	C10orf10	DEPP|FIG|Fseg	chromosome 10 open reading frame 10	protein-coding
chr17-33508	chr17	57829760	57836473	+	243.2	6713	intron (NM_030938, intron 5 of 11)	AluJo|SINE|Alu	-48157	NM_016077	51651	Hs.12677	NM_016077	ENSG00000141378	PTRH2	BIT1|CFAP37|CGI-147|IMNEPD|PTH|PTH 2|PTH2	peptidyl-tRNA hydrolase 2	protein-coding
chr8-85824	chr8	23206001	23214723	+	243.2	8722	intron (NM_002318, intron 3 of 13)	intron (NM_002318, intron 3 of 13)	16641	NR_038323	100507156	Hs.661130	NR_038323	ENSG00000253837	LOC100507156	-	uncharacterized LOC100507156	ncRNA
chr10-26841	chr10	43888387	43895207	+	243.1	6820	intron (NM_001098206, intron 2 of 3)	CpG	482	NM_001098208	3185	Hs.808	NM_004966	ENSG00000169813	HNRNPF	HNRPF|OK/SW-cl.23|mcs94-1	heterogeneous nuclear ribonucleoprotein F	protein-coding
chr10-69045	chr10	25368937	25374583	+	243.1	5646	Intergenic	Intergenic	-20552	NM_001270383	219670	Hs.534486	NM_145010	ENSG00000151023	ENKUR	C10orf63|CFAP106	enkurin, TRPC channel interacting protein	protein-coding
chr6-21610	chr6	1129696	1133438	+	243.1	3742	Intergenic	Intergenic	-30000	NR_027116	285768	Hs.209463	NR_027115		LINC01622	-	long intergenic non-protein coding RNA 1622	ncRNA
chr12-8811	chr12	111843756	111851495	+	243	7739	intron (NM_005475, intron 1 of 7)	intron (NM_005475, intron 1 of 7)	3873	NM_005475	10019	Hs.506784	NM_005475	ENSG00000111252	SH2B3	IDDM20|LNK	SH2B adaptor protein 3	protein-coding
chr16-25566	chr16	56638245	56646430	+	242.8	8185	promoter-TSS (NM_005953)	promoter-TSS (NM_005953)	-141	NM_005953	4502	Hs.534330	NM_005953		MT2A	MT2	metallothionein 2A	protein-coding
chr7-54463	chr7	107633306	107639893	+	242.7	6587	intron (NM_002291, intron 4 of 33)	intron (NM_002291, intron 4 of 33)	7205	NM_002291	3912	Hs.650585	NM_002291	ENSG00000091136	LAMB1	CLM|LIS5	laminin, beta 1	protein-coding
chr11-54234	chr11	59895106	59901617	+	242.5	6511	Intergenic	Intergenic	42224	NM_000139	2206	Hs.386748	NM_000139	ENSG00000149534	MS4A2	APY|ATOPY|FCER1B|FCERI|IGEL|IGER|IGHER|MS4A1	membrane-spanning 4-domains, subfamily A, member 2	protein-coding
chr10-20761	chr10	80720458	80727149	+	242.4	6691	intron (NR_015429, intron 3 of 7)	intron (NR_015429, intron 3 of 7)	103402	NR_024431	283050	Hs.309176	NR_015429	ENSG00000224596	ZMIZ1-AS1	-	ZMIZ1 antisense RNA 1	ncRNA
chr22-13374	chr22	38374267	38381823	+	241.7	7556	intron (NM_006941, intron 2 of 3)	intron (NM_006941, intron 2 of 3)	2494	NM_006941	6663	Hs.376984	NM_006941	ENSG00000100146	SOX10	DOM|PCWH|WS2E|WS4|WS4C	SRY box 10	protein-coding
chr21-9889	chr21	46285689	46293661	+	241.7	7972	intron (NM_004339, intron 1 of 5)	L1MC4|LINE|L1	4143	NM_001286822	754	Hs.474010	NM_004339	ENSG00000183255	PTTG1IP	C21orf1|C21orf3|PBF	pituitary tumor-transforming 1 interacting protein	protein-coding
chr10-76838	chr10	3844477	3850126	+	241.5	5649	Intergenic	Intergenic	-19828	NR_027653	1316	Hs.4055	NM_001300	ENSG00000067082	KLF6	BCD1|CBA1|COPEB|CPBP|GBF|PAC1|ST12|ZF9	Kruppel-like factor 6	protein-coding
chr8-28120	chr8	67834231	67839351	+	241.5	5120	intron (NR_002599, intron 1 of 3)	AluSg7|SINE|Alu	986	NR_002599	641638	Hs.372680	NR_002599		SNHG6	HBII-276HG|NCRNA00058|U87HG	small nucleolar RNA host gene 6	ncRNA
chr10-79026	chr10	73617632	73624615	+	241	6983	Intergenic	Intergenic	-10041	NM_002778	5660	Hs.523004	NM_002778	ENSG00000197746	PSAP	GLBA|SAP1	prosaposin	protein-coding
chr2-85159	chr2	206546091	206553188	+	240.1	7097	intron (NM_003872, intron 1 of 16)	CpG	2415	NM_201266	8828	Hs.471200	NM_003872	ENSG00000118257	NRP2	NP2|NPN2|PRO2714|VEGF165R2	neuropilin 2	protein-coding
chr1-124002	chr1	245949699	245955612	+	240	5913	intron (NM_022743, intron 10 of 11)	intron (NM_022743, intron 10 of 11)	628059	NM_022743	64754	Hs.567571	NM_022743	ENSG00000185420	SMYD3	KMT3E|ZMYND1|ZNFN3A1|bA74P14.1	SET and MYND domain containing 3	protein-coding
chr12-43000	chr12	122237688	122244367	+	240	6679	non-coding (NR_002809, exon 1 of 7)	non-coding (NR_002809, exon 1 of 7)	363	NR_002809	338799	Hs.524804	NR_002809	ENSG00000212694	LINC01089	-	long intergenic non-protein coding RNA 1089	ncRNA
chr6-23017	chr6	3021927	3025618	+	239.8	3691	non-coding (NR_033884, exon 1 of 1)	non-coding (NR_033884, exon 1 of 1)	1233	NR_033884	401233	Hs.441039	NM_001013680		HTATSF1P2	-	HIV-1 Tat specific factor 1 pseudogene 2	pseudo
chr13-7038	chr13	80908524	80915233	+	239.6	6709	5' UTR (NM_005842, exon 2 of 2)	5' UTR (NM_005842, exon 2 of 2)	3208	NM_005842	10253	Hs.18676	NM_005842	ENSG00000136158	SPRY2	hSPRY2	sprouty RTK signaling antagonist 2	protein-coding
chr11-68617	chr11	119185511	119193885	+	239.1	8374	Intergenic	Intergenic	-1858	NM_006500	4162	Hs.599039	NM_006500	ENSG00000076706	MCAM	CD146|MUC18	melanoma cell adhesion molecule	protein-coding
chr11-51254	chr11	65153435	65160242	+	239	6807	exon (NM_031904, exon 3 of 11)	exon (NM_031904, exon 3 of 11)	2797	NM_001300832	83786	Hs.578433	NM_031904	ENSG00000126391	FRMD8	FKSG44	FERM domain containing 8	protein-coding
chr3-117665	chr3	52270079	52275491	+	238.6	5412	intron (NM_007284, intron 1 of 8)	intron (NM_007284, intron 1 of 8)	398	NM_007284	11344	Hs.436439	NM_007284	ENSG00000247596	TWF2	A6RP|A6r|MSTP011|PTK9L	twinfilin actin binding protein 2	protein-coding
chr1-89730	chr1	244374944	244379653	+	237.9	4709	Intergenic	AluSx1|SINE|Alu	-138639	NM_001276349	200159	Hs.442703	NM_001012970	ENSG00000173728	C1orf100	-	chromosome 1 open reading frame 100	protein-coding
chr3-65474	chr3	16923263	16928945	+	237.6	5682	promoter-TSS (NM_001144382)	promoter-TSS (NM_001144382)	-348	NM_001144382	23228	Hs.202010	NM_015184	ENSG00000154822	PLCL2	PLCE2	phospholipase C-like 2	protein-coding
chr14-20850	chr14	50464537	50471057	+	237.3	6520	non-coding (NR_126500, exon 3 of 3)	non-coding (NR_126500, exon 3 of 3)	5440	NR_126496
chr7-22330	chr7	158609061	158615798	+	236.7	6737	intron (NM_020728, intron 1 of 21)	intron (NM_020728, intron 1 of 21)	9890	NM_020728	57488	Hs.490795	NM_020728	ENSG00000117868	ESYT2	CHR2SYT|E-Syt2|FAM62B	extended synaptotagmin-like protein 2	protein-coding
chr4-34255	chr4	146854965	146862297	+	236.7	7332	intron (NM_001306215, intron 1 of 14)	CpG	1481	NM_178835	152485	Hs.133916	NM_178835	ENSG00000151612	ZNF827	-	zinc finger protein 827	protein-coding
chr10-99008	chr10	3493265	3499641	+	236.3	6376	intron (NR_131187, intron 1 of 1)	intron (NR_131187, intron 1 of 1)	135566	NR_131187
chr17-60042	chr17	74261407	74266532	+	236.2	5125	intron (NM_182565, intron 2 of 2)	AluSp|SINE|Alu	2683	NM_182565	283991	Hs.744981	NM_182565	ENSG00000185262	UBALD2	FAM100B	UBA-like domain containing 2	protein-coding
chr19-21994	chr19	13946820	13954426	+	235.9	7606	Intergenic	Intergenic	-3150	NR_029495	407010		NR_029495	ENSG00000207980	MIR23A	MIRN23A|hsa-mir-23a|miRNA23A|mir-23a	microRNA 23a	ncRNA
chr1-112578	chr1	155944957	155950468	+	235.9	5511	intron (NM_001162384, intron 1 of 21)	CpG	254	NM_004723	9181	Hs.743352	NM_004723	ENSG00000116584	ARHGEF2	GEF|GEF-H1|GEFH1|LFP40|P40	Rho/Rac guanine nucleotide exchange factor 2	protein-coding
chr12-19789	chr12	53437423	53445484	+	235.3	8061	intron (NM_198316, intron 1 of 28)	CpG	643	NM_198316	23371	Hs.6147	NM_015319	ENSG00000111077	TNS2	C1-TEN|C1TEN|TENC1	tensin 2	protein-coding
chr3-63325	chr3	98449331	98456160	+	235.3	6829	intron (NM_001271145, intron 1 of 9)	intron (NM_001271145, intron 1 of 9)	1197	NM_006100	10402	Hs.148716	NM_006100	ENSG00000064225	ST3GAL6	SIAT10|ST3GALVI	ST3 beta-galactoside alpha-2,3-sialyltransferase 6	protein-coding
chr17-53686	chr17	79013389	79019992	+	235.2	6603	intron (NM_006340, intron 1 of 14)	(TTTAA)n|Simple_repeat|Simple_repeat	7743	NM_017450	10458	Hs.128316	NM_006340	ENSG00000175866	BAIAP2	BAP2|FLAF3|IRSP53	BAI1-associated protein 2	protein-coding
chr2-69378	chr2	12452702	12458762	+	234.6	6060	intron (NR_110196, intron 4 of 5)	MLT1A1|LTR|ERVL-MaLR	116476	NR_037452	100500884		NR_037452	ENSG00000264089	MIR3681	-	microRNA 3681	ncRNA
chr2-72192	chr2	153319550	153326422	+	234.5	6872	intron (NM_052905, intron 1 of 25)	intron (NM_052905, intron 1 of 25)	131235	NM_052905	114793	Hs.654630	NM_052905	ENSG00000157827	FMNL2	FHOD2	formin like 2	protein-coding
chr2-57059	chr2	101397423	101404776	+	234.2	7353	Intergenic	Intergenic	-35514	NM_002518	4862	Hs.156832	NM_002518	ENSG00000170485	NPAS2	MOP4|PASD4|bHLHe9	neuronal PAS domain protein 2	protein-coding
chr6-33337	chr6	13708212	13712711	+	233.9	4499	intron (NM_005493, intron 1 of 13)	intron (NM_005493, intron 1 of 13)	1335	NM_005493	10048	Hs.708182	NM_005493	ENSG00000010017	RANBP9	BPM-L|BPM90|RANBPM|RanBP7	RAN binding protein 9	protein-coding
chr6-87704	chr6	9519766	9524716	+	233.9	4950	Intergenic	LTR78|LTR|ERV1	869799	NR_004855	728655	Hs.214343	NR_004855	ENSG00000251164	HULC	HCCAT1|LINC00078|NCRNA00078	hepatocellular carcinoma up-regulated long non-coding RNA	ncRNA
chr3-61837	chr3	38205495	38211826	+	233.9	6331	intron (NM_005109, intron 1 of 17)	intron (NM_005109, intron 1 of 17)	1634	NM_005109	9943	Hs.475970	NM_005109	ENSG00000172939	OXSR1	OSR1	oxidative stress responsive 1	protein-coding
chr2-13030	chr2	12308013	12314330	+	233.6	6317	intron (NR_110196, intron 3 of 5)	MER21C|LTR|ERVL	-28085	NR_037452	100500884		NR_037452	ENSG00000264089	MIR3681	-	microRNA 3681	ncRNA
chr14-25601	chr14	23315203	23322891	+	233.5	7688	Intergenic	Intergenic	13305	NM_004995	4323	Hs.2399	NM_004995	ENSG00000157227	MMP14	MMP-14|MMP-X1|MT-MMP|MT-MMP 1|MT1-MMP|MT1MMP|MTMMP1|WNCHRS	matrix metallopeptidase 14 (membrane-inserted)	protein-coding
chr1-28402	chr1	210617932	210623191	+	233.2	5259	intron (NM_018194, intron 7 of 11)	MIRc|SINE|MIR	117921	NM_001170580	55733	Hs.58650	NM_018194	ENSG00000054392	HHAT	MART2|SKI1|Skn	hedgehog acyltransferase	protein-coding
chr11-32832	chr11	59888067	59893724	+	232.5	5657	Intergenic	L2|LINE|L2	34758	NM_000139	2206	Hs.386748	NM_000139	ENSG00000149534	MS4A2	APY|ATOPY|FCER1B|FCERI|IGEL|IGER|IGHER|MS4A1	membrane-spanning 4-domains, subfamily A, member 2	protein-coding
chr15-18008	chr15	56028160	56036562	+	231.7	8402	intron (NM_173814, intron 2 of 19)	intron (NM_173814, intron 2 of 19)	2956	NM_173814	283659	Hs.130957	NM_173814	ENSG00000166450	PRTG	IGDCC5	protogenin	protein-coding
chr8-43865	chr8	67519009	67525503	+	231.5	6494	intron (NM_001294282, intron 1 of 14)	intron (NM_001294282, intron 1 of 14)	3228	NM_001294282	4603	Hs.445898	NM_001080416	ENSG00000185697	MYBL1	A-MYB|AMYB	v-myb avian myeloblastosis viral oncogene homolog-like 1	protein-coding
chr1-56711	chr1	172222590	172228920	+	231.2	6330	intron (NM_015569, intron 15 of 20)	L1MEe|LINE|L1	-111780	NR_038397	100628315	Hs.584880	NR_038397	ENSG00000230630	DNM3OS	DNM3-AS1|MIR199A2HG	DNM3 opposite strand/antisense RNA	ncRNA
chr8-55302	chr8	119119392	119125225	+	231	5833	intron (NM_000127, intron 1 of 10)	intron (NM_000127, intron 1 of 10)	1750	NM_000127	2131	Hs.492618	NM_000127		EXT1	EXT|LGCR|LGS|TRPS2|TTV	exostosin glycosyltransferase 1	protein-coding
chr9-45218	chr9	116381387	116388761	+	231	7374	Intergenic	Intergenic	28640	NM_001276262	5998	Hs.494875	NM_017790	ENSG00000138835	RGS3	C2PA|RGP3	regulator of G-protein signaling 3	protein-coding
chr8-23289	chr8	91654369	91659360	+	231	4991	intron (NM_001008495, intron 1 of 2)	intron (NM_001008495, intron 1 of 2)	1269	NM_001008495	169200	Hs.567759	NM_001008495	ENSG00000180694	TMEM64	-	transmembrane protein 64	protein-coding
chr8-83335	chr8	105652769	105658065	+	230.8	5296	Intergenic	MLT2D|LTR|ERVL	-54165	NM_013437	29967	Hs.600630	NM_013437	ENSG00000147650	LRP12	ST7	LDL receptor related protein 12	protein-coding
chr10-61561	chr10	16991350	16997123	+	230.8	5773	intron (NM_001081, intron 33 of 66)	intron (NM_001081, intron 33 of 66)	-134783	NM_012425	6251	Hs.524161	NM_012425	ENSG00000148484	RSU1	RSP-1	Ras suppressor protein 1	protein-coding
chr10-23210	chr10	90639482	90644611	+	230.7	5129	intron (NM_020799, intron 1 of 10)	intron (NM_020799, intron 1 of 10)	2102	NM_020799	57559	Hs.16229	NM_020799	ENSG00000138134	STAMBPL1	ALMalpha|AMSH-FP|AMSH-LP|bA399O19.2	STAM binding protein-like 1	protein-coding
chr8-63303	chr8	24905640	24912444	+	230.4	6804	Intergenic	Intergenic	-94659	NM_006158	4747	Hs.521461	NM_006158	ENSG00000277586	NEFL	CMT1F|CMT2E|NF-L|NF68|NFL|PPP1R110	neurofilament, light polypeptide	protein-coding
chr2-37990	chr2	232084587	232091721	+	230.4	7134	intron (NM_001291656, intron 6 of 20)	MER94|DNA|hAT-Blackjack	17241	NM_001271466	80210	Hs.162411	NM_025139	ENSG00000135931	ARMC9	ARM|KU-MEL-1|NS21	armadillo repeat containing 9	protein-coding
chr8-19194	chr8	81397910	81402260	+	230.3	4350	intron (NM_023929, intron 1 of 6)	intron (NM_023929, intron 1 of 6)	1637	NM_001105539	65986	Hs.591868	NM_023929	ENSG00000205189	ZBTB10	RINZF	zinc finger and BTB domain containing 10	protein-coding
chr8-6419	chr8	127844661	127848129	+	230.1	3468	Intergenic	Intergenic	-179004	NR_045262	100750225	Hs.571530	NR_045262	ENSG00000253438	PCAT1	PCA1|PCAT-1	prostate cancer associated transcript 1 (non-protein coding)	ncRNA
chr12-17432	chr12	109232414	109238961	+	230.1	6547	intron (NM_018984, intron 2 of 14)	AluJb|SINE|Alu	-4905	NR_030350	693204		NR_030350	ENSG00000207622	MIR619	MIRN619|hsa-mir-619	microRNA 619	ncRNA
chr3-21038	chr3	57957199	57962718	+	229.7	5519	Intergenic	MIRb|SINE|MIR	-34169	NM_001164318	2317	Hs.476448	NM_001457	ENSG00000136068	FLNB	ABP-278|ABP-280|AOI|FH1|FLN-B|FLN1L|LRS1|SCT|TABP|TAP	filamin B, beta	protein-coding
chr14-22485	chr14	50526294	50533546	+	229.7	7252	intron (NR_131171, intron 2 of 8)	L1M5|LINE|L1	41841	NR_131171
chr10-66532	chr10	82166836	82173617	+	229.5	6781	intron (NM_001243781, intron 1 of 5)	intron (NM_001243781, intron 1 of 5)	1984	NM_032333	84293	Hs.500333	NM_032333	ENSG00000122378	FAM213A	C10orf58|PAMM	family with sequence similarity 213, member A	protein-coding
chr3-91506	chr3	9439378	9445492	+	229.5	6114	intron (NM_001292043, intron 1 of 24)	intron (NM_001292043, intron 1 of 24)	3051	NM_001080517	55209	Hs.288164	NM_018187	ENSG00000168137	SETD5	-	SET domain containing 5	protein-coding
chr1-50173	chr1	181043106	181049188	+	229.1	6082	Intergenic	L2b|LINE|L2	-11491	NM_016545	51278	Hs.15725	NM_016545		IER5	SBBI48	immediate early response 5	protein-coding
chr6-37700	chr6	14875473	14879197	+	229	3724	Intergenic	Intergenic	-368871	NM_004973	3720	Hs.269059	NM_004973	ENSG00000008083	JARID2	JMJ	jumonji, AT rich interactive domain 2	protein-coding
chr3-32271	chr3	79051260	79057576	+	229	6316	intron (NM_002941, intron 3 of 30)	intron (NM_002941, intron 3 of 30)	14191	NM_133631	6091	Hs.744218	NM_002941	ENSG00000169855	ROBO1	DUTT1|SAX3	roundabout guidance receptor 1	protein-coding
chr7-54607	chr7	115993760	115999596	+	228.8	5836	Intergenic	Intergenic	-69897	NR_130922
chr22-2095	chr22	20861510	20866771	+	228.8	5261	intron (NM_001293237, intron 1 of 16)	intron (NM_001293237, intron 1 of 16)	1805	NM_001293237	51586	Hs.517421	NM_015889	ENSG00000099917	MED15	ARC105|CAG7A|CTG7A|PCQAP|TIG-1|TIG1|TNRC7	mediator complex subunit 15	protein-coding
chr7-41818	chr7	92323710	92329287	+	228.7	5577	intron (NM_001145306, intron 4 of 7)	intron (NM_001145306, intron 4 of 7)	-106790	NM_001040057	257415	Hs.18564	NM_152789	ENSG00000234545	FAM133B	-	family with sequence similarity 133, member B	protein-coding
chr10-59356	chr10	71075499	71081630	+	228.3	6131	promoter-TSS (NM_000188)	promoter-TSS (NM_000188)	-39	NM_000188	3098	Hs.370365	NM_000188	ENSG00000156515	HK1	HK1-ta|HK1-tb|HK1-tc|HKD|HKI|HMSNR|HXK1	hexokinase 1	protein-coding
chr10-6662	chr10	33247432	33253688	+	228	6256	Intergenic	Intergenic	-3267	NM_002211	3688	Hs.643813	NM_002211	ENSG00000150093	ITGB1	CD29|FNRB|GPIIA|MDF2|MSK12|VLA-BETA|VLAB	integrin beta 1	protein-coding
chr5-57417	chr5	87965028	87973371	+	228	8343	promoter-TSS (NR_024384)	promoter-TSS (NR_024384)	-53	NR_024384	645323	Hs.12827	NR_015436	ENSG00000245526	LINC00461	EyeLinc1|VISC|Visc-1a|Visc-1b|Visc-2	long intergenic non-protein coding RNA 461	ncRNA
chr19-7314	chr19	43705228	43712782	+	227.1	7554	intron (NM_213633, intron 1 of 4)	intron (NM_213633, intron 1 of 4)	921	NM_002780	5672	Hs.711363	NM_002780	ENSG00000243137	PSG4	PSBG-4|PSBG-9|PSG9	pregnancy specific beta-1-glycoprotein 4	protein-coding
chr15-30064	chr15	31387703	31397179	+	227.1	9476	intron (NM_001252024, intron 1 of 27)	AluSc|SINE|Alu	1488	NM_001252024	4308	Hs.155942	NM_002420	ENSG00000134160	TRPM1	CSNB1C|LTRPC1|MLSN1	transient receptor potential cation channel, subfamily M, member 1	protein-coding
chr3-19449	chr3	15686513	15691510	+	226.9	4997	Intergenic	Intergenic	45535	NM_001281725	686	Hs.517830	NM_000060	ENSG00000169814	BTD	-	biotinidase	protein-coding
chr1-148707	chr1	172322792	172330397	+	225.9	7605	intron (NM_015569, intron 17 of 20)	L1MC4a|LINE|L1	-63234	NM_139240	92346	Hs.517991	NM_139240	ENSG00000180999	C1orf105	-	chromosome 1 open reading frame 105	protein-coding
chr10-65211	chr10	24495005	24500311	+	225.9	5306	promoter-TSS (NM_019590)	promoter-TSS (NM_019590)	-62	NM_001282768	56243	Hs.445885	NM_019590	ENSG00000120549	KIAA1217	SKT	KIAA1217	protein-coding
chr4-32836	chr4	41143273	41150667	+	225.9	7394	intron (NM_004307, intron 1 of 17)	AluJb|SINE|Alu	69665	NM_173075	323	Hs.479602	NM_004307	ENSG00000163697	APBB2	FE65L|FE65L1	amyloid beta (A4) precursor protein-binding, family B, member 2	protein-coding
chr10-26103	chr10	104402134	104407526	+	225.5	5392	exon (NM_030912, exon 1 of 6)	exon (NM_030912, exon 1 of 6)	578	NM_030912	81603	Hs.336810	NM_030912	ENSG00000171206	TRIM8	GERP|RNF27	tripartite motif containing 8	protein-coding
chr1-56271	chr1	150546575	150553157	+	225.2	6582	exon (NM_001197320, exon 4 of 4)	exon (NM_001197320, exon 4 of 4)	2348	NM_182763	4170	Hs.632486	NM_021960	ENSG00000143384	MCL1	BCL2L3|EAT|MCL1-ES|MCL1L|MCL1S|Mcl-1|TM|bcl2-L-3|mcl1/EAT	myeloid cell leukemia 1	protein-coding
chr1-112970	chr1	162642434	162648303	+	225	5869	intron (NM_006182, intron 2 of 17)	L2b|LINE|L2	43140	NM_001014796	4921	Hs.275757	NM_006182	ENSG00000162733	DDR2	MIG20a|NTRKR3|TKT|TYRO10	discoidin domain receptor tyrosine kinase 2	protein-coding
chr11-73670	chr11	118487406	118494389	+	224.6	6983	intron (NM_015157, intron 5 of 23)	intron (NM_015157, intron 5 of 23)	12591	NM_001144758	23187	Hs.504062	NM_015157	ENSG00000019144	PHLDB1	LL5A	pleckstrin homology-like domain, family B, member 1	protein-coding
chr8-37895	chr8	81937093	81942144	+	224.5	5051	intron (NM_018440, intron 3 of 8)	intron (NM_018440, intron 3 of 8)	84685	NM_018440	55824	Hs.266175	NM_018440	ENSG00000076641	PAG1	CBP|PAG	phosphoprotein membrane anchor with glycosphingolipid microdomains 1	protein-coding
chr19-37628	chr19	45595088	45603398	+	224.3	8310	intron (NM_019121, intron 1 of 12)	MIRb|SINE|MIR	2812	NM_019121	284352	Hs.285363	NM_019121	ENSG00000104866	PPP1R37	LRRC68	protein phosphatase 1, regulatory subunit 37	protein-coding
chr7-53684	chr7	90032156	90038770	+	224.2	6614	intron (NM_001185073, intron 2 of 2)	intron (NM_001185073, intron 2 of 2)	2815	NM_001185073	9069	Hs.731917	NM_012129	ENSG00000157224	CLDN12	-	claudin 12	protein-coding
chr3-40930	chr3	69992391	69998725	+	224	6334	intron (NM_198158, intron 4 of 8)	intron (NM_198158, intron 4 of 8)	9807	NM_198178	4286	Hs.166017	NM_000248	ENSG00000187098	MITF	CMM8|MI|WS2|WS2A|bHLHe32	microphthalmia-associated transcription factor	protein-coding
chr2-30473	chr2	12857182	12862497	+	223.8	5315	intron (NM_021643, intron 1 of 2)	intron (NM_021643, intron 1 of 2)	2841	NM_021643	28951	Hs.467751	NM_021643	ENSG00000071575	TRIB2	C5FW|GS3955|TRB2	tribbles pseudokinase 2	protein-coding
chr1-13532	chr1	203595247	203600625	+	223.5	5378	intron (NM_001001396, intron 1 of 21)	intron (NM_001001396, intron 1 of 21)	2021	NM_001684	493	Hs.343522	NM_001684	ENSG00000058668	ATP2B4	ATP2B2|MXRA1|PMCA4|PMCA4b|PMCA4x	ATPase, Ca++ transporting, plasma membrane 4	protein-coding
chr1-50508	chr1	203640716	203647243	+	223.5	6527	intron (NM_001001396, intron 1 of 21)	AluSc8|SINE|Alu	48064	NM_001684	493	Hs.343522	NM_001684	ENSG00000058668	ATP2B4	ATP2B2|MXRA1|PMCA4|PMCA4b|PMCA4x	ATPase, Ca++ transporting, plasma membrane 4	protein-coding
chr2-59180	chr2	225005732	225013138	+	223.5	7406	Intergenic	Intergenic	-105399	NM_006216	5270	Hs.38449	NM_006216	ENSG00000135919	SERPINE2	GDN|GDNPF|PI-7|PI7|PN-1|PN1|PNI	serpin peptidase inhibitor, clade E (nexin, plasminogen activator inhibitor type 1), member 2	protein-coding
chr3-48308	chr3	39188776	39195443	+	223.1	6667	intron (NM_033027, intron 1 of 4)	intron (NM_033027, intron 1 of 4)	2993	NM_033027	64651	Hs.370950	NM_033027	ENSG00000144655	CSRNP1	AXUD1|CSRNP-1|FAM130B|TAIP-3|URAX1	cysteine-serine-rich nuclear protein 1	protein-coding
chr15-16492	chr15	49258372	49264234	+	223.1	5862	Intergenic	MLT1L|LTR|ERVL-MaLR	-5662	NM_203349	399694	Hs.642615	NM_203349	ENSG00000185634	SHC4	RaLP|SHCD	SHC (Src homology 2 domain containing) family, member 4	protein-coding
chr19-11726	chr19	35654237	35659779	+	222.9	5542	intron (NR_028406, intron 5 of 7)	intron (NR_028406, intron 5 of 7)	11163	NM_001164605	53827	Hs.333418	NM_014164	ENSG00000089327	FXYD5	DYSAD|HSPC113|IWU1|KCT1|OIT2|PRO6241|RIC	FXYD domain containing ion transport regulator 5	protein-coding
chr10-93093	chr10	14437509	14444011	+	222.8	6502	Intergenic	L1MA2|LINE|L1	-15484	NR_036181	100422843		NR_036181	ENSG00000266321	MIR4293	-	microRNA 4293	ncRNA
chr3-52313	chr3	70979887	70984761	+	222.6	4874	Intergenic	Intergenic	131750	NM_001244813	27086	Hs.59368	NM_032682	ENSG00000114861	FOXP1	12CC4|HSPC215|MFH|QRF1|hFKH1B	forkhead box P1	protein-coding
chr8-105614	chr8	12666963	12674106	+	222.2	7143	intron (NR_102423, intron 1 of 1)	LTR9|LTR|ERV1	-1624	NR_015383	340357	Hs.434302	NR_015383	ENSG00000254813	LOC340357	-	uncharacterized LOC340357	ncRNA
chr7-29063	chr7	75920145	75925629	+	221.8	5484	Intergenic	MER31A|LTR|ERV1	-8988	NM_001540	3315	Hs.520973	NM_001540	ENSG00000106211	HSPB1	CMT2F|HEL-S-102|HMN2B|HS.76067|HSP27|HSP28|Hsp25|SRP27	heat shock 27kDa protein 1	protein-coding
chr10-86838	chr10	667549	673485	+	221.8	5936	intron (NM_014974, intron 1 of 36)	intron (NM_014974, intron 1 of 36)	17201	NR_049884	100847086		NR_049884	ENSG00000263511	MIR5699	mir-5699	microRNA 5699	ncRNA
chr7-65399	chr7	80738426	80744231	+	221.5	5805	Intergenic	Intergenic	-192661	NM_006379	10512	Hs.269109	NM_006379	ENSG00000075223	SEMA3C	SEMAE|SemE	sema domain, immunoglobulin domain (Ig), short basic domain, secreted, (semaphorin) 3C	protein-coding
chr12-52359	chr12	76049693	76057432	+	221.5	7739	Intergenic	Intergenic	-148144	NM_007043	11103	Hs.645517	NM_007043		KRR1	HRB2|RIP-1	KRR1, small subunit (SSU) processome component, homolog (yeast)	protein-coding
chr17-21125	chr17	46123318	46129156	+	221.2	5838	intron (NM_003204, intron 1 of 5)	intron (NM_003204, intron 1 of 5)	551	NM_003204	4779	Hs.514284	NM_003204	ENSG00000082641	NFE2L1	LCR-F1|NRF1|TCF11	nuclear factor, erythroid 2-like 1	protein-coding
chr8-62560	chr8	130328837	130332307	+	221.2	3470	Intergenic	Intergenic	-77086	NR_033916	728724	Hs.49902	NR_033916	ENSG00000250400	LINC00977	-	long intergenic non-protein coding RNA 977	ncRNA
chr6-55671	chr6	30650105	30657011	+	221.2	6906	exon (NM_133471, exon 1 of 3).7	exon (NM_133471, exon 1 of 3).7	1535	NM_001134870	170954	Hs.101150	NM_133471	ENSG00000146112	PPP1R18	HKMT1098|KIAA1949	protein phosphatase 1, regulatory subunit 18	protein-coding
chr6-26264	chr6	14823174	14826503	+	221.2	3329	Intergenic	Intergenic	-421368	NM_004973	3720	Hs.269059	NM_004973	ENSG00000008083	JARID2	JMJ	jumonji, AT rich interactive domain 2	protein-coding
chr5-48225	chr5	56986382	56993458	+	220.4	7076	Intergenic	L1M5|LINE|L1	43433	NR_104668	101928505	Hs.119998	NR_104668		LOC101928505	-	uncharacterized LOC101928505	ncRNA
chr8-109697	chr8	95957668	95963166	+	220.2	5498	intron (NM_033285, intron 1 of 3)	intron (NM_033285, intron 1 of 3)	1198	NM_001135733	94241	Hs.492261	NM_033285	ENSG00000164938	TP53INP1	SIP|TP53DINP1|TP53INP1A|TP53INP1B|Teap|p53DINP1	tumor protein p53 inducible nuclear protein 1	protein-coding
chr1-4314	chr1	154392961	154398707	+	219.5	5746	intron (NM_181359, intron 1 of 8)	L1ME4a|LINE|L1	18165	NM_001206866	3570	Hs.135087	NM_000565	ENSG00000160712	IL6R	CD126|IL-6R-1|IL-6RA|IL6Q|IL6RA|IL6RQ|gp80	interleukin 6 receptor	protein-coding
chr13-11329	chr13	46623735	46631733	+	219.5	7998	promoter-TSS (NM_015070)	promoter-TSS (NM_015070)	751	NR_046226	100509894	Hs.626139	NR_046226	ENSG00000235903	CPB2-AS1	-	CPB2 antisense RNA 1	ncRNA
chr17-40217	chr17	78828361	78833834	+	219.5	5473	intron (NM_001163034, intron 12 of 29)	intron (NM_001163034, intron 12 of 29)	-51665	NR_110852	101928855	Hs.670692	NR_110852	ENSG00000262833	LOC101928855	-	uncharacterized LOC101928855	ncRNA
chr7-57753	chr7	98969018	98974362	+	219.5	5344	promoter-TSS (NM_005720)	promoter-TSS (NM_005720)	-608	NM_005720	10095	Hs.489284	NM_005720	ENSG00000130429	ARPC1B	ARC41|p40-ARC|p41-ARC	actin related protein 2/3 complex subunit 1B	protein-coding
chr10-102065	chr10	70090264	70097107	+	219.5	6843	intron (NM_021644, intron 1 of 9)	intron (NM_021644, intron 1 of 9)	-1001	NM_001033083	64081	Hs.198158	NM_022129	ENSG00000108187	PBLD	HEL-S-306|MAWBP|MAWDBP	phenazine biosynthesis-like protein domain containing	protein-coding
chr3-45684	chr3	48466401	48471618	+	219.4	5217	intron (NM_001130082, intron 1 of 37)	intron (NM_001130082, intron 1 of 37)	1863	NM_002673	5364	Hs.476209	NM_002673	ENSG00000164050	PLXNB1	PLEXIN-B1|PLXN5|SEP	plexin B1	protein-coding
chr17-46647	chr17	55430865	55436330	+	219.4	5465	intron (NM_138962, intron 5 of 13)	intron (NM_138962, intron 5 of 13)	99223	NM_170721	124540	Hs.658922	NM_138962	ENSG00000153944	MSI2	MSI2H	musashi RNA binding protein 2	protein-coding
chr3-79458	chr3	4777739	4782340	+	219.2	4601	intron (NM_002222, intron 40 of 57)	intron (NM_002222, intron 40 of 57)	13235	NR_004428	100126791	Hs.663059	NR_004428	ENSG00000235947	EGOT	EGO|NCRNA00190	eosinophil granule ontogeny transcript (non-protein coding)	ncRNA
chr6-45607	chr6	17703441	17707766	+	219.2	4325	intron (NM_001278209, intron 1 of 22)	intron (NM_001278209, intron 1 of 22)	1462	NM_001278209	9972	Hs.601591	NM_005124	ENSG00000124789	NUP153	HNUP153|N153	nucleoporin 153kDa	protein-coding
chr22-15125	chr22	24235122	24241458	+	219.1	6336	TTS (NM_002415)	TTS (NM_002415)	1725	NM_002415	4282	Hs.407995	NM_002415		MIF	GIF|GLIF|MMIF	macrophage migration inhibitory factor (glycosylation-inhibiting factor)	protein-coding
chr17-35318	chr17	55994383	56000642	+	218.7	6259	intron (NM_001271875, intron 1 of 10)	MIR|SINE|MIR	-16762	NM_001292025	404093	Hs.46679	NM_001271875	ENSG00000180891	CUEDC1	-	CUE domain containing 1	protein-coding
chr2-34178	chr2	145465775	145472557	+	218.5	6782	intron (NR_033870, intron 1 of 4)	intron (NR_033870, intron 1 of 4)	43632	NR_033870	401014	Hs.742290	NR_033870	ENSG00000226674	TEX41	DKFZp686O1327|LINC00953	testis expressed 41 (non-protein coding)	ncRNA
chr1-57633	chr1	224727830	224732818	+	218.5	4988	Intergenic	MLT1N2|LTR|ERVL-MaLR	-73855	NM_152495	149111	Hs.731723	NM_152495	ENSG00000143786	CNIH3	CNIH-3	cornichon family AMPA receptor auxiliary protein 3	protein-coding
chr10-35736	chr10	103696549	103701783	+	218.5	5234	intron (NM_024541, intron 23 of 25)	intron (NM_024541, intron 23 of 25)	-95489	NM_173192	30819	Hs.97044	NM_014591	ENSG00000120049	KCNIP2	KCHIP2	Kv channel interacting protein 2	protein-coding
chr7-73964	chr7	23506361	23513905	+	218.5	7544	promoter-TSS (NM_006547)	promoter-TSS (NM_006547)	-138	NM_006547	10643	Hs.700696	NM_006547	ENSG00000136231	IGF2BP3	CT98|IMP-3|IMP3|KOC|KOC1|VICKZ3	insulin-like growth factor 2 mRNA binding protein 3	protein-coding
chr11-50914	chr11	59472619	59478077	+	218.4	5458	Intergenic	Intergenic	5970	NM_001005324	390201	Hs.589001	NM_001005324	ENSG00000172289	OR10V1	OR11-256	olfactory receptor, family 10, subfamily V, member 1	protein-coding
chr22-17187	chr22	17492265	17496912	+	218.4	4647	Intergenic	L1MB3|LINE|L1	-5476	NM_001037814	128954	Hs.434113	NM_001037814	ENSG00000215568	GAB4	-	GRB2-associated binding protein family, member 4	protein-coding
chr3-36253	chr3	70047096	70051088	+	218.1	3992	intron (NR_110000, intron 1 of 3)	LTR1|LTR|ERV1	197	NR_110000	101927152	Hs.382046	NR_110000	ENSG00000240405	LINC01212	-	long intergenic non-protein coding RNA 1212	ncRNA
chr11-74012	chr11	126288200	126296035	+	218	7835	Intergenic	Intergenic	16040	NM_001254759	6484	Hs.591947	NM_006278	ENSG00000110080	ST3GAL4	CGS23|NANTA3|SAT3|SIAT4|SIAT4C|ST3GalIV|STZ	ST3 beta-galactoside alpha-2,3-sialyltransferase 4	protein-coding
chr8-15451	chr8	126185922	126189868	+	218	3946	intron (NM_173685, intron 4 of 7)	intron (NM_173685, intron 4 of 7)	83812	NM_173685	286053	Hs.388297	NM_173685	ENSG00000156831	NSMCE2	C8orf36|MMS21|NSE2|ZMIZ7	NSE2/MMS21 homolog, SMC5-SMC6 complex SUMO ligase	protein-coding
chr3-38451	chr3	69870723	69874725	+	218	4002	intron (NM_006722, intron 1 of 9)	MLT1A|LTR|ERVL-MaLR	-42651	NM_198177	4286	Hs.166017	NM_000248	ENSG00000187098	MITF	CMM8|MI|WS2|WS2A|bHLHe32	microphthalmia-associated transcription factor	protein-coding
chr6-63918	chr6	44037675	44045658	+	217.8	7983	intron (NR_125864, intron 1 of 4)	intron (NR_125864, intron 1 of 4)	723	NR_125864
chr3-59055	chr3	69832833	69837864	+	217.8	5031	intron (NM_006722, intron 1 of 9)	intron (NM_006722, intron 1 of 9)	22386	NM_006722	4286	Hs.166017	NM_000248	ENSG00000187098	MITF	CMM8|MI|WS2|WS2A|bHLHe32	microphthalmia-associated transcription factor	protein-coding
chr22-9155	chr22	26873223	26882048	+	217.8	8825	intron (NR_073135, intron 2 of 13)	intron (NR_073135, intron 2 of 13)	-1988	NM_152841	89781	Hs.474436	NM_022081	ENSG00000100099	HPS4	LE	Hermansky-Pudlak syndrome 4	protein-coding
chr8-33298	chr8	125737662	125741403	+	217.4	3741	intron (NM_001282971, intron 1 of 14)	intron (NM_001282971, intron 1 of 14)	1216	NM_001282971	9788	Hs.336994	NM_014751	ENSG00000170873	MTSS1	MIM|MIMA|MIMB	metastasis suppressor 1	protein-coding
chr10-52109	chr10	3928691	3935224	+	217.1	6533	Intergenic	Intergenic	-101395	NR_106726	102464829		NR_106726	ENSG00000274809	MIR6078	hsa-mir-6078	microRNA 6078	ncRNA
chr17-42193	chr17	70583304	70588883	+	217	5579	intron (NR_036488, intron 1 of 3)	AluYf4|SINE|Alu	2850	NR_036488	100499467	Hs.157726	NR_036488		LINC00673	HI-LNC75	long intergenic non-protein coding RNA 673	ncRNA
chr1-30758	chr1	246376556	246380926	+	217	4370	intron (NM_022743, intron 5 of 11)	intron (NM_022743, intron 5 of 11)	201973	NM_022743	64754	Hs.567571	NM_022743	ENSG00000185420	SMYD3	KMT3E|ZMYND1|ZNFN3A1|bA74P14.1	SET and MYND domain containing 3	protein-coding
chr6-17386	chr6	15399810	15404515	+	216.8	4705	intron (NM_001267040, intron 2 of 17)	intron (NM_001267040, intron 2 of 17)	153076	NM_001267040	3720	Hs.269059	NM_004973	ENSG00000008083	JARID2	JMJ	jumonji, AT rich interactive domain 2	protein-coding
chr1-62517	chr1	33809129	33815397	+	216.6	6268	intron (NM_198040, intron 8 of 13)	intron (NM_198040, intron 8 of 13)	3236	NM_004427	1912	Hs.524271	NM_004427	ENSG00000134686	PHC2	EDR2|HPH2|PH2	polyhomeotic homolog 2 (Drosophila)	protein-coding
chr17-48328	chr17	17591533	17599415	+	216.1	7882	intron (NM_030665, intron 1 of 5)	intron (NM_030665, intron 1 of 5)	10687	NM_030665	10743	Hs.655395	NM_030665	ENSG00000108557	RAI1	SMCR|SMS	retinoic acid induced 1	protein-coding
chr21-10389	chr21	36980556	36989050	+	215.7	8494	Intergenic	MLT2A2|LTR|ERVL	-31741	NR_073512	100506403	Hs.536609	NR_073512	ENSG00000159216	LOC100506403	-	uncharacterized LOC100506403	ncRNA
chr10-23255	chr10	93332636	93337503	+	215.7	4867	intron (NR_024467, intron 1 of 4)	intron (NR_024467, intron 1 of 4)	36148	NR_024467	100188947	Hs.535293	NR_024467		HECTD2-AS1	-	HECTD2 antisense RNA 1	ncRNA
chr8-80652	chr8	29708490	29715445	+	215	6955	Intergenic	THE1C|LTR|ERVL-MaLR	-25947	NR_125817	101929470	Hs.204721	NR_125817	ENSG00000248964	LOC101929470	-	uncharacterized LOC101929470	ncRNA
chr3-17781	chr3	69984159	69988607	+	215	4448	intron (NM_198158, intron 1 of 8)	intron (NM_198158, intron 1 of 8)	632	NM_198178	4286	Hs.166017	NM_000248	ENSG00000187098	MITF	CMM8|MI|WS2|WS2A|bHLHe32	microphthalmia-associated transcription factor	protein-coding
chr7-22276	chr7	150755285	150759492	+	214.9	4207	intron (NM_003040, intron 1 of 22)	intron (NM_003040, intron 1 of 22)	731	NM_003040	6522	Hs.647069	NM_003040	ENSG00000164889	SLC4A2	AE2|BND3L|EPB3L1|HKB3|NBND3	solute carrier family 4 (anion exchanger), member 2	protein-coding
chr1-100734	chr1	213498045	213502992	+	214.4	4947	Intergenic	Intergenic	275943	NM_001287221	26750	Hs.591416	NM_012424	ENSG00000136643	RPS6KC1	RPK118|RSKL1|S6K-delta-1|S6PKh1|humS6PKh1	ribosomal protein S6 kinase, 52kDa, polypeptide 1	protein-coding
chr8-51343	chr8	67973177	67978164	+	214.3	4987	promoter-TSS (NM_024790)	promoter-TSS (NM_024790)	-933	NM_024790	79848	Hs.370147	NM_024790	ENSG00000104218	CSPP1	CSPP|JBTS21	centrosome and spindle pole associated protein 1	protein-coding
chr10-41039	chr10	74033786	74038261	+	214.2	4475	TTS (NM_019058)	TTS (NM_019058)	2346	NM_019058	54541	Hs.744875	NM_019058	ENSG00000168209	DDIT4	Dig2|REDD-1|REDD1	DNA damage inducible transcript 4	protein-coding
chr8-110193	chr8	102118977	102123253	+	214.2	4276	Intergenic	Intergenic	56833	NR_033962	441374	Hs.652045	NR_033962	ENSG00000248599	FLJ42969	-	uncharacterized LOC441374	ncRNA
chr17-50390	chr17	74864516	74868695	+	214	4179	intron (NM_001199172, intron 1 of 16)	CpG	1807	NM_144677	146664	Hs.144531	NM_144677	ENSG00000167889	MGAT5B	GnT-IX|GnT-VB	mannosyl (alpha-1,6-)-glycoprotein beta-1,6-N-acetyl-glucosaminyltransferase, isozyme B	protein-coding
chr1-161368	chr1	201432755	201439303	+	213.9	6548	intron (NM_012396, intron 1 of 1)	intron (NM_012396, intron 1 of 1)	2270	NR_073080	23612	Hs.153944	NM_012396		PHLDA3	TIH1	pleckstrin homology-like domain, family A, member 3	protein-coding
chr3-20513	chr3	4459023	4464114	+	213.9	5091	intron (NM_001164674, intron 3 of 7)	MIRb|SINE|MIR	47398	NM_182760	285362	Hs.350475	NM_182760	ENSG00000144455	SUMF1	AAPA3037|FGE|UNQ3037	sulfatase modifying factor 1	protein-coding
chr1-61048	chr1	210055207	210060833	+	213.6	5626	Intergenic	Intergenic	-53499	NR_027459	255928	Hs.658866	NM_153262	ENSG00000143469	SYT14	SCAR11|sytXIV	synaptotagmin XIV	protein-coding
chr14-26142	chr14	50483642	50490265	+	213.3	6623	intron (NR_131171, intron 6 of 8)	intron (NR_131171, intron 6 of 8)	-12715	NR_126498
chr8-60850	chr8	81419235	81423342	+	212.9	4107	intron (NM_023929, intron 2 of 6)	intron (NM_023929, intron 2 of 6)	22840	NM_001105539	65986	Hs.591868	NM_023929	ENSG00000205189	ZBTB10	RINZF	zinc finger and BTB domain containing 10	protein-coding
chr8-94249	chr8	89335246	89341011	+	212.6	5765	intron (NM_005941, intron 1 of 9)	intron (NM_005941, intron 1 of 9)	1589	NM_005941	4325	Hs.492187	NM_005941	ENSG00000156103	MMP16	C8orf57|MMP-X2|MT-MMP2|MT-MMP3|MT3-MMP	matrix metallopeptidase 16 (membrane-inserted)	protein-coding
chr1-31699	chr1	154972467	154978225	+	212.5	5758	non-coding (NR_046206, exon 2 of 5)	non-coding (NR_046206, exon 2 of 5)	240	NR_045515	51043	Hs.729279	NM_001252406	ENSG00000160685	ZBTB7B	CKROX|THPOK|ZBTB15|ZFP-67|ZFP67|ZNF857B|c-KROX|hcKROX	zinc finger and BTB domain containing 7B	protein-coding
chr2-88872	chr2	74729004	74735957	+	211.8	6953	TTS (NR_024606)	TTS (NR_024606)	-2037	NM_001009812	85474	Hs.516124	NM_001009812	ENSG00000179528	LBX2	LP3727	ladybird homeobox 2	protein-coding
chr10-46684	chr10	126844719	126850871	+	211.8	6152	promoter-TSS (NM_001290215)	promoter-TSS (NM_001290215)	-411	NM_001290215	1488	Hs.501345	NM_001329		CTBP2	-	C-terminal binding protein 2	protein-coding
chr8-31514	chr8	103421057	103426227	+	211.6	5170	intron (NM_015902, intron 1 of 58)	intron (NM_015902, intron 1 of 58)	1275	NM_001282873	51366	Hs.492445	NM_015902	ENSG00000104517	UBR5	DD5|EDD|EDD1|HYD	ubiquitin protein ligase E3 component n-recognin 5	protein-coding
chr8-45739	chr8	29607354	29613714	+	211.5	6360	TTS (NR_125816)	TTS (NR_125816)	4709	NR_125815	101929450	Hs.512440	NR_125814	ENSG00000253490	LOC101929450	-	uncharacterized LOC101929450	ncRNA
chr1-136792	chr1	117183800	117191806	+	211.3	8006	intron (NM_001542, intron 1 of 10)	L1ME1|LINE|L1	21775	NM_001542	3321	Hs.171057	NM_001542	ENSG00000143061	IGSF3	EWI-3|LCDD|V8	immunoglobulin superfamily, member 3	protein-coding
chr17-52901	chr17	64534621	64540933	+	211.3	6312	intron (NM_002737, intron 3 of 16)	intron (NM_002737, intron 3 of 16)	-124805	NR_110822	101928001	Hs.650730	NR_110822		PRKCA-AS1	-	PRKCA antisense RNA 1	ncRNA
chr6-102497	chr6	15411420	15416123	+	211.2	4703	intron (NM_001267040, intron 3 of 17)	MSTD|LTR|ERVL-MaLR	164685	NM_001267040	3720	Hs.269059	NM_004973	ENSG00000008083	JARID2	JMJ	jumonji, AT rich interactive domain 2	protein-coding
chr5-27665	chr5	14914053	14919014	+	211.1	4961	Intergenic	MIR|SINE|MIR	-44646	NM_054027	56172	Hs.156727	NM_054027	ENSG00000154122	ANKH	ANK|CCAL2|CMDJ|CPPDD|HANK|MANK	ANKH inorganic pyrophosphate transport regulator	protein-coding
chr8-24458	chr8	94807242	94811630	+	210.5	4388	exon (NM_153704, exon 19 of 28)	exon (NM_153704, exon 19 of 28)	42364	NM_153704	91147	Hs.116240	NM_153704	ENSG00000164953	TMEM67	JBTS6|MECKELIN|MKS3|NPHP11|TNEM67	transmembrane protein 67	protein-coding
chr1-81873	chr1	151960587	151967503	+	210.3	6916	intron (NM_002966, intron 1 of 2)	intron (NM_002966, intron 1 of 2)	2669	NM_002966	6281	Hs.143873	NM_002966	ENSG00000197747	S100A10	42C|ANX2L|ANX2LG|CAL1L|CLP11|Ca[1]|GP11|P11|p10	S100 calcium binding protein A10	protein-coding
chr6-8539	chr6	5259919	5262792	+	210.2	2873	promoter-TSS (NM_001164841)	promoter-TSS (NM_001164841)	-172	NR_104417	57128	Hs.387755	NM_020408	ENSG00000214113	LYRM4	C6orf149|CGI-203|COXPD19|ISD11	LYR motif containing 4	protein-coding
chr17-41723	chr17	57837287	57842125	+	210.2	4838	intron (NM_030938, intron 5 of 11)	intron (NM_030938, intron 5 of 11)	-54747	NM_016077	51651	Hs.12677	NM_016077	ENSG00000141378	PTRH2	BIT1|CFAP37|CGI-147|IMNEPD|PTH|PTH 2|PTH2	peptidyl-tRNA hydrolase 2	protein-coding
chr2-77754	chr2	153358576	153365195	+	210.1	6619	intron (NM_052905, intron 1 of 25)	intron (NM_052905, intron 1 of 25)	170134	NM_052905	114793	Hs.654630	NM_052905	ENSG00000157827	FMNL2	FHOD2	formin like 2	protein-coding
chr6-61329	chr6	151386624	151393348	+	210.1	6724	intron (NM_001242768, intron 26 of 27)	intron (NM_001242768, intron 26 of 27)	159606	NR_125868
chr10-78301	chr10	36776662	36783291	+	209.9	6629	Intergenic	AluY|SINE|Alu	-634809	NM_052997	91074	Hs.373787	NM_052997	ENSG00000148513	ANKRD30A	NY-BR-1	ankyrin repeat domain 30A	protein-coding
chr21-15390	chr21	42538604	42546036	+	209.9	7432	intron (NM_138991, intron 1 of 7)	intron (NM_138991, intron 1 of 7)	2592	NM_012105	25825	Hs.43047	NM_012105	ENSG00000182240	BACE2	AEPLC|ALP56|ASP1|ASP21|BAE2|CDA13|CEAP1|DRAP	beta-site APP-cleaving enzyme 2	protein-coding
chr17-67081	chr17	57695107	57700494	+	209.9	5387	intron (NM_001288653, intron 1 of 31)	intron (NM_001288653, intron 1 of 31)	750	NM_004859	1213	Hs.491351	NM_004859	ENSG00000141367	CLTC	CHC|CHC17|CLH-17|CLTCL2|Hc	clathrin, heavy chain (Hc)	protein-coding
chr19-32715	chr19	35876623	35883153	+	209.8	6530	Intergenic	LTR8A|LTR|ERV1	-16621	NR_040046	100128682	Hs.570008	NR_040046	ENSG00000205786	LINC01531	-	long intergenic non-protein coding RNA 1531	ncRNA
chr1-83719	chr1	223892516	223897475	+	209.6	4959	intron (NM_001146068, intron 1 of 20)	(TC)n|Simple_repeat|Simple_repeat	-5124	NM_001748	824	Hs.350899	NM_001748	ENSG00000162909	CAPN2	CANP2|CANPL2|CANPml|mCANP	calpain 2, (m/II) large subunit	protein-coding
chr1-153134	chr1	2485670	2492756	+	209.4	7086	promoter-TSS (NR_037844)	promoter-TSS (NR_037844)	-763	NR_037844	115110	Hs.132272	NR_026927		LOC115110	-	uncharacterized LOC115110	ncRNA
chr8-78203	chr8	105597799	105602453	+	209.2	4654	intron (NM_013437, intron 1 of 6)	intron (NM_013437, intron 1 of 6)	1126	NM_001135703	29967	Hs.600630	NM_013437	ENSG00000147650	LRP12	ST7	LDL receptor related protein 12	protein-coding
chr6-20378	chr6	1524551	1528312	+	208.9	3761	Intergenic	Intergenic	-79335	NR_125804	101927703	Hs.607964	NR_125804		FOXCUT	LINC01379|TCONS_00011636	FOXC1 upstream transcript (non-protein coding)	ncRNA
chr22-6310	chr22	17375901	17380526	+	208.9	4625	Intergenic	Intergenic	69849	NR_003607	27437	Hs.143955	NR_003607	ENSG00000229027	HSFY1P1	CECR8|HSFYL1|HSFYP1|NCRNA00016	heat shock transcription factor, Y-linked 1 pseudogene 1	pseudo
chr7-66220	chr7	100809010	100814105	+	208.8	5095	Intergenic	Intergenic	-2705	NM_003378	7425	Hs.587325	NM_003378	ENSG00000128564	VGF	SCG7|SgVII	VGF nerve growth factor inducible	protein-coding
chr11-27862	chr11	78021620	78026534	+	208.5	4914	intron (NM_080491, intron 1 of 9)	intron (NM_080491, intron 1 of 9)	28849	NM_012296	9846	Hs.429434	NM_012296	ENSG00000033327	GAB2	-	GRB2-associated binding protein 2	protein-coding
chr17-51502	chr17	30812252	30820686	+	208.4	8434	3' UTR (NM_003885, exon 2 of 2)	3' UTR (NM_003885, exon 2 of 2)	2364	NM_003885	8851	Hs.500015	NM_003885	ENSG00000176749	CDK5R1	CDK5P35|CDK5R|NCK5A|p23|p25|p35|p35nck5a	cyclin-dependent kinase 5, regulatory subunit 1 (p35)	protein-coding
chr14-28921	chr14	64967284	64974974	+	208.4	7690	promoter-TSS (NM_006977)	promoter-TSS (NM_006977)	-163	NM_001123329	22890	Hs.605143	NM_014950	ENSG00000126804	ZBTB1	ZNF909	zinc finger and BTB domain containing 1	protein-coding
chr19-28858	chr19	39138297	39145000	+	208.2	6703	intron (NM_004924, intron 1 of 20)	AluSp|SINE|Alu	3381	NM_004924	81	Hs.270291	NM_004924		ACTN4	ACTININ-4|FSGS|FSGS1	actinin, alpha 4	protein-coding
chr2-34017	chr2	122325934	122331648	+	207.8	5714	intron (NM_001207051, intron 2 of 37)	AluSx3|SINE|Alu	40335	NR_023343	100151683	Hs.689638	NR_023343	ENSG00000264229	RNU4ATAC	MOPD1|RNU4ATAC1|TALS|U4ATAC	RNA, U4atac small nuclear (U12-dependent splicing)	snRNA
chr1-145271	chr1	66734858	66742348	+	207.5	7490	intron (NM_001297440, intron 6 of 15)	AluSc|SINE|Alu	-59188	NM_001037339	5142	Hs.198072	NM_002600	ENSG00000184588	PDE4B	DPDE4|PDEIVB	phosphodiesterase 4B, cAMP-specific	protein-coding
chr9-33590	chr9	127019591	127026232	+	207.5	6641	intron (NM_001166168, intron 1 of 9)	AluSx|SINE|Alu	2381	NM_001166168	10783	Hs.197071	NM_014397	ENSG00000119408	NEK6	SID6-1512	NIMA-related kinase 6	protein-coding
chr2-40104	chr2	163096428	163102098	+	207.5	5670	intron (NM_001291807, intron 2 of 24)	intron (NM_001291807, intron 2 of 24)	782	NM_001291807	2191	Hs.654370	NM_004460	ENSG00000078098	FAP	DPPIV|FAPA|SIMP	fibroblast activation protein alpha	protein-coding
chr2-57934	chr2	161079644	161086805	+	207.5	7161	Intergenic	LTR88a|LTR|Gypsy?	-26400	NM_001282390	3694	Hs.470399	NM_000888	ENSG00000115221	ITGB6	AI1H	integrin beta 6	protein-coding
chr3-18994	chr3	101655714	101662997	+	207.4	7283	promoter-TSS (NR_026934)	promoter-TSS (NR_026934)	-348	NR_026934	152225	Hs.376768	NR_026934	ENSG00000214407	LOC152225	-	uncharacterized LOC152225	ncRNA
chr19-21315	chr19	47611655	47617688	+	207.2	6033	intron (NM_015168, intron 2 of 14)	intron (NM_015168, intron 2 of 14)	2338	NM_015168	23211	Hs.104661	NM_015168	ENSG00000130749	ZC3H4	C19orf7	zinc finger CCCH-type containing 4	protein-coding
chr7-67759	chr7	141283836	141288261	+	207.2	4425	intron (NM_018238, intron 2 of 15)	intron (NM_018238, intron 2 of 15)	34970	NM_018238	55750	Hs.743318	NM_018238		AGK	CATC5|CTRCT38|MTDPS10|MULK	acylglycerol kinase	protein-coding
chr8-34583	chr8	98655377	98660004	+	207.1	4627	intron (NM_178812, intron 1 of 11)	intron (NM_178812, intron 1 of 11)	1283	NM_178812	92140	Hs.377155	NM_178812	ENSG00000147649	MTDH	3D3|AEG-1|AEG1|LYRIC|LYRIC/3D3	metadherin	protein-coding
chr10-81172	chr10	121492547	121499508	+	206.7	6961	intron (NM_014937, intron 1 of 19)	intron (NM_014937, intron 1 of 19)	10468	NM_014937	22876	Hs.369755	NM_014937	ENSG00000198825	INPP5F	MSTP007|MSTPO47|SAC2|hSAC2	inositol polyphosphate-5-phosphatase F	protein-coding
chr17-65189	chr17	17625510	17632899	+	206.5	7389	intron (NM_030665, intron 2 of 5)	intron (NM_030665, intron 2 of 5)	40412	NR_130894
chr17-34171	chr17	79478102	79483396	+	206.3	5294	promoter-TSS (NM_001199954)	promoter-TSS (NM_001199954)	-857	NM_001614	71	Hs.514581	NM_001614	ENSG00000184009	ACTG1	ACT|ACTG|BRWS2|DFNA20|DFNA26|HEL-176	actin gamma 1	protein-coding
chr6-19532	chr6	14741734	14745297	+	206.1	3563	Intergenic	Intergenic	-457830	NR_108096	102216342	Hs.563409	NR_108096	ENSG00000226673	LINC01108	LncRNA-ES1	long intergenic non-protein coding RNA 1108	ncRNA
chr1-90896	chr1	32702055	32708865	+	206.1	6810	intron (NR_026850, intron 2 of 6)	intron (NR_026850, intron 2 of 6)	1851	NR_026850	339483	Hs.471067	NR_026850		MTMR9LP	MTMR9L	myotubularin related protein 9-like, pseudogene	pseudo
chr7-81906	chr7	92460569	92466953	+	205.8	6384	promoter-TSS (NM_001259)	promoter-TSS (NM_001259)	-530	NM_001259	1021	Hs.119882	NM_001259	ENSG00000105810	CDK6	MCPH12|PLSTIRE	cyclin-dependent kinase 6	protein-coding
chr8-92494	chr8	48433780	48437573	+	205.7	3793	intron (NM_001282916, intron 7 of 18)	AluJb|SINE|Alu	215050	NM_005195	1052	Hs.440829	NM_005195		CEBPD	C/EBP-delta|CELF|CRP3|NF-IL6-beta	CCAAT/enhancer binding protein (C/EBP), delta	protein-coding
chr1-151989	chr1	230990232	230994928	+	205.4	4696	promoter-TSS (NM_001136495)	promoter-TSS (NM_001136495)	-798	NM_001136495	84886	Hs.520494	NM_032800	ENSG00000119280	C1orf198	-	chromosome 1 open reading frame 198	protein-coding
chr8-36387	chr8	104194994	104199804	+	205.4	4810	intron (NM_001024372, intron 1 of 1)	intron (NM_001024372, intron 1 of 1)	-13031	NR_109954	100499183	Hs.654812	NR_034092	ENSG00000247081	BAALC-AS1	-	BAALC antisense RNA 1	ncRNA
chr5-46418	chr5	140891452	140897519	+	205.3	6067	TTS (NM_001079812)	TTS (NM_001079812)	25677	NM_018929	56097	Hs.368160	NM_018929	ENSG00000240764	PCDHGC5	PCDH-GAMMA-C5	protocadherin gamma subfamily C, 5	protein-coding
chr1-87296	chr1	155192995	155197322	+	205	4327	intron (NR_002188, intron 1 of 12)	AluSx1|SINE|Alu	2167	NR_002188	2630	Hs.719930	NR_002188	ENSG00000160766	GBAP1	GBAP	glucosidase, beta, acid pseudogene 1	pseudo
chr14-25869	chr14	32936275	32943959	+	204.8	7684	intron (NM_004274, intron 2 of 13)	intron (NM_004274, intron 2 of 13)	141638	NM_004274	9472	Hs.509083	NM_004274		AKAP6	ADAP100|ADAP6|AKAP100|PRKA6|mAKAP	A kinase (PRKA) anchor protein 6	protein-coding
chr7-35607	chr7	121242717	121247656	+	204.6	4939	Intergenic	Intergenic	-208764	NM_014888	10447	Hs.434053	NM_014888	ENSG00000196937	FAM3C	GS3786|ILEI	family with sequence similarity 3, member C	protein-coding
chr8-34090	chr8	56683774	56687981	+	204.6	4207	promoter-TSS (NM_001286661)	promoter-TSS (NM_001286661)	86	NM_024831	96764	Hs.335068	NM_024831	ENSG00000137574	TGS1	NCOA6IP|PIMT|PIPMT	trimethylguanosine synthase 1	protein-coding
chr12-23387	chr12	76369834	76375711	+	204.4	5877	Intergenic	Intergenic	52784	NM_007350	22822	Hs.602085	NM_007350	ENSG00000139289	PHLDA1	DT1P1B11|PHRIP|TDAG51	pleckstrin homology-like domain, family A, member 1	protein-coding
chr8-102677	chr8	107408337	107412801	+	204.3	4464	intron (NM_001198533, intron 2 of 16)	MER5B|DNA|hAT-Charlie	-49583	NM_001198532	55074	Hs.127286	NM_018002	ENSG00000164830	OXR1	Nbla00307|TLDC3	oxidation resistance 1	protein-coding
chr1-65296	chr1	223886281	223891292	+	204	5011	promoter-TSS (NM_001146068)	promoter-TSS (NM_001146068)	-509	NM_001146068	824	Hs.350899	NM_001748	ENSG00000162909	CAPN2	CANP2|CANPL2|CANPml|mCANP	calpain 2, (m/II) large subunit	protein-coding
chr1-130099	chr1	192525728	192531840	+	204	6112	Intergenic	Tigger1|DNA|TcMar-Tigger	-16073	NM_002922	5996	Hs.75256	NM_002922	ENSG00000090104	RGS1	1R20|BL34|HEL-S-87|IER1|IR20	regulator of G-protein signaling 1	protein-coding
chr1-47802	chr1	225955638	225961549	+	203.9	5911	Intergenic	G-rich|Low_complexity|Low_complexity	-6922	NM_001130440	6726	Hs.511425	NM_003133	ENSG00000143742	SRP9	ALURBP	signal recognition particle 9kDa	protein-coding
chr7-58698	chr7	129027257	129033041	+	203.7	5784	intron (NM_001130720, intron 4 of 16)	MER2|DNA|TcMar-Tigger	14665	NM_001130722	23382	Hs.600789	NM_015328	ENSG00000158467	AHCYL2	ADOHCYASE3|IRBIT2	adenosylhomocysteinase-like 2	protein-coding
chr6-7059	chr6	17031578	17034664	+	203.7	3086	Intergenic	Intergenic	-69368	NM_001190766	401236	Hs.677399	NM_001190766	ENSG00000230873	STMND1	-	stathmin domain containing 1	protein-coding
chr5-62396	chr5	89768137	89775959	+	203.7	7822	intron (NM_006467, intron 1 of 7)	intron (NM_006467, intron 1 of 7)	1367	NM_006467	10622	Hs.282387	NM_006467	ENSG00000113356	POLR3G	RPC32|RPC7	polymerase (RNA) III (DNA directed) polypeptide G (32kD)	protein-coding
chr3-61656	chr3	29320611	29326659	+	203.6	6048	intron (NM_001003792, intron 1 of 13)	intron (NM_001003792, intron 1 of 13)	832	NM_001177711	27303	Hs.221436	NM_014483	ENSG00000144642	RBMS3	-	RNA binding motif, single stranded interacting protein 3	protein-coding
chr12-45173	chr12	76241235	76249305	+	203.6	8070	Intergenic	MIRc|SINE|MIR	180286	NM_007350	22822	Hs.602085	NM_007350	ENSG00000139289	PHLDA1	DT1P1B11|PHRIP|TDAG51	pleckstrin homology-like domain, family A, member 1	protein-coding
chr17-46730	chr17	56061825	56066479	+	203.4	4654	intron (NM_007146, intron 1 of 5)	intron (NM_007146, intron 1 of 5)	1463	NM_007146	7716	Hs.463569	NM_007146		VEZF1	DB1|ZNF161	vascular endothelial zinc finger 1	protein-coding
chr1-57208	chr1	204070800	204075544	+	203.1	4744	intron (NM_005686, intron 1 of 13)	intron (NM_005686, intron 1 of 13)	30926	NM_005686	9580	Hs.201671	NM_005686	ENSG00000143842	SOX13	ICA12|Sox-13	SRY box 13	protein-coding
chr8-30231	chr8	125549382	125552997	+	203.1	3615	promoter-TSS (NM_005005)	promoter-TSS (NM_005005)	140	NR_027427	83940	Hs.170568	NM_032026	ENSG00000147687	TATDN1	CDA11	TatD DNase domain containing 1	protein-coding
chr8-67292	chr8	29435539	29442847	+	203	7308	Intergenic	MLT1A|LTR|ERVL-MaLR	166432	NR_026765	619351	Hs.566911	NR_026765	ENSG00000251191	LINC00589	C8orf75	long intergenic non-protein coding RNA 589	ncRNA
chr10-58570	chr10	28965930	28971957	+	202.9	6027	intron (NM_012342, intron 1 of 2)	intron (NM_012342, intron 1 of 2)	2519	NM_012342	25805	Hs.533336	NM_012342	ENSG00000095739	BAMBI	NMA	BMP and activin membrane-bound inhibitor	protein-coding
chr12-52095	chr12	66216210	66222135	+	202.9	5925	intron (NM_003483, intron 1 of 4)	CpG	932	NM_001300919	8091	Hs.505924	NM_003483	ENSG00000149948	HMGA2	BABL|HMGI-C|HMGIC|LIPO|STQTL9	high mobility group AT-hook 2	protein-coding
chr1-119532	chr1	116208974	116215534	+	202.6	6560	intron (NM_138959, intron 4 of 7)	THE1B|LTR|ERVL-MaLR	27004	NM_001172412	81839	Hs.515130	NM_138959	ENSG00000173218	VANGL1	KITENIN|LPP2|STB2|STBM2	VANGL planar cell polarity protein 1	protein-coding
chr11-38930	chr11	10326658	10332968	+	202.2	6310	promoter-TSS (NR_103765)	promoter-TSS (NR_103765)	-47	NR_103765	100130460	Hs.501890	NR_103765		CAND1.11	-	uncharacterized LOC100130460	ncRNA
chr8-30870	chr8	49812733	49817099	+	202	4366	Intergenic	Intergenic	19083	NM_003068	6591	Hs.360174	NM_003068	ENSG00000019549	SNAI2	SLUG|SLUGH1|SNAIL2|WS2D	snail family zinc finger 2	protein-coding
chr6-68032	chr6	37283178	37290081	+	201.3	6903	intron (NR_130108, intron 12 of 12)	intron (NR_130108, intron 12 of 12)	-35119	NM_003958	9025	Hs.485278	NM_003958	ENSG00000112130	RNF8	hRNF8	ring finger protein 8, E3 ubiquitin protein ligase	protein-coding
chr7-82708	chr7	104430270	104435658	+	201.2	5388	intron (NM_199000, intron 2 of 2)	intron (NM_199000, intron 2 of 2)	11575	NR_034141	645591	Hs.658835	NR_034141	ENSG00000226869	LHFPL3-AS1	-	LHFPL3 antisense RNA 1	ncRNA
chr5-64406	chr5	149864393	149870081	+	201.2	5688	Intergenic	Intergenic	-1682	NR_105061	102546298	Hs.570892	NR_105061	ENSG00000254333	LOC102546298	-	uncharacterized LOC102546298	ncRNA
chr6-89256	chr6	26283256	26289952	+	200.9	6696	promoter-TSS (NM_003543)	promoter-TSS (NM_003543)	-877	NM_003543	8365	Hs.591790	NM_003543	ENSG00000158406	HIST1H4H	H4/h|H4FH	histone cluster 1, H4h	protein-coding
chr10-87620	chr10	17705377	17711745	+	200.7	6368	intron (NR_037774, intron 2 of 11)	AluY|SINE|Alu	22437	NM_003473	8027	Hs.335391	NM_003473	ENSG00000136738	STAM	STAM-1|STAM1	signal transducing adaptor molecule (SH3 domain and ITAM motif) 1	protein-coding
chr3-28622	chr3	78772428	78776889	+	200.5	4461	intron (NM_001145845, intron 3 of 28)	intron (NM_001145845, intron 3 of 28)	293951	NM_133631	6091	Hs.744218	NM_002941	ENSG00000169855	ROBO1	DUTT1|SAX3	roundabout guidance receptor 1	protein-coding
chr6-33551	chr6	17011208	17014191	+	200.3	2983	Intergenic	L2b|LINE|L2	-89790	NM_001190766	401236	Hs.677399	NM_001190766	ENSG00000230873	STMND1	-	stathmin domain containing 1	protein-coding
chr1-20127	chr1	172365550	172370569	+	200.3	5019	intron (NM_015569, intron 20 of 20)	intron (NM_015569, intron 20 of 20)	-21769	NM_139240	92346	Hs.517991	NM_139240	ENSG00000180999	C1orf105	-	chromosome 1 open reading frame 105	protein-coding
chr1-77084	chr1	153536964	153541696	+	200	4732	Intergenic	Intergenic	-1024	NM_005978	6273	Hs.516484	NM_005978	ENSG00000196754	S100A2	CAN19|S100L	S100 calcium binding protein A2	protein-coding
chr6-31325	chr6	11275934	11279064	+	199.6	3130	intron (NM_001142393, intron 2 of 7)	intron (NM_001142393, intron 2 of 7)	-44584	NM_006403	4739	Hs.37982	NM_006403	ENSG00000111859	NEDD9	CAS-L|CAS2|CASL|CASS2|HEF1	neural precursor cell expressed, developmentally down-regulated 9	protein-coding
chr10-78254	chr10	35173251	35180509	+	199.5	7258	Intergenic	AluJo|SINE|Alu	72184	NR_108043	100505601	Hs.549790	NR_108043	ENSG00000226386	PARD3-AS1	-	PARD3 antisense RNA 1	ncRNA
chr3-85529	chr3	15313150	15319936	+	199.5	6786	intron (NM_001018009, intron 3 of 8)	MSTA|LTR|ERVL-MaLR	20852	NR_046084	100505696	Hs.745026	NR_046084	ENSG00000224660	SH3BP5-AS1	-	SH3BP5 antisense RNA 1	ncRNA
chr10-38019	chr10	726369	731768	+	199.2	5399	intron (NM_014974, intron 1 of 36)	intron (NM_014974, intron 1 of 36)	6540	NM_014974	22982	Hs.432397	NM_014974	ENSG00000151240	DIP2C	KIAA0934	disco-interacting protein 2 homolog C	protein-coding
chr7-13223	chr7	106060473	106065496	+	199.2	5023	Intergenic	Intergenic	-137346	NM_005746	10135	Hs.489615	NM_005746	ENSG00000105835	NAMPT	1110035O14Rik|PBEF|PBEF1|VF|VISFATIN	nicotinamide phosphoribosyltransferase	protein-coding
chr10-82771	chr10	29631394	29637005	+	198.9	5611	Intergenic	Intergenic	56209	NM_032517	84569	Hs.558572	NM_032517	ENSG00000120563	LYZL1	KAAG648|LYC2|PRO1278|bA534G20.1	lysozyme-like 1	protein-coding
chr9-25329	chr9	692681	698396	+	198.9	5715	intron (NM_015158, intron 2 of 11)	intron (NM_015158, intron 2 of 11)	-11268	NM_153186	23189	Hs.306764	NM_015158	ENSG00000107104	KANK1	ANKRD15|CPSQ2|KANK	KN motif and ankyrin repeat domains 1	protein-coding
chr20-23406	chr20	52442354	52448174	+	198.9	5820	Intergenic	Intergenic	46984	NR_002189	391257	Hs.449977	NR_002189		SUMO1P1	PIC1L|UBL2|UBL6	SUMO1 pseudogene 1	pseudo
chr19-40114	chr19	44257546	44264293	+	198.8	6747	Intergenic	Intergenic	-1777	NM_019108	56006	Hs.466875	NM_019108		SMG9	C19orf61|F17127_1	SMG9 nonsense mediated mRNA decay factor	protein-coding
chr4-24064	chr4	57937015	57943625	+	198.3	6610	intron (NM_001253835, intron 1 of 3)	AluSz6|SINE|Alu	-35608	NR_034081	255130	Hs.691061	NR_034081	ENSG00000245067	IGFBP7-AS1	-	IGFBP7 antisense RNA 1	ncRNA
chr14-21252	chr14	62025079	62031951	+	198.3	6872	non-coding (NR_110416, exon 4 of 5)	non-coding (NR_110416, exon 4 of 5)	8397	NR_110417	101927780	Hs.254789	NR_110416	ENSG00000250548	LOC101927780	-	uncharacterized LOC101927780	ncRNA
chr2-29472	chr2	162942404	162948384	+	198.2	5980	Intergenic	MER106A|DNA|hAT-Charlie	-14342	NM_001935	1803	Hs.368912	NM_001935	ENSG00000197635	DPP4	ADABP|ADCP2|CD26|DPPIV|TP103	dipeptidyl-peptidase 4	protein-coding
chr10-44047	chr10	111987067	111992188	+	198.2	5121	intron (NM_001008541, intron 2 of 4)	intron (NM_001008541, intron 2 of 4)	3865	NM_005962	4601	Hs.602078	NM_005962	ENSG00000119950	MXI1	MAD2|MXD2|MXI|bHLHc11	MAX interactor 1, dimerization protein	protein-coding
chr7-24842	chr7	121118940	121123877	+	198.1	4937	Intergenic	Intergenic	-84986	NM_014888	10447	Hs.434053	NM_014888	ENSG00000196937	FAM3C	GS3786|ILEI	family with sequence similarity 3, member C	protein-coding
chr9-23745	chr9	22210457	22216780	+	197.8	6323	Intergenic	Intergenic	-204306	NM_004936	1030	Hs.72901	NM_004936	ENSG00000147883	CDKN2B	CDK4I|INK4B|MTS2|P15|TP15|p15INK4b	cyclin-dependent kinase inhibitor 2B (p15, inhibits CDK4)	protein-coding
chr9-33540	chr9	124046123	124053105	+	197.4	6982	intron (NM_001258030, intron 1 of 16)	MIR3|SINE|MIR	756	NM_001258030	2934	Hs.522373	NM_000177	ENSG00000148180	GSN	ADF|AGEL	gelsolin	protein-coding
chr9-24580	chr9	108056962	108062982	+	197.2	6020	intron (NM_080546, intron 1 of 15)	Charlie4z|DNA|hAT-Charlie	53078	NM_080546	23446	Hs.573495	NM_022109	ENSG00000070214	SLC44A1	CD92|CDW92|CHTL1|CTL1	solute carrier family 44 (choline transporter), member 1	protein-coding
chr11-27431	chr11	62310451	62316032	+	197.2	5581	intron (NM_024060, intron 1 of 5)	intron (NM_024060, intron 1 of 5)	1091	NM_001620	79026	Hs.502756	NM_001620	ENSG00000124942	AHNAK	AHNAKRS	AHNAK nucleoprotein	protein-coding
chr6-42090	chr6	4057598	4060985	+	197.2	3387	intron (NM_003913, intron 14 of 14)	intron (NM_003913, intron 14 of 14)	-20149	NM_001085401	404220	Hs.716731	NM_206834	ENSG00000185689	C6orf201	dJ1013A10.5	chromosome 6 open reading frame 201	protein-coding
chr10-60815	chr10	120836949	120841767	+	197.1	4818	intron (NM_003750, intron 1 of 21)	MIR3|SINE|MIR	976	NM_003750	8661	Hs.523299	NM_003750	ENSG00000107581	EIF3A	EIF3|EIF3S10|P167|TIF32|eIF3-p170|eIF3-theta|p180|p185	eukaryotic translation initiation factor 3, subunit A	protein-coding
chr10-94092	chr10	31992938	31998829	+	197.1	5891	Intergenic	Intergenic	201971	NM_001270699	94134	Hs.499264	NM_018287	ENSG00000165322	ARHGAP12	-	Rho GTPase activating protein 12	protein-coding
chr1-29709	chr1	153605859	153611240	+	196.9	5381	intron (NM_015607, intron 1 of 5)	AluJr|SINE|Alu	-1981	NM_001024210	6284	Hs.516505	NM_005979	ENSG00000189171	S100A13	-	S100 calcium binding protein A13	protein-coding
chr17-65915	chr17	38495917	38503951	+	196.9	8034	promoter-TSS (NR_110861)	promoter-TSS (NR_110861)	-546	NR_110861	101929693	Hs.655717	NR_110861	ENSG00000265666	RARA-AS1	-	RARA antisense RNA 1	ncRNA
chr8-44003	chr8	77592906	77596730	+	196.9	3824	intron (NM_024721, intron 1 of 10)	CpG	692	NR_024360	100192378	Hs.596420	NR_024360	ENSG00000253661	ZFHX4-AS1	-	ZFHX4 antisense RNA 1	ncRNA
chr10-31883	chr10	93346842	93351896	+	196.9	5054	intron (NR_024467, intron 1 of 4)	intron (NR_024467, intron 1 of 4)	21848	NR_024467	100188947	Hs.535293	NR_024467		HECTD2-AS1	-	HECTD2 antisense RNA 1	ncRNA
chr17-34238	chr17	502935	508232	+	196.7	5297	intron (NM_018289, intron 10 of 17)	L2c|LINE|L2	112513	NM_001128159	55275	Hs.461819	NM_018289	ENSG00000141252	VPS53	HCCS1|PCH2E|hVps53L|pp13624	vacuolar protein sorting 53 homolog (S. cerevisiae)	protein-coding
chr1-60509	chr1	179105854	179111646	+	196.4	5792	intron (NM_007314, intron 1 of 11)	L2a|LINE|L2	3474	NM_005158	27	Hs.159472	NM_005158	ENSG00000143322	ABL2	ABLL|ARG	ABL proto-oncogene 2, non-receptor tyrosine kinase	protein-coding
chr3-104481	chr3	150124336	150131129	+	196.2	6793	non-coding (NR_130136, exon 1 of 5)	non-coding (NR_130136, exon 1 of 5)	1610	NR_130136
chr12-45593	chr12	94167856	94173762	+	196.2	5906	intron (NM_003805, intron 2 of 2)	L1MB8|LINE|L1	-39210	NR_110093	101928731	Hs.659971	NR_110092	ENSG00000258274	LOC101928731	-	uncharacterized LOC101928731	ncRNA
chr8-14821	chr8	130564735	130566878	+	196.1	2143	intron (NR_130917, intron 1 of 3)	L1PB1|LINE|L1	21458	NR_130919
chr11-76661	chr11	62453842	62458431	+	195.9	4589	intron (NM_203422, intron 1 of 1)	intron (NM_203422, intron 1 of 1)	1235	NM_203422	221091	Hs.427449	NM_203422	ENSG00000177363	LRRN4CL	-	LRRN4 C-terminal like	protein-coding
chr6-21677	chr6	3323313	3326497	+	195.8	3184	intron (NM_015482, intron 3 of 9)	intron (NM_015482, intron 3 of 9)	65743	NM_001128592	389362	Hs.207069	NM_001128591	ENSG00000180822	PSMG4	C6orf86|PAC4|bA506K6.2	proteasome (prosome, macropain) assembly chaperone 4	protein-coding
chr12-9939	chr12	12871430	12878565	+	195.7	7135	3' UTR (NM_004064, exon 3 of 3)	3' UTR (NM_004064, exon 3 of 3)	-3854	NM_001130415	81575	Hs.23388	NM_030817	ENSG00000178878	APOLD1	VERGE	apolipoprotein L domain containing 1	protein-coding
chr2-92986	chr2	230307603	230313221	+	195.5	5618	intron (NM_139072, intron 8 of 12)	MLT2D|LTR|ERVL	-174355	NM_017933	55022	Hs.745038	NM_017933	ENSG00000153823	PID1	HMFN2073|NYGGF4|P-CLI1|PCLI1	phosphotyrosine interaction domain containing 1	protein-coding
chr11-37749	chr11	73041327	73046619	+	195.4	5292	intron (NM_014786, intron 1 of 20)	intron (NM_014786, intron 1 of 20)	24310	NM_014786	9828	Hs.533719	NM_014786	ENSG00000110237	ARHGEF17	P164RHOGEF|TEM4|p164-RhoGEF	Rho guanine nucleotide exchange factor 17	protein-coding
chr3-52496	chr3	84155871	84160420	+	195.2	4549	Intergenic	Intergenic	760581	NR_033860	440970	Hs.411049	NR_033860	ENSG00000242641	LINC00971	-	long intergenic non-protein coding RNA 971	ncRNA
chr4-35194	chr4	15010401	15018332	+	195.1	7931	intron (NR_125911, intron 3 of 5)	intron (NR_125911, intron 3 of 5)	10068	NM_001177384	132864	Hs.656937	NM_182485	ENSG00000137449	CPEB2	CPE-BP2|CPEB-2|hCPEB-2	cytoplasmic polyadenylation element binding protein 2	protein-coding
chr10-52993	chr10	43899899	43904638	+	195.1	4739	intron (NM_001098204, intron 1 of 3)	intron (NM_001098204, intron 1 of 3)	1031	NM_001098206	3185	Hs.808	NM_004966	ENSG00000169813	HNRNPF	HNRPF|OK/SW-cl.23|mcs94-1	heterogeneous nuclear ribonucleoprotein F	protein-coding
chr10-70405	chr10	80381036	80385853	+	195.1	4817	Intergenic	Intergenic	356359	NR_073447	414243	Hs.55047	NR_073447	ENSG00000227136	LINC00595	C10orf101	long intergenic non-protein coding RNA 595	ncRNA
chr8-46363	chr8	80671834	80676081	+	195	4247	Intergenic	Intergenic	4753	NM_001282851	23462	Hs.234434	NM_012258	ENSG00000164683	HEY1	BHLHb31|CHF2|HERP2|HESR1|HRT-1|OAF1|hHRT1	hes-related family bHLH transcription factor with YRPW motif 1	protein-coding
chr15-12470	chr15	81292379	81298583	+	195	6204	exon (NM_022566, exon 1 of 1)	exon (NM_022566, exon 1 of 1)	2186	NM_022566	59274	Hs.513071	NM_022566		MESDC1	-	mesoderm development candidate 1	protein-coding
chr9-46443	chr9	5889905	5895901	+	195	5996	intron (NM_005511, intron 2 of 4)	intron (NM_005511, intron 2 of 4)	1994	NM_005511	2315	Hs.154069	NM_005511		MLANA	MART-1|MART1	melan-A	protein-coding
chr12-64993	chr12	56118725	56125504	+	194.8	6779	promoter-TSS (NM_001257400)	promoter-TSS (NM_001257400)	22	NM_001257392	967	Hs.445570	NM_001780	ENSG00000135404	CD63	LAMP-3|ME491|MLA1|OMA81H|TSPAN30	CD63 molecule	protein-coding
chr17-42166	chr17	69915061	69920660	+	194.5	5599	Intergenic	Intergenic	104260	NR_110876	102723505	Hs.547482	NR_110876	ENSG00000228639	LOC102723505	-	uncharacterized LOC102723505	ncRNA
chr5-46637	chr5	149314270	149320924	+	194.4	6654	intron (NM_000440, intron 1 of 21)	L2c|LINE|L2	-5057	NR_110534	644762	Hs.730366	NR_110534		LOC644762	-	mitochondrial fission factor pseudogene	pseudo
chr8-71437	chr8	29593721	29599283	+	194.3	5562	intron (NR_026765, intron 1 of 3)	AluY|SINE|Alu	9123	NR_026765	619351	Hs.566911	NR_026765	ENSG00000251191	LINC00589	C8orf75	long intergenic non-protein coding RNA 589	ncRNA
chr3-102211	chr3	71147463	71152268	+	194.3	4805	intron (NM_001244808, intron 7 of 20)	intron (NM_001244808, intron 7 of 20)	30227	NM_001244815	27086	Hs.59368	NM_032682	ENSG00000114861	FOXP1	12CC4|HSPC215|MFH|QRF1|hFKH1B	forkhead box P1	protein-coding
chr6-72925	chr6	43602823	43608252	+	194.1	5429	intron (NM_001003690, intron 3 of 3)	AluSx|SINE|Alu	1960	NM_014628	9587	Hs.122346	NM_014628	ENSG00000124688	MAD2L1BP	CMT2	MAD2L1 binding protein	protein-coding
chr6-42641	chr6	15429258	15433752	+	194	4494	intron (NM_001267040, intron 3 of 17)	intron (NM_001267040, intron 3 of 17)	182419	NM_001267040	3720	Hs.269059	NM_004973	ENSG00000008083	JARID2	JMJ	jumonji, AT rich interactive domain 2	protein-coding
chr17-47845	chr17	80186142	80190809	+	194	4667	intron (NM_004207, intron 1 of 4)	CpG	1588	NM_004207	9123	Hs.500761	NM_004207	ENSG00000141526	SLC16A3	MCT 3|MCT 4|MCT-3|MCT-4|MCT3|MCT4	solute carrier family 16 (monocarboxylate transporter), member 3	protein-coding
chr3-40975	chr3	71175490	71179996	+	194	4506	intron (NM_001244808, intron 6 of 20)	intron (NM_001244808, intron 6 of 20)	2349	NM_001244815	27086	Hs.59368	NM_032682	ENSG00000114861	FOXP1	12CC4|HSPC215|MFH|QRF1|hFKH1B	forkhead box P1	protein-coding
chr17-52331	chr17	55480144	55486093	+	193.8	5949	intron (NM_138962, intron 6 of 13)	intron (NM_138962, intron 6 of 13)	117840	NR_110808	101927557	Hs.639984	NR_110808	ENSG00000266100	LOC101927557	-	uncharacterized LOC101927557	ncRNA
chr5-17091	chr5	17019104	17025082	+	193.7	5978	Intergenic	Intergenic	-85708	NM_012334	4651	Hs.481720	NM_012334	ENSG00000145555	MYO10	-	myosin X	protein-coding
chr10-103634	chr10	95237844	95243169	+	193.7	5325	intron (NM_133337, intron 1 of 52)	AluSx|SINE|Alu	1568	NM_013451	26509	Hs.602086	NM_013451	ENSG00000138119	MYOF	FER1L3	myoferlin	protein-coding
chrX-12159	chrX	14953405	14960543	+	193.5	7138	Intergenic	AluSz|SINE|Alu	53561	NM_001177475	158747	Hs.744919	NM_152581	ENSG00000130150	MOSPD2	-	motile sperm domain containing 2	protein-coding
chrX-7745	chrX	24163816	24170568	+	193.5	6752	promoter-TSS (NM_001178095)	promoter-TSS (NM_001178095)	-570	NM_001178095	7543	Hs.336681	NM_003410	ENSG00000005889	ZFX	ZNF926	zinc finger protein, X-linked	protein-coding
chr8-21555	chr8	127849637	127852769	+	193.4	3132	Intergenic	Intergenic	-174196	NR_045262	100750225	Hs.571530	NR_045262	ENSG00000253438	PCAT1	PCA1|PCAT-1	prostate cancer associated transcript 1 (non-protein coding)	ncRNA
chrX-3604	chrX	41190036	41196020	+	193.4	5984	promoter-TSS (NM_001193417)	promoter-TSS (NM_001193417)	-387	NM_001193416	1654	Hs.728563	NM_001356	ENSG00000215301	DDX3X	CAP-Rf|DBX|DDX14|DDX3|HLP2	DEAD (Asp-Glu-Ala-Asp) box helicase 3, X-linked	protein-coding
chr8-63979	chr8	61428367	61433789	+	193.3	5422	intron (NM_001242644, intron 1 of 6)	AluSx1|SINE|Alu	1609	NM_002865	5862	Hs.369017	NM_002865	ENSG00000104388	RAB2A	LHX|RAB2	RAB2A, member RAS oncogene family	protein-coding
chr10-74952	chr10	90650078	90656108	+	193.1	6030	intron (NM_020799, intron 1 of 10)	intron (NM_020799, intron 1 of 10)	13149	NM_020799	57559	Hs.16229	NM_020799	ENSG00000138134	STAMBPL1	ALMalpha|AMSH-FP|AMSH-LP|bA399O19.2	STAM binding protein-like 1	protein-coding
chr2-75926	chr2	62813050	62819180	+	193.1	6130	Intergenic	Intergenic	-82511	NM_198276	200728	Hs.308028	NM_198276	ENSG00000186889	TMEM17	-	transmembrane protein 17	protein-coding
chr10-77645	chr10	25008591	25013578	+	193	4987	5' UTR (NM_020824, exon 2 of 26)	5' UTR (NM_020824, exon 2 of 26)	1513	NM_020824	57584	Hs.524195	NM_020824	ENSG00000107863	ARHGAP21	ARHGAP10	Rho GTPase activating protein 21	protein-coding
chr3-48447	chr3	44009267	44014489	+	193	5222	Intergenic	L1MC|LINE|L1	-143826	NR_029700	406929		NR_029700	ENSG00000207954	MIR138-1	MIRN138-1|mir-138-1	microRNA 138-1	ncRNA
chr11-66675	chr11	65378097	65382803	+	192.7	4706	intron (NM_002419, intron 1 of 9)	intron (NM_002419, intron 1 of 9)	1270	NM_002419	4296	Hs.502872	NM_002419	ENSG00000173327	MAP3K11	MEKK11|MLK-3|MLK3|PTK1|SPRK	mitogen-activated protein kinase kinase kinase 11	protein-coding
chr22-2710	chr22	17381522	17385704	+	192.6	4182	Intergenic	HERVL-int|LTR|ERVL	75249	NR_003607	27437	Hs.143955	NR_003607	ENSG00000229027	HSFY1P1	CECR8|HSFYL1|HSFYP1|NCRNA00016	heat shock transcription factor, Y-linked 1 pseudogene 1	pseudo
chr6-59050	chr6	17984984	17989034	+	192.4	4050	intron (NM_001243423, intron 2 of 2)	MIR3|SINE|MIR	845	NM_001105567	63971	Hs.94499	NM_022113	ENSG00000137177	KIF13A	RBKIN|bA500C11.2	kinesin family member 13A	protein-coding
chr8-23555	chr8	121821131	121824763	+	192.4	3632	intron (NM_021021, intron 1 of 6)	intron (NM_021021, intron 1 of 6)	1362	NM_021021	6641	Hs.46701	NM_021021	ENSG00000172164	SNTB1	59-DAP|A1B|BSYN2|DAPA1B|SNT2|SNT2B1|TIP-43	syntrophin, beta 1 (dystrophin-associated protein A1, 59kDa, basic component 1)	protein-coding
chr10-99849	chr10	17695892	17701301	+	192.3	5409	intron (NR_037774, intron 1 of 11)	L1MCa|LINE|L1	12472	NM_003473	8027	Hs.335391	NM_003473	ENSG00000136738	STAM	STAM-1|STAM1	signal transducing adaptor molecule (SH3 domain and ITAM motif) 1	protein-coding
chr2-75010	chr2	28612220	28619600	+	192	7380	5' UTR (NM_005253, exon 1 of 4)	5' UTR (NM_005253, exon 1 of 4)	131	NM_005253	2355	Hs.220971	NM_005253	ENSG00000075426	FOSL2	FRA2	FOS-like antigen 2	protein-coding
chr1-147428	chr1	152005657	152010318	+	191.9	4661	intron (NM_005620, intron 1 of 2)	intron (NM_005620, intron 1 of 2)	1524	NM_005620	6282	Hs.417004	NM_005620	ENSG00000163191	S100A11	HEL-S-43|MLN70|S100C	S100 calcium binding protein A11	protein-coding
chr16-30998	chr16	29831144	29837880	+	191.7	6736	TTS (NM_024516)	TTS (NM_024516)	2797	NM_017458	9961	Hs.632177	NM_005115	ENSG00000013364	MVP	LRP|VAULT1	major vault protein	protein-coding
chr1-150529	chr1	206805452	206810869	+	191.7	5417	promoter-TSS (NM_003582)	promoter-TSS (NM_003582)	-721	NM_003582	8444	Hs.164267	NM_003582	ENSG00000143479	DYRK3	DYRK5|RED|REDK|hYAK3-2	dual specificity tyrosine-(Y)-phosphorylation regulated kinase 3	protein-coding
chr6-92891	chr6	166395520	166401562	+	191.4	6042	intron (NR_026860, intron 1 of 1)	intron (NR_026860, intron 1 of 1)	-2498	NR_027284	441177	Hs.708964	NM_001013720	ENSG00000281832	LINC00602	-	long intergenic non-protein coding RNA 602	ncRNA
chr1-64910	chr1	205225736	205231147	+	191.3	5411	intron (NM_001297613, intron 1 of 3)	intron (NM_001297613, intron 1 of 3)	3112	NM_001297613	9911	Hs.6360	NM_014858	ENSG00000133069	TMCC2	HUCEP11	transmembrane and coiled-coil domain family 2	protein-coding
chr1-59859	chr1	147007966	147012917	+	191.1	4951	Intergenic	Intergenic	-2830	NM_004326	607	Hs.415209	NM_004326	ENSG00000116128	BCL9	LGS	B-cell CLL/lymphoma 9	protein-coding
chr3-13205	chr3	72936237	72940210	+	191.1	3973	intron (NM_001080393, intron 1 of 6)	intron (NM_001080393, intron 1 of 6)	838	NM_001080393	727936	Hs.710275	NM_001080393		GXYLT2	GLT8D4	glucoside xylosyltransferase 2	protein-coding
chr11-39622	chr11	59521671	59526500	+	191.1	4829	intron (NM_004177, intron 1 of 10)	MER5A1|DNA|hAT-Charlie	1553	NM_004177	6809	Hs.180711	NM_004177	ENSG00000166900	STX3	STX3A	syntaxin 3	protein-coding
chr8-20682	chr8	130723143	130727870	+	190.9	4727	Intergenic	Intergenic	-33021	NR_130917
chr3-25094	chr3	50337108	50341682	+	190.7	4574	intron (NM_033159, intron 2 of 3)	AluY|SINE|Alu	1637	NM_153282	3373	Hs.75619	NM_033159	ENSG00000114378	HYAL1	HYAL-1|LUCA1|MPS9|NAT6	hyaluronoglucosaminidase 1	protein-coding
chr10-89451	chr10	73606214	73611013	+	190.7	4799	intron (NM_001042465, intron 1 of 14)	intron (NM_001042465, intron 1 of 14)	2469	NM_001042465	5660	Hs.523004	NM_002778	ENSG00000197746	PSAP	GLBA|SAP1	prosaposin	protein-coding
chr16-27962	chr16	85338491	85345127	+	190.6	6636	Intergenic	Intergenic	-1878	NR_049816	100847022		NR_049816	ENSG00000266307	MIR5093	-	microRNA 5093	ncRNA
chr6-48579	chr6	17392648	17395635	+	190.4	2987	intron (NM_006366, intron 1 of 12)	G-rich|Low_complexity|Low_complexity	405	NM_006366	10486	Hs.132902	NM_006366	ENSG00000112186	CAP2	-	CAP, adenylate cyclase-associated protein, 2 (yeast)	protein-coding
chr4-27825	chr4	17491122	17497867	+	190.3	6745	intron (NM_000320, intron 4 of 6)	intron (NM_000320, intron 4 of 6)	19363	NM_001306140
chr22-18707	chr22	18451787	18458963	+	190.2	7176	intron (NM_015241, intron 1 of 31)	intron (NM_015241, intron 1 of 31)	8352	NR_030378	693233		NR_030378	ENSG00000207780	MIR648	MIRN648|hsa-mir-648	microRNA 648	ncRNA
chr4-28682	chr4	103744414	103751118	+	190	6704	promoter-TSS (NM_001300795)	promoter-TSS (NM_001300795)	574	NM_181892	7323	Hs.518773	NM_003340	ENSG00000109332	UBE2D3	E2(17)KB3|UBC4/5|UBCH5C	ubiquitin conjugating enzyme E2D 3	protein-coding
chr17-47660	chr17	76878213	76882554	+	189.9	4341	intron (NM_003255, intron 1 of 4)	intron (NM_003255, intron 1 of 4)	18916	NM_001243540	100653515	Hs.734636	NM_001243540	ENSG00000178404	CEP295NL	DDC8|KIAA1731NL	CEP295 N-terminal like	protein-coding
chr14-13528	chr14	67977882	67983178	+	189.7	5296	intron (NM_182526, intron 1 of 2)	intron (NM_182526, intron 1 of 2)	1491	NM_182526	161145	Hs.509707	NM_182526	ENSG00000198133	TMEM229B	C14orf83	transmembrane protein 229B	protein-coding
chr1-45138	chr1	245023113	245027871	+	189.7	4758	intron (NM_031844, intron 3 of 13)	intron (NM_031844, intron 3 of 13)	2335	NM_004501	3192	Hs.106212	NM_004501	ENSG00000153187	HNRNPU	HNRNPU-AS1|HNRPU|SAF-A|SAFA|U21.1|hnRNP U	heterogeneous nuclear ribonucleoprotein U (scaffold attachment factor A)	protein-coding
chr17-47210	chr17	66507330	66512224	+	189.7	4894	intron (NM_212472, intron 1 of 10)	intron (NM_212472, intron 1 of 10)	1257	NM_212472	5573	Hs.280342	NM_002734	ENSG00000108946	PRKAR1A	ACRDYS1|ADOHR|CAR|CNC|CNC1|PKR1|PPNAD1|PRKAR1|TSE1	protein kinase, cAMP-dependent, regulatory, type I, alpha	protein-coding
chr3-69878	chr3	16022645	16027270	+	189.7	4625	Intergenic	Intergenic	109679	NR_030289	693148		NR_030289	ENSG00000207815	MIR563	MIRN563|hsa-mir-563	microRNA 563	ncRNA
chr8-54354	chr8	80198505	80202466	+	189.6	3961	Intergenic	MER50-int|LTR|ERV1	-322564	NM_001199214	11075	Hs.521651	NM_007029	ENSG00000104435	STMN2	SCG10|SCGN10	stathmin 2	protein-coding
chr11-76828	chr11	64011447	64016598	+	189.6	5151	exon (NM_138689, exon 1 of 4)	exon (NM_138689, exon 1 of 4)	391	NM_138689	26472	Hs.523760	NM_138689	ENSG00000173457	PPP1R14B	PHI-1|PLCB3N|PNG|SOM172	protein phosphatase 1, regulatory (inhibitor) subunit 14B	protein-coding
chr7-31853	chr7	138775426	138780891	+	189.5	5465	intron (NM_020119, intron 1 of 12)	intron (NM_020119, intron 1 of 12)	16307	NM_020119	56829	Hs.133512	NM_020119	ENSG00000105939	ZC3HAV1	ARTD13|FLB6421|PARP13|ZAP|ZC3H2|ZC3HDC2	zinc finger CCCH-type, antiviral 1	protein-coding
chr5-59634	chr5	171610143	171617061	+	189.3	6918	intron (NM_005990, intron 1 of 18)	AluJb|SINE|Alu	1744	NM_005990	6793	Hs.744005	NM_005990	ENSG00000072786	STK10	LOK|PRO2729	serine/threonine kinase 10	protein-coding
chr2-23402	chr2	206557667	206563701	+	189.3	6034	intron (NM_003872, intron 1 of 16)	intron (NM_003872, intron 1 of 16)	13460	NM_201266	8828	Hs.471200	NM_003872	ENSG00000118257	NRP2	NP2|NPN2|PRO2714|VEGF165R2	neuropilin 2	protein-coding
chr11-40460	chr11	87885467	87892007	+	189.2	6540	intron (NM_022337, intron 1 of 2)	L1PA16|LINE|L1	19898	NM_022337	23682	Hs.591975	NM_022337	ENSG00000123892	RAB38	NY-MEL-1|rrGTPbp	RAB38, member RAS oncogene family	protein-coding
chr13-15942	chr13	95919294	95925997	+	189.2	6703	intron (NM_001301829, intron 1 of 29)	intron (NM_001301829, intron 1 of 29)	31055	NM_001301830
chr9-26027	chr9	84172190	84178435	+	189.2	6245	Intergenic	MER53|DNA|hAT	129138	NM_001303103
chr5-65961	chr5	39395360	39401470	+	188.9	6110	intron (NM_001244871, intron 1 of 13)	intron (NM_001244871, intron 1 of 13)	26920	NM_001343	1601	Hs.696631	NM_001343	ENSG00000153071	DAB2	DOC-2|DOC2	Dab, mitogen-responsive phosphoprotein, homolog 2 (Drosophila)	protein-coding
chr3-12397	chr3	69940494	69944599	+	188.9	4105	intron (NM_001184967, intron 2 of 9)	intron (NM_001184967, intron 2 of 9)	27171	NM_198177	4286	Hs.166017	NM_000248	ENSG00000187098	MITF	CMM8|MI|WS2|WS2A|bHLHe32	microphthalmia-associated transcription factor	protein-coding
chr2-69380	chr2	12458996	12463817	+	188.9	4821	intron (NR_110196, intron 4 of 5)	intron (NR_110196, intron 4 of 5)	122150	NR_037452	100500884		NR_037452	ENSG00000264089	MIR3681	-	microRNA 3681	ncRNA
chr8-98718	chr8	29500668	29507146	+	188.7	6478	Intergenic	Intergenic	101718	NR_026765	619351	Hs.566911	NR_026765	ENSG00000251191	LINC00589	C8orf75	long intergenic non-protein coding RNA 589	ncRNA
chr10-83665	chr10	63840257	63845151	+	188.7	4894	intron (NM_001244638, intron 5 of 6)	intron (NM_001244638, intron 5 of 6)	33734	NM_001244638	84159	Hs.535297	NM_032199	ENSG00000150347	ARID5B	DESRT|MRF-2|MRF2	AT rich interactive domain 5B (MRF1-like)	protein-coding
chr2-101044	chr2	238495858	238502070	+	188.7	6212	intron (NM_022449, intron 1 of 5)	intron (NM_022449, intron 1 of 5)	805	NR_033308	64284	Hs.44278	NM_022449	ENSG00000124839	RAB17	-	RAB17, member RAS oncogene family	protein-coding
chr5-39830	chr5	141697748	141704572	+	188.6	6824	intron (NM_030964, intron 1 of 2)	intron (NM_030964, intron 1 of 2)	2822	NM_001293289	81848	Hs.323308	NM_030964	ENSG00000187678	SPRY4	HH17	sprouty RTK signaling antagonist 4	protein-coding
chr20-15358	chr20	39630706	39637432	+	188.5	6726	Intergenic	Intergenic	-23393	NM_003286	7150	Hs.472737	NM_003286	ENSG00000198900	TOP1	TOPI	topoisomerase (DNA) I	protein-coding
chr1-42053	chr1	221880094	221885725	+	188.5	5631	intron (NR_111940, intron 1 of 2)	intron (NR_111940, intron 1 of 2)	27333	NR_111939	11221	Hs.497822	NM_007207	ENSG00000143507	DUSP10	MKP-5|MKP5	dual specificity phosphatase 10	protein-coding
chr6-29222	chr6	3067557	3071056	+	188.3	3499	Intergenic	CpG	-7752	NM_003804	8737	Hs.519842	NM_003804	ENSG00000137275	RIPK1	RIP|RIP-1|RIP1	receptor (TNFRSF)-interacting serine-threonine kinase 1	protein-coding
chr4-36759	chr4	124317455	124323227	+	188	5772	promoter-TSS (NM_005841)	promoter-TSS (NM_005841)	-304	NM_005841	10252	Hs.744854	NM_005841	ENSG00000164056	SPRY1	hSPRY1	sprouty RTK signaling antagonist 1	protein-coding
chr7-47345	chr7	91504198	91510839	+	187.9	6641	intron (NM_001301135, intron 2 of 3)	intron (NM_001301135, intron 2 of 3)	2516	NM_001301135	7978	Hs.532216	NM_006980	ENSG00000127989	MTERF1	MTERF	mitochondrial transcription termination factor 1	protein-coding
chr7-34340	chr7	22895836	22900578	+	187.9	4742	Intergenic	Intergenic	1975	NR_003075	692210		NR_003075	ENSG00000221740	SNORD93	HBII-336	small nucleolar RNA, C/D box 93	snoRNA
chr10-55347	chr10	21650743	21655111	+	187.9	4368	Intergenic	Intergenic	132643	NR_031736	100302129		NR_031736	ENSG00000222071	MIR1915	MIRN1915|hsa-mir-1915	microRNA 1915	ncRNA
chr8-38584	chr8	125282334	125285626	+	187.8	3292	Intergenic	Intergenic	-24341	NR_125420	101927588	Hs.617072	NR_125420	ENSG00000214803	LOC101927588	-	uncharacterized LOC101927588	ncRNA
chr1-129144	chr1	166135179	166140064	+	187.6	4885	Intergenic	Intergenic	-1663	NM_001017961	149297	Hs.133029	NM_001017961	ENSG00000188859	FAM78B	-	family with sequence similarity 78, member B	protein-coding
chr8-33282	chr8	125382137	125385771	+	187.6	3634	intron (NM_194291, intron 1 of 6)	CpG	986	NM_194291	157378	Hs.187646	NM_194291		TMEM65	-	transmembrane protein 65	protein-coding
chr7-63999	chr7	20598882	20604497	+	187.6	5615	Intergenic	MER103C|DNA|hAT-Charlie	-53556	NM_001163941	340273	Hs.404102	NM_178559	ENSG00000004846	ABCB5	ABCB5alpha|ABCB5beta|EST422562	ATP binding cassette subfamily B member 5	protein-coding
chr10-26571	chr10	17064006	17069366	+	187.3	5360	intron (NM_001081, intron 27 of 66)	AluJb|SINE|Alu	105130	NM_001081	8029	Hs.166206	NM_001081	ENSG00000107611	CUBN	IFCR|MGA1|gp280	cubilin (intrinsic factor-cobalamin receptor)	protein-coding
chr8-37457	chr8	41462085	41468505	+	187.3	6420	intron (NM_178819, intron 2 of 12)	AluJb|SINE|Alu	-29408	NR_125824	102723729	Hs.586384	NR_125824		LOC102723729	-	uncharacterized LOC102723729	ncRNA
chr7-67895	chr7	150783663	150788284	+	187.2	4621	intron (NM_001308304, intron 1 of 7)	L2|LINE|L2	2464	NM_001308304
chr19-25383	chr19	35887121	35892115	+	187.2	4994	Intergenic	L2a|LINE|L2	-6891	NR_040046	100128682	Hs.570008	NR_040046	ENSG00000205786	LINC01531	-	long intergenic non-protein coding RNA 1531	ncRNA
chr1-72090	chr1	116915914	116922233	+	186.6	6319	intron (NM_001160233, intron 1 of 22)	intron (NM_001160233, intron 1 of 22)	2584	NM_001160233	476	Hs.371889	NM_000701	ENSG00000163399	ATP1A1	-	ATPase, Na+/K+ transporting, alpha 1 polypeptide	protein-coding
chrX-10227	chrX	21945296	21952226	+	186.6	6930	Intergenic	Intergenic	-9930	NM_001258423	6611	Hs.724874	NM_004595	ENSG00000102172	SMS	MRSR|SPMSY|SRS|SpS	spermine synthase	protein-coding
chr1-18708	chr1	157011375	157016519	+	186.5	5144	intron (NM_014784, intron 1 of 39)	intron (NM_014784, intron 1 of 39)	1215	NM_014784	9826	Hs.516954	NM_014784	ENSG00000132694	ARHGEF11	GTRAP48|PDZ-RHOGEF	Rho guanine nucleotide exchange factor 11	protein-coding
chr4-55775	chr4	122614279	122621082	+	186.5	6803	intron (NM_001154, intron 2 of 12)	CpG	467	NM_001154	308	Hs.480653	NM_001154	ENSG00000164111	ANXA5	ANX5|ENX2|HEL-S-7|PP4|RPRGL3	annexin A5	protein-coding
chr10-59858	chr10	89984735	89989389	+	186.3	4654	Intergenic	Intergenic	356020	NM_018363	55328	Hs.149849	NM_018363	ENSG00000184719	RNLS	C10orf59|RENALASE	renalase, FAD-dependent amine oxidase	protein-coding
chr7-42349	chr7	106462342	106466991	+	186.3	4649	Intergenic	ERVL-B4-int|LTR|ERVL	-41057	NM_001282427	5294	Hs.32942	NM_002649	ENSG00000105851	PIK3CG	PI3CG|PI3K|PI3Kgamma|PIK3|p110gamma|p120-PI3K	phosphatidylinositol-4,5-bisphosphate 3-kinase, catalytic subunit gamma	protein-coding
chr4-60428	chr4	109479107	109484686	+	186.2	5579	intron (NR_026968, intron 1 of 3)	intron (NR_026968, intron 1 of 3)	59717	NR_026968	285456	Hs.683863	NM_182591	ENSG00000234492	RPL34-AS1	-	RPL34 antisense RNA 1 (head to head)	ncRNA
chr7-67943	chr7	151293951	151298781	+	185.9	4830	intron (NM_024429, intron 1 of 11)	intron (NM_024429, intron 1 of 11)	32978	NM_024429	51422	Hs.647072	NM_016203	ENSG00000106617	PRKAG2	AAKG|AAKG2|CMH6|H91620p|WPWS	protein kinase, AMP-activated, gamma 2 non-catalytic subunit	protein-coding
chr8-79892	chr8	146021848	146028808	+	185.8	6960	intron (NM_213605, intron 1 of 4)	AluY|SINE|Alu	1067	NM_213605	340385	Hs.521942	NM_213605	ENSG00000197363	ZNF517	-	zinc finger protein 517	protein-coding
chr11-62260	chr11	65544706	65550383	+	185.8	5677	exon (NM_138368, exon 2 of 2)	exon (NM_138368, exon 2 of 2)	518	NM_138368	91056	Hs.591957	NM_138368		AP5B1	AP-5|PP1030	adaptor-related protein complex 5, beta 1 subunit	protein-coding
chr7-73235	chr7	2348506	2354085	+	185.6	5579	intron (NM_013321, intron 1 of 10)	AluY|SINE|Alu	2815	NM_013321	29886	Hs.584900	NM_013321	ENSG00000106266	SNX8	Mvp1	sorting nexin 8	protein-coding
chr6-83720	chr6	43595154	43599461	+	185.6	4307	promoter-TSS (NM_019096)	promoter-TSS (NM_019096)	28	NM_001003690	9587	Hs.122346	NM_014628	ENSG00000124688	MAD2L1BP	CMT2	MAD2L1 binding protein	protein-coding
chr1-97150	chr1	46766670	46773776	+	185.6	7106	intron (NM_001297566, intron 1 of 2)	AluSx1|SINE|Alu	938	NM_006004	7388	Hs.481571	NM_006004	ENSG00000173660	UQCRH	QCR6|UQCR8	ubiquinol-cytochrome c reductase hinge protein	protein-coding
chr7-77759	chr7	129588668	129592847	+	185.6	4179	intron (NM_001202498, intron 1 of 6)	intron (NM_001202498, intron 1 of 6)	2026	NM_001202498	7328	Hs.643548	NM_003344	ENSG00000186591	UBE2H	E2-20K|GID3|UBC8|UBCH|UBCH2	ubiquitin conjugating enzyme E2H	protein-coding
chr10-52804	chr10	32224127	32229859	+	185.6	5732	Intergenic	AluY|SINE|Alu	-9189	NM_018287	94134	Hs.499264	NM_018287	ENSG00000165322	ARHGAP12	-	Rho GTPase activating protein 12	protein-coding
chr3-59459	chr3	98499071	98505375	+	185.5	6304	intron (NM_001271147, intron 6 of 9)	intron (NM_001271147, intron 6 of 9)	50675	NM_006100	10402	Hs.148716	NM_006100	ENSG00000064225	ST3GAL6	SIAT10|ST3GALVI	ST3 beta-galactoside alpha-2,3-sialyltransferase 6	protein-coding
chr15-34929	chr15	99708081	99712767	+	185.5	4686	intron (NR_109947, intron 9 of 12)	intron (NR_109947, intron 9 of 12)	65138	NM_015286	23336	Hs.207106	NM_015286	ENSG00000182253	SYNM	DMN|SYN	synemin, intermediate filament protein	protein-coding
chr1-54698	chr1	8934872	8940873	+	185.4	6001	intron (NM_001428, intron 1 of 11)	AluSp|SINE|Alu	-1022	NR_038351	100505975	Hs.429843	NR_038351	ENSG00000230679	ENO1-AS1	-	ENO1 antisense RNA 1	ncRNA
chr8-43701	chr8	54768115	54772494	+	185.1	4379	intron (NM_001286674, intron 1 of 2)	Tigger4a|DNA|TcMar-Tigger	5936	NM_170587	8601	Hs.368733	NM_003702	ENSG00000147509	RGS20	RGSZ1|ZGAP1|g(z)GAP|gz-GAP	regulator of G-protein signaling 20	protein-coding
chr3-63744	chr3	124600421	124606778	+	184.9	6357	intron (NM_002213, intron 1 of 14)	intron (NM_002213, intron 1 of 14)	2553	NM_002213	3693	Hs.13155	NM_002213	ENSG00000082781	ITGB5	-	integrin beta 5	protein-coding
chr3-15601	chr3	56831791	56836345	+	184.9	4554	intron (NM_001289698, intron 2 of 10)	intron (NM_001289698, intron 2 of 10)	1927	NM_019555	50650	Hs.476402	NM_019555	ENSG00000163947	ARHGEF3	GEF3|STA3|XPLN	Rho guanine nucleotide exchange factor 3	protein-coding
chr21-3856	chr21	36254632	36260947	+	184.9	6315	intron (NM_001122607, intron 1 of 4)	intron (NM_001122607, intron 1 of 4)	3198	NM_001001890	861	Hs.149261	NM_001754	ENSG00000159216	RUNX1	AML1|AML1-EVI-1|AMLCR1|CBF2alpha|CBFA2|EVI-1|PEBP2aB|PEBP2alpha	runt-related transcription factor 1	protein-coding
chr10-65323	chr10	27442271	27447703	+	184.9	5432	intron (NM_032844, intron 1 of 11)	AluY|SINE|Alu	1234	NM_001172303	84930	Hs.276905	NM_032844	ENSG00000120539	MASTL	GREATWALL|GW|GWL|MAST-L|THC2|hGWL	microtubule associated serine/threonine kinase-like	protein-coding
chr18-11183	chr18	56655829	56661899	+	184.9	6070	Intergenic	Intergenic	-44047	NR_024021	390858	Hs.716280	NR_024021		OACYLP	ACYL3P	O-acyltransferase like, pseudogene	pseudo
chr5-69358	chr5	137169379	137175393	+	184.8	6014	Intergenic	Intergenic	-31159	NM_001135940	9499	Hs.84665	NM_006790	ENSG00000120729	MYOT	LGMD1|LGMD1A|MFM3|TTID|TTOD	myotilin	protein-coding
chr6-41883	chr6	291226	294464	+	184.8	3238	intron (NR_104475, intron 1 of 3)	intron (NR_104475, intron 1 of 3)	788	NM_001286555	56940	Hs.29106	NM_020185	ENSG00000112679	DUSP22	JKAP|JSP-1|JSP1|LMW-DSP2|LMWDSP2|MKP-x|MKPX|VHX	dual specificity phosphatase 22	protein-coding
chr10-93291	chr10	17684290	17689521	+	184.8	5231	promoter-TSS (NR_110370)	promoter-TSS (NR_110370)	781	NM_003473	8027	Hs.335391	NM_003473	ENSG00000136738	STAM	STAM-1|STAM1	signal transducing adaptor molecule (SH3 domain and ITAM motif) 1	protein-coding
chr2-73797	chr2	224588328	224593380	+	184.7	5052	Intergenic	MLT1A0|LTR|ERVL-MaLR	111465	NM_001039569	130340	Hs.632555	NM_178814		AP1S3	PSORS15	adaptor-related protein complex 1 sigma 3 subunit	protein-coding
chr12-16443	chr12	11801168	11806946	+	184.5	5778	intron (NM_001987, intron 1 of 7)	intron (NM_001987, intron 1 of 7)	1269	NM_001987	2120	Hs.504765	NM_001987	ENSG00000139083	ETV6	TEL|TEL/ABL|THC5	ets variant 6	protein-coding
chr1-129082	chr1	162658249	162664026	+	184.5	5777	intron (NM_006182, intron 2 of 17)	intron (NM_006182, intron 2 of 17)	58909	NM_001014796	4921	Hs.275757	NM_006182	ENSG00000162733	DDR2	MIG20a|NTRKR3|TKT|TYRO10	discoidin domain receptor tyrosine kinase 2	protein-coding
chr2-49768	chr2	145792274	145798323	+	184.5	6049	intron (NR_033870, intron 3 of 4)	intron (NR_033870, intron 3 of 4)	369764	NR_033870	401014	Hs.742290	NR_033870	ENSG00000226674	TEX41	DKFZp686O1327|LINC00953	testis expressed 41 (non-protein coding)	ncRNA
chr19-39887	chr19	42754391	42760649	+	184.4	6258	intron (NM_001312656, intron 1 of 3)	CpG	531	NM_001308402
chr17-21442	chr17	65213615	65218527	+	184.2	4912	intron (NM_014877, intron 3 of 32)	intron (NM_014877, intron 3 of 32)	25248	NM_014877	9931	Hs.370140	NM_014877	ENSG00000198265	HELZ	DHRC|DRHC|HUMORF5	helicase with zinc finger	protein-coding
chr8-98022	chr8	11720346	11726596	+	184.1	6250	intron (NM_147782, intron 1 of 10)	AluSx1|SINE|Alu	2175	NM_147782	1508	Hs.520898	NM_001908	ENSG00000164733	CTSB	APPS|CPSB	cathepsin B	protein-coding
chr15-13593	chr15	89655880	89662331	+	183.9	6451	intron (NM_007011, intron 6 of 14)	intron (NM_007011, intron 6 of 14)	27724	NM_007011	11057	Hs.122337	NM_007011	ENSG00000140526	ABHD2	HS1-2|LABH2|PHPS1-2	abhydrolase domain containing 2	protein-coding
chr10-79089	chr10	74055017	74059671	+	183.9	4654	Intergenic	MIRb|SINE|MIR	23667	NM_019058	54541	Hs.744875	NM_019058	ENSG00000168209	DDIT4	Dig2|REDD-1|REDD1	DNA damage inducible transcript 4	protein-coding
chr3-87414	chr3	57993287	57997362	+	183.9	4075	intron (NM_001457, intron 1 of 45)	intron (NM_001457, intron 1 of 45)	1197	NM_001457	2317	Hs.476448	NM_001457	ENSG00000136068	FLNB	ABP-278|ABP-280|AOI|FH1|FLN-B|FLN1L|LRS1|SCT|TABP|TAP	filamin B, beta	protein-coding
chr8-69229	chr8	105371539	105375497	+	183.8	3958	Intergenic	Intergenic	21494	NM_030788	81501	Hs.652230	NM_030788	ENSG00000164935	DCSTAMP	FIND|TM7SF4|hDC-STAMP	dendrocyte expressed seven transmembrane protein	protein-coding
chr10-56923	chr10	95194496	95198631	+	183.7	4135	intron (NM_133337, intron 3 of 52)	intron (NM_133337, intron 3 of 52)	45511	NM_013451	26509	Hs.602086	NM_013451	ENSG00000138119	MYOF	FER1L3	myoferlin	protein-coding
chr8-99334	chr8	49809280	49812467	+	183.7	3187	Intergenic	AluSz|SINE|Alu	23126	NM_003068	6591	Hs.360174	NM_003068	ENSG00000019549	SNAI2	SLUG|SLUGH1|SNAIL2|WS2D	snail family zinc finger 2	protein-coding
chr19-20181	chr19	1249894	1256121	+	183.5	6227	intron (NM_177401, intron 4 of 7)	intron (NM_177401, intron 4 of 7)	4455	NM_177401	90007	Hs.465529	NM_177401	ENSG00000167470	MIDN	-	midnolin	protein-coding
chr8-22632	chr8	128874903	128879552	+	183.5	4649	intron (NR_003367, intron 1 of 8)	intron (NR_003367, intron 1 of 8)	69019	NR_031609	100302185		NR_031609	ENSG00000275264	MIR1204	hsa-mir-1204	microRNA 1204	ncRNA
chr1-152402	chr1	236186808	236191346	+	183.5	4538	intron (NM_002508, intron 8 of 19)	intron (NM_002508, intron 8 of 19)	39404	NM_002508	4811	Hs.356624	NM_002508	ENSG00000116962	NID1	NID	nidogen 1	protein-coding
chr17-52624	chr17	59233630	59238400	+	183.4	4770	intron (NM_001099432, intron 23 of 24)	intron (NM_001099432, intron 23 of 24)	240952	NR_125749	103689912	Hs.410998	NR_125749	ENSG00000267280	TBX2-AS1	-	TBX2 antisense RNA 1	ncRNA
chr3-12324	chr3	61545858	61548917	+	183.2	3059	5' UTR (NM_002841, exon 1 of 30)	5' UTR (NM_002841, exon 1 of 30)	144	NM_002841	5793	Hs.595541	NM_002841	ENSG00000144724	PTPRG	HPTPG|PTPG|R-PTP-GAMMA|RPTPG	protein tyrosine phosphatase, receptor type, G	protein-coding
chr6-7762	chr6	2765731	2769169	+	183.2	3438	intron (NM_020135, intron 1 of 6)	L3|LINE|CR1	1784	NM_130395	56897	Hs.236828	NM_020135	ENSG00000124535	WRNIP1	WHIP|bA420G6.2	Werner helicase interacting protein 1	protein-coding
chr9-41987	chr9	118703553	118709263	+	183.1	5710	Intergenic	Intergenic	-19031	NR_024032	58483	Hs.23367	NM_021208		LINC00474	C9orf27|EST-YD1	long intergenic non-protein coding RNA 474	ncRNA
chr2-105693	chr2	145261734	145268343	+	183.1	6609	intron (NM_014795, intron 2 of 9)	intron (NM_014795, intron 2 of 9)	-12143	NR_040248	100303491	Hs.560789	NR_040248	ENSG00000238057	ZEB2-AS1	ZEB2-AS|ZEB2AS|ZEB2NAT	ZEB2 antisense RNA 1	ncRNA
chr6-27547	chr6	3156601	3159643	+	183.1	3042	promoter-TSS (NM_001069)	promoter-TSS (NM_001069)	-339	NM_001069	7280	Hs.654543	NM_001069	ENSG00000137267	TUBB2A	CDCBM5|TUBB|TUBB2	tubulin, beta 2A class IIa	protein-coding
chr3-51314	chr3	37215467	37220352	+	182.7	4885	promoter-TSS (NM_001134369)	promoter-TSS (NM_001134369)	-58	NM_017724	9209	Hs.740522	NM_006309	ENSG00000093167	LRRFIP2	HUFI-2	leucine rich repeat (in FLII) interacting protein 2	protein-coding
chr4-54357	chr4	74588017	74594290	+	182.7	6273	Intergenic	Intergenic	-15070	NM_000584	3576	Hs.624	NM_000584	ENSG00000169429	CXCL8	GCP-1|GCP1|IL8|LECT|LUCT|LYNAP|MDNCF|MONAP|NAF|NAP-1|NAP1	chemokine (C-X-C motif) ligand 8	protein-coding
chr3-80413	chr3	37237477	37241707	+	182.7	4230	Intergenic	Intergenic	-21741	NM_017724	9209	Hs.740522	NM_006309	ENSG00000093167	LRRFIP2	HUFI-2	leucine rich repeat (in FLII) interacting protein 2	protein-coding
chr3-91793	chr3	14383782	14388964	+	182.3	5182	Intergenic	Intergenic	7695	NR_110135	101927565	Hs.306905	NR_110135	ENSG00000251576	LINC01267	-	long intergenic non-protein coding RNA 1267	ncRNA
chr2-89641	chr2	109207990	109213921	+	182.3	5931	intron (NM_001193488, intron 1 of 9)	intron (NM_001193488, intron 1 of 9)	6033	NM_001193488	3987	Hs.597715	NM_004987	ENSG00000169756	LIMS1	PINCH|PINCH-1|PINCH1	LIM and senescent cell antigen-like domains 1	protein-coding
chr13-15450	chr13	45284077	45290351	+	182.3	6274	Intergenic	AluSz6|SINE|Alu	96552	NR_038433	144817	Hs.585616	NR_038433	ENSG00000235097	LINC00330	NCRNA00330	long intergenic non-protein coding RNA 330	ncRNA
chr10-100775	chr10	32185241	32188978	+	182.1	3737	intron (NM_018287, intron 3 of 19)	L1MB8|LINE|L1	10745	NM_001270699	94134	Hs.499264	NM_018287	ENSG00000165322	ARHGAP12	-	Rho GTPase activating protein 12	protein-coding
chr18-20567	chr18	67954600	67960773	+	182.1	6173	intron (NM_004232, intron 1 of 1)	intron (NM_004232, intron 1 of 1)	1549	NM_004232	9306	Hs.44439	NM_004232	ENSG00000170677	SOCS6	CIS-4|CIS4|HSPC060|SOCS-4|SOCS-6|SOCS4|SSI4|STAI4|STATI4	suppressor of cytokine signaling 6	protein-coding
chr1-115062	chr1	223898543	223903648	+	182.1	5105	intron (NM_001748, intron 1 of 20)	intron (NM_001748, intron 1 of 20)	976	NM_001748	824	Hs.350899	NM_001748	ENSG00000162909	CAPN2	CANP2|CANPL2|CANPml|mCANP	calpain 2, (m/II) large subunit	protein-coding
chr1-43692	chr1	150532873	150537043	+	182	4170	intron (NR_104133, intron 3 of 3)	intron (NR_104133, intron 3 of 3)	10553	NR_036211	100422997		NR_036211	ENSG00000264553	MIR4257	-	microRNA 4257	ncRNA
chr10-64660	chr10	4321435	4327645	+	181.8	6210	Intergenic	Intergenic	-38436	NR_108040	100652988	Hs.433011	NR_108040		LINC00702	-	long intergenic non-protein coding RNA 702	ncRNA
chr5-34712	chr5	8825081	8829477	+	181.8	4396	Intergenic	L2b|LINE|L2	-12565	NR_109932	101929284	Hs.403715	NR_109932		LOC101929284	-	uncharacterized LOC101929284	ncRNA
chr8-35223	chr8	131026635	131029633	+	181.8	2998	intron (NR_046360, intron 1 of 14)	intron (NR_046360, intron 1 of 14)	763	NR_046361	51571	Hs.126941	NM_016623	ENSG00000153310	FAM49B	BM-009|L1	family with sequence similarity 49, member B	protein-coding
chr2-78319	chr2	176999865	177005734	+	181.7	5869	promoter-TSS (NR_038435)	promoter-TSS (NR_038435)	-973	NR_038435	100506783	Hs.667234	NR_038435		HOXD-AS2	-	HOXD cluster antisense RNA 2	ncRNA
chr2-15938	chr2	65212967	65218005	+	181.5	5038	promoter-TSS (NM_001193493)	promoter-TSS (NM_001193493)	-93	NM_001193493	6509	Hs.654352	NM_003038	ENSG00000115902	SLC1A4	ASCT1|SATT	solute carrier family 1 (glutamate/neutral amino acid transporter), member 4	protein-coding
chr8-94780	chr8	99055076	99059297	+	181.5	4221	exon (NM_000989, exon 3 of 5)	exon (NM_000989, exon 3 of 5)	632	NM_000989	6156	Hs.400295	NM_000989	ENSG00000156482	RPL30	L30	ribosomal protein L30	protein-coding
chr10-77844	chr10	29427560	29432279	+	181.5	4719	Intergenic	AluSz6|SINE|Alu	-148071	NM_032517	84569	Hs.558572	NM_032517	ENSG00000120563	LYZL1	KAAG648|LYC2|PRO1278|bA534G20.1	lysozyme-like 1	protein-coding
chr3-45077	chr3	15349474	15355016	+	181.4	5542	intron (NM_001018009, intron 2 of 8)	intron (NM_001018009, intron 2 of 8)	21891	NM_004844	9467	Hs.257761	NM_004844	ENSG00000131370	SH3BP5	SAB|SH3BP-5	SH3-domain binding protein 5 (BTK-associated)	protein-coding
chr7-71665	chr7	114567654	114572891	+	181.4	5237	intron (NM_199072, intron 2 of 4)	intron (NM_199072, intron 2 of 4)	8063	NM_001166346	29969	Hs.741413	NM_199072	ENSG00000135272	MDFIC	HIC	MyoD family inhibitor domain containing	protein-coding
chr14-22262	chr14	32894563	32901120	+	181.4	6557	intron (NM_004274, intron 1 of 13)	intron (NM_004274, intron 1 of 13)	99362	NM_004274	9472	Hs.509083	NM_004274		AKAP6	ADAP100|ADAP6|AKAP100|PRKA6|mAKAP	A kinase (PRKA) anchor protein 6	protein-coding
chr7-77337	chr7	116345530	116350852	+	181.4	5322	intron (NM_001127500, intron 2 of 20)	L2c|LINE|L2	35732	NM_001127500	4233	Hs.132966	NM_000245	ENSG00000105976	MET	AUTS9|DFNB97|HGFR|RCCP2|c-Met	MET proto-oncogene, receptor tyrosine kinase	protein-coding
chr2-72953	chr2	189155130	189160448	+	181.3	5318	non-coding (NR_045563, exon 1 of 13)	non-coding (NR_045563, exon 1 of 13)	399	NR_045563	51454	Hs.470887	NM_016315	ENSG00000144366	GULP1	CED-6|CED6|GULP	GULP, engulfment adaptor PTB domain containing 1	protein-coding
chr17-56335	chr17	68131289	68136443	+	181.3	5154	Intergenic	Intergenic	31677	NR_036534	400617	Hs.225661	NR_036534	ENSG00000267365	KCNJ2-AS1	-	KCNJ2 antisense RNA 1 (head to head)	ncRNA
chr9-49731	chr9	132256739	132262907	+	181.3	6168	intron (NR_038955, intron 2 of 4)	intron (NR_038955, intron 2 of 4)	8884	NR_038955	100506190	Hs.529860	NR_038955		LINC00963	-	long intergenic non-protein coding RNA 963	ncRNA
chr11-37622	chr11	67885209	67891050	+	181.3	5841	intron (NM_212469, intron 1 of 10)	CpG	729	NM_212469	1119	Hs.77221	NM_001277	ENSG00000110721	CHKA	CHK|CK|CKI|EK	choline kinase alpha	protein-coding
chr16-17641	chr16	11874149	11879210	+	181.1	5061	intron (NM_014153, intron 1 of 22)	AluSx1|SINE|Alu	14435	NM_014153	29066	Hs.371856	NM_014153	ENSG00000122299	ZC3H7A	HSPC055|ZC3H7|ZC3HDC7	zinc finger CCCH-type containing 7A	protein-coding
chr22-8430	chr22	19928245	19931885	+	181.1	3640	promoter-TSS (NM_001282512)	promoter-TSS (NM_001282512)	-550	NM_006440	10587	Hs.443430	NM_006440	ENSG00000184470	TXNRD2	SELZ|TR|TR-BETA|TR3|TRXR2	thioredoxin reductase 2	protein-coding
chr2-6350	chr2	145528803	145535341	+	181.1	6538	intron (NR_033870, intron 2 of 4)	intron (NR_033870, intron 2 of 4)	106538	NR_033870	401014	Hs.742290	NR_033870	ENSG00000226674	TEX41	DKFZp686O1327|LINC00953	testis expressed 41 (non-protein coding)	ncRNA
chr2-86307	chr2	235161817	235169161	+	181	7344	Intergenic	Intergenic	206143	NM_006944	6694	Hs.444488	NM_006944	ENSG00000072080	SPP2	SPP-24|SPP24	secreted phosphoprotein 2	protein-coding
chr6-64844	chr6	125675913	125681577	+	181	5664	Intergenic	Intergenic	-55463	NM_016063	51020	Hs.32826	NM_016063	ENSG00000111906	HDDC2	C6orf74|CGI-130|NS5ATP2|dJ167O5.2	HD domain containing 2	protein-coding
chr17-62413	chr17	47434840	47440479	+	180.8	5639	promoter-TSS (NR_110884)	promoter-TSS (NR_110884)	-868	NR_110884	102724596	Hs.559253	NR_110882	ENSG00000248714	LOC102724596	-	uncharacterized LOC102724596	ncRNA
chr3-50120	chr3	153001349	153008931	+	180.8	7582	Intergenic	MLT2B1|LTR|ERVL	125139	NM_002886	5912	Hs.98643	NM_002886		RAP2B	-	RAP2B, member of RAS oncogene family	protein-coding
chr6-17213	chr6	7145557	7148948	+	180.8	3391	intron (NM_001003700, intron 1 of 11)	intron (NM_001003700, intron 1 of 11)	39166	NM_001003698	6239	Hs.298248	NM_002955	ENSG00000124782	RREB1	FINB|HNT|LZ321|RREB-1|Zep-1	ras responsive element binding protein 1	protein-coding
chr7-64061	chr7	22857637	22863076	+	180.7	5439	intron (NM_019059, intron 1 of 2)	intron (NM_019059, intron 1 of 2)	2115	NM_019059	54543	Hs.112318	NM_019059	ENSG00000196683	TOMM7	TOM7	translocase of outer mitochondrial membrane 7 homolog (yeast)	protein-coding
chr6-39539	chr6	3355215	3358611	+	180.7	3396	intron (NM_015482, intron 3 of 9)	intron (NM_015482, intron 3 of 9)	88334	NM_021945	63027	Hs.713588	NM_015482	ENSG00000137266	SLC22A23	C6orf85	solute carrier family 22, member 23	protein-coding
chr1-123073	chr1	224452410	224457102	+	180.7	4692	intron (NM_001243146, intron 16 of 20)	MER21B|LTR|ERVL	-9913	NR_031574	100313769		NR_031574	ENSG00000221406	MIR320B2	MIR320B-2|MIRN320B2|mir-320b-2	microRNA 320b-2	ncRNA
chr8-87969	chr8	88842298	88847258	+	180.4	4960	Intergenic	MER67D|LTR|ERV1	41518	NM_152418	138009	Hs.371738	NM_152418	ENSG00000176566	DCAF4L2	WDR21C	DDB1 and CUL4 associated factor 4-like 2	protein-coding
chr1-157940	chr1	118840180	118846205	+	180.4	6025	Intergenic	Intergenic	-115344	NM_206996	200162	Hs.528821	NM_206996	ENSG00000155761	SPAG17	CT143|PF6	sperm associated antigen 17	protein-coding
chr2-49704	chr2	144360906	144365256	+	180.4	4350	intron (NM_018460, intron 11 of 13)	intron (NM_018460, intron 11 of 13)	-331553	NR_110237	101928386	Hs.668251	NR_110237	ENSG00000232377	LOC101928386	-	uncharacterized LOC101928386	ncRNA
chr8-21130	chr8	81960486	81964964	+	180.4	4478	intron (NM_018440, intron 2 of 8)	intron (NM_018440, intron 2 of 8)	61578	NM_018440	55824	Hs.266175	NM_018440	ENSG00000076641	PAG1	CBP|PAG	phosphoprotein membrane anchor with glycosphingolipid microdomains 1	protein-coding
chr16-22958	chr16	1519766	1526010	+	180.3	6244	intron (NM_001287, intron 1 of 24)	AluJb|SINE|Alu	2197	NM_001114331	1186	Hs.459649	NM_001287	ENSG00000103249	CLCN7	CLC-7|CLC7|OPTA2|OPTB4|PPP1R63	chloride channel, voltage-sensitive 7	protein-coding
chr1-36027	chr1	151029678	151034542	+	180.1	4864	promoter-TSS (NM_001038707)	promoter-TSS (NM_001038707)	15	NM_001038707	56882	Hs.22065	NM_020239	ENSG00000197622	CDC42SE1	SCIP1|SPEC1	CDC42 small effector 1	protein-coding
chr7-66634	chr7	107270676	107274782	+	180.1	4106	Intergenic	Intergenic	-28351	NM_000441	5172	Hs.571246	NM_000441	ENSG00000091137	SLC26A4	DFNB4|EVA|PDS|TDH2B	solute carrier family 26 (anion exchanger), member 4	protein-coding
chr12-22400	chr12	6442069	6447180	+	180.1	5111	intron (NM_001065, intron 1 of 9)	intron (NM_001065, intron 1 of 9)	6659	NM_001065	7132	Hs.279594	NM_001065	ENSG00000067182	TNFRSF1A	CD120a|FPF|MS5|TBP1|TNF-R|TNF-R-I|TNF-R55|TNFAR|TNFR1|TNFR1-d2|TNFR55|TNFR60|p55|p55-R|p60	tumor necrosis factor receptor superfamily, member 1A	protein-coding
chr8-76415	chr8	59506209	59509821	+	180.1	3612	intron (NM_003580, intron 22 of 30)	intron (NM_003580, intron 22 of 30)	42287	NM_001007067	6386	Hs.200804	NM_005625	ENSG00000137575	SDCBP	MDA-9|MDA9|ST1|SYCL|TACIP18	syndecan binding protein	protein-coding
chr6-13769	chr6	4687300	4689564	+	180.1	2264	Intergenic	HAL1|LINE|L1	-17961	NR_026590	9425	Hs.269092	NM_004824	ENSG00000153046	CDYL	CDYL1	chromodomain protein, Y-like	protein-coding
chr1-72555	chr1	156093730	156097145	+	180	3415	promoter-TSS (NM_001282624)	promoter-TSS (NM_001282624)	-471	NM_001257374	4000	Hs.594444	NM_005572	ENSG00000160789	LMNA	CDCD1|CDDC|CMD1A|CMT2B1|EMD2|FPL|FPLD|FPLD2|HGPS|IDC|LDP1|LFP|LGMD1B|LMN1|LMNC|LMNL1|PRO1	lamin A/C	protein-coding
chr17-23150	chr17	4849820	4855495	+	179.9	5675	promoter-TSS (NM_005022)	promoter-TSS (NM_005022)	-276	NM_005022	5216	Hs.494691	NM_005022	ENSG00000108518	PFN1	ALS18	profilin 1	protein-coding
chr11-41817	chr11	35051145	35056064	+	179.7	4919	Intergenic	Intergenic	90220	NR_039836	100616437		NR_039836	ENSG00000251862	MIR1343	-	microRNA 1343	ncRNA
chr1-70414	chr1	12611831	12618681	+	179.7	6850	Intergenic	AluJb|SINE|Alu	23795	NR_106788	102466722		NR_106788	ENSG00000276830	MIR6730	hsa-mir-6730	microRNA 6730	ncRNA
chr17-29873	chr17	56011462	56016310	+	179.6	4848	intron (NM_001271875, intron 1 of 10)	intron (NM_001271875, intron 1 of 10)	18798	NM_001271875	404093	Hs.46679	NM_001271875	ENSG00000180891	CUEDC1	-	CUE domain containing 1	protein-coding
chr4-34500	chr4	159738131	159744077	+	179.6	5946	intron (NM_020840, intron 1 of 16)	L2a|LINE|L2	50922	NM_020840	57600	Hs.652441	NM_020840	ENSG00000052795	FNIP2	FNIPL|MAPO1	folliculin interacting protein 2	protein-coding
chr16-25009	chr16	19123590	19131614	+	179.6	8024	non-coding (NR_028028, exon 2 of 2)	non-coding (NR_028028, exon 2 of 2)	2348	NM_001034841	162073	Hs.530899	NM_001034841	ENSG00000205730	ITPRIPL2	-	inositol 1,4,5-trisphosphate receptor interacting protein-like 2	protein-coding
chr19-33744	chr19	1165302	1170855	+	179.4	5553	intron (NM_014963, intron 1 of 31)	MER102b|DNA|hAT-Charlie	6204	NM_014963	22904	Hs.408708	NM_014963	ENSG00000064932	SBNO2	KIAA0963|SNO|STNO	strawberry notch homolog 2 (Drosophila)	protein-coding
chr10-104576	chr10	106093635	106099739	+	179.3	6104	intron (NM_001272013, intron 1 of 1)	MER4C|LTR|ERV1	1564	NM_001272013	85450	Hs.523252	NM_033397	ENSG00000148841	ITPRIP	DANGER|KIAA1754|bA127L20|bA127L20.2	inositol 1,4,5-trisphosphate receptor interacting protein	protein-coding
chr10-71735	chr10	114710209	114714191	+	179.3	3982	intron (NM_001198530, intron 3 of 10)	CpG	2191	NM_001198527	6934	Hs.593995	NM_030756	ENSG00000148737	TCF7L2	TCF-4|TCF4	transcription factor 7-like 2 (T-cell specific, HMG-box)	protein-coding
chr5-51511	chr5	34606479	34612036	+	179.3	5557	Intergenic	Intergenic	-47176	NM_001145522	26064	Hs.431400	NM_015577	ENSG00000039560	RAI14	NORPEG|RAI13	retinoic acid induced 14	protein-coding
chr15-39921	chr15	69109099	69114822	+	179.3	5723	intron (NM_006305, intron 1 of 6)	CpG	1301	NM_006305	8125	Hs.458747	NM_006305	ENSG00000140350	ANP32A	C15orf1|HPPCn|I1PP2A|LANP|MAPM|PHAP1|PHAPI|PP32	acidic nuclear phosphoprotein 32 family member A	protein-coding
chr2-74065	chr2	232023881	232029675	+	179.1	5794	intron (NM_001191037, intron 20 of 23)	intron (NM_001191037, intron 20 of 23)	-36482	NM_025139	80210	Hs.162411	NM_025139	ENSG00000135931	ARMC9	ARM|KU-MEL-1|NS21	armadillo repeat containing 9	protein-coding
chr15-9286	chr15	38543561	38549891	+	179.1	6330	intron (NM_152594, intron 1 of 6)	intron (NM_152594, intron 1 of 6)	1674	NM_152594	161742	Hs.525781	NM_152594	ENSG00000166068	SPRED1	NFLS|PPP1R147|hSpred1|spred-1	sprouty-related, EVH1 domain containing 1	protein-coding
chr10-37714	chr10	112257678	112262901	+	178.9	5223	intron (NM_004419, intron 1 of 3)	intron (NM_004419, intron 1 of 3)	2664	NM_004419	1847	Hs.2128	NM_004419	ENSG00000138166	DUSP5	DUSP|HVH3	dual specificity phosphatase 5	protein-coding
chr1-96165	chr1	16969327	16972384	+	178.9	3057	Intergenic	CpG	-1214	NR_027504	11209	Hs.349110	NR_027504		MST1P2	MSPL-1|MSPL-2|MSPL-3|MSPL1|MSPL2|MSPL3|MSTP1|MSTP2|MSTP3	macrophage stimulating 1 (hepatocyte growth factor-like) pseudogene 2	pseudo
chr17-14848	chr17	46631248	46635436	+	178.9	4188	intron (NM_002146, intron 1 of 3)	(CA)n|Simple_repeat|Simple_repeat	-10949	NM_002145	3212	Hs.514289	NM_002145	ENSG00000173917	HOXB2	HOX2|HOX2H|Hox-2.8|K8	homeobox B2	protein-coding
chr11-14960	chr11	2398778	2405431	+	178.6	6653	intron (NM_004356, intron 1 of 7)	intron (NM_004356, intron 1 of 7)	-2882	NR_108080	101927682	Hs.675920	NR_108080	ENSG00000238184	CD81-AS1	-	CD81 antisense RNA 1	ncRNA
chr5-66753	chr5	59290219	59297248	+	178.4	7029	intron (NM_001165899, intron 2 of 16)	MIR|SINE|MIR	-104112	NM_001104631	5144	Hs.117545	NM_006203	ENSG00000113448	PDE4D	ACRDYS2|DPDE3|HSPDE4D|PDE43|PDE4DN2|STRK1	phosphodiesterase 4D, cAMP-specific	protein-coding
chr17-53499	chr17	76359278	76364262	+	178.4	4984	TTS (NR_110846)	TTS (NR_110846)	4687	NR_110846	101928674	Hs.637297	NR_110845	ENSG00000266970	LOC101928674	-	uncharacterized LOC101928674	ncRNA
chr8-106640	chr8	40059901	40066224	+	178.2	6323	Intergenic	L1PA16|LINE|L1	52075	NM_020130	56892	Hs.591849	NM_020130	ENSG00000176907	C8orf4	TC-1|TC1	chromosome 8 open reading frame 4	protein-coding
chr8-40493	chr8	124283588	124286892	+	178.2	3304	intron (NR_037873, intron 1 of 3)	intron (NR_037873, intron 1 of 3)	1487	NM_007222	11244	Hs.521800	NM_007222	ENSG00000165156	ZHX1	-	zinc fingers and homeoboxes 1	protein-coding
chr3-55359	chr3	64199025	64203552	+	178	4527	intron (NM_198859, intron 1 of 7)	AT_rich|Low_complexity|Low_complexity	9843	NM_198859	166336	Hs.148105	NM_198859	ENSG00000163637	PRICKLE2	EPM5	prickle homolog 2	protein-coding
chr1-138696	chr1	178242625	178249338	+	178	6713	intron (NM_170692, intron 1 of 17)	intron (NM_170692, intron 1 of 17)	-64625	NM_004841	9462	Hs.496139	NM_004841		RASAL2	NGAP	RAS protein activator like 2	protein-coding
chr3-123643	chr3	189834555	189841270	+	177.7	6715	promoter-TSS (NR_126419)	promoter-TSS (NR_126419)	-841	NR_126419
chr12-17820	chr12	9295688	9300568	+	177.6	4880	Intergenic	L1MB1|LINE|L1	-29570	NM_000014	2	Hs.88556	NM_000014	ENSG00000175899	A2M	A2MD|CPAMD5|FWP007|S863-7	alpha-2-macroglobulin	protein-coding
chr6-66430	chr6	7107294	7110281	+	177.6	2987	intron (NM_001003700, intron 1 of 11)	CpG	701	NM_001003698	6239	Hs.298248	NM_002955	ENSG00000124782	RREB1	FINB|HNT|LZ321|RREB-1|Zep-1	ras responsive element binding protein 1	protein-coding
chr15-32927	chr15	40370839	40376315	+	177.5	5476	Intergenic	Intergenic	24710	NM_001003942	90427	Hs.591104	NM_033503	ENSG00000104081	BMF	-	Bcl2 modifying factor	protein-coding
chr7-68185	chr7	1605858	1611324	+	177.5	5466	intron (NM_032302, intron 1 of 1)	AluJb|SINE|Alu	1038	NM_032302	84262	Hs.446311	NM_032302	ENSG00000157778	PSMG3	C7orf48|PAC3	proteasome (prosome, macropain) assembly chaperone 3	protein-coding
chr15-28748	chr15	59584844	59590377	+	177.5	5533	intron (NM_004998, intron 1 of 27)	intron (NM_004998, intron 1 of 27)	77461	NM_004998	4643	Hs.654506	NM_004998		MYO1E	FSGS6|HuncM-IC|MYO1C	myosin IE	protein-coding
chr16-1985	chr16	21529340	21533522	+	177.3	4182	non-coding (NR_002594, exon 1 of 1)	non-coding (NR_002594, exon 1 of 1)	334	NR_002594	387254	Hs.448808	NR_002594		SLC7A5P2	IMAA|MMAA	solute carrier family 7 (amino acid transporter light chain, L system), member 5 pseudogene 2	pseudo
chr1-82978	chr1	198124207	198129440	+	177.3	5233	intron (NM_133494, intron 1 of 9)	CpG	715	NM_133494	140609	Hs.24119	NM_133494	ENSG00000151414	NEK7	-	NIMA-related kinase 7	protein-coding
chr2-59248	chr2	227339656	227345503	+	177.3	5847	Intergenic	Intergenic	180930	NR_049887	100847053		NR_049887	ENSG00000263363	MIR5702	-	microRNA 5702	ncRNA
chr20-16773	chr20	45944641	45950444	+	177.2	5803	non-coding (NR_024594, exon 1 of 1)	non-coding (NR_024594, exon 1 of 1)	296	NR_024594	100131496	Hs.662547	NR_024594	ENSG00000267882	LOC100131496	-	uncharacterized LOC100131496	ncRNA
chr17-25247	chr17	57906922	57910988	+	177	4066	intron (NM_030938, intron 10 of 11)	intron (NM_030938, intron 10 of 11)	-9672	NR_029493	406991	Hs.444569	NR_029493	ENSG00000199004	MIR21	MIRN21|hsa-mir-21|miR-21|miRNA21	microRNA 21	ncRNA
chr8-29820	chr8	94883169	94886081	+	176.9	2912	Intergenic	AluY|SINE|Alu	43722	NR_039602	100616169		NR_039602	ENSG00000276513	MIR378D2	mir-378d-2	microRNA 378d-2	ncRNA
chr17-17443	chr17	16945817	16951280	+	176.9	5463	intron (NM_015134, intron 1 of 22)	intron (NM_015134, intron 1 of 22)	2474	NM_201274	23164	Hs.462341	NM_015134	ENSG00000133030	MPRIP	M-RIP|MRIP|RHOIP3|RIP3|p116Rip	myosin phosphatase Rho interacting protein	protein-coding
chr9-10270	chr9	6564308	6570042	+	176.7	5734	intron (NM_000170, intron 15 of 24)	intron (NM_000170, intron 15 of 24)	78517	NM_000170	2731	Hs.584238	NM_000170	ENSG00000178445	GLDC	GCE|GCSP|HYGN1	glycine dehydrogenase (decarboxylating)	protein-coding
chr2-49040	chr2	85764308	85770212	+	176.6	5904	intron (NM_005911, intron 1 of 8)	intron (NM_005911, intron 1 of 8)	1159	NM_005911	4144	Hs.516157	NM_005911	ENSG00000168906	MAT2A	MATA2|MATII|SAMS2	methionine adenosyltransferase II, alpha	protein-coding
chr3-28276	chr3	53194352	53198697	+	176.6	4345	intron (NM_001316327, intron 1 of 18)	(TG)n|Simple_repeat|Simple_repeat	987	NM_001316327
chr3-96569	chr3	141084034	141089157	+	176.6	5123	intron (NM_001080412, intron 1 of 7)	MIR|SINE|MIR	43540	NM_001080412	253461	Hs.518301	NM_152535		ZBTB38	CIBZ|PPP1R171|ZNF921	zinc finger and BTB domain containing 38	protein-coding
chr5-49820	chr5	125686732	125691967	+	176.6	5235	Intergenic	Intergenic	-6439	NM_001146319	65983	Hs.363558	NM_023927	ENSG00000155324	GRAMD3	NS3TP2	GRAM domain containing 3	protein-coding
chr3-70665	chr3	45114175	45119505	+	176.5	5330	Intergenic	Intergenic	45218	NM_001308394
chr2-45433	chr2	70312207	70317620	+	176.5	5413	promoter-TSS (NR_033872)	promoter-TSS (NR_033872)	328	NM_006196	5093	Hs.2853	NM_006196	ENSG00000169564	PCBP1	HEL-S-85|HNRPE1|HNRPX|hnRNP-E1|hnRNP-X	poly(rC) binding protein 1	protein-coding
chr3-51278	chr3	32461989	32466002	+	176.5	4013	intron (NM_138410, intron 1 of 4)	intron (NM_138410, intron 1 of 4)	30832	NM_181472	112616	Hs.440494	NM_138410	ENSG00000153551	CMTM7	CKLFSF7	CKLF-like MARVEL transmembrane domain containing 7	protein-coding
chr12-17863	chr12	12159921	12165817	+	176.3	5896	Intergenic	AluSz|SINE|Alu	-61009	NM_138723	79370	Hs.210343	NM_030766	ENSG00000121380	BCL2L14	BCLG	BCL2-like 14 (apoptosis facilitator)	protein-coding
chr2-57867	chr2	159821595	159828058	+	176.3	6463	promoter-TSS (NM_001145909)	promoter-TSS (NM_001145909)	-320	NM_033394	85461	Hs.61590	NM_033394	ENSG00000115183	TANC1	ROLSB|TANC	tetratricopeptide repeat, ankyrin repeat and coiled-coil containing 1	protein-coding
chr2-74281	chr2	235859946	235866040	+	176.3	6094	intron (NM_014521, intron 1 of 5)	intron (NM_014521, intron 1 of 5)	2365	NM_014521	23677	Hs.516777	NM_014521	ENSG00000130147	SH3BP4	BOG25|TTP	SH3-domain binding protein 4	protein-coding
chr13-15053	chr13	24040527	24046946	+	176.3	6419	promoter-TSS (NR_038995)	promoter-TSS (NR_038995)	85	NR_038995	100506697	Hs.50118	NR_038995	ENSG00000232977	LINC00327	NCRNA00327	long intergenic non-protein coding RNA 327	ncRNA
chr7-48678	chr7	148394176	148398776	+	176.2	4600	intron (NM_003592, intron 1 of 21)	CpG	543	NM_003592	8454	Hs.146806	NM_003592	ENSG00000055130	CUL1	-	cullin 1	protein-coding
chr17-58371	chr17	41602276	41608255	+	176.2	5979	TTS (NM_001079675)	TTS (NM_001079675)	2538	NM_001261439	2118	Hs.434059	NM_001986	ENSG00000175832	ETV4	E1A-F|E1AF|PEA3|PEAS3	ets variant 4	protein-coding
chr11-27550	chr11	65251315	65254959	+	176.2	3644	Intergenic	MER4A|LTR|ERV1	-12096	NR_002819	378938	Hs.621695	NR_002819	ENSG00000251562	MALAT1	HCN|LINC00047|NCRNA00047|NEAT2|PRO2853|mascRNA	metastasis associated lung adenocarcinoma transcript 1 (non-protein coding)	ncRNA
chr18-8421	chr18	20735823	20741198	+	176	5375	intron (NM_138375, intron 1 of 9)	intron (NM_138375, intron 1 of 9)	2721	NM_138375	91768	Hs.11108	NM_138375	ENSG00000134508	CABLES1	CABL1|CABLES|HsT2563|IK3-1	Cdk5 and Abl enzyme substrate 1	protein-coding
chr6-58994	chr6	17416499	17420438	+	176	3939	intron (NM_006366, intron 1 of 12)	intron (NM_006366, intron 1 of 12)	24732	NM_006366	10486	Hs.132902	NM_006366	ENSG00000112186	CAP2	-	CAP, adenylate cyclase-associated protein, 2 (yeast)	protein-coding
chr17-7241	chr17	76869535	76873750	+	176	4215	intron (NM_003255, intron 1 of 4)	intron (NM_003255, intron 1 of 4)	27657	NM_001243540	100653515	Hs.734636	NM_001243540	ENSG00000178404	CEP295NL	DDC8|KIAA1731NL	CEP295 N-terminal like	protein-coding
chr19-18600	chr19	47729614	47736268	+	176	6654	intron (NM_001127240, intron 1 of 3)	intron (NM_001127240, intron 1 of 3)	1510	NM_014417	27113	Hs.467020	NM_014417	ENSG00000105327	BBC3	JFY-1|JFY1|PUMA	BCL2 binding component 3	protein-coding
chr6-49022	chr6	32935522	32939698	+	175.9	4176	intron (NM_005104, intron 1 of 12).3	intron (NM_005104, intron 1 of 12).3	-1055	NM_001291986	6046	Hs.75243	NM_005104	ENSG00000204256	BRD2	D6S113E|FSH|FSRG1|NAT|O27.1.1|RING3|RNF3	bromodomain containing 2	protein-coding
chr1-73020	chr1	178024120	178028487	+	175.9	4367	Intergenic	Intergenic	-19161	NR_037167	730102	Hs.733192	NR_037167	ENSG00000242193	LOC730102	-	quinone oxidoreductase-like protein 2 pseudogene	pseudo
chr11-55892	chr11	111500745	111506092	+	175.9	5347	intron (NM_015191, intron 3 of 14)	intron (NM_015191, intron 3 of 14)	30303	NM_015191	23235	Hs.269128	NM_015191		SIK2	LOH11CR1I|QIK|SIK-2|SNF1LK2	salt-inducible kinase 2	protein-coding
chr11-70787	chr11	57020316	57026163	+	175.8	5847	Intergenic	L1MB8|LINE|L1	-18312	NM_005161	187	Hs.438311	NM_005161	ENSG00000134817	APLNR	AGTRL1|APJ|APJR|HG11	apelin receptor	protein-coding
chr6-90446	chr6	70572066	70578516	+	175.8	6450	Intergenic	Intergenic	-1157	NM_001858	1310	Hs.444842	NM_001858	ENSG00000082293	COL19A1	COL9A1L|D6S228E	collagen, type XIX, alpha 1	protein-coding
chr10-105441	chr10	121485549	121490096	+	175.5	4547	intron (NM_014937, intron 1 of 19)	intron (NM_014937, intron 1 of 19)	2263	NM_014937	22876	Hs.369755	NM_014937	ENSG00000198825	INPP5F	MSTP007|MSTPO47|SAC2|hSAC2	inositol polyphosphate-5-phosphatase F	protein-coding
chr17-63930	chr17	74523603	74528078	+	175.3	4475	intron (NM_134268, intron 3 of 3)	intron (NM_134268, intron 3 of 3)	2172	NR_033357	768206	Hs.634380	NM_001077620	ENSG00000214140	PRCD	RP36	progressive rod-cone degeneration	protein-coding
chr11-64496	chr11	840571	846850	+	175.3	6279	promoter-TSS (NM_001025234)	promoter-TSS (NM_001025234)	-371	NM_001025234	7106	Hs.654836	NM_003271	ENSG00000214063	TSPAN4	NAG-2|NAG2|TETRASPAN|TM4SF7|TSPAN-4	tetraspanin 4	protein-coding
chr3-50494	chr3	187460223	187466459	+	175.2	6236	5' UTR (NM_001706, exon 1 of 10)	5' UTR (NM_001706, exon 1 of 10)	172	NM_001706	604	Hs.478588	NM_001706	ENSG00000113916	BCL6	BCL5|BCL6A|LAZ3|ZBTB27|ZNF51	B-cell CLL/lymphoma 6	protein-coding
chr1-105994	chr1	170115537	170120858	+	175.2	5321	intron (NM_001136107, intron 1 of 3)	intron (NM_001136107, intron 1 of 3)	-2322	NR_036065	100423010		NR_036065	ENSG00000263390	MIR3119-2	-	microRNA 3119-2	ncRNA
chr4-14615	chr4	69918990	69923467	+	175.2	4477	Intergenic	Harlequin-int|LTR|ERV1	-35113	NM_001144767	7365	Hs.201634	NM_001075		UGT2B10	UDPGT2B10	UDP glucuronosyltransferase 2 family, polypeptide B10	protein-coding
chr3-82345	chr3	75318413	75321835	+	175.1	3422	Intergenic	MIRb|SINE|MIR	56497	NR_039646	100616394		NR_039646	ENSG00000263721	MIR4444-1	MIR4444|hsa-mir-4444-1	microRNA 4444-1	ncRNA
chr6-76417	chr6	11484533	11487706	+	175.1	3173	Intergenic	Intergenic	-52341	NM_001100829	100113407	Hs.146317	NM_001100829	ENSG00000205269	TMEM170B	-	transmembrane protein 170B	protein-coding
chr5-67415	chr5	77885619	77891045	+	175.1	5426	intron (NM_005779, intron 2 of 4)	intron (NM_005779, intron 2 of 4)	56316	NM_005779	10184	Hs.79299	NM_005779	ENSG00000145685	LHFPL2	-	lipoma HMGIC fusion partner-like 2	protein-coding
chr8-31371	chr8	94914882	94919064	+	175.1	4182	Intergenic	Intergenic	11374	NR_039602	100616169		NR_039602	ENSG00000276513	MIR378D2	mir-378d-2	microRNA 378d-2	ncRNA
chr8-44921	chr8	125826149	125829898	+	174.6	3749	Intergenic	Intergenic	-6204	NR_039806	100616221		NR_039806		MIR4662A	-	microRNA 4662a	ncRNA
chr6-96262	chr6	31701465	31707519	+	174.6	6054	promoter-TSS (NM_001288)	promoter-TSS (NM_001288)	-151	NM_001288	1192	Hs.414565	NM_001288	ENSG00000213719	CLIC1	G6|NCC27	chloride intracellular channel 1	protein-coding
chr1-87082	chr1	150335288	150340062	+	174.5	4774	intron (NM_015203, intron 1 of 10)	intron (NM_015203, intron 1 of 10)	1088	NM_001297673	23248	Hs.213666	NM_015203	ENSG00000163125	RPRD2	HSPC099|KIAA0460	regulation of nuclear pre-mRNA domain containing 2	protein-coding
chr1-82334	chr1	169074760	169080581	+	174.5	5821	intron (NM_001677, intron 1 of 5)	intron (NM_001677, intron 1 of 5)	1723	NM_001677	481	Hs.291196	NM_001677	ENSG00000143153	ATP1B1	ATP1B	ATPase, Na+/K+ transporting, beta 1 polypeptide	protein-coding
chr14-20590	chr14	32403149	32409529	+	174.5	6380	Intergenic	AluYa5|SINE|Alu	139566	NR_027263	84837	Hs.496755	NM_032751		ARHGAP5-AS1	C14orf128	ARHGAP5 antisense RNA 1 (head to head)	ncRNA
chr10-88101	chr10	29233693	29238644	+	174.5	4951	Intergenic	Intergenic	100831	NM_001278522	283080		NM_001278522		C10orf126	bA492M23.1	chromosome 10 open reading frame 126	protein-coding
chr8-82103	chr8	81663919	81667755	+	174.1	3836	intron (NM_001033723, intron 2 of 8)	intron (NM_001033723, intron 2 of 8)	121179	NM_001033723	619279	Hs.434957	NM_032651	ENSG00000164684	ZNF704	Gig1	zinc finger protein 704	protein-coding
chr7-75592	chr7	83820476	83826509	+	173.9	6033	intron (NM_006080, intron 1 of 16)	intron (NM_006080, intron 1 of 16)	725	NM_006080	10371	Hs.252451	NM_006080	ENSG00000075213	SEMA3A	COLL1|HH16|Hsema-I|Hsema-III|SEMA1|SEMAD|SEMAIII|SEMAL|SemD|coll-1	sema domain, immunoglobulin domain (Ig), short basic domain, secreted, (semaphorin) 3A	protein-coding
chr21-3926	chr21	38575119	38581188	+	173.8	6069	Intergenic	AluJb|SINE|Alu	-2651	NR_026719	257203	Hs.505159	NM_148675	ENSG00000230366	DSCR9	NCRNA00038	Down syndrome critical region 9 (non-protein coding)	ncRNA
chr11-32815	chr11	59434407	59438768	+	173.8	4361	promoter-TSS (NM_152716)	promoter-TSS (NM_152716)	-76	NM_152716	219988	Hs.591960	NM_152716	ENSG00000166889	PATL1	Pat1b|hPat1b	protein associated with topoisomerase II homolog 1 (yeast)	protein-coding
chr3-62344	chr3	50637042	50640642	+	173.5	3600	Intergenic	Intergenic	10420	NM_013324	1154	Hs.655334	NM_013324	ENSG00000114737	CISH	BACTS2|CIS|CIS-1|G18|SOCS	cytokine inducible SH2-containing protein	protein-coding
chr6-103994	chr6	36407566	36413631	+	173.4	6065	promoter-TSS (NM_173562)	promoter-TSS (NM_173562)	54	NR_104481	222658	Hs.188757	NM_173562	ENSG00000112078	KCTD20	C6orf69|dJ108K11.3	potassium channel tetramerization domain containing 20	protein-coding
chr10-92748	chr10	4852938	4857683	+	173.4	4745	Intergenic	Intergenic	-13059	NM_001271021	83592	Hs.657944	NM_031436	ENSG00000165568	AKR1E2	AKR1CL2|AKRDC1|LoopADR|hTSP|htAKR	aldo-keto reductase family 1, member E2	protein-coding
chr8-19394	chr8	104383327	104387155	+	173.2	3828	intron (NM_001256099, intron 1 of 3)	intron (NM_001256099, intron 1 of 3)	580	NM_001256099	115908	Hs.405614	NM_138455	ENSG00000164932	CTHRC1	-	collagen triple helix repeat containing 1	protein-coding
chr17-17016	chr17	67711202	67714743	+	173.2	3541	intron (NR_109971, intron 3 of 5)	intron (NR_109971, intron 3 of 5)	122844	NR_109971	101928122	Hs.579342	NR_109971	ENSG00000227517	LINC01483	-	long intergenic non-protein coding RNA 1483	ncRNA
chr12-30232	chr12	6642946	6648187	+	173.2	5241	intron (NM_001256799, intron 1 of 7)	intron (NM_001256799, intron 1 of 7)	1181	NM_001256799	2597	Hs.544577	NM_002046	ENSG00000111640	GAPDH	G3PD|GAPD|HEL-S-162eP	glyceraldehyde-3-phosphate dehydrogenase	protein-coding
chr3-118462	chr3	61909319	61913895	+	173.2	4576	intron (NM_002841, intron 2 of 29)	intron (NM_002841, intron 2 of 29)	364364	NM_002841	5793	Hs.595541	NM_002841	ENSG00000144724	PTPRG	HPTPG|PTPG|R-PTP-GAMMA|RPTPG	protein tyrosine phosphatase, receptor type, G	protein-coding
chr6-15275	chr6	3796147	3799111	+	173.2	2964	Intergenic	MER63A|DNA|hAT-Blackjack	-45383	NM_183373	221749	Hs.484500	NM_183373	ENSG00000168994	PXDC1	C6orf145	PX domain containing 1	protein-coding
chr11-59505	chr11	102214220	102220440	+	173.1	6220	promoter-TSS (NM_001166)	promoter-TSS (NM_001166)	-583	NM_001166	329	Hs.696238	NM_001166	ENSG00000110330	BIRC2	API1|HIAP2|Hiap-2|MIHB|RNF48|c-IAP1|cIAP1	baculoviral IAP repeat containing 2	protein-coding
chr15-13332	chr15	67398196	67403954	+	173.1	5758	intron (NM_005902, intron 1 of 8)	intron (NM_005902, intron 1 of 8)	-16979	NM_001145102	4088	Hs.727986	NM_005902	ENSG00000166949	SMAD3	HSPC193|HsT17436|JV15-2|LDS1C|LDS3|MADH3	SMAD family member 3	protein-coding
chr2-51586	chr2	18284485	18290354	+	173.1	5869	Intergenic	MIR|SINE|MIR	227495	NM_002252	3790	Hs.414489	NM_002252	ENSG00000170745	KCNS3	KV9.3	potassium voltage-gated channel, modifier subfamily S, member 3	protein-coding
chr8-49047	chr8	88973781	88977219	+	173.1	3438	Intergenic	Intergenic	-89204	NM_152418	138009	Hs.371738	NM_152418	ENSG00000176566	DCAF4L2	WDR21C	DDB1 and CUL4 associated factor 4-like 2	protein-coding
chr10-88194	chr10	29723142	29728633	+	173.1	5491	intron (NR_110927, intron 2 of 2)	HERVIP10FH-int|LTR|ERV1	26715	NR_110928	102724316	Hs.499209	NR_003930		SVIL-AS1	-	SVIL antisense RNA 1	ncRNA
chr19-15739	chr19	34285314	34290553	+	172.9	5239	intron (NM_001129995, intron 1 of 6)	CpG-13472	182	NM_024076	79047	Hs.221873	NM_024076	ENSG00000153885	KCTD15	-	potassium channel tetramerization domain containing 15	protein-coding
chr3-76605	chr3	69228996	69233759	+	172.9	4763	intron (NM_015123, intron 20 of 22)	MIR|SINE|MIR	-59631	NM_001304418
chr3-29526	chr3	16913272	16918688	+	172.8	5416	Intergenic	Intergenic	-10472	NM_001144382	23228	Hs.202010	NM_015184	ENSG00000154822	PLCL2	PLCE2	phospholipase C-like 2	protein-coding
chr15-40992	chr15	99414886	99420519	+	172.8	5633	intron (NM_001291858, intron 2 of 20)	intron (NM_001291858, intron 2 of 20)	90047	NR_039864	100616432		NR_039864	ENSG00000264480	MIR4714	-	microRNA 4714	ncRNA
chr5-52227	chr5	58330361	58336523	+	172.5	6162	intron (NM_001165899, intron 8 of 16)	intron (NM_001165899, intron 8 of 16)	1897	NM_001197221	5144	Hs.117545	NM_006203	ENSG00000113448	PDE4D	ACRDYS2|DPDE3|HSPDE4D|PDE43|PDE4DN2|STRK1	phosphodiesterase 4D, cAMP-specific	protein-coding
chr8-38327	chr8	107070238	107073580	+	172.5	3342	intron (NR_125796, intron 1 of 7)	LTR26|LTR|ERV1	822	NR_125797	102723356	Hs.571413	NR_125796		ZFPM2-AS1	-	ZFPM2 antisense RNA 1	ncRNA
chr8-76435	chr8	59570099	59573626	+	172.5	3527	exon (NM_001144772, exon 1 of 31)	exon (NM_001144772, exon 1 of 31)	104	NM_001144772	8439	Hs.372000	NM_003580	ENSG00000035681	NSMAF	FAN	neutral sphingomyelinase activation associated factor	protein-coding
chr9-27844	chr9	73214081	73219803	+	172.4	5722	intron (NM_206944, intron 18 of 23)	intron (NM_206944, intron 18 of 23)	-187369	NM_001206	687	Hs.150557	NM_001206	ENSG00000119138	KLF9	BTEB|BTEB1	Kruppel-like factor 9	protein-coding
chr9-37292	chr9	33157981	33164350	+	172.4	6369	intron (NM_001497, intron 1 of 5)	intron (NM_001497, intron 1 of 5)	-5781	NR_108109	101929639	Hs.545818	NR_108108	ENSG00000233554	B4GALT1-AS1	-	B4GALT1 antisense RNA 1	ncRNA
chr8-34557	chr8	96111076	96114839	+	172.4	3763	Intergenic	Intergenic	-27547	NR_132986
chr11-39718	chr11	61893797	61899221	+	172.4	5424	intron (NM_020238, intron 3 of 17)	intron (NM_020238, intron 3 of 17)	5064	NM_001040694	3619	Hs.142179	NM_020238	ENSG00000149503	INCENP	-	inner centromere protein	protein-coding
chr14-28810	chr14	61989299	61995440	+	172.2	6141	intron (NM_006255, intron 10 of 13)	intron (NM_006255, intron 10 of 13)	44543	NR_110417	101927780	Hs.254789	NR_110416	ENSG00000250548	LOC101927780	-	uncharacterized LOC101927780	ncRNA
chr12-47588	chr12	48210539	48216276	+	171.9	5737	intron (NM_001098416, intron 1 of 24)	CpG	356	NM_001098416	51564	Hs.200063	NM_015401	ENSG00000061273	HDAC7	HD7|HD7A|HDAC7A	histone deacetylase 7	protein-coding
chr8-47282	chr8	124696706	124699579	+	171.9	2873	intron (NM_001003954, intron 10 of 11)	intron (NM_001003954, intron 10 of 11)	-32952	NM_001081675	340359	Hs.450252	NM_001081675	ENSG00000175946	KLHL38	C8ORFK36	kelch-like family member 38	protein-coding
chr11-47389	chr11	35188593	35193587	+	171.9	4994	intron (NM_000610, intron 1 of 17)	intron (NM_000610, intron 1 of 17)	30673	NM_001202557	960	Hs.502328	NM_000610	ENSG00000026508	CD44	CDW44|CSPG8|ECMR-III|HCELL|HUTCH-I|IN|LHR|MC56|MDU2|MDU3|MIC4|Pgp1	CD44 molecule (Indian blood group)	protein-coding
chr3-6025	chr3	25624108	25629486	+	171.8	5378	intron (NR_110893, intron 5 of 6)	MIR|SINE|MIR	79066	NM_001068	7155	Hs.475733	NM_001068	ENSG00000077097	TOP2B	TOPIIB|top2beta	topoisomerase (DNA) II beta	protein-coding
chr1-99114	chr1	159891267	159896185	+	171.8	4918	promoter-TSS (NM_001277224)	promoter-TSS (NM_001277224)	-219	NM_001277224	8407	Hs.517168	NM_003564	ENSG00000158710	TAGLN2	HA1756	transgelin 2	protein-coding
chr4-44572	chr4	187643319	187649038	+	171.8	5719	Intergenic	CpG-20331	-1191	NM_005245	2195	Hs.481371	NM_005245	ENSG00000083857	FAT1	CDHF7|CDHR8|FAT|ME5|hFat1	FAT atypical cadherin 1	protein-coding
chr3-19681	chr3	45104673	45108996	+	171.7	4323	Intergenic	Intergenic	35212	NM_001308394
chr9-40041	chr9	21991054	21997530	+	171.7	6476	promoter-TSS (NR_003529)	promoter-TSS (NR_003529)	198	NM_058195	1029	Hs.512599	NM_000077	ENSG00000147889	CDKN2A	ARF|CDK4I|CDKN2|CMM2|INK4|INK4A|MLM|MTS-1|MTS1|P14|P14ARF|P16|P16-INK4A|P16INK4|P16INK4A|P19|P19ARF|TP16	cyclin-dependent kinase inhibitor 2A	protein-coding
chr17-49405	chr17	55370692	55374769	+	171.7	4077	intron (NM_138962, intron 5 of 13)	intron (NM_138962, intron 5 of 13)	38356	NM_170721	124540	Hs.658922	NM_138962	ENSG00000153944	MSI2	MSI2H	musashi RNA binding protein 2	protein-coding
chr7-34395	chr7	26240658	26246422	+	171.7	5764	intron (NM_016587, intron 2 of 5)	intron (NM_016587, intron 2 of 5)	2216	NM_016587	11335	Hs.381189	NM_007276	ENSG00000122565	CBX3	HECH|HP1-GAMMA|HP1Hs-gamma	chromobox homolog 3	protein-coding
chr6-19515	chr6	13923279	13926714	+	171.5	3435	promoter-TSS (NM_152737)	promoter-TSS (NM_152737)	-102	NM_001165032	221687	Hs.111164	NM_152737	ENSG00000180537	RNF182	-	ring finger protein 182	protein-coding
chr3-26588	chr3	50371265	50374893	+	171.4	3628	intron (NM_001206957, intron 1 of 4)	AluSz|SINE|Alu	1816	NM_170713	11186	Hs.476270	NM_007182	ENSG00000068028	RASSF1	123F2|NORE2A|RASSF1A|RDA32|REH3P21	Ras association (RalGDS/AF-6) domain family member 1	protein-coding
chr10-32877	chr10	27528036	27532078	+	171.4	4042	promoter-TSS (NM_145698)	promoter-TSS (NM_145698)	-249	NM_001301254	91452	Hs.530597	NM_145698	ENSG00000107897	ACBD5	-	acyl-CoA binding domain containing 5	protein-coding
chr1-151797	chr1	226949634	226954270	+	171.4	4636	Intergenic	Intergenic	-25076	NM_002221	3707	Hs.528087	NM_002221	ENSG00000143772	ITPKB	IP3-3KB|IP3K|IP3K-B|IP3KB|PIG37	inositol-trisphosphate 3-kinase B	protein-coding
chr7-51908	chr7	150007256	150011880	+	171.2	4624	intron (NM_001164458, intron 1 of 7)	intron (NM_001164458, intron 1 of 7)	-9499	NM_001164459	653857	Hs.664579	NM_001164458	ENSG00000106526	ACTR3C	ARP11	ARP3 actin-related protein 3 homolog C (yeast)	protein-coding
chr12-19511	chr12	24638964	24644984	+	171.1	6020	intron (NM_152989, intron 1 of 17)	intron (NM_152989, intron 1 of 17)	73409	NM_152989	6660	Hs.657542	NM_006940	ENSG00000134532	SOX5	L-SOX5|L-SOX5B|L-SOX5F	SRY box 5	protein-coding
chr1-28229	chr1	193026290	193031117	+	171	4827	promoter-TSS (NM_001042369)	promoter-TSS (NM_001042369)	151	NR_033393	6738	Hs.288178	NM_004600	ENSG00000116747	TROVE2	RO60|RORNP|SSA2	TROVE domain family, member 2	protein-coding
chr5-38647	chr5	77860703	77866287	+	170.7	5584	intron (NM_005779, intron 2 of 4)	MIR|SINE|MIR	81153	NM_005779	10184	Hs.79299	NM_005779	ENSG00000145685	LHFPL2	-	lipoma HMGIC fusion partner-like 2	protein-coding
chr8-30101	chr8	120993325	120996372	+	170.5	3047	intron (NM_022783, intron 4 of 8)	intron (NM_022783, intron 4 of 8)	108953	NM_001283012	64798	Hs.112981	NM_022783	ENSG00000155792	DEPTOR	DEP.6|DEPDC6	DEP domain containing MTOR-interacting protein	protein-coding
chr8-25451	chr8	66751944	66755614	+	170.4	3670	5' UTR (NM_001242318, exon 1 of 13)	5' UTR (NM_001242318, exon 1 of 13)	190	NM_001242318	5150	Hs.527119	NM_002603		PDE7A	HCP1|PDE7	phosphodiesterase 7A	protein-coding
chr4-17238	chr4	57965504	57970657	+	170.4	5153	intron (NM_001253835, intron 1 of 3)	intron (NM_001253835, intron 1 of 3)	-7848	NR_034081	255130	Hs.691061	NR_034081	ENSG00000245067	IGFBP7-AS1	-	IGFBP7 antisense RNA 1	ncRNA
chr3-46117	chr3	63848051	63851245	+	170.4	3194	promoter-TSS (NM_000333)	promoter-TSS (NM_000333)	-49	NM_001285387	80145	Hs.288151	NM_025075	ENSG00000163634	THOC7	NIF3L1BP1|fSAP24|hTREX30	THO complex 7	protein-coding
chr2-43781	chr2	216393515	216399888	+	170.4	6373	Intergenic	Intergenic	78271	NR_110607	102724849	Hs.116161	NR_110607	ENSG00000225166	LOC102724849	-	uncharacterized LOC102724849	ncRNA
chr1-92216	chr1	109815787	109821606	+	170.3	5819	TTS (NM_001408)	TTS (NM_001408)	7094	NM_001005290	84722	Hs.405925	NM_032636	ENSG00000134222	PSRC1	DDA3|FP3214	proline/serine-rich coiled-coil 1	protein-coding
chr7-24675	chr7	104618493	104623033	+	170.3	4540	Intergenic	Intergenic	10849	NR_039981	100216546	Hs.369356	NR_039981		LINC01004	-	long intergenic non-protein coding RNA 1004	ncRNA
chr3-19529	chr3	29210977	29215158	+	170.1	4181	Intergenic	Intergenic	109363	NR_109804	100873979	Hs.99391	NR_109804		RBMS3-AS3	-	RBMS3 antisense RNA 3	ncRNA
chr8-36090	chr8	86088711	86092452	+	170.1	3741	intron (NM_001951, intron 1 of 7)	intron (NM_001951, intron 1 of 7)	962	NM_001951	1875	Hs.445758	NM_001951	ENSG00000133740	E2F5	E2F-5	E2F transcription factor 5, p130-binding	protein-coding
chrX-8117	chrX	153233863	153239422	+	170	5559	5' UTR (NM_005334, exon 1 of 26)	5' UTR (NM_005334, exon 1 of 26)	177	NM_005334	3054	Hs.83634	NM_005334	ENSG00000172534	HCFC1	CFF|HCF|HCF-1|HCF1|HFC1|MRX3|PPP1R89|VCAF	host cell factor C1	protein-coding
chr7-84808	chr7	150064362	150068021	+	170	3659	intron (NM_001099696, intron 1 of 1)	CpG	312	NM_001099695	29803	Hs.647086	NM_013400	ENSG00000214022	REPIN1	AP4|RIP60|ZNF464|Zfp464	replication initiator 1	protein-coding
chr10-62457	chr10	63776044	63781545	+	170	5501	intron (NM_032199, intron 4 of 9)	intron (NM_032199, intron 4 of 9)	-30176	NM_001244638	84159	Hs.535297	NM_032199	ENSG00000150347	ARID5B	DESRT|MRF-2|MRF2	AT rich interactive domain 5B (MRF1-like)	protein-coding
chr3-118056	chr3	57740254	57744462	+	169.8	4208	promoter-TSS (NM_001304421)	promoter-TSS (NM_001304421)	-625	NM_001304420
chr17-56886	chr17	78732595	78737631	+	169.8	5036	intron (NM_001163034, intron 6 of 29)	intron (NM_001163034, intron 6 of 29)	44319	NR_110852	101928855	Hs.670692	NR_110852	ENSG00000262833	LOC101928855	-	uncharacterized LOC101928855	ncRNA
chr6-14443	chr6	3009080	3011970	+	169.8	2890	intron (NM_001290221, intron 6 of 9)	L1M3f|LINE|L1	10475	NM_001290222	4835	Hs.533050	NM_000904	ENSG00000124588	NQO2	DHQV|DIA6|NMOR2|QR2	NAD(P)H dehydrogenase, quinone 2	protein-coding
chr20-21671	chr20	55507174	55512372	+	169.8	5198	Intergenic	Intergenic	-278979	NR_110631	102723590	Hs.667674	NR_110631		BMP7-AS1	-	BMP7 antisense RNA 1	ncRNA
chr3-103353	chr3	113461653	113468511	+	169.8	6858	promoter-TSS (NM_001690)	promoter-TSS (NM_001690)	64	NM_025146	80218	Hs.372378	NM_025146	ENSG00000121579	NAA50	MAK3|NAT13|NAT13P|NAT5|NAT5P|SAN	N(alpha)-acetyltransferase 50, NatE catalytic subunit	protein-coding
chr10-49202	chr10	127900658	127905093	+	169.8	4435	intron (NM_001288973, intron 3 of 22)	MIR|SINE|MIR	174252	NM_001288973	8038	Hs.594351	NM_003474	ENSG00000148848	ADAM12	ADAM12-OT1|CAR10|MCMP|MCMPMltna|MLTN|MLTNA	ADAM metallopeptidase domain 12	protein-coding
chr6-115050	chr6	132845623	132850338	+	169.7	4715	Intergenic	MER57-int|LTR|ERV1	-11447	NM_175057	134860	Hs.434116	NM_175057	ENSG00000237110	TAAR9	TA3|TAR3|TAR9|TRAR3	trace amine associated receptor 9 (gene/pseudogene)	protein-coding
chr10-65446	chr10	29841202	29844984	+	169.4	3782	intron (NM_021738, intron 5 of 37)	AluJb|SINE|Alu	-9067	NR_030335	693189		NR_030335	ENSG00000207612	MIR604	MIRN604|hsa-mir-604	microRNA 604	ncRNA
chr13-23205	chr13	41632315	41637788	+	169.4	5473	promoter-TSS (NM_007187)	promoter-TSS (NM_007187)	-646	NM_007187	11193	Hs.411300	NM_007187	ENSG00000120688	WBP4	FBP21	WW domain binding protein 4	protein-coding
chr1-95543	chr1	245316518	245320592	+	169.1	4074	5' UTR (NM_018012, exon 1 of 15)	5' UTR (NM_018012, exon 1 of 15)	268	NM_018012	55083	Hs.143134	NM_018012	ENSG00000162849	KIF26B	-	kinesin family member 26B	protein-coding
chr7-82962	chr7	106248171	106253301	+	169.1	5130	Intergenic	MER112|DNA|hAT-Charlie	50898	NM_175884	168455	Hs.29692	NM_175884	ENSG00000253276	CCDC71L	C7orf74	coiled-coil domain containing 71-like	protein-coding
chr12-51427	chr12	50477911	50483719	+	169.1	5808	intron (NM_139071, intron 4 of 11)	intron (NM_139071, intron 4 of 11)	1832	NM_139071	6602	Hs.79335	NM_003076	ENSG00000066117	SMARCD1	BAF60A|CRACD1|Rsc6p	SWI/SNF related, matrix associated, actin dependent regulator of chromatin, subfamily d, member 1	protein-coding
chr8-30641	chr8	20164373	20170060	+	169.1	5687	Intergenic	MLT1L|LTR|ERVL-MaLR	33932	NR_047509	100874051	Hs.385799	NR_047509	ENSG00000253733	LZTS1-AS1	-	LZTS1 antisense RNA 1	ncRNA
chr1-112273	chr1	150228030	150232921	+	168.8	4891	5' UTR (NM_012113, exon 1 of 11)	5' UTR (NM_012113, exon 1 of 11)	337	NM_012113	23632	Hs.528988	NM_012113	ENSG00000118298	CA14	CAXiV	carbonic anhydrase XIV	protein-coding
chr1-95913	chr1	9495980	9501898	+	168.8	5918	Intergenic	Intergenic	-9884	NR_104622	100506022	Hs.131775	NR_104622		LOC100506022	-	uncharacterized LOC100506022	ncRNA
chr1-113744	chr1	185456717	185463157	+	168.8	6440	Intergenic	Intergenic	137683	NR_110793	101929093	Hs.535227	NR_110793	ENSG00000228309	LINC01350	GS1-204I12.1	long intergenic non-protein coding RNA 1350	ncRNA
chr12-56561	chr12	76419587	76425356	+	168.8	5769	3' UTR (NM_007350, exon 2 of 2)	3' UTR (NM_007350, exon 2 of 2)	3085	NM_007350	22822	Hs.602085	NM_007350	ENSG00000139289	PHLDA1	DT1P1B11|PHRIP|TDAG51	pleckstrin homology-like domain, family A, member 1	protein-coding
chr8-104997	chr8	135980946	135987359	+	168.7	6413	Intergenic	AluSc5|SINE|Alu	121974	NR_125427	101927845	Hs.559609	NR_125427	ENSG00000251218	LOC101927845	-	uncharacterized LOC101927845	ncRNA
chr1-68925	chr1	201428563	201432536	+	168.6	3973	Intergenic	Intergenic	7750	NR_073080	23612	Hs.153944	NM_012396		PHLDA3	TIH1	pleckstrin homology-like domain, family A, member 3	protein-coding
chr3-90048	chr3	149685289	149690470	+	168.6	5181	intron (NM_002628, intron 1 of 2)	CpG	862	NM_002628	5217	Hs.91747	NM_002628	ENSG00000070087	PFN2	D3S1319E|PFL	profilin 2	protein-coding
chr1-24269	chr1	144890353	144893519	+	168.4	3166	3' UTR (NM_001002812, exon 23 of 23)	3' UTR (NM_001002812, exon 23 of 23)	40429	NM_001002811	9659	Hs.584841	NM_014644	ENSG00000178104	PDE4DIP	CMYA2|MMGL	phosphodiesterase 4D interacting protein	protein-coding
chr8-29970	chr8	104358641	104362292	+	168.3	3651	Intergenic	Intergenic	-23277	NM_138455	115908	Hs.405614	NM_138455	ENSG00000164932	CTHRC1	-	collagen triple helix repeat containing 1	protein-coding
chr1-138969	chr1	182990442	182995176	+	168.3	4734	5' UTR (NM_002293, exon 1 of 28)	5' UTR (NM_002293, exon 1 of 28)	214	NM_002293	3915	Hs.609663	NM_002293	ENSG00000135862	LAMC1	LAMB2	laminin, gamma 1 (formerly LAMB2)	protein-coding
chr5-62305	chr5	87543163	87549594	+	168.1	6431	intron (NM_153354, intron 1 of 11)	intron (NM_153354, intron 1 of 11)	18318	NM_001289008	153396	Hs.379972	NM_153354	ENSG00000164180	TMEM161B	FLB3342|PRO1313	transmembrane protein 161B	protein-coding
chr7-27956	chr7	116268346	116272783	+	168.1	4437	Intergenic	Intergenic	-15690	NR_120506	100996266	Hs.552122	NR_120506		LINC01510	-	long intergenic non-protein coding RNA 1510	ncRNA
chr1-54564	chr1	246886937	246890350	+	168.1	3413	intron (NM_016002, intron 1 of 11)	intron (NM_016002, intron 1 of 11)	1265	NM_016002	51097	Hs.498397	NM_016002	ENSG00000143653	SCCPDH	CGI-49|NET11	saccharopine dehydrogenase (putative)	protein-coding
chr8-22707	chr8	130950277	130953197	+	168.1	2920	intron (NR_046360, intron 2 of 14)	CpG	381	NR_046359	51571	Hs.126941	NM_016623	ENSG00000153310	FAM49B	BM-009|L1	family with sequence similarity 49, member B	protein-coding
chr14-11314	chr14	50358415	50364283	+	168	5868	3' UTR (NM_001663, exon 2 of 2)	3' UTR (NM_001663, exon 2 of 2)	1613	NM_001663	382	Hs.525330	NM_001663	ENSG00000165527	ARF6	-	ADP-ribosylation factor 6	protein-coding
chr5-55295	chr5	180232643	180239127	+	168	6484	5' UTR (NM_001114617, exon 2 of 3)	5' UTR (NM_001114617, exon 2 of 3)	932	NM_001114618	4245	Hs.519818	NM_002406	ENSG00000131446	MGAT1	GLCNAC-TI|GLCT1|GLYT1|GNT-1|GNT-I|MGAT	mannosyl (alpha-1,3-)-glycoprotein beta-1,2-N-acetylglucosaminyltransferase	protein-coding
chr10-87608	chr10	17690335	17695466	+	168	5131	intron (NR_037774, intron 1 of 11)	AluY|SINE|Alu	6776	NM_003473	8027	Hs.335391	NM_003473	ENSG00000136738	STAM	STAM-1|STAM1	signal transducing adaptor molecule (SH3 domain and ITAM motif) 1	protein-coding
chr10-87724	chr10	22715098	22719858	+	168	4760	Intergenic	Intergenic	9380	NR_036533	100499489	Hs.7444	NR_036533		LOC100499489	-	uncharacterized LOC100499489	ncRNA
chr17-31636	chr17	56080592	56085875	+	167.9	5283	exon (NM_006924, exon 3 of 4)	exon (NM_006924, exon 3 of 4)	1474	NM_001078166	6426	Hs.68714	NM_006924		SRSF1	ASF|SF2|SF2p33|SFRS1|SRp30a	serine/arginine-rich splicing factor 1	protein-coding
chr8-93324	chr8	67623337	67626865	+	167.9	3528	intron (NM_001033578, intron 1 of 16)	CpG	448	NM_001033578	23678	Hs.613417	NM_013257	ENSG00000104205	SGK3	CISK|SGK2|SGKL	serum/glucocorticoid regulated kinase family, member 3	protein-coding
chr10-24773	chr10	106238401	106242210	+	167.7	3809	promoter-TSS (NR_120624)	promoter-TSS (NR_120624)	-272	NR_120624	101927523	Hs.407539	NR_120624	ENSG00000225768	LOC101927523	-	uncharacterized LOC101927523	ncRNA
chr12-7141	chr12	94179301	94184672	+	167.4	5371	intron (NM_003805, intron 2 of 2)	THE1C|LTR|ERVL-MaLR	-50387	NR_110093	101928731	Hs.659971	NR_110092	ENSG00000258274	LOC101928731	-	uncharacterized LOC101928731	ncRNA
chr6-32940	chr6	1561027	1564518	+	167.4	3491	Intergenic	Intergenic	-42994	NR_125804	101927703	Hs.607964	NR_125804		FOXCUT	LINC01379|TCONS_00011636	FOXC1 upstream transcript (non-protein coding)	ncRNA
chr17-38428	chr17	15313325	15319136	+	167.4	5811	Intergenic	Intergenic	54695	NM_001204477	284040	Hs.164595	NM_173622	ENSG00000239704	CDRT4	-	CMT1A duplicated region transcript 4	protein-coding
chr10-68762	chr10	17240837	17244426	+	167.4	3589	intron (NM_004412, intron 1 of 10)	L2a|LINE|L2	1439	NM_004412	1787	Hs.351665	NM_004412		TRDMT1	DMNT2|DNMT2|MHSAIIP|PUMET|RNMT1	tRNA aspartic acid methyltransferase 1	protein-coding
chr8-65789	chr8	124460155	124463354	+	167.4	3199	Intergenic	AluSz6|SINE|Alu	32789	NM_001283024	55093	Hs.18029	NM_018024	ENSG00000156795	WDYHV1	C8orf32	WDYHV motif containing 1	protein-coding
chr11-69202	chr11	1779421	1785157	+	167.3	5736	intron (NM_001909, intron 2 of 8)	intron (NM_001909, intron 2 of 8)	2933	NM_001909	1509	Hs.654447	NM_001909	ENSG00000117984	CTSD	CLN10|CPSD|HEL-S-130P	cathepsin D	protein-coding
chr4-35105	chr4	10281780	10287716	+	167.3	5936	Intergenic	Intergenic	-166175	NM_005112	9948	Hs.128548	NM_005112	ENSG00000071127	WDR1	AIP1|HEL-S-52|NORI-1	WD repeat domain 1	protein-coding
chr1-156110	chr1	63590822	63597356	+	167	6534	Intergenic	Intergenic	188839	NR_038252	199899	Hs.116210	NR_038252		LINC00466	-	long intergenic non-protein coding RNA 466	ncRNA
chr8-38470	chr8	122367763	122371134	+	166.7	3371	Intergenic	Intergenic	-282138	NR_002835	594842	Hs.668686	NR_002835		HAS2-AS1	HAS2-AS|HAS2AS|HASNT|NCRNA00077	HAS2 antisense RNA 1	ncRNA
chr22-8452	chr22	20848298	20852133	+	166.7	3835	promoter-TSS (NM_032775)	promoter-TSS (NM_032775)	-45	NR_033825	84861	Hs.517419	NM_032775	ENSG00000099910	KLHL22	KELCHL	kelch-like family member 22	protein-coding
chr9-52623	chr9	103187935	103193535	+	166.7	5600	intron (NM_001198805, intron 1 of 2)	intron (NM_001198805, intron 1 of 2)	1024	NM_001198805	91283	Hs.530272	NM_080655	ENSG00000066697	MSANTD3	C9orf30|L8	Myb/SANT-like DNA-binding domain containing 3	protein-coding
chr1-76926	chr1	145469575	145475035	+	166.7	5460	5' UTR (NM_001039888, exon 3 of 4)	5' UTR (NM_001039888, exon 3 of 4)	1797	NM_001039888	284615	Hs.620591	NM_001039888	ENSG00000272031	ANKRD34A	ANKRD34	ankyrin repeat domain 34A	protein-coding
chr1-88353	chr1	198845584	198850930	+	166.7	5346	intron (NR_040073, intron 2 of 2)	L2a|LINE|L2	-19975	NR_029626	406995		NR_029626	ENSG00000207759	MIR181A1	MIR213|MIRN181A1|MIRN213|hsa-mir-181a-1|mir-181a-1|mir-213	microRNA 181a-1	ncRNA
chr11-30424	chr11	9595327	9601378	+	166.6	6051	intron (NM_003390, intron 4 of 10)	intron (NM_003390, intron 4 of 10)	2118	NM_001143976	7465	Hs.249441	NM_003390	ENSG00000166483	WEE1	WEE1A|WEE1hu	WEE1 G2 checkpoint kinase	protein-coding
chr16-19871	chr16	87495262	87501224	+	166.6	5962	intron (NM_015144, intron 1 of 12)	intron (NM_015144, intron 1 of 12)	27217	NM_015144	23174	Hs.156231	NM_015144	ENSG00000140948	ZCCHC14	BDG-29|BDG29	zinc finger, CCHC domain containing 14	protein-coding
chr1-95062	chr1	227502534	227507097	+	166.6	4563	exon (NM_003607, exon 1 of 36)	exon (NM_003607, exon 1 of 36)	1011	NM_014826	8476	Hs.35433	NM_003607	ENSG00000143776	CDC42BPA	MRCK|MRCKA|PK428	CDC42 binding protein kinase alpha (DMPK-like)	protein-coding
chr10-52386	chr10	17048425	17052828	+	166.4	4403	intron (NM_001081, intron 28 of 66)	L2b|LINE|L2	121190	NM_001081	8029	Hs.166206	NM_001081	ENSG00000107611	CUBN	IFCR|MGA1|gp280	cubilin (intrinsic factor-cobalamin receptor)	protein-coding
chr5-48029	chr5	52093256	52099684	+	166.4	6428	exon (NM_015946, exon 2 of 3)	exon (NM_015946, exon 2 of 3)	12334	NM_181501	3672	Hs.644352	NM_181501		ITGA1	CD49a|VLA1	integrin alpha 1	protein-coding
chr6-84933	chr6	111922668	111928551	+	166.4	5883	intron (NM_147200, intron 1 of 9)	intron (NM_147200, intron 1 of 9)	1545	NM_147200	10758	Hs.561514	NM_147200	ENSG00000056972	TRAF3IP2	ACT1|C6orf2|C6orf4|C6orf5|C6orf6|CANDF8|CIKS|PSORS13	TRAF3 interacting protein 2	protein-coding
chr8-85406	chr8	8989186	8994574	+	166.3	5388	Intergenic	Intergenic	16340	NM_024607	79660	Hs.458513	NM_024607	ENSG00000173281	PPP1R3B	GL|PPP1R4|PTG	protein phosphatase 1, regulatory subunit 3B	protein-coding
chr17-58911	chr17	55406087	55411118	+	166.3	5031	intron (NM_138962, intron 5 of 13)	intron (NM_138962, intron 5 of 13)	74228	NM_170721	124540	Hs.658922	NM_138962	ENSG00000153944	MSI2	MSI2H	musashi RNA binding protein 2	protein-coding
chr12-38840	chr12	65016651	65022377	+	166.3	5726	intron (NR_040718, intron 1 of 3)	intron (NR_040718, intron 1 of 3)	-3129	NR_037515	100500856		NR_037515		MIR548Z	-	microRNA 548z	ncRNA
chr17-17827	chr17	55953024	55957937	+	166.2	4913	intron (NM_001292025, intron 3 of 10)	intron (NM_001292025, intron 3 of 10)	25270	NM_001292025	404093	Hs.46679	NM_001271875	ENSG00000180891	CUEDC1	-	CUE domain containing 1	protein-coding
chr17-47823	chr17	79826745	79830683	+	166.2	3938	5' UTR (NM_001301241, exon 1 of 7)	5' UTR (NM_001301241, exon 1 of 7)	136	NM_001185077	396	Hs.159161	NM_004309	ENSG00000141522	ARHGDIA	GDIA1|HEL-S-47e|NPHS8|RHOGDI|RHOGDI-1	Rho GDP dissociation inhibitor (GDI) alpha	protein-coding
chr6-43651	chr6	86171293	86177494	+	166.2	6201	intron (NM_001204813, intron 1 of 7)	L2|LINE|L2	15091	NM_002526	4907	Hs.153952	NM_002526	ENSG00000135318	NT5E	CALJA|CD73|E5NT|NT|NT5|NTE|eN|eNT	5'-nucleotidase, ecto (CD73)	protein-coding
chr1-99570	chr1	178092501	178097959	+	166	5458	intron (NM_170692, intron 1 of 17)	MIR|SINE|MIR	-32102	NR_027982	100302401	Hs.736117	NR_027982	ENSG00000224687	RASAL2-AS1	-	RASAL2 antisense RNA 1	ncRNA
chr9-28836	chr9	124038688	124044212	+	165.9	5524	intron (NM_001127662, intron 1 of 16)	L2|LINE|L2	6358	NR_103560	57000	Hs.522373	NM_020250	ENSG00000235865	GSN-AS1	C9orf31|MOST2	GSN antisense RNA 1	ncRNA
chrX-20337	chrX	15892047	15897768	+	165.9	5721	Intergenic	L1MB5|LINE|L1	-21770	NM_001272071	8905	Hs.121592	NM_003916	ENSG00000182287	AP1S2	DC22|MRX59|MRXS21|MRXS5|MRXSF|PGS|SIGMA1B	adaptor-related protein complex 1 sigma 2 subunit	protein-coding
chr15-27217	chr15	78595336	78600891	+	165.9	5555	Intergenic	AluJb|SINE|Alu	-6045	NM_001303247
chr8-28445	chr8	97272428	97276392	+	165.6	3964	promoter-TSS (NM_015942)	promoter-TSS (NM_015942)	296	NM_001290225	9791	Hs.292579	NM_014754		PTDSS1	LMHD|PSS1|PSSA	phosphatidylserine synthase 1	protein-coding
chr4-32467	chr4	15004118	15008447	+	165.6	4329	TTS (NR_125911)	TTS (NR_125911)	1984	NM_001177384	132864	Hs.656937	NM_182485	ENSG00000137449	CPEB2	CPE-BP2|CPEB-2|hCPEB-2	cytoplasmic polyadenylation element binding protein 2	protein-coding
chr6-9799	chr6	10693792	10696710	+	165.5	2918	promoter-TSS (NM_017906)	promoter-TSS (NM_017906)	63	NM_017906	55003	Hs.310231	NM_017906	ENSG00000111845	PAK1IP1	MAK11|PIP1|WDR84|bA421M1.5|hPIP1	PAK1 interacting protein 1	protein-coding
chr8-29948	chr8	103817770	103821928	+	165.5	4158	Intergenic	Intergenic	56579	NM_148174	51582	Hs.459106	NM_015878	ENSG00000155096	AZIN1	AZI|AZIA1|OAZI|OAZIN|ODC1L	antizyme inhibitor 1	protein-coding
chr11-75112	chr11	18340821	18346776	+	165.3	5955	promoter-TSS (NM_005316)	promoter-TSS (NM_005316)	-18	NM_005316	2965	Hs.577202	NM_005316	ENSG00000110768	GTF2H1	BTF2|P62|TFB1|TFIIH	general transcription factor IIH subunit 1	protein-coding
chr1-120456	chr1	157106051	157110165	+	165.3	4114	promoter-TSS (NM_005240)	promoter-TSS (NM_005240)	69	NM_005240	2117	Hs.105636	NM_005240	ENSG00000117036	ETV3	METS|PE-1|PE1|bA110J1.4	ets variant 3	protein-coding
chr11-29419	chr11	69061561	69064746	+	165.2	3185	exon (NM_001300923, exon 3 of 3)	exon (NM_001300923, exon 3 of 3)	1548	NM_001300923	26579	Hs.523848	NM_138768	ENSG00000172927	MYEOV	OCIM	myeloma overexpressed	protein-coding
chr3-37515	chr3	15672864	15677189	+	165.2	4325	intron (NM_001281724, intron 3 of 5)	intron (NM_001281724, intron 3 of 5)	31550	NM_001281725	686	Hs.517830	NM_000060	ENSG00000169814	BTD	-	biotinidase	protein-coding
chr6-21999	chr6	15447595	15451259	+	165.2	3664	intron (NM_001267040, intron 3 of 17)	intron (NM_001267040, intron 3 of 17)	200341	NM_001267040	3720	Hs.269059	NM_004973	ENSG00000008083	JARID2	JMJ	jumonji, AT rich interactive domain 2	protein-coding
chr17-64069	chr17	75417235	75422542	+	165.2	5307	intron (NM_001293696, intron 1 of 9)	intron (NM_001293696, intron 1 of 9)	18737	NM_001293696	10801	Hs.440932	NM_006640	ENSG00000184640	2009-09-01	AF17q25|MSF|MSF1|NAPB|PNUTL4|SINT1|SeptD1	septin 9	protein-coding
chr5-33112	chr5	77189554	77195520	+	165.2	5966	intron (NR_105012, intron 1 of 1)	AluSq|SINE|Alu	12057	NR_105012	101929154	Hs.252895	NR_105012		LOC101929154	-	uncharacterized LOC101929154	ncRNA
chr3-88512	chr3	81790133	81794795	+	165	4662	intron (NM_000158, intron 1 of 15)	intron (NM_000158, intron 1 of 15)	18486	NM_000158	2632	Hs.436062	NM_000158	ENSG00000114480	GBE1	APBD|GBE|GSD4	glucan (1,4-alpha-), branching enzyme 1	protein-coding
chr10-79536	chr10	89574619	89578972	+	164.9	4353	intron (NM_032810, intron 1 of 9)	intron (NM_032810, intron 1 of 9)	1122	NM_032810	84896	Hs.435948	NM_032810	ENSG00000138138	ATAD1	AFDC1|FNP001|THORASE	ATPase family, AAA domain containing 1	protein-coding
chr1-74634	chr1	246349877	246353387	+	164.9	3510	intron (NM_022743, intron 5 of 11)	intron (NM_022743, intron 5 of 11)	229082	NM_022743	64754	Hs.567571	NM_022743	ENSG00000185420	SMYD3	KMT3E|ZMYND1|ZNFN3A1|bA74P14.1	SET and MYND domain containing 3	protein-coding
chr8-49291	chr8	99393210	99396580	+	164.9	3370	Intergenic	Intergenic	-44355	NM_020697	3788	Hs.388045	NM_020697		KCNS2	KV9.2	potassium voltage-gated channel, modifier subfamily S, member 2	protein-coding
chr3-83531	chr3	134200991	134206611	+	164.7	5620	promoter-TSS (NM_001042384)	promoter-TSS (NM_001042384)	-774	NM_001042384	80254	Hs.443301	NM_025180	ENSG00000182923	CEP63	SCKL6	centrosomal protein 63kDa	protein-coding
chr6-106914	chr6	139010165	139015840	+	164.7	5675	non-coding (NR_033896, exon 1 of 4)	non-coding (NR_033896, exon 1 of 4)	197	NR_033896	441172	Hs.92290	NR_033896		FLJ46906	-	uncharacterized LOC441172	ncRNA
chr1-15547	chr1	205267992	205272091	+	164.7	4099	Intergenic	Intergenic	20878	NM_030952	81788	Hs.497512	NM_030952	ENSG00000163545	NUAK2	SNARK	NUAK family, SNF1-like kinase, 2	protein-coding
chr17-23675	chr17	46678846	46683045	+	164.7	4199	intron (NM_018952, intron 2 of 3)	intron (NM_018952, intron 2 of 3)	1389	NM_018952	3216	Hs.98428	NM_018952	ENSG00000108511	HOXB6	HOX2|HOX2B|HU-2|Hox-2.2	homeobox B6	protein-coding
chr5-27851	chr5	39193636	39199175	+	164.7	5539	intron (NM_199335, intron 2 of 17)	AluSx|SINE|Alu	23275	NM_001465	2533	Hs.370503	NM_001465	ENSG00000082074	FYB	ADAP|PRO0823|SLAP-130|SLAP130	FYN binding protein	protein-coding
chr1-139146	chr1	184939262	184942882	+	164.6	3620	intron (NM_052966, intron 1 of 13)	intron (NM_052966, intron 1 of 13)	2646	NM_052966	116496	Hs.518662	NM_052966	ENSG00000135842	FAM129A	C1orf24|GIG39|NIBAN	family with sequence similarity 129, member A	protein-coding
chr12-64039	chr12	27700998	27706149	+	164.6	5151	intron (NM_001198915, intron 1 of 26)	intron (NM_001198915, intron 1 of 26)	26528	NM_001198916	8496	Hs.172445	NM_003622	ENSG00000110841	PPFIBP1	L2|SGT2|hSGT2|hSgt2p	PTPRF interacting protein, binding protein 1 (liprin beta 1)	protein-coding
chr8-75372	chr8	12984391	12990762	+	164.6	6371	intron (NM_182643, intron 5 of 17)	intron (NM_182643, intron 5 of 17)	3233	NM_006094	10395	Hs.134296	NM_006094	ENSG00000164741	DLC1	ARHGAP7|HP|STARD12|p122-RhoGAP	DLC1 Rho GTPase activating protein	protein-coding
chr7-22948	chr7	91460935	91465108	+	164.5	4173	Intergenic	FAM|SINE|Alu	47013	NM_001301135	7978	Hs.532216	NM_006980	ENSG00000127989	MTERF1	MTERF	mitochondrial transcription termination factor 1	protein-coding
chr3-75736	chr3	50273592	50276581	+	164.5	2989	intron (NM_001282618, intron 1 of 7)	intron (NM_001282618, intron 1 of 7)	1497	NM_001282618	2771	Hs.77269	NM_002070	ENSG00000114353	GNAI2	GIP|GNAI2B|H_LUCA15.1|H_LUCA16.1	guanine nucleotide binding protein (G protein), alpha inhibiting activity polypeptide 2	protein-coding
chr14-31560	chr14	68711160	68717716	+	164.3	6556	intron (NM_133510, intron 7 of 10)	intron (NM_133510, intron 7 of 10)	427942	NM_133509	5890	Hs.172587	NM_002877	ENSG00000182185	RAD51B	R51H2|RAD51L1|REC2	RAD51 paralog B	protein-coding
chr14-26966	chr14	69147644	69153631	+	164.3	5987	Intergenic	Intergenic	109994	NM_004926	677	Hs.85155	NM_004926	ENSG00000185650	ZFP36L1	BRF1|Berg36|ERF-1|ERF1|RNF162B|TIS11B|cMG1	ZFP36 ring finger protein-like 1	protein-coding
chr10-102490	chr10	75530973	75535946	+	164.3	4973	exon (NM_001284194, exon 2 of 3)	exon (NM_001284194, exon 2 of 3)	1410	NM_173540	170384	Hs.588854	NM_173540	ENSG00000196968	FUT11	-	fucosyltransferase 11 (alpha (1,3) fucosyltransferase)	protein-coding
chr12-49538	chr12	110381864	110388446	+	164.3	6582	TTS (NM_139201)	TTS (NM_139201)	46832	NM_032300	84260	Hs.410924	NM_032300	ENSG00000139437	TCHP	TpMs	trichoplein, keratin filament binding	protein-coding
chr8-109622	chr8	95447084	95450367	+	164.2	3283	exon (NM_001256141, exon 1 of 2)	exon (NM_001256141, exon 1 of 2)	455	NM_001205263	25788	Hs.30561	NM_006550	ENSG00000197275	RAD54B	RDH54	RAD54 homolog B (S. cerevisiae)	protein-coding
chr1-141670	chr1	236096379	236100914	+	163.9	4535	Intergenic	Intergenic	-51638	NR_102436	1130	Hs.532411	NM_000081	ENSG00000143669	LYST	CHS|CHS1	lysosomal trafficking regulator	protein-coding
chr11-74468	chr11	6338756	6344299	+	163.9	5543	exon (NM_145040, exon 1 of 2)	exon (NM_145040, exon 1 of 2)	213	NM_145040	112464	Hs.434044	NM_145040	ENSG00000170955	PRKCDBP	CAVIN3|HSRBC|SRBC|cavin-3	protein kinase C, delta binding protein	protein-coding
chr17-49365	chr17	49336127	49341241	+	163.9	5114	intron (NM_016001, intron 1 of 13)	intron (NM_016001, intron 1 of 13)	787	NM_016001	51096	Hs.709327	NM_016001	ENSG00000011260	UTP18	CGI-48|WDR50	UTP18 small subunit (SSU) processome component	protein-coding
chr11-75029	chr11	16624278	16630008	+	163.8	5730	Intergenic	CpG	-129208	NM_033326	55553	Hs.368226	NM_017508	ENSG00000110693	SOX6	HSSOX6|SOXD	SRY box 6	protein-coding
chr9-45840	chr9	131934919	131940477	+	163.8	5558	TTS (NM_203434)	TTS (NM_203434)	2842	NM_203434	389792	Hs.529857	NM_203434	ENSG00000188483	IER5L	bA247A12.2	immediate early response 5-like	protein-coding
chr17-64931	chr17	8759551	8765044	+	163.6	5493	intron (NR_110865, intron 1 of 19)	intron (NR_110865, intron 1 of 19)	8697	NR_110865	146850	Hs.255809	NM_001010855	ENSG00000276231	PIK3R6	C17orf38|HsT41028|p84 PIKAP|p87(PIKAP)|p87PIKAP	phosphoinositide-3-kinase, regulatory subunit 6	protein-coding
chr10-95193	chr10	65273039	65277874	+	163.6	4835	Intergenic	L1MC1|LINE|L1	-5667	NM_001001330	221035	Hs.499833	NM_001001330	ENSG00000165476	REEP3	C10orf74	receptor accessory protein 3	protein-coding
chr12-2	chr12	93771922	93777536	+	163.6	5614	intron (NM_001301022, intron 1 of 4)	intron (NM_001301022, intron 1 of 4)	2403	NM_001301022	11163	Hs.506325	NM_019094	ENSG00000173598	NUDT4	DIPP2|DIPP2alpha|DIPP2beta|HDCMB47P	nudix hydrolase 4	protein-coding
chr17-59764	chr17	67866597	67871203	+	163.5	4606	intron (NR_109972, intron 4 of 4)	MER41A|LTR|ERV1	-88948	NR_110875	102723487	Hs.451409	NR_110874	ENSG00000237560	LINC01497	-	long intergenic non-protein coding RNA 1497	ncRNA
chr10-25236	chr10	22912097	22917096	+	163.5	4999	intron (NM_005028, intron 1 of 9)	intron (NM_005028, intron 1 of 9)	88907	NM_005028	5305	Hs.57079	NM_005028	ENSG00000150867	PIP4K2A	PI5P4KA|PIP5K2A|PIP5KII-alpha|PIP5KIIA|PIPK	phosphatidylinositol-5-phosphate 4-kinase, type II, alpha	protein-coding
chr16-30655	chr16	15690590	15695641	+	163.5	5051	intron (NM_014647, intron 25 of 26)	intron (NM_014647, intron 25 of 26)	11837	NR_106761	102465252		NR_106761	ENSG00000275184	MIR6506	hsa-mir-6506	microRNA 6506	ncRNA
chr10-15790	chr10	105726256	105731412	+	163.3	5156	intron (NM_001304743, intron 1 of 17)	AluSp|SINE|Alu	1891	NM_001304743
chr10-24088	chr10	34807910	34812273	+	163.2	4363	intron (NM_019619, intron 2 of 24)	intron (NM_019619, intron 2 of 24)	294162	NM_001184790	56288	Hs.131489	NM_019619	ENSG00000148498	PARD3	ASIP|Baz|PAR3|PAR3alpha|PARD-3|PARD3A|PPP1R118|SE2-5L16|SE2-5LT1|SE2-5T2	par-3 family cell polarity regulator	protein-coding
chr19-33041	chr19	43523381	43528596	+	163.2	5215	intron (NM_203287, intron 1 of 4)	intron (NM_203287, intron 1 of 4)	4643	NM_002785	5680	Hs.741150	NM_002785	ENSG00000243130	PSG11	PSBG-11|PSBG-13|PSG13|PSG14	pregnancy specific beta-1-glycoprotein 11	protein-coding
chr1-22100	chr1	246321157	246325777	+	163.1	4620	intron (NM_022743, intron 5 of 11)	intron (NM_022743, intron 5 of 11)	257247	NM_022743	64754	Hs.567571	NM_022743	ENSG00000185420	SMYD3	KMT3E|ZMYND1|ZNFN3A1|bA74P14.1	SET and MYND domain containing 3	protein-coding
chr6-10289	chr6	11250824	11254112	+	163.1	3288	intron (NM_001142393, intron 2 of 7)	intron (NM_001142393, intron 2 of 7)	-19553	NM_006403	4739	Hs.37982	NM_006403	ENSG00000111859	NEDD9	CAS-L|CAS2|CASL|CASS2|HEF1	neural precursor cell expressed, developmentally down-regulated 9	protein-coding
chr17-40157	chr17	76973202	76977147	+	163.1	3945	intron (NM_005567, intron 1 of 5)	intron (NM_005567, intron 1 of 5)	887	NM_005567	3959	Hs.514535	NM_005567	ENSG00000108679	LGALS3BP	90K|BTBD17B|CyCAP|M2BP|MAC-2-BP|TANGO10B|gp90	lectin, galactoside-binding, soluble, 3 binding protein	protein-coding
chr14-26575	chr14	60557517	60562334	+	163.1	4817	intron (NM_022495, intron 1 of 9)	L1MB8|LINE|L1	1296	NM_022495	64430	Hs.509499	NM_022495	ENSG00000126773	PCNXL4	C14orf135|FBP2	pecanex-like 4 (Drosophila)	protein-coding
chr10-64314	chr10	122215836	122220326	+	162.9	4490	intron (NM_001030059, intron 1 of 6)	intron (NM_001030059, intron 1 of 6)	1615	NM_001030059	196051	Hs.40479	NM_001030059	ENSG00000203805	PLPP4	DPPL2|PPAPDC1|PPAPDC1A	phospholipid phosphatase 4	protein-coding
chr7-51700	chr7	137658569	137663327	+	162.9	4758	intron (NM_194071, intron 1 of 11)	intron (NM_194071, intron 1 of 11)	22854	NM_001243523	100130880	Hs.712161	NM_001243523		LOC100130880	-	uncharacterized LOC100130880	protein-coding
chr8-100609	chr8	80271832	80275477	+	162.9	3645	Intergenic	Intergenic	-249395	NM_001199214	11075	Hs.521651	NM_007029	ENSG00000104435	STMN2	SCG10|SCGN10	stathmin 2	protein-coding
chr4-29163	chr4	141014719	141020046	+	162.9	5327	intron (NM_018717, intron 1 of 5)	intron (NM_018717, intron 1 of 5)	57851	NM_018717	55534	Hs.586165	NM_018717	ENSG00000196782	MAML3	CAGH3|ERDA3|GDN|MAM-2|MAM2|TNRC3	mastermind-like transcriptional coactivator 3	protein-coding
chr12-15512	chr12	49450128	49455713	+	162.9	5585	Intergenic	Intergenic	-3813	NM_003482	8085	Hs.731384	NM_003482	ENSG00000167548	KMT2D	AAD10|ALR|CAGL114|KABUK1|KMS|MLL2|MLL4|TNRC21	lysine (K)-specific methyltransferase 2D	protein-coding
chr5-42428	chr5	119738881	119743939	+	162.8	5058	Intergenic	Intergenic	-58563	NM_016644	51334	Hs.157461	NM_016644	ENSG00000184838	PRR16	DSC54|LARGEN	proline rich 16	protein-coding
chr17-47141	chr17	65238832	65243096	+	162.8	4264	intron (NM_014877, intron 1 of 32)	CpG	355	NM_014877	9931	Hs.370140	NM_014877	ENSG00000198265	HELZ	DHRC|DRHC|HUMORF5	helicase with zinc finger	protein-coding
chr14-4665	chr14	77412825	77418072	+	162.8	5247	Intergenic	AluSx|SINE|Alu	79594	NM_024496	64207	Hs.179260	NM_024496	ENSG00000119669	IRF2BPL	C14orf4|EAP1	interferon regulatory factor 2 binding protein-like	protein-coding
chr17-44296	chr17	59487844	59492790	+	162.6	4946	3' UTR (NM_203425, exon 1 of 1)	3' UTR (NM_203425, exon 1 of 1)	1205	NM_203425	388407	Hs.434459	NM_203425		C17orf82	-	chromosome 17 open reading frame 82	protein-coding
chr3-22314	chr3	52718304	52721512	+	162.6	3208	promoter-TSS (NM_014366)	promoter-TSS (NM_014366)	-28	NM_014366	26354	Hs.313544	NM_014366	ENSG00000163938	GNL3	C77032|E2IG3|NNP47|NS	guanine nucleotide binding protein-like 3 (nucleolar)	protein-coding
chr1-59880	chr1	149907956	149912930	+	162.6	4974	Intergenic	Intergenic	-1652	NM_001145862	10903	Hs.425144	NM_006697	ENSG00000014914	MTMR11	CRA	myotubularin related protein 11	protein-coding
chr14-30973	chr14	55594581	55600237	+	162.3	5656	intron (NM_002306, intron 1 of 5)	AluSp|SINE|Alu	1474	NM_002306	3958	Hs.531081	NM_002306	ENSG00000131981	LGALS3	CBP35|GAL3|GALBP|GALIG|L31|LGALS2|MAC2	lectin, galactoside-binding, soluble, 3	protein-coding
chr10-14324	chr10	17028793	17031346	+	162.3	2553	intron (NM_001081, intron 29 of 66)	intron (NM_001081, intron 29 of 66)	141747	NM_001081	8029	Hs.166206	NM_001081	ENSG00000107611	CUBN	IFCR|MGA1|gp280	cubilin (intrinsic factor-cobalamin receptor)	protein-coding
chr5-60743	chr5	39422127	39428253	+	162.3	6126	5' UTR (NM_001343, exon 1 of 15)	5' UTR (NM_001343, exon 1 of 15)	145	NM_001343	1601	Hs.696631	NM_001343	ENSG00000153071	DAB2	DOC-2|DOC2	Dab, mitogen-responsive phosphoprotein, homolog 2 (Drosophila)	protein-coding
chr11-44464	chr11	35183609	35188356	+	162.3	4747	intron (NM_000610, intron 1 of 17)	intron (NM_000610, intron 1 of 17)	25565	NM_001202557	960	Hs.502328	NM_000610	ENSG00000026508	CD44	CDW44|CSPG8|ECMR-III|HCELL|HUTCH-I|IN|LHR|MC56|MDU2|MDU3|MIC4|Pgp1	CD44 molecule (Indian blood group)	protein-coding
chr7-50873	chr7	104435857	104438548	+	162.2	2691	non-coding (NR_034141, exon 4 of 4)	non-coding (NR_034141, exon 4 of 4)	7337	NR_034141	645591	Hs.658835	NR_034141	ENSG00000226869	LHFPL3-AS1	-	LHFPL3 antisense RNA 1	ncRNA
chr2-91157	chr2	172958874	172963988	+	162.2	5114	Intergenic	CpG	6047	NM_004405	1746	Hs.419	NM_004405	ENSG00000115844	DLX2	TES-1|TES1	distal-less homeobox 2	protein-coding
chr4-42933	chr4	112568526	112574623	+	162.1	6097	Intergenic	MER5B|DNA|hAT-Charlie	-494979	NM_152400	132720	Hs.23439	NM_152400		C4orf32	-	chromosome 4 open reading frame 32	protein-coding
chr14-15065	chr14	23446282	23452624	+	162.1	6342	intron (NM_001289097, intron 1 of 1)	intron (NM_001289097, intron 1 of 1)	2398	NM_032876	84962	Hs.655832	NM_032876	ENSG00000129474	AJUBA	JUB	ajuba LIM protein	protein-coding
chr3-85536	chr3	15331362	15336766	+	162.1	5404	intron (NM_001018009, intron 3 of 8)	intron (NM_001018009, intron 3 of 8)	38373	NR_046084	100505696	Hs.745026	NR_046084	ENSG00000224660	SH3BP5-AS1	-	SH3BP5 antisense RNA 1	ncRNA
chr6-24691	chr6	13614027	13617346	+	162.1	3319	TTS (NM_001242827)	TTS (NM_001242827)	127	NM_016167	51406	Hs.306242	NM_016167		NOL7	C6orf90|PQBP3|RARG-1|dJ223E5.2	nucleolar protein 7	protein-coding
chr1-129760	chr1	182257328	182261348	+	162.1	4020	intron (NR_104175, intron 2 of 2)	intron (NR_104175, intron 2 of 2)	23858	NR_104175	400799	Hs.634884	NR_104175	ENSG00000228918	LINC01344	GS1-122H1.2	long intergenic non-protein coding RNA 1344	ncRNA
chr2-96633	chr2	100495649	100500642	+	161.9	4993	intron (NM_001025108, intron 6 of 23)	intron (NM_001025108, intron 6 of 23)	223900	NM_001025108	3899	Hs.444414	NM_002285	ENSG00000144218	AFF3	LAF4|MLLT2-like	AF4/FMR2 family, member 3	protein-coding
chr3-83386	chr3	128943618	128949738	+	161.9	6120	Intergenic	Intergenic	-21775	NM_016128	22820	Hs.518250	NM_016128	ENSG00000181789	COPG1	COPG	coatomer protein complex subunit gamma 1	protein-coding
chr4-56842	chr4	159744293	159750084	+	161.9	5791	exon (NM_020840, exon 2 of 17)	exon (NM_020840, exon 2 of 17)	57006	NM_020840	57600	Hs.652441	NM_020840	ENSG00000052795	FNIP2	FNIPL|MAPO1	folliculin interacting protein 2	protein-coding
chr8-78420	chr8	116677695	116682111	+	161.8	4416	intron (NM_001282903, intron 1 of 6)	CpG	336	NM_001282902	7227	Hs.657018	NM_014112	ENSG00000104447	TRPS1	GC79|LGCR	trichorhinophalangeal syndrome I	protein-coding
chr4-38844	chr4	74568375	74573638	+	161.8	5263	Intergenic	Intergenic	-35217	NM_000584	3576	Hs.624	NM_000584	ENSG00000169429	CXCL8	GCP-1|GCP1|IL8|LECT|LUCT|LYNAP|MDNCF|MONAP|NAF|NAP-1|NAP1	chemokine (C-X-C motif) ligand 8	protein-coding
chr10-68153	chr10	128321661	128326590	+	161.8	4929	Intergenic	Intergenic	-114115	NM_001004298	118611	Hs.587663	NM_001004298	ENSG00000154493	C10orf90	FATS|bA422P15.2	chromosome 10 open reading frame 90	protein-coding
chr1-94399	chr1	207222613	207226286	+	161.8	3673	promoter-TSS (NM_018566)	promoter-TSS (NM_018566)	-27	NM_018566	55432	Hs.567533	NM_018566	ENSG00000180667	YOD1	DUBA8|OTUD2|PRO0907	YOD1 deubiquitinase	protein-coding
chr2-63242	chr2	209117117	209123210	+	161.6	6093	promoter-TSS (NM_005896)	promoter-TSS (NM_005896)	206	NR_046452	100507475	Hs.668038	NR_046452	ENSG00000231908	IDH1-AS1	-	IDH1 antisense RNA 1	ncRNA
chr3-52388	chr3	73045383	73049080	+	161.6	3697	exon (NM_174907, exon 2 of 9)	exon (NM_174907, exon 2 of 9)	1112	NM_174907	151987	Hs.431092	NM_174907		PPP4R2	PP4R2	protein phosphatase 4, regulatory subunit 2	protein-coding
chr8-105211	chr8	145021896	145027950	+	161.5	6054	5' UTR (NM_201380, exon 1 of 32)	5' UTR (NM_201380, exon 1 of 32)	121	NM_201380	5339	Hs.434248	NM_000445	ENSG00000178209	PLEC	EBS1|EBSMD|EBSND|EBSO|EBSOG|EBSPA|HD1|LGMD2Q|PCN|PLEC1|PLEC1b|PLTN	plectin	protein-coding
chr3-42747	chr3	41064300	41068183	+	161.5	3883	Intergenic	Intergenic	-174701	NM_001098209	1499	Hs.476018	NM_001904	ENSG00000168036	CTNNB1	CTNNB|MRD19|armadillo	catenin (cadherin-associated protein), beta 1	protein-coding
chr9-36337	chr9	130316847	130322138	+	161.2	5291	intron (NM_001035534, intron 1 of 13)	intron (NM_001035534, intron 1 of 13)	11904	NM_022833	64855	Hs.522401	NM_022833	ENSG00000136830	FAM129B	C9orf88|MEG-3|MINERVA|OC58|bA356B19.6	family with sequence similarity 129, member B	protein-coding
chr19-11376	chr19	3565459	3570688	+	161.2	5229	Intergenic	Intergenic	-4870	NM_006339	10362	Hs.406534	NM_006339	ENSG00000064961	HMG20B	BRAF25|BRAF35|HMGX2|HMGXB2|PP7706|SMARCE1r|SOXL|pp8857	high mobility group 20B	protein-coding
chr1-146663	chr1	117028096	117031872	+	161.1	3776	Intergenic	Intergenic	-8536	NR_125972
chr8-58185	chr8	104309870	104313291	+	161.1	3421	intron (NM_003506, intron 1 of 6)	CpG	521	NM_001164616	8323	Hs.591863	NM_003506	ENSG00000164930	FZD6	FZ-6|FZ6|HFZ6|NDNC10	frizzled class receptor 6	protein-coding
chr20-13227	chr20	43356373	43362580	+	161.1	6207	intron (NR_132377, intron 3 of 4)	LTR3B_|LTR|ERVK	-15012	NM_022358	60598	Hs.528664	NM_022358	ENSG00000124249	KCNK15	K2p15.1|KCNK11|KCNK14|KT3.3|TASK-5|TASK5|dJ781B1.1	potassium channel, two pore domain subfamily K, member 15	protein-coding
chr12-46971	chr12	15428141	15433698	+	161.1	5557	Intergenic	Intergenic	-44272	NM_030667	5800	Hs.160871	NM_002848	ENSG00000151490	PTPRO	GLEPP1|NPHS6|PTP-OC|PTP-U2|PTPROT|PTPU2|R-PTP-O	protein tyrosine phosphatase, receptor type, O	protein-coding
chr10-93096	chr10	14444803	14449252	+	161.1	4449	Intergenic	Intergenic	-21751	NR_036181	100422843		NR_036181	ENSG00000266321	MIR4293	-	microRNA 4293	ncRNA
chr12-62112	chr12	109224565	109229672	+	161.1	5107	intron (NM_018984, intron 2 of 14)	intron (NM_018984, intron 2 of 14)	3664	NR_030350	693204		NR_030350	ENSG00000207622	MIR619	MIRN619|hsa-mir-619	microRNA 619	ncRNA
chr12-10272	chr12	57522292	57528589	+	160.9	6297	intron (NM_002332, intron 1 of 88)	intron (NM_002332, intron 1 of 88)	3158	NM_002332	4035	Hs.162757	NM_002332	ENSG00000123384	LRP1	A2MR|APOER|APR|CD91|IGFBP3R|LRP|LRP1A|TGFBR5	LDL receptor related protein 1	protein-coding
chr10-31177	chr10	29516508	29520084	+	160.9	3576	Intergenic	Intergenic	-59694	NM_032517	84569	Hs.558572	NM_032517	ENSG00000120563	LYZL1	KAAG648|LYC2|PRO1278|bA534G20.1	lysozyme-like 1	protein-coding
chr1-136168	chr1	95327406	95333483	+	160.9	6077	exon (NM_001114106, exon 11 of 15)	exon (NM_001114106, exon 11 of 15)	44344	NM_152369	126969	Hs.483423	NM_152369	ENSG00000143036	SLC44A3	CTL3	solute carrier family 44, member 3	protein-coding
chr15-21780	chr15	93447812	93453045	+	160.9	5233	intron (NM_001042572, intron 2 of 12)	intron (NM_001042572, intron 2 of 12)	2799	NR_036136	100422995		NR_036136	ENSG00000264173	MIR3175	mir-3175	microRNA 3175	ncRNA
chr1-32291	chr1	211430840	211434899	+	160.8	4059	promoter-TSS (NM_018254)	promoter-TSS (NM_018254)	161	NM_001136225	55758	Hs.356399	NM_018254	ENSG00000117625	RCOR3	-	REST corepressor 3	protein-coding
chr19-27362	chr19	43766960	43771977	+	160.7	5017	intron (NM_001301708, intron 2 of 4)	LTR8A|LTR|ERV1	4247	NM_001301708
chr6-79458	chr6	129809994	129815585	+	160.7	5591	intron (NM_000426, intron 56 of 64)	intron (NM_000426, intron 56 of 64)	218581	NM_033515	93663	Hs.486458	NM_033515	ENSG00000146376	ARHGAP18	MacGAP|SENEX|bA307O14.2	Rho GTPase activating protein 18	protein-coding
chr10-38773	chr10	61145829	61150148	+	160.5	4319	Intergenic	MLT1B|LTR|ERVL-MaLR	-25327	NM_001143773	220965	Hs.607594	NM_198215	ENSG00000148541	FAM13C	FAM13C1	family with sequence similarity 13, member C	protein-coding
chr11-45524	chr11	74740457	74744191	+	160.4	3734	Intergenic	Intergenic	42374	NM_006656	10825	Hs.191074	NM_006656		NEU3	SIAL3	sialidase 3 (membrane sialidase)	protein-coding
chr4-58471	chr4	27917159	27922164	+	160.4	5005	Intergenic	Intergenic	700560	NR_125921
chr22-14538	chr22	40341437	40347734	+	160.4	6297	intron (NM_001291826, intron 2 of 6)	L2c|LINE|L2	1764	NM_001291825	9402	Hs.517499	NM_004810	ENSG00000100351	GRAP2	GADS|GRAP-2|GRB2L|GRBLG|GRID|GRPL|GrbX|Grf40|Mona|P38	GRB2-related adaptor protein 2	protein-coding
chr6-29459	chr6	10746926	10750366	+	160.1	3440	intron (NR_104454, intron 1 of 3)	AluSx|SINE|Alu	654	NM_001286488	81853	Hs.95600	NM_030969	ENSG00000137210	TMEM14B	-	transmembrane protein 14B	protein-coding
chr14-30362	chr14	32882348	32887264	+	160.1	4916	intron (NM_004274, intron 1 of 13)	L1MB3|LINE|L1	86327	NM_004274	9472	Hs.509083	NM_004274		AKAP6	ADAP100|ADAP6|AKAP100|PRKA6|mAKAP	A kinase (PRKA) anchor protein 6	protein-coding
chr10-70757	chr10	91036615	91040837	+	160.1	4222	Intergenic	Intergenic	-22980	NM_001547	3433	Hs.437609	NM_001547	ENSG00000119922	IFIT2	G10P2|GARG-39|IFI-54|IFI-54K|IFI54|IFIT-2|ISG-54 K|ISG-54K|ISG54|P54|cig42	interferon-induced protein with tetratricopeptide repeats 2	protein-coding
chr7-64293	chr7	28075904	28082364	+	159.9	6460	intron (NM_175061, intron 1 of 4)	intron (NM_175061, intron 1 of 4)	-140942	NR_034097	100128081	Hs.434307	NR_034097		JAZF1-AS1	-	JAZF1 antisense RNA 1	ncRNA
chr1-85245	chr1	28832569	28837214	+	159.9	4645	promoter-TSS (NR_004404)	promoter-TSS (NR_004404)	-179	NR_004404	26768		NR_004404		SNORA73B	105A|E1c|RNU105A|RNU17B|U17B	small nucleolar RNA, H/ACA box 73B	snoRNA
chr17-60974	chr17	13442244	13447703	+	159.9	5459	intron (NM_006042, intron 1 of 1)	intron (NM_006042, intron 1 of 1)	60286	NM_006042	9955	Hs.462270	NM_006042		HS3ST3A1	3-OST-3A|3OST3A1	heparan sulfate (glucosamine) 3-O-sulfotransferase 3A1	protein-coding
chr3-42902	chr3	47820177	47824772	+	159.9	4595	intron (NM_003074, intron 1 of 27)	intron (NM_003074, intron 1 of 27)	931	NM_003074	6599	Hs.476179	NM_003074	ENSG00000173473	SMARCC1	BAF155|CRACC1|Rsc8|SRG3|SWI3	SWI/SNF related, matrix associated, actin dependent regulator of chromatin, subfamily c, member 1	protein-coding
chr10-82209	chr10	17008317	17012396	+	159.8	4079	intron (NM_001081, intron 31 of 66)	intron (NM_001081, intron 31 of 66)	-150903	NM_012425	6251	Hs.524161	NM_012425	ENSG00000148484	RSU1	RSP-1	Ras suppressor protein 1	protein-coding
chr8-30323	chr8	128810467	128814193	+	159.8	3726	intron (NR_003367, intron 1 of 8)	MIRb|SINE|MIR	4122	NR_031609	100302185		NR_031609	ENSG00000275264	MIR1204	hsa-mir-1204	microRNA 1204	ncRNA
chr21-6099	chr21	33706186	33711320	+	159.7	5134	intron (NM_014825, intron 28 of 38)	intron (NM_014825, intron 28 of 38)	40878	NR_002996	677846	Hs.712293	NR_002996	ENSG00000200792	SNORA80A	ACA67|SNORA80	small nucleolar RNA, H/ACA box 80A	snoRNA
chr1-104642	chr1	110728393	110733657	+	159.5	5264	intron (NM_001010898, intron 6 of 11)	L2c|LINE|L2	21584	NR_046546	100873974	Hs.130515	NR_046546		KCNC4-AS1	-	KCNC4 antisense RNA 1 (head to head)	ncRNA
chr11-6383	chr11	89319386	89323286	+	159.5	3900	intron (NM_001143837, intron 1 of 20)	intron (NM_001143837, intron 1 of 20)	1443	NM_001143837	50507	Hs.371036	NM_016931	ENSG00000086991	NOX4	KOX|KOX-1|RENOX	NADPH oxidase 4	protein-coding
chr17-28284	chr17	57785030	57790083	+	159.5	5053	intron (NM_030938, intron 1 of 11)	AluY|SINE|Alu	-2597	NM_016077	51651	Hs.12677	NM_016077	ENSG00000141378	PTRH2	BIT1|CFAP37|CGI-147|IMNEPD|PTH|PTH 2|PTH2	peptidyl-tRNA hydrolase 2	protein-coding
chr8-8145	chr8	128910667	128914024	+	159.5	3357	intron (NR_003367, intron 2 of 8)	AluY|SINE|Alu	48624	NR_103558	641384	Hs.629674	NM_001037234	ENSG00000280055	TMEM75	-	transmembrane protein 75	ncRNA
chr2-68592	chr2	224900274	224906993	+	159.5	6719	promoter-TSS (NM_001136530)	promoter-TSS (NM_001136530)	-276	NM_001136530	5270	Hs.38449	NM_006216	ENSG00000135919	SERPINE2	GDN|GDNPF|PI-7|PI7|PN-1|PN1|PNI	serpin peptidase inhibitor, clade E (nexin, plasminogen activator inhibitor type 1), member 2	protein-coding
chr10-64832	chr10	11250461	11255060	+	159.4	4599	intron (NM_006561, intron 2 of 14)	intron (NM_006561, intron 2 of 14)	45767	NM_001025076	10659	Hs.309288	NM_006561	ENSG00000048740	CELF2	BRUNOL3|CUGBP2|ETR-3|ETR3|NAPOR	CUGBP, Elav-like family member 2	protein-coding
chr15-22491	chr15	49228239	49234356	+	159.4	6117	intron (NM_203349, intron 1 of 11)	intron (NM_203349, intron 1 of 11)	24344	NM_203349	399694	Hs.642615	NM_203349	ENSG00000185634	SHC4	RaLP|SHCD	SHC (Src homology 2 domain containing) family, member 4	protein-coding
chr9-44691	chr9	101732260	101737698	+	159.4	5438	intron (NM_001855, intron 2 of 41)	L2c|LINE|L2	28984	NM_001855	1306	Hs.409034	NM_001855	ENSG00000204291	COL15A1	-	collagen, type XV, alpha 1	protein-coding
chr6-64683	chr6	111872161	111877254	+	159.2	5093	intron (NR_034109, intron 1 of 1)	AluSx1|SINE|Alu	13856	NM_001164283	10758	Hs.561514	NM_147200	ENSG00000056972	TRAF3IP2	ACT1|C6orf2|C6orf4|C6orf5|C6orf6|CANDF8|CIKS|PSORS13	TRAF3 interacting protein 2	protein-coding
chr10-58560	chr10	28820293	28823970	+	159.2	3677	promoter-TSS (NM_100486)	promoter-TSS (NM_100486)	-290	NM_016628	51322	Hs.743224	NM_016628	ENSG00000095787	WAC	BM-016|PRO1741|Wwp4	WW domain containing adaptor with coiled-coil	protein-coding
chr6-4010	chr6	4294911	4297130	+	159.1	2219	Intergenic	Intergenic	-105757	NR_125874
chr8-42981	chr8	130541545	130546019	+	159.1	4474	intron (NR_130917, intron 1 of 3)	L1MEg|LINE|L1	43482	NR_130919
chr12-20124	chr12	76337051	76342753	+	159.1	5702	Intergenic	AluSc|SINE|Alu	85654	NM_007350	22822	Hs.602085	NM_007350	ENSG00000139289	PHLDA1	DT1P1B11|PHRIP|TDAG51	pleckstrin homology-like domain, family A, member 1	protein-coding
chr1-112430	chr1	153722101	153726396	+	159.1	4295	intron (NM_023015, intron 7 of 29)	intron (NM_023015, intron 7 of 29)	-23520	NM_024330	11000	Hs.438723	NM_024330	ENSG00000143554	SLC27A3	ACSVL3|FATP3|VLCS-3	solute carrier family 27 (fatty acid transporter), member 3	protein-coding
chr1-123401	chr1	230983078	230987724	+	159	4646	intron (NM_032800, intron 2 of 3)	intron (NM_032800, intron 2 of 3)	6381	NM_001136495	84886	Hs.520494	NM_032800	ENSG00000119280	C1orf198	-	chromosome 1 open reading frame 198	protein-coding
chr2-90978	chr2	164588010	164593704	+	159	5694	intron (NM_018086, intron 2 of 2)	intron (NM_018086, intron 2 of 2)	1656	NM_018086	55137	Hs.593650	NM_018086		FIGN	-	fidgetin	protein-coding
chr15-39955	chr15	69711727	69717735	+	158.8	6008	exon (NM_138555, exon 6 of 23)	exon (NM_138555, exon 6 of 23)	-7363	NR_132969
chr10-82739	chr10	29437835	29441872	+	158.8	4037	Intergenic	Intergenic	-138137	NM_032517	84569	Hs.558572	NM_032517	ENSG00000120563	LYZL1	KAAG648|LYC2|PRO1278|bA534G20.1	lysozyme-like 1	protein-coding
chr11-67359	chr11	75236074	75241229	+	158.8	5155	Intergenic	Intergenic	-2052	NM_030792	81544	Hs.503297	NM_030792	ENSG00000158555	GDPD5	GDE2|PP1665	glycerophosphodiester phosphodiesterase domain containing 5	protein-coding
chr11-25773	chr11	61098997	61103769	+	158.8	4772	promoter-TSS (NM_001923)	promoter-TSS (NM_001923)	-699	NM_001923	1642	Hs.290758	NM_001923	ENSG00000167986	DDB1	DDBA|UV-DDB1|XAP1|XPCE|XPE|XPE-BF	damage-specific DNA binding protein 1	protein-coding
chr9-43562	chr9	35904746	35910266	+	158.7	5520	TTS (NM_001039792)	TTS (NM_001039792)	1317	NM_001039792	646962	Hs.208081	NM_001039792	ENSG00000196196	HRCT1	LGLL338|PRO537|UNQ338	histidine rich carboxyl terminus 1	protein-coding
chr5-45131	chr5	77940156	77945338	+	158.7	5182	intron (NM_005779, intron 1 of 4)	intron (NM_005779, intron 1 of 4)	1901	NM_005779	10184	Hs.79299	NM_005779	ENSG00000145685	LHFPL2	-	lipoma HMGIC fusion partner-like 2	protein-coding
chr3-51008	chr3	15733424	15738543	+	158.5	5119	intron (NM_001195098, intron 17 of 27)	intron (NM_001195098, intron 17 of 27)	62075	NM_001195099	23243	Hs.335239	NM_015199	ENSG00000206560	ANKRD28	PITK|PPP1R65	ankyrin repeat domain 28	protein-coding
chr17-41757	chr17	58465321	58469525	+	158.4	4204	intron (NM_032582, intron 1 of 33)	intron (NM_032582, intron 1 of 33)	2163	NM_032582	84669	Hs.132868	NM_032582		USP32	NY-REN-60|USP10	ubiquitin specific peptidase 32	protein-coding
chr2-7824	chr2	178104925	178109712	+	158.4	4787	intron (NM_001313903, intron 1 of 4)	intron (NM_001313903, intron 1 of 4)	13420	NR_036075	100422824		NR_036075	ENSG00000265396	MIR3128	mir-3128	microRNA 3128	ncRNA
chr8-33354	chr8	126712013	126714796	+	158.3	2783	Intergenic	MSTB1|LTR|ERVL-MaLR	250037	NR_038447	100130231	Hs.729642	NR_038446	ENSG00000245164	LINC00861	-	long intergenic non-protein coding RNA 861	ncRNA
chr4-56598	chr4	153992240	153998063	+	158.3	5823	Intergenic	THE1B|LTR|ERVL-MaLR	-79119	NM_001130067	23321	Hs.435711	NM_015271	ENSG00000109654	TRIM2	CMT2R|RNF86	tripartite motif containing 2	protein-coding
chr3-51648	chr3	49056230	49060455	+	158.3	4225	promoter-TSS (NR_029690)	promoter-TSS (NR_029690)	162	NM_018114	55152	Hs.654815	NM_018114	ENSG00000178149	DALRD3	-	DALR anticodon binding domain containing 3	protein-coding
chr1-112962	chr1	162600948	162605114	+	158.3	4166	intron (NM_001014796, intron 1 of 18)	intron (NM_001014796, intron 1 of 18)	803	NM_001014796	4921	Hs.275757	NM_006182	ENSG00000162733	DDR2	MIG20a|NTRKR3|TKT|TYRO10	discoidin domain receptor tyrosine kinase 2	protein-coding
chr10-96186	chr10	88514383	88518779	+	158.1	4396	5' UTR (NM_004329, exon 1 of 13)	5' UTR (NM_004329, exon 1 of 13)	185	NM_004329	657	Hs.524477	NM_004329		BMPR1A	10q23del|ACVRLK3|ALK3|CD292|SKR5	bone morphogenetic protein receptor type IA	protein-coding
chr17-23787	chr17	55969296	55972883	+	158.1	3587	intron (NM_001271875, intron 1 of 10)	intron (NM_001271875, intron 1 of 10)	9661	NM_001292025	404093	Hs.46679	NM_001271875	ENSG00000180891	CUEDC1	-	CUE domain containing 1	protein-coding
chr8-49539	chr8	107329028	107333016	+	158.1	3988	intron (NM_001198533, intron 1 of 16)	L2c|LINE|L2	48616	NM_001198533	55074	Hs.127286	NM_018002	ENSG00000164830	OXR1	Nbla00307|TLDC3	oxidation resistance 1	protein-coding
chr5-51819	chr5	43599799	43605207	+	158.1	5408	promoter-TSS (NM_182977)	promoter-TSS (NM_182977)	-288	NM_012343	23530	Hs.482043	NM_012343	ENSG00000112992	NNT	GCCD4	nicotinamide nucleotide transhydrogenase	protein-coding
chr12-27244	chr12	77797827	77803316	+	158	5489	Intergenic	Intergenic	-341211	NM_203394	144455	Hs.416375	NM_203394	ENSG00000165891	E2F7	-	E2F transcription factor 7	protein-coding
chr10-65454	chr10	29921150	29925912	+	158	4762	5' UTR (NM_021738, exon 1 of 38)	5' UTR (NM_021738, exon 1 of 38)	370	NM_021738	6840	Hs.499209	NM_003174	ENSG00000197321	SVIL	-	supervillin	protein-coding
chr8-95432	chr8	107158706	107162685	+	157.8	3979	Intergenic	Intergenic	-87964	NR_125796	102723356	Hs.571413	NR_125796		ZFPM2-AS1	-	ZFPM2 antisense RNA 1	ncRNA
chr7-29732	chr7	116311670	116315726	+	157.7	4056	intron (NM_001127500, intron 1 of 20)	intron (NM_001127500, intron 1 of 20)	1239	NM_001127500	4233	Hs.132966	NM_000245	ENSG00000105976	MET	AUTS9|DFNB97|HGFR|RCCP2|c-Met	MET proto-oncogene, receptor tyrosine kinase	protein-coding
chr10-17286	chr10	47056059	47058486	+	157.7	2427	Intergenic	LTR8|LTR|ERV1	-26262	NM_001278794	5540	Hs.524719	NM_005972	ENSG00000204174	NPY4R	NPY4-R|PP1|PPYR1|Y4	neuropeptide Y receptor Y4	protein-coding
chr21-3390	chr21	45187354	45191644	+	157.5	4290	Intergenic	AluJb|SINE|Alu	6757	NM_000100	1476	Hs.695	NM_000100		CSTB	CST6|EPM1|EPM1A|PME|STFB|ULD	cystatin B (stefin B)	protein-coding
chr19-34907	chr19	39173207	39178565	+	157.4	5358	intron (NM_004924, intron 1 of 20)	intron (NM_004924, intron 1 of 20)	37619	NM_004924	81	Hs.270291	NM_004924		ACTN4	ACTININ-4|FSGS|FSGS1	actinin, alpha 4	protein-coding
chr8-48248	chr8	30580677	30586283	+	157.4	5606	intron (NM_000637, intron 1 of 12)	intron (NM_000637, intron 1 of 12)	2006	NM_001195103	2936	Hs.271510	NM_000637	ENSG00000104687	GSR	HEL-75|HEL-S-122m	glutathione reductase	protein-coding
chr1-137833	chr1	157961227	157966807	+	157.3	5580	intron (NM_001286349, intron 1 of 12)	intron (NM_001286349, intron 1 of 12)	954	NM_001286349	55243	Hs.272234	NM_018240	ENSG00000183853	KIRREL	NEPH1	kin of IRRE like (Drosophila)	protein-coding
chr17-51077	chr17	15163268	15168713	+	157.3	5445	promoter-TSS (NM_153321)	promoter-TSS (NM_153321)	-84	NM_153321	5376	Hs.372031	NM_000304	ENSG00000109099	PMP22	CMT1A|CMT1E|DSS|GAS-3|HMSNIA|HNPP|Sp110	peripheral myelin protein 22	protein-coding
chr3-123680	chr3	190230123	190235740	+	157.3	5617	intron (NM_001167929, intron 1 of 10)	MIRb|SINE|MIR	1091	NM_134470	3556	Hs.478673	NM_002182	ENSG00000196083	IL1RAP	C3orf13|IL-1RAcP|IL1R3	interleukin 1 receptor accessory protein	protein-coding
chr1-1122	chr1	145008754	145010467	+	157.3	1713	intron (NM_001198832, intron 3 of 45)	intron (NM_001198832, intron 3 of 45)	-12499	NM_001195260	9659	Hs.584841	NM_014644	ENSG00000178104	PDE4DIP	CMYA2|MMGL	phosphodiesterase 4D interacting protein	protein-coding
chr1-112511	chr1	155098771	155103292	+	157.1	4521	intron (NM_182685, intron 1 of 3)	intron (NM_182685, intron 1 of 3)	682	NM_004428	1942	Hs.516664	NM_004428	ENSG00000169242	EFNA1	B61|ECKLG|EFL1|EPLG1|LERK-1|LERK1|TNFAIP4	ephrin-A1	protein-coding
chr8-101955	chr8	99845543	99849255	+	157.1	3712	intron (NM_001256312, intron 3 of 12)	LTR23|LTR|ERV1	-9490	NM_006281	6788	Hs.492333	NM_006281	ENSG00000104375	STK3	KRS1|MST2	serine/threonine kinase 3	protein-coding
chr9-38047	chr9	89346274	89351529	+	157.1	5255	Intergenic	MLT2B3|LTR|ERVL	213203	NM_002048	2619	Hs.65029	NM_002048	ENSG00000180447	GAS1	-	growth arrest-specific 1	protein-coding
chr13-7501	chr13	49301734	49307463	+	156.8	5729	Intergenic	Intergenic	76751	NM_001308470
chr8-37590	chr8	55782564	55786119	+	156.8	3555	Intergenic	Tigger7|DNA|TcMar-Tigger	-230676	NM_052898	114786	Hs.130197	NM_052898		XKR4	XRG4	X-linked Kx blood group related 4	protein-coding
chr1-39670	chr1	236328855	236333620	+	156.7	4765	intron (NM_003272, intron 1 of 6)	intron (NM_003272, intron 1 of 6)	25405	NM_003272	7107	Hs.498160	NM_003272	ENSG00000077585	GPR137B	TM7SF1	G protein-coupled receptor 137B	protein-coding
chr7-60208	chr7	29896251	29902088	+	156.7	5837	intron (NM_001080529, intron 2 of 8)	LTR85a|LTR|Gypsy?	52999	NM_001080529	644150	Hs.380698	NM_001080529	ENSG00000122574	WIPF3	CR16	WAS/WASL interacting protein family, member 3	protein-coding
chr19-11876	chr19	43579921	43585048	+	156.7	5127	intron (NM_031246, intron 2 of 5)	LTR8A|LTR|ERV1	4409	NM_031246	5670	Hs.709200	NM_031246	ENSG00000242221	PSG2	CEA|PSBG2|PSG1	pregnancy specific beta-1-glycoprotein 2	protein-coding
chr19-32785	chr19	39146590	39152126	+	156.7	5536	intron (NM_004924, intron 1 of 20)	intron (NM_004924, intron 1 of 20)	11091	NM_004924	81	Hs.270291	NM_004924		ACTN4	ACTININ-4|FSGS|FSGS1	actinin, alpha 4	protein-coding
chr18-18978	chr18	77966525	77973069	+	156.7	6544	intron (NM_032510, intron 1 of 2)	L1MB3|LINE|L1	35600	NM_032510	84552	Hs.654920	NM_032510	ENSG00000178184	PARD6G	PAR-6G|PAR6gamma	par-6 family cell polarity regulator gamma	protein-coding
chr6-8928	chr6	7135921	7139483	+	156.7	3562	intron (NM_001003700, intron 1 of 11)	intron (NM_001003700, intron 1 of 11)	29616	NM_001003698	6239	Hs.298248	NM_002955	ENSG00000124782	RREB1	FINB|HNT|LZ321|RREB-1|Zep-1	ras responsive element binding protein 1	protein-coding
chr6-1153	chr6	4134272	4135809	+	156.7	1537	intron (NM_206836, intron 1 of 9)	intron (NM_206836, intron 1 of 9)	662	NM_001166010	10455	Hs.15250	NM_006117	ENSG00000198721	ECI2	ACBD2|DRS-1|DRS1|HCA88|PECI|dJ1013A10.3	enoyl-CoA delta isomerase 2	protein-coding
chr1-61659	chr1	244011897	244015383	+	156.6	3486	Intergenic	G-rich|Low_complexity|Low_complexity	-6754	NM_001206729	10000	Hs.498292	NM_005465	ENSG00000117020	AKT3	MPPH|MPPH2|PKB-GAMMA|PKBG|PRKBG|RAC-PK-gamma|RAC-gamma|STK-2	v-akt murine thymoma viral oncogene homolog 3	protein-coding
chr10-32486	chr10	178643	182973	+	156.6	4330	promoter-TSS (NM_001202464)	promoter-TSS (NM_001202464)	384	NM_001202465	10771	Hs.292265	NM_006624	ENSG00000015171	ZMYND11	BRAM1|BS69|MRD30	zinc finger, MYND-type containing 11	protein-coding
chr18-20235	chr18	55762427	55768522	+	156.6	6095	intron (NM_001144964, intron 1 of 30)	intron (NM_001144964, intron 1 of 30)	51016	NM_001144964	23327	Hs.185677	NM_015277	ENSG00000049759	NEDD4L	NEDD4-2|NEDD4.2|RSP5|hNEDD4-2	neural precursor cell expressed, developmentally down-regulated 4-like, E3 ubiquitin protein ligase	protein-coding
chr7-53411	chr7	75564072	75569879	+	156.4	5807	intron (NM_000941, intron 1 of 15)	AluSq2|SINE|Alu	-6126	NR_002955	677801	Hs.689708	NR_002955	ENSG00000201643	SNORA14A	ACA14a	small nucleolar RNA, H/ACA box 14A	snoRNA
chr3-123895	chr3	194870060	194874892	+	156.4	4832	intron (NR_102711, intron 1 of 1)	MER53|DNA|hAT	3876	NR_102710	101410543	Hs.658170	NR_102710	ENSG00000230266	XXYLT1-AS2	-	XXYLT1 antisense RNA 2	ncRNA
chr6-75256	chr6	477431	480567	+	156.4	3136	Intergenic	Intergenic	87260	NM_002460	3662	Hs.401013	NM_002460	ENSG00000137265	IRF4	LSIRF|MUM1|NF-EM5|SHEP8	interferon regulatory factor 4	protein-coding
chr12-42361	chr12	93566247	93571586	+	156.4	5339	intron (NR_120492, intron 1 of 2)	AluSz|SINE|Alu	774	NR_120492	102724933	Hs.663947	NR_120492	ENSG00000258171	LOC102724933	-	uncharacterized LOC102724933	ncRNA
chr1-47492	chr1	207062409	207066583	+	156.3	4174	Intergenic	MER44B|DNA|TcMar-Tigger	-6292	NM_001185157	11009	Hs.58831	NM_006850	ENSG00000162892	IL24	C49A|FISP|IL10B|MDA7|MOB5|ST16	interleukin 24	protein-coding
chr3-100045	chr3	42692851	42697662	+	156.3	4811	promoter-TSS (NM_145166)	promoter-TSS (NM_145166)	80	NM_145166	92999	Hs.409561	NM_145166		ZBTB47	ZNF651	zinc finger and BTB domain containing 47	protein-coding
chr4-28653	chr4	101435595	101441058	+	156.3	5463	intron (NM_001159694, intron 1 of 10)	intron (NM_001159694, intron 1 of 10)	924	NM_001159694	51705	Hs.152913	NM_016242	ENSG00000164035	EMCN	EMCN2|MUC14	endomucin	protein-coding
chr1-98988	chr1	156643739	156648017	+	156.1	4278	intron (NM_006617, intron 1 of 3)	intron (NM_006617, intron 1 of 3)	1311	NM_006617	10763	Hs.527971	NM_006617	ENSG00000132688	NES	Nbla00170	nestin	protein-coding
chr6-68684	chr6	82704351	82709403	+	156.1	5052	Intergenic	Intergenic	-182968	NR_126363
chr10-94193	chr10	32340786	32346269	+	156.1	5483	intron (NM_004521, intron 1 of 25)	intron (NM_004521, intron 1 of 25)	1844	NM_004521	3799	Hs.327736	NM_004521	ENSG00000170759	KIF5B	HEL-S-61|KINH|KNS|KNS1|UKHC	kinesin family member 5B	protein-coding
chr10-25349	chr10	29845351	29849248	+	156	3897	intron (NM_021738, intron 3 of 37)	intron (NM_021738, intron 3 of 37)	-13273	NR_030335	693189		NR_030335	ENSG00000207612	MIR604	MIRN604|hsa-mir-604	microRNA 604	ncRNA
chr2-70577	chr2	62683560	62689725	+	155.9	6165	Intergenic	Intergenic	46962	NM_198276	200728	Hs.308028	NM_198276	ENSG00000186889	TMEM17	-	transmembrane protein 17	protein-coding
chr17-69632	chr17	18085327	18091033	+	155.9	5706	exon (NM_017758, exon 1 of 4)	exon (NM_017758, exon 1 of 4)	1313	NM_017758	54890	Hs.744130	NM_017758	ENSG00000091542	ALKBH5	ABH5|OFOXD|OFOXD1	alkB homolog 5, RNA demethylase	protein-coding
chr1-125708	chr1	33803170	33807928	+	155.9	4758	intron (NM_198040, intron 8 of 13)	Tigger4a|DNA|TcMar-Tigger	-7456	NR_037400	100500853		NR_037400		MIR3605	mir-3605	microRNA 3605	ncRNA
chr16-22305	chr16	57833813	57839363	+	155.9	5550	promoter-TSS (NM_005550)	promoter-TSS (NM_005550)	-149	NM_001130100	3801	Hs.23131	NM_005550	ENSG00000140859	KIFC3	-	kinesin family member C3	protein-coding
chr21-9829	chr21	44577802	44583041	+	155.7	5239	Intergenic	(CA)n|Simple_repeat|Simple_repeat	-8697	NM_000394	1409	Hs.184085	NM_000394	ENSG00000160202	CRYAA	CRYA1|CTRCT9|HSPB4	crystallin alpha A	protein-coding
chr10-48850	chr10	111644169	111648501	+	155.7	4332	intron (NR_030724, intron 5 of 18)	intron (NR_030724, intron 5 of 18)	36976	NM_020383	7511	Hs.390623	NM_020383	ENSG00000108039	XPNPEP1	APP1|SAMP|XPNPEP|XPNPEPL|XPNPEPL1	X-prolyl aminopeptidase (aminopeptidase P) 1, soluble	protein-coding
chr1-163100	chr1	224619138	224624055	+	155.7	4917	exon (NM_001115113, exon 1 of 14)	exon (NM_001115113, exon 1 of 14)	405	NM_025160	80232	Hs.497873	NM_025160	ENSG00000162923	WDR26	CDW2|GID7|MIP2	WD repeat domain 26	protein-coding
chr10-64888	chr10	13388005	13391772	+	155.7	3767	intron (NM_012247, intron 1 of 8)	GC_rich|Low_complexity|Low_complexity	410	NM_001195604	22929	Hs.124027	NM_012247	ENSG00000086475	SEPHS1	SELD|SPS|SPS1	selenophosphate synthetase 1	protein-coding
chr1-26108	chr1	156097418	156100031	+	155.6	2613	intron (NM_001282624, intron 2 of 10)	intron (NM_001282624, intron 2 of 10)	2816	NM_001282624	4000	Hs.594444	NM_005572	ENSG00000160789	LMNA	CDCD1|CDDC|CMD1A|CMT2B1|EMD2|FPL|FPLD|FPLD2|HGPS|IDC|LDP1|LFP|LGMD1B|LMN1|LMNC|LMNL1|PRO1	lamin A/C	protein-coding
chr7-80057	chr7	30586397	30591688	+	155.6	5291	non-coding (NR_038889, exon 7 of 7)	non-coding (NR_038889, exon 7 of 7)	28353	NR_038889	401320	Hs.561708	NR_038889		LOC401320	-	uncharacterized LOC401320	ncRNA
chr10-76662	chr10	131933855	131938331	+	155.6	4476	intron (NM_006541, intron 1 of 10)	AluJb|SINE|Alu	1454	NM_006541	10539	Hs.42644	NM_006541	ENSG00000108010	GLRX3	GLRX4|GRX3|GRX4|PICOT|TXNL2|TXNL3	glutaredoxin 3	protein-coding
chr3-81938	chr3	66100232	66103745	+	155.6	3513	Intergenic	MLT1H2|LTR|ERVL-MaLR	-17297	NM_173471	115286	Hs.379386	NM_173471	ENSG00000144741	SLC25A26	SAMC	solute carrier family 25 (S-adenosylmethionine carrier), member 26	protein-coding
chr5-30486	chr5	65220633	65226495	+	155.6	5862	intron (NM_001006600, intron 1 of 23)	intron (NM_001006600, intron 1 of 23)	1182	NM_018695	55914	Hs.591774	NM_018695	ENSG00000112851	ERBB2IP	ERBIN|HEL-S-78|LAP2	erbb2 interacting protein	protein-coding
chr17-57268	chr17	7136054	7141731	+	155.4	5677	3' UTR (NM_001284518, exon 5 of 5)	3' UTR (NM_001284518, exon 5 of 5)	-1029	NM_004422	1856	Hs.118640	NM_004422	ENSG00000004975	DVL2	-	dishevelled segment polarity protein 2	protein-coding
chr1-132711	chr1	249131266	249135060	+	155.4	3794	intron (NM_024836, intron 1 of 3)	CpG	786	NM_024836	79894	Hs.521151	NM_024836	ENSG00000171161	ZNF672	-	zinc finger protein 672	protein-coding
chr9-40521	chr9	72647153	72653045	+	155.4	5892	Intergenic	LTR88b|LTR|Gypsy?	-8398	NM_153267	256691	Hs.547172	NM_153267	ENSG00000165072	MAMDC2	-	MAM domain containing 2	protein-coding
chr1-144064	chr1	33826713	33833412	+	155.3	6699	intron (NM_198040, intron 6 of 13)	intron (NM_198040, intron 6 of 13)	11132	NM_198040	1912	Hs.524271	NM_004427	ENSG00000134686	PHC2	EDR2|HPH2|PH2	polyhomeotic homolog 2 (Drosophila)	protein-coding
chr3-105739	chr3	193677333	193682820	+	155.1	5487	intron (NR_033944, intron 1 of 2)	intron (NR_033944, intron 1 of 2)	31951	NR_027764	100128023	Hs.730112	NR_027764		DPPA2P3	-	developmental pluripotency associated 2 pseudogene 3	pseudo
chr4-22951	chr4	143271683	143277316	+	155.1	5633	intron (NM_003866, intron 8 of 26)	intron (NM_003866, intron 8 of 26)	493105	NM_003866	8821	Hs.531403	NM_003866	ENSG00000109452	INPP4B	-	inositol polyphosphate-4-phosphatase type II B	protein-coding
chr8-82073	chr8	81168642	81171876	+	155.1	3234	Intergenic	Intergenic	16635	NR_049894	100847056		NR_049894	ENSG00000265588	MIR5708	-	microRNA 5708	ncRNA
chr9-50159	chr9	748770	753797	+	155.1	5027	Intergenic	MLT1I|LTR|ERVL-MaLR	44477	NM_153186	23189	Hs.306764	NM_015158	ENSG00000107104	KANK1	ANKRD15|CPSQ2|KANK	KN motif and ankyrin repeat domains 1	protein-coding
chr14-29560	chr14	77506976	77512274	+	155	5298	intron (NR_110554, intron 1 of 3)	intron (NR_110554, intron 1 of 3)	2233	NR_110554	283575	Hs.651736	NR_110554	ENSG00000246548	LOC283575	-	uncharacterized LOC283575	ncRNA
chr13-22425	chr13	110431231	110437103	+	155	5872	intron (NM_003749, intron 1 of 1)	intron (NM_003749, intron 1 of 1)	4747	NM_003749	8660	Hs.442344	NM_003749	ENSG00000185950	IRS2	IRS-2	insulin receptor substrate 2	protein-coding
chr19-18919	chr19	2163960	2169037	+	155	5077	intron (NM_032482, intron 1 of 27)	AluSq|SINE|Alu	2350	NM_032482	84444	Hs.713641	NM_032482	ENSG00000104885	DOT1L	DOT1|KMT4	DOT1-like histone H3K79 methyltransferase	protein-coding
chr4-51461	chr4	139934446	139940524	+	154.9	6078	intron (NM_012118, intron 1 of 2)	intron (NM_012118, intron 1 of 2)	572	NM_012118	25819	Hs.639842	NM_012118	ENSG00000151014	NOCT	CCR4L|CCRN4L|Ccr4c|NOC	nocturnin	protein-coding
chr6-10691	chr6	7140219	7142902	+	154.9	2683	intron (NM_001003700, intron 1 of 11)	CpG	33474	NM_001003698	6239	Hs.298248	NM_002955	ENSG00000124782	RREB1	FINB|HNT|LZ321|RREB-1|Zep-1	ras responsive element binding protein 1	protein-coding
chr1-88860	chr1	214611186	214615454	+	154.9	4268	intron (NM_005401, intron 3 of 18)	CR1_Mam|LINE|CR1	111704	NM_005401	5784	Hs.193557	NM_005401	ENSG00000152104	PTPN14	PEZ|PTP36	protein tyrosine phosphatase, non-receptor type 14	protein-coding
chr5-16889	chr5	172879807	172883836	+	154.9	4029	Intergenic	MLT1F1|LTR|ERVL-MaLR	107363	NR_107023	102465862		NR_107023	ENSG00000274994	MIR8056	hsa-mir-8056	microRNA 8056	ncRNA
chr6-39739	chr6	7150330	7153376	+	154.7	3046	intron (NM_001003700, intron 1 of 11)	intron (NM_001003700, intron 1 of 11)	43767	NM_001003698	6239	Hs.298248	NM_002955	ENSG00000124782	RREB1	FINB|HNT|LZ321|RREB-1|Zep-1	ras responsive element binding protein 1	protein-coding
chr15-16986	chr15	78361032	78366709	+	154.7	5677	intron (NM_144572, intron 1 of 12)	intron (NM_144572, intron 1 of 12)	6124	NM_015079	23102	Hs.567426	NM_015079	ENSG00000167202	TBC1D2B	-	TBC1 domain family, member 2B	protein-coding
chr11-40112	chr11	71749676	71753779	+	154.6	4103	intron (NR_104476, intron 2 of 24)	intron (NR_104476, intron 2 of 24)	26390	NR_104178	100128494	Hs.713607	NR_104178	ENSG00000251143	LOC100128494	-	uncharacterized LOC100128494	ncRNA
chr10-104260	chr10	103637836	103642424	+	154.4	4588	intron (NM_024541, intron 24 of 25)	intron (NM_024541, intron 24 of 25)	-36453	NM_173192	30819	Hs.97044	NM_014591	ENSG00000120049	KCNIP2	KCHIP2	Kv channel interacting protein 2	protein-coding
chr12-32912	chr12	26145633	26150443	+	154.4	4810	5' UTR (NM_001164747, exon 2 of 6)	5' UTR (NM_001164747, exon 2 of 6)	21350	NM_001164747	11228	Hs.696433	NM_007211	ENSG00000123094	RASSF8	C12orf2|HOJ1	Ras association (RalGDS/AF-6) domain family (N-terminal) member 8	protein-coding
chr11-61747	chr11	57528400	57532380	+	154.2	3980	intron (NM_001085467, intron 1 of 16)	intron (NM_001085467, intron 1 of 16)	1156	NM_001206885	1500	Hs.166011	NM_001331	ENSG00000198561	CTNND1	CAS|CTNND|P120CAS|P120CTN|p120|p120(CAS)|p120(CTN)	catenin (cadherin-associated protein), delta 1	protein-coding
chr22-8425	chr22	19840566	19844633	+	154.2	4067	promoter-TSS (NM_024627)	promoter-TSS (NM_024627)	-137	NM_053004	54584	Hs.105642	NM_053004		GNB1L	DGCRK3|FKSG1|GY2|WDR14|WDVCF	guanine nucleotide binding protein (G protein), beta polypeptide 1-like	protein-coding
chr19-11894	chr19	43726737	43731150	+	154.2	4413	intron (NR_033888, intron 4 of 8)	LTR8A|LTR|ERV1	-19017	NM_001276495	5672	Hs.711363	NM_002780	ENSG00000243137	PSG4	PSBG-4|PSBG-9|PSG9	pregnancy specific beta-1-glycoprotein 4	protein-coding
chr8-93977	chr8	82137269	82141571	+	154.2	4302	Intergenic	Intergenic	-53298	NM_001444	2171	Hs.408061	NM_001444	ENSG00000164687	FABP5	E-FABP|EFABP|KFABP|PA-FABP|PAFABP	fatty acid binding protein 5 (psoriasis-associated)	protein-coding
chr3-107775	chr3	41314471	41317700	+	154	3229	intron (NM_017886, intron 35 of 36)	intron (NM_017886, intron 35 of 36)	75143	NM_001904	1499	Hs.476018	NM_001904	ENSG00000168036	CTNNB1	CTNNB|MRD19|armadillo	catenin (cadherin-associated protein), beta 1	protein-coding
chr4-17075	chr4	30718813	30724889	+	153.9	6076	promoter-TSS (NM_002589)	promoter-TSS (NM_002589)	-179	NM_032456	5099	Hs.479439	NM_002589	ENSG00000169851	PCDH7	BH-Pcdh|BHPCDH|PPP1R120	protocadherin 7	protein-coding
chr3-58133	chr3	41306630	41311159	+	153.9	4529	intron (NM_017886, intron 35 of 36)	L1PA8A|LINE|L1	67952	NM_001904	1499	Hs.476018	NM_001904	ENSG00000168036	CTNNB1	CTNNB|MRD19|armadillo	catenin (cadherin-associated protein), beta 1	protein-coding
chr8-105822	chr8	18951486	18956578	+	153.9	5092	Intergenic	Intergenic	-82836	NM_015310	23362	Hs.434255	NM_015310	ENSG00000156011	PSD3	EFA6D|EFA6R|HCA67	pleckstrin and Sec7 domain containing 3	protein-coding
chr19-40012	chr19	43622779	43627724	+	153.9	4945	Intergenic	Intergenic	-38358	NM_031246	5670	Hs.709200	NM_031246	ENSG00000242221	PSG2	CEA|PSBG2|PSG1	pregnancy specific beta-1-glycoprotein 2	protein-coding
chr2-105485	chr2	134174764	134180507	+	153.9	5743	intron (NR_107007, intron 1 of 6)	intron (NR_107007, intron 1 of 6)	18577	NR_107007	102466866		NR_107007	ENSG00000263572	MIR7853	hsa-mir-7853	microRNA 7853	ncRNA
chr7-62346	chr7	116165657	116169783	+	153.9	4126	intron (NM_001753, intron 2 of 2)	intron (NM_001753, intron 2 of 2)	1308	NM_001172897	857	Hs.74034	NM_001753	ENSG00000105974	CAV1	BSCL3|CGL3|LCCNS|MSTP085|PPH3|VIP21	caveolin 1	protein-coding
chr1-99062	chr1	158978092	158981297	+	153.7	3205	promoter-TSS (NM_001206567)	promoter-TSS (NM_001206567)	12	NM_001206567	3428	Hs.380250	NM_005531	ENSG00000163565	IFI16	IFNGIP1|PYHIN2	interferon, gamma-inducible protein 16	protein-coding
chr3-63168	chr3	78927477	78931174	+	153.6	3697	intron (NM_001145845, intron 2 of 28)	intron (NM_001145845, intron 2 of 28)	139284	NM_133631	6091	Hs.744218	NM_002941	ENSG00000169855	ROBO1	DUTT1|SAX3	roundabout guidance receptor 1	protein-coding
chr17-43600	chr17	41150446	41155883	+	153.6	5437	intron (NM_000988, intron 3 of 4)	AluSc8|SINE|Alu	2718	NM_000988	6155	Hs.514196	NM_000988	ENSG00000131469	RPL27	L27	ribosomal protein L27	protein-coding
chr12-15357	chr12	24908294	24913867	+	153.6	5573	Intergenic	Intergenic	144242	NM_001178094	586	Hs.438993	NM_005504	ENSG00000060982	BCAT1	BCATC|BCT1|ECA39|MECA39|PNAS121|PP18	branched chain amino-acid transaminase 1, cytosolic	protein-coding
chr12-54450	chr12	12936718	12942550	+	153.6	5832	intron (NM_030817, intron 1 of 1)	MIRc|SINE|MIR	1093	NM_030817	81575	Hs.23388	NM_030817	ENSG00000178878	APOLD1	VERGE	apolipoprotein L domain containing 1	protein-coding
chr5-29468	chr5	158632538	158637654	+	153.6	5116	promoter-TSS (NM_001199382)	promoter-TSS (NM_001199382)	44	NM_001199381	153830	Hs.349306	NM_144726	ENSG00000145860	RNF145	-	ring finger protein 145	protein-coding
chr11-25956	chr11	65668968	65672354	+	153.5	3386	Intergenic	Intergenic	-2664	NM_001300855	8061	Hs.283565	NM_005438	ENSG00000175592	FOSL1	FRA|FRA1|fra-1	FOS-like antigen 1	protein-coding
chr1-95158	chr1	231273611	231277411	+	153.5	3800	Intergenic	Intergenic	-23163	NM_001004342	440730	Hs.655089	NM_001004342	ENSG00000119283	TRIM67	TNL	tripartite motif containing 67	protein-coding
chr13-9089	chr13	78426716	78430652	+	153.5	3936	intron (NR_103853, intron 6 of 6)	MER39|LTR|ERV1	35612	NR_103853	100505518	Hs.742215	NR_103853		EDNRB-AS1	-	EDNRB antisense RNA 1	ncRNA
chr7-61757	chr7	100463911	100467188	+	153.5	3277	promoter-TSS (NR_106935)	promoter-TSS (NR_106935)	-109	NR_106935	102466755		NR_106935	ENSG00000273985	MIR6875	hsa-mir-6875	microRNA 6875	ncRNA
chr17-31788	chr17	60555159	60558628	+	153.5	3469	intron (NM_001284333, intron 1 of 22)	CpG	507	NM_001284333	11011	Hs.445078	NM_006852		TLK2	HsHPK|PKU-ALPHA	tousled-like kinase 2	protein-coding
chr1-151861	chr1	228268818	228272204	+	153.5	3386	promoter-TSS (NM_001024227)	promoter-TSS (NM_001024227)	150	NM_001024226	375	Hs.286221	NM_001658	ENSG00000143761	ARF1	-	ADP-ribosylation factor 1	protein-coding
chr10-97311	chr10	102789994	102794507	+	153.3	4513	intron (NM_030971, intron 2 of 11)	CpG-3182	1254	NM_030971	81855	Hs.283844	NM_030971	ENSG00000107819	SFXN3	BA108L7.2|SFX3	sideroflexin 3	protein-coding
chr17-34026	chr17	76347316	76351438	+	153.2	4122	Intergenic	CpG	6783	NM_003955	9021	Hs.527973	NM_003955	ENSG00000184557	SOCS3	ATOD4|CIS3|Cish3|SOCS-3|SSI-3|SSI3	suppressor of cytokine signaling 3	protein-coding
chr10-93225	chr10	17069928	17073749	+	153	3821	intron (NM_001081, intron 27 of 66)	intron (NM_001081, intron 27 of 66)	99978	NM_001081	8029	Hs.166206	NM_001081	ENSG00000107611	CUBN	IFCR|MGA1|gp280	cubilin (intrinsic factor-cobalamin receptor)	protein-coding
chr6-14716	chr6	16740393	16742787	+	153	2394	intron (NM_001128164, intron 2 of 7)	intron (NM_001128164, intron 2 of 7)	20131	NM_001128164	6310	Hs.434961	NM_000332	ENSG00000124788	ATXN1	ATX1|D6S504E|SCA1	ataxin 1	protein-coding
chr12-21372	chr12	54751242	54755827	+	153	4585	intron (NR_120486, intron 1 of 3)	intron (NR_120486, intron 1 of 3)	4736	NM_020370	53831	Hs.306199	NM_020370	ENSG00000139572	GPR84	EX33|GPCR4	G protein-coupled receptor 84	protein-coding
chr10-70881	chr10	93556241	93560689	+	153	4448	promoter-TSS (NR_108071)	promoter-TSS (NR_108071)	314	NM_025235	80351	Hs.329327	NM_025235	ENSG00000107854	TNKS2	ARTD6|PARP-5b|PARP-5c|PARP5B|PARP5C|TANK2|TNKL|pART6	tankyrase, TRF1-interacting ankyrin-related ADP-ribose polymerase 2	protein-coding
chr10-50040	chr10	34813629	34818212	+	153	4583	intron (NM_019619, intron 2 of 24)	intron (NM_019619, intron 2 of 24)	288333	NM_001184790	56288	Hs.131489	NM_019619	ENSG00000148498	PARD3	ASIP|Baz|PAR3|PAR3alpha|PARD-3|PARD3A|PPP1R118|SE2-5L16|SE2-5LT1|SE2-5T2	par-3 family cell polarity regulator	protein-coding
chr6-11956	chr6	16317360	16320165	+	153	2805	intron (NM_001128164, intron 7 of 7)	intron (NM_001128164, intron 7 of 7)	79951	NM_006877	2766	Hs.484741	NM_006877	ENSG00000137198	GMPR	GMPR 1|GMPR1	guanosine monophosphate reductase	protein-coding
chr4-51694	chr4	146097655	146102665	+	152.9	5010	intron (NM_001102653, intron 1 of 20)	intron (NM_001102653, intron 1 of 20)	672	NM_001102653	54726	Hs.270851	NM_017493	ENSG00000164164	OTUD4	DUBA6|HIN1|HSHIN1	OTU deubiquitinase 4	protein-coding
chr10-78676	chr10	63594544	63598638	+	152.7	4094	Intergenic	Intergenic	-64422	NM_032199	84159	Hs.535297	NM_032199	ENSG00000150347	ARID5B	DESRT|MRF-2|MRF2	AT rich interactive domain 5B (MRF1-like)	protein-coding
chr2-68810	chr2	232062317	232067275	+	152.7	4958	intron (NM_001291656, intron 1 of 20)	intron (NM_001291656, intron 1 of 20)	1536	NM_001291656	80210	Hs.162411	NM_025139	ENSG00000135931	ARMC9	ARM|KU-MEL-1|NS21	armadillo repeat containing 9	protein-coding
chr17-41550	chr17	54989458	54993259	+	152.6	3801	promoter-TSS (NM_005082)	promoter-TSS (NM_005082)	51	NM_005082	7706	Hs.528952	NM_005082	ENSG00000121060	TRIM25	EFP|RNF147|Z147|ZNF147	tripartite motif containing 25	protein-coding
chr3-48099	chr3	25631635	25635531	+	152.6	3896	intron (NR_110893, intron 5 of 6)	intron (NR_110893, intron 5 of 6)	72280	NM_001068	7155	Hs.475733	NM_001068	ENSG00000077097	TOP2B	TOPIIB|top2beta	topoisomerase (DNA) II beta	protein-coding
chr2-22087	chr2	25701924	25706697	+	152.6	4773	intron (NM_021907, intron 10 of 20)	MIR|SINE|MIR	-138851	NM_175629	1788	Hs.515840	NM_022552	ENSG00000119772	DNMT3A	DNMT3A2|M.HsaIIIA|TBRS	DNA (cytosine-5-)-methyltransferase 3 alpha	protein-coding
chr11-58377	chr11	67138722	67143197	+	152.6	4475	intron (NM_001166212, intron 1 of 2)	CpG	247	NM_013246	23529	Hs.502977	NM_013246	ENSG00000175505	CLCF1	BSF-3|BSF3|CISS2|CLC|NNT-1|NNT1|NR6	cardiotrophin-like cytokine factor 1	protein-coding
chr6-26112	chr6	10162480	10165164	+	152.5	2684	Intergenic	Intergenic	-248729	NR_033910	100130275	Hs.661431	NR_033910		TFAP2A-AS1	-	TFAP2A antisense RNA 1	ncRNA
chr19-37225	chr19	39560758	39566136	+	152.3	5378	Intergenic	Intergenic	-11498	NM_001004318	390928	Hs.448934	NM_001004318	ENSG00000183760	PAPL	-	iron/zinc purple acid phosphatase-like protein	protein-coding
chr11-8814	chr11	62623599	62627749	+	152.3	4150	intron (NM_001012664, intron 1 of 9)	L2|LINE|L2	2190	NM_002394	6520	Hs.502769	NM_002394	ENSG00000168003	SLC3A2	4F2|4F2HC|4T2HC|CD98|CD98HC|MDU1|NACAE	solute carrier family 3 (amino acid transporter heavy chain), member 2	protein-coding
chr7-72065	chr7	128169701	128173641	+	152.3	3940	Intergenic	CpG	54888	NM_018396	55798	Hs.433213	NM_018396	ENSG00000165055	METTL2B	METL|METTL2|METTL2A|PSENIP1	methyltransferase like 2B	protein-coding
chr2-100799	chr2	234837454	234841967	+	152.3	4513	intron (NM_024080, intron 3 of 25)	intron (NM_024080, intron 3 of 25)	13667	NM_024080	79054	Hs.366053	NM_024080	ENSG00000144481	TRPM8	LTRPC6|TRPP8	transient receptor potential cation channel, subfamily M, member 8	protein-coding
chrX-3559	chrX	21900557	21905987	+	152.3	5430	3' UTR (NM_015884, exon 11 of 11)	3' UTR (NM_015884, exon 11 of 11)	29167	NM_206923	404281	Hs.673601	NM_206923	ENSG00000230797	YY2	ZNF631	YY2 transcription factor	protein-coding
chr8-73381	chr8	102701391	102705150	+	152.3	3759	intron (NM_001040624, intron 7 of 7)	intron (NM_001040624, intron 7 of 7)	100169	NM_032041	83988	Hs.492427	NM_032041	ENSG00000104490	NCALD	-	neurocalcin delta	protein-coding
chr9-53446	chr9	124029513	124034303	+	152.3	4790	intron (NM_001127662, intron 1 of 16)	intron (NM_001127662, intron 1 of 16)	1528	NM_001127666	2934	Hs.522373	NM_000177	ENSG00000148180	GSN	ADF|AGEL	gelsolin	protein-coding
chr1-120873	chr1	167903291	167908268	+	152.3	4977	promoter-TSS (NM_018442)	promoter-TSS (NM_018442)	-18	NM_001198957	55827	Hs.435741	NM_018442	ENSG00000143164	DCAF6	1200006M05Rik|ARCAP|IQWD1|MSTP055|NRIP|PC326	DDB1 and CUL4 associated factor 6	protein-coding
chr13-15980	chr13	97856875	97862536	+	152.2	5661	Intergenic	THE1B|LTR|ERVL-MaLR	-14838	NM_001306070
chr4-24070	chr4	57943929	57949946	+	152	6017	intron (NM_001253835, intron 1 of 3)	intron (NM_001253835, intron 1 of 3)	-28991	NR_034081	255130	Hs.691061	NR_034081	ENSG00000245067	IGFBP7-AS1	-	IGFBP7 antisense RNA 1	ncRNA
chr1-113738	chr1	185406768	185410859	+	152	4091	Intergenic	L2|LINE|L2	-104642	NR_038424	100288079	Hs.131220	NR_038424	ENSG00000261024	GS1-279B7.1	-	microtubule-associated protein 1 light chain 3 beta pseudogene	pseudo
chr6-112890	chr6	47040538	47046649	+	152	6111	Intergenic	Intergenic	-33494	NM_153840	266977	Hs.733762	NM_025048	ENSG00000153292	ADGRF1	GPR110|KPG_012|PGR19|hGPCR36	adhesion G protein-coupled receptor F1	protein-coding
chr1-108268	chr1	235120473	235124432	+	152	3959	Intergenic	LTR54|LTR|ERV1	-22706	NR_125945
chr17-31835	chr17	62292638	62296860	+	152	4222	intron (NM_018469, intron 1 of 11)	intron (NM_018469, intron 1 of 11)	13367	NM_001288733	55852	Hs.175414	NM_018469	ENSG00000136478	TEX2	HT008|TMEM96	testis expressed 2	protein-coding
chr1-87028	chr1	147146006	147150067	+	152	4061	Intergenic	MIRb|SINE|MIR	-5402	NM_016361	51205	Hs.562154	NM_016361		ACP6	ACPL1|LPAP|PACPL1	acid phosphatase 6, lysophosphatidic	protein-coding
chr21-7287	chr21	42621503	42627250	+	151.9	5747	intron (NM_138992, intron 7 of 7)	intron (NM_138992, intron 7 of 7)	-64285	NM_058186	54097	Hs.473877	NM_058186		FAM3B	2-21|C21orf11|C21orf76|ORF9|PANDER|PRED44	family with sequence similarity 3, member B	protein-coding
chr15-28649	chr15	57023782	57029324	+	151.9	5542	promoter-TSS (NM_001002843)	promoter-TSS (NM_001002843)	-269	NM_001002844	54816	Hs.511477	NM_017661	ENSG00000137871	ZNF280D	SUHW4|ZNF634	zinc finger protein 280D	protein-coding
chr3-100562	chr3	49709063	49713155	+	151.9	4092	promoter-TSS (NM_001640)	promoter-TSS (NM_001640)	-326	NM_001640	327	Hs.517969	NM_001640	ENSG00000164062	APEH	AARE|ACPH|APH|D3F15S2|D3S48E|DNF15S2|OPH	acylaminoacyl-peptide hydrolase	protein-coding
chr8-49152	chr8	94711072	94714940	+	151.9	3868	promoter-TSS (NR_033858)	promoter-TSS (NR_033858)	271	NR_104268	137392	Hs.125038	NM_145269	ENSG00000188343	FAM92A1	-	family with sequence similarity 92, member A1	protein-coding
chr2-109492	chr2	240186156	240190736	+	151.8	4580	intron (NM_006037, intron 2 of 26)	intron (NM_006037, intron 2 of 26)	-38711	NR_036229	100423043		NR_036229	ENSG00000265215	MIR4269	-	microRNA 4269	ncRNA
chr1-83212	chr1	205415356	205419142	+	151.8	3786	TTS (NR_029893)	TTS (NR_029893)	277	NR_029893	442891		NR_029893	ENSG00000199059	MIR135B	MIRN135B|mir-135b	microRNA 135b	ncRNA
chr20-14591	chr20	55360920	55365419	+	151.8	4499	Intergenic	L3b|LINE|CR1	158811	NM_003222	7022	Hs.473152	NM_003222	ENSG00000087510	TFAP2C	AP2-GAMMA|ERF1|TFAP2G|hAP-2g	transcription factor AP-2 gamma (activating enhancer binding protein 2 gamma)	protein-coding
chr17-63863	chr17	73803379	73807217	+	151.8	3838	intron (NM_001080419, intron 1 of 15)	intron (NM_001080419, intron 1 of 15)	24378	NM_001080419	85451	Hs.584768	NM_001080419	ENSG00000132478	UNK	UNKEMPT|ZC3H5|ZC3HDC5	unkempt family zinc finger	protein-coding
chr8-4893	chr8	91681718	91684564	+	151.6	2846	Intergenic	Intergenic	-25008	NM_001146273	169200	Hs.567759	NM_001008495	ENSG00000180694	TMEM64	-	transmembrane protein 64	protein-coding
chr3-85638	chr3	15794060	15798841	+	151.6	4781	intron (NM_001195098, intron 3 of 27)	AluSq|SINE|Alu	1608	NM_001195099	23243	Hs.335239	NM_015199	ENSG00000206560	ANKRD28	PITK|PPP1R65	ankyrin repeat domain 28	protein-coding
chr12-65462	chr12	65926860	65932499	+	151.6	5639	intron (NR_120432, intron 4 of 4)	L2c|LINE|L2	106473	NR_120434	100507065	Hs.591038	NR_120431	ENSG00000250748	LOC100507065	-	uncharacterized LOC100507065	ncRNA
chr3-53502	chr3	174156214	174160287	+	151.5	4073	Intergenic	MIR|SINE|MIR	-418861	NM_207015	254827	Hs.565848	NM_207015	ENSG00000177694	NAALADL2	-	N-acetylated alpha-linked acidic dipeptidase-like 2	protein-coding
chr17-37904	chr17	74733599	74737706	+	151.5	4107	intron (NM_001242532, intron 2 of 12)	intron (NM_001242532, intron 2 of 12)	2069	NM_024311	79157	Hs.73965	NM_024311	ENSG00000092931	MFSD11	ET	major facilitator superfamily domain containing 11	protein-coding
chr7-50013	chr7	72933594	72938201	+	151.3	4607	intron (NM_032408, intron 1 of 19)	CpG	718	NM_032408	9031	Hs.743372	NM_023005	ENSG00000009954	BAZ1B	WBSCR10|WBSCR9|WSTF	bromodomain adjacent to zinc finger domain 1B	protein-coding
chr10-76680	chr10	134233239	134238058	+	151.2	4819	Intergenic	Intergenic	-23066	NM_173541	170393	Hs.375059	NM_173541		C10orf91	bA432J24.4	chromosome 10 open reading frame 91	protein-coding
chr5-30060	chr5	39100424	39105371	+	151.2	4947	Intergenic	Intergenic	-28387	NM_152756	253260	Hs.407926	NM_152756	ENSG00000164327	RICTOR	AVO3|PIA|hAVO3	RPTOR independent companion of MTOR, complex 2	protein-coding
chr10-24519	chr10	91461424	91467475	+	151.2	6051	intron (NM_001284259, intron 1 of 32)	AluSg7|SINE|Alu	3102	NM_001284259	9585	Hs.240	NM_016195	ENSG00000138182	KIF20B	CT90|KRMP1|MPHOSPH1|MPP-1|MPP1	kinesin family member 20B	protein-coding
chr10-89245	chr10	65387539	65391667	+	150.9	4128	Intergenic	Intergenic	108480	NM_001001330	221035	Hs.499833	NM_001001330	ENSG00000165476	REEP3	C10orf74	receptor accessory protein 3	protein-coding
chr7-10841	chr7	104623216	104626407	+	150.9	3191	non-coding (NR_039981, exon 1 of 1)	non-coding (NR_039981, exon 1 of 1)	6801	NR_039981	100216546	Hs.369356	NR_039981		LINC01004	-	long intergenic non-protein coding RNA 1004	ncRNA
chr8-23386	chr8	101319784	101322967	+	150.8	3183	intron (NM_001280539, intron 2 of 10)	intron (NM_001280539, intron 2 of 10)	1019	NM_183419	25897	Hs.292882	NM_015435	ENSG00000034677	RNF19A	RNF19	ring finger protein 19A, RBR E3 ubiquitin protein ligase	protein-coding
chr4-24636	chr4	114679600	114684676	+	150.8	5076	intron (NM_172127, intron 1 of 17)	CpG	945	NM_172127	817	Hs.144114	NM_001221	ENSG00000145349	CAMK2D	CAMKD	calcium/calmodulin-dependent protein kinase II delta	protein-coding
chr10-40509	chr10	29534683	29538010	+	150.6	3327	Intergenic	Intergenic	-41644	NM_032517	84569	Hs.558572	NM_032517	ENSG00000120563	LYZL1	KAAG648|LYC2|PRO1278|bA534G20.1	lysozyme-like 1	protein-coding
chr18-10331	chr18	60189333	60195256	+	150.6	5923	intron (NR_126534, intron 1 of 14)	intron (NR_126534, intron 1 of 14)	1636	NR_126534
chr1-118071	chr1	52033836	52039123	+	150.5	5287	Intergenic	MIRc|SINE|MIR	-46067	NM_148906	114883	Hs.21938	NM_024586	ENSG00000117859	OSBPL9	ORP-9|ORP9	oxysterol binding protein-like 9	protein-coding
chr1-105346	chr1	154377887	154381596	+	150.5	3709	intron (NM_181359, intron 1 of 8)	intron (NM_181359, intron 1 of 8)	2072	NM_001206866	3570	Hs.135087	NM_000565	ENSG00000160712	IL6R	CD126|IL-6R-1|IL-6RA|IL6Q|IL6RA|IL6RQ|gp80	interleukin 6 receptor	protein-coding
chr10-92264	chr10	127896222	127900134	+	150.5	3912	intron (NM_001288973, intron 3 of 22)	intron (NM_001288973, intron 3 of 22)	178949	NM_001288973	8038	Hs.594351	NM_003474	ENSG00000148848	ADAM12	ADAM12-OT1|CAR10|MCMP|MCMPMltna|MLTN|MLTNA	ADAM metallopeptidase domain 12	protein-coding
chr10-75671	chr10	103812528	103816452	+	150.3	3924	intron (NM_024541, intron 1 of 25)	AluSq|SINE|Alu	1442	NM_024541	79591	Hs.16004	NM_024541	ENSG00000120029	C10orf76	-	chromosome 10 open reading frame 76	protein-coding
chr2-93486	chr2	240193991	240198746	+	150.3	4755	intron (NM_006037, intron 2 of 26)	intron (NM_006037, intron 2 of 26)	-30789	NR_036229	100423043		NR_036229	ENSG00000265215	MIR4269	-	microRNA 4269	ncRNA
chr12-43427	chr12	9268823	9273453	+	150.3	4630	Intergenic	MLT1J|LTR|ERVL-MaLR	-2580	NM_000014	2	Hs.88556	NM_000014	ENSG00000175899	A2M	A2MD|CPAMD5|FWP007|S863-7	alpha-2-macroglobulin	protein-coding
chr22-9071	chr22	21354693	21357975	+	150.2	3282	promoter-TSS (NM_030573)	promoter-TSS (NM_030573)	70	NM_001008695	80764	Hs.512756	NM_030573	ENSG00000184436	THAP7	-	THAP domain containing 7	protein-coding
chr3-81410	chr3	57540994	57544470	+	150.2	3476	exon (NM_177966, exon 1 of 3)	exon (NM_177966, exon 1 of 3)	751	NM_177966	201626	Hs.572993	NM_177966		PDE12	2'-PDE	phosphodiesterase 12	protein-coding
chr3-52243	chr3	69868099	69870444	+	150.2	2345	intron (NM_006722, intron 1 of 9)	MER33|DNA|hAT-Charlie	-46104	NM_198177	4286	Hs.166017	NM_000248	ENSG00000187098	MITF	CMM8|MI|WS2|WS2A|bHLHe32	microphthalmia-associated transcription factor	protein-coding
chr14-21624	chr14	74219660	74224947	+	150.2	5287	intron (NM_001043318, intron 1 of 11)	intron (NM_001043318, intron 1 of 11)	-3147	NR_039727	100616158		NR_039727	ENSG00000264741	MIR4505	mir-4505	microRNA 4505	ncRNA
chr12-40433	chr12	7033715	7039215	+	150.2	5500	intron (NM_001007026, intron 1 of 9)	intron (NM_001007026, intron 1 of 9)	-1015	NM_001940	1822	Hs.143766	NM_001940	ENSG00000111676	ATN1	B37|D12S755E|DRPLA|HRS|NOD	atrophin 1	protein-coding
chr19-40974	chr19	3605462	3609947	+	150.2	4485	promoter-TSS (NM_001060)	promoter-TSS (NM_001060)	459	NR_038865	404665	Hs.719726	NM_001012712	ENSG00000226800	CACTIN-AS1	C19orf29-AS1|C19orf29OS	CACTIN antisense RNA 1	ncRNA
chr10-88421	chr10	33243151	33247180	+	150.1	4029	intron (NM_002211, intron 1 of 15)	intron (NM_002211, intron 1 of 15)	1657	NM_133376	3688	Hs.643813	NM_002211	ENSG00000150093	ITGB1	CD29|FNRB|GPIIA|MDF2|MSK12|VLA-BETA|VLAB	integrin beta 1	protein-coding
chr16-26291	chr16	89986467	89991529	+	150.1	5062	promoter-TSS (NM_006086)	promoter-TSS (NM_006086)	581	NM_001197181	10381	Hs.511743	NM_006086	ENSG00000258947	TUBB3	CDCBM|CDCBM1|CFEOM3|CFEOM3A|FEOM3|TUBB4|beta-4	tubulin, beta 3 class III	protein-coding
chr22-17551	chr22	22219756	22223466	+	150.1	3710	intron (NM_002745, intron 1 of 8)	CpG	359	NM_138957	5594	Hs.431850	NM_002745	ENSG00000100030	MAPK1	ERK|ERK-2|ERK2|ERT1|MAPK2|P42MAPK|PRKM1|PRKM2|p38|p40|p41|p41mapk|p42-MAPK	mitogen-activated protein kinase 1	protein-coding
chr5-54289	chr5	138607175	138612874	+	149.9	5699	intron (NM_001282278, intron 1 of 16)	intron (NM_001282278, intron 1 of 16)	583	NM_001194954	9782	Hs.268939	NM_018834	ENSG00000015479	MATR3	ALS21|MPD2|VCPDM	matrin 3	protein-coding
chr5-56549	chr5	57752910	57758438	+	149.9	5528	exon (NM_006622, exon 1 of 14)	exon (NM_006622, exon 1 of 14)	292	NM_001252226	10769	Hs.398157	NM_006622	ENSG00000145632	PLK2	SNK|hPlk2|hSNK	polo-like kinase 2	protein-coding
chr17-31491	chr17	48254974	48259733	+	149.9	4759	Intergenic	Intergenic	-7516	NR_024192	373861	Hs.25934	NM_194072		HILS1	H1.9	histone linker H1 domain, spermatid-specific 1, pseudogene	pseudo
chr2-93712	chr2	9558994	9565011	+	149.9	6017	intron (NM_022334, intron 1 of 5)	L2|LINE|L2	1641	NM_004763	9270	Hs.467662	NM_004763	ENSG00000119185	ITGB1BP1	ICAP-1A|ICAP-1B|ICAP-1alpha|ICAP1|ICAP1A|ICAP1B	integrin beta 1 binding protein 1	protein-coding
chr4-36835	chr4	127696310	127701431	+	149.8	5121	Intergenic	(TA)n|Simple_repeat|Simple_repeat	-855217	NM_015693	27152	Hs.391481	NM_015693		INTU	INT|PDZD6|PDZK6	inturned planar cell polarity protein	protein-coding
chr11-55649	chr11	96036575	96041956	+	149.8	5381	intron (NM_032427, intron 1 of 4)	intron (NM_032427, intron 1 of 4)	-35337	NR_036125	100422991		NR_036125	ENSG00000266192	MIR1260B	mir-1260b	microRNA 1260b	ncRNA
chr10-64647	chr10	4172317	4175927	+	149.8	3610	Intergenic	Intergenic	80204	NR_120632	101927964	Hs.737041	NR_120632	ENSG00000236990	LOC101927964	-	uncharacterized LOC101927964	ncRNA
chr18-8339	chr18	11319855	11326203	+	149.8	6348	Intergenic	Intergenic	-165540	NR_110779	101927433	Hs.331210	NR_110778	ENSG00000267252	LINC01255	-	long intergenic non-protein coding RNA 1255	ncRNA
chr5-67213	chr5	73849994	73854848	+	149.6	4854	Intergenic	Intergenic	-19620	NR_126354
chr5-31937	chr5	173206799	173211676	+	149.6	4877	Intergenic	Intergenic	8708	NR_108028	101928154	Hs.366725	NR_108028		LINC01485	-	long intergenic non-protein coding RNA 1485	ncRNA
chr15-12067	chr15	50427193	50431821	+	149.6	4628	Intergenic	Intergenic	-18088	NR_073597	79895	Hs.511311	NM_024837	ENSG00000104043	ATP8B4	ATPIM	ATPase, class I, type 8B, member 4	protein-coding
chr8-28159	chr8	74471545	74475820	+	149.6	4275	intron (NM_001164385, intron 9 of 9)	intron (NM_001164385, intron 9 of 9)	141373	NR_038406	100128126	Hs.679921	NR_038406	ENSG00000253302	STAU2-AS1	-	STAU2 antisense RNA 1	ncRNA
chr2-49863	chr2	153411325	153416577	+	149.6	5252	intron (NM_052905, intron 4 of 25)	intron (NM_052905, intron 4 of 25)	160024	NM_017892	55660	Hs.643580	NM_017892	ENSG00000196504	PRPF40A	FBP-11|FBP11|FLAF1|FNBP3|HIP-10|HIP10|HYPA|NY-REN-6|Prp40	PRP40 pre-mRNA processing factor 40 homolog A	protein-coding
chr8-32998	chr8	103875336	103878094	+	149.6	2758	promoter-TSS (NM_001301668)	promoter-TSS (NM_001301668)	216	NR_126338
chr11-73771	chr11	122007020	122012506	+	149.6	5486	intron (NR_024430, intron 3 of 3)	LTR33|LTR|ERVL	7538	NR_029477	406882		NR_029477	ENSG00000198975	MIRLET7A2	LET7A2|MIRNLET7A2|let-7a-2	microRNA let-7a-2	ncRNA
chr6-15340	chr6	5498989	5501231	+	149.5	2242	intron (NM_006567, intron 4 of 6)	intron (NM_006567, intron 4 of 6)	-41802	NR_125848	101927972	Hs.668417	NR_125846	ENSG00000269985	LOC101927972	-	uncharacterized LOC101927972	ncRNA
chr8-15537	chr8	130737189	130740783	+	149.5	3594	Intergenic	Intergenic	-46501	NR_130917
chr12-24552	chr12	27725368	27730495	+	149.4	5127	intron (NM_001198915, intron 1 of 26)	intron (NM_001198915, intron 1 of 26)	50886	NM_001198916	8496	Hs.172445	NM_003622	ENSG00000110841	PPFIBP1	L2|SGT2|hSGT2|hSgt2p	PTPRF interacting protein, binding protein 1 (liprin beta 1)	protein-coding
chr18-15385	chr18	43840273	43845170	+	149.4	4897	intron (NM_001008239, intron 3 of 3)	intron (NM_001008239, intron 3 of 3)	-71466	NR_046357	494470	Hs.501114	NM_152470	ENSG00000141622	RNF165	ARKL2|RNF111L2	ring finger protein 165	protein-coding
chr2-75136	chr2	33699872	33705055	+	149.2	5183	intron (NM_001139488, intron 1 of 17)	intron (NM_001139488, intron 1 of 17)	1142	NM_001139488	25780	Hs.143674	NM_015376	ENSG00000152689	RASGRP3	GRP3	RAS guanyl releasing protein 3 (calcium and DAG-regulated)	protein-coding
chr2-47398	chr2	227018214	227024400	+	149.2	6186	intron (NR_046102, intron 2 of 6)	intron (NR_046102, intron 2 of 6)	13797	NR_046102	646736	Hs.712836	NR_046102		LOC646736	-	uncharacterized LOC646736	ncRNA
chr11-38734	chr11	133987988	133992562	+	149.2	4574	intron (NM_001205329, intron 1 of 7)	intron (NM_001205329, intron 1 of 7)	51455	NM_032801	83700	Hs.150718	NM_032801	ENSG00000166086	JAM3	JAM-2|JAM-3|JAM-C|JAMC	junctional adhesion molecule 3	protein-coding
chr8-18276	chr8	88734418	88738045	+	149.1	3627	Intergenic	LTR21A|LTR|ERV1	150065	NM_152418	138009	Hs.371738	NM_152418	ENSG00000176566	DCAF4L2	WDR21C	DDB1 and CUL4 associated factor 4-like 2	protein-coding
chr3-77758	chr3	124595187	124600243	+	148.7	5056	intron (NM_002213, intron 1 of 14)	intron (NM_002213, intron 1 of 14)	8437	NM_002213	3693	Hs.13155	NM_002213	ENSG00000082781	ITGB5	-	integrin beta 5	protein-coding
chr5-70834	chr5	179244768	179249628	+	148.7	4860	promoter-TSS (NM_003900)	promoter-TSS (NM_003900)	-644	NM_003900	8878	Hs.587290	NM_003900	ENSG00000161011	SQSTM1	A170|FTDALS3|OSIL|PDB3|ZIP3|p60|p62|p62B	sequestosome 1	protein-coding
chr6-55826	chr6	35567172	35572069	+	148.7	4897	intron (NM_004117, intron 5 of 10)	intron (NM_004117, intron 5 of 10)	62946	NR_049873	100847048		NR_049873	ENSG00000265527	MIR5690	-	microRNA 5690	ncRNA
chr17-67989	chr17	70594566	70599281	+	148.5	4715	intron (NR_033876, intron 4 of 4)	LTR16E1|LTR|ERVL	-7980	NR_036488	100499467	Hs.157726	NR_036488		LINC00673	HI-LNC75	long intergenic non-protein coding RNA 673	ncRNA
chr4-61401	chr4	141071051	141076027	+	148.5	4976	intron (NM_018717, intron 1 of 5)	CpG	1694	NM_018717	55534	Hs.586165	NM_018717	ENSG00000196782	MAML3	CAGH3|ERDA3|GDN|MAM-2|MAM2|TNRC3	mastermind-like transcriptional coactivator 3	protein-coding
chr16-27193	chr16	34751368	34756059	+	148.5	4691	Intergenic	HERVK3-int|LTR|ERVK	-12172	NR_034018	100130700	Hs.97712	NR_034018	ENSG00000260857	TP53TG3HP	-	TP53 target 3 family member H, pseudogene	pseudo
chr10-53859	chr10	93328814	93332416	+	148.5	3602	intron (NR_024467, intron 1 of 4)	L1ME3A|LINE|L1	40602	NR_024467	100188947	Hs.535293	NR_024467		HECTD2-AS1	-	HECTD2 antisense RNA 1	ncRNA
chr1-139291	chr1	192230509	192235338	+	148.5	4829	Intergenic	Intergenic	-53199	NM_001039152	431704	Hs.558673	NM_001039152	ENSG00000253148	RGS21	-	regulator of G-protein signaling 21	protein-coding
chr6-37854	chr6	16633490	16636528	+	148.5	3038	intron (NM_001128164, intron 3 of 7)	MIRb|SINE|MIR	126712	NM_001128164	6310	Hs.434961	NM_000332	ENSG00000124788	ATXN1	ATX1|D6S504E|SCA1	ataxin 1	protein-coding
chr10-3542	chr10	121482588	121485337	+	148.4	2749	Intergenic	Intergenic	-1597	NM_001243195	22876	Hs.369755	NM_014937	ENSG00000198825	INPP5F	MSTP007|MSTPO47|SAC2|hSAC2	inositol polyphosphate-5-phosphatase F	protein-coding
chr1-117037	chr1	24515232	24520367	+	148.4	5135	Intergenic	L2c|LINE|L2	-4034	NM_170743	163702	Hs.221375	NM_170743	ENSG00000185436	IFNLR1	CRF2/12|IFNLR|IL-28R1|IL28RA|LICR2	interferon, lambda receptor 1	protein-coding
chr21-4576	chr21	36976202	36980273	+	148.4	4071	Intergenic	Intergenic	-25175	NR_073512	100506403	Hs.536609	NR_073512	ENSG00000159216	LOC100506403	-	uncharacterized LOC100506403	ncRNA
chr12-19683	chr12	48421324	48425100	+	148.4	3776	Intergenic	MIRb|SINE|MIR	-24927	NM_001844	1280	Hs.408182	NM_001844	ENSG00000139219	COL2A1	ANFH|AOM|COL11A3|SEDC|STL1	collagen, type II, alpha 1	protein-coding
chr12-59596	chr12	46776252	46781722	+	148.4	5470	intron (NR_125381, intron 1 of 2)	intron (NR_125381, intron 1 of 2)	1097	NR_125381	100288798	Hs.525922	NR_125377		LOC100288798	-	uncharacterized LOC100288798	ncRNA
chr7-51723	chr7	138468377	138472038	+	148.2	3661	intron (NM_130840, intron 1 of 20)	AluSx3|SINE|Alu	-11425	NM_130841	50617	Hs.98967	NM_020632	ENSG00000105929	ATP6V0A4	A4|ATP6N1B|ATP6N2|RDRTA2|RTA1C|RTADR|STV1|VPH1|VPP2	ATPase, H+ transporting, lysosomal V0 subunit a4	protein-coding
chr3-114906	chr3	11682623	11686327	+	148.2	3704	intron (NM_014667, intron 2 of 5)	CpG	976	NM_001128219	9686	Hs.740389	NM_014667	ENSG00000144560	VGLL4	VGL-4	vestigial-like family member 4	protein-coding
chr19-38924	chr19	13273166	13278453	+	148.1	5287	Intergenic	MER5B|DNA|hAT-Charlie	14527	NM_004907	9592	Hs.501629	NM_004907	ENSG00000160888	IER2	ETR101	immediate early response 2	protein-coding
chr20-19189	chr20	33889751	33893493	+	148.1	3742	3' UTR (NM_018244, exon 10 of 10)	3' UTR (NM_018244, exon 10 of 10)	-11397	NM_178468	128876	Hs.592149	NM_178468	ENSG00000125998	FAM83C	C20orf128|dJ614O4.7	family with sequence similarity 83, member C	protein-coding
chr7-31348	chr7	104407229	104411881	+	147.9	4652	intron (NM_199000, intron 2 of 2)	intron (NM_199000, intron 2 of 2)	34984	NR_034141	645591	Hs.658835	NR_034141	ENSG00000226869	LHFPL3-AS1	-	LHFPL3 antisense RNA 1	ncRNA
chr11-61306	chr11	35159682	35164398	+	147.8	4716	intron (NM_000610, intron 1 of 17)	intron (NM_000610, intron 1 of 17)	1623	NM_001202557	960	Hs.502328	NM_000610	ENSG00000026508	CD44	CDW44|CSPG8|ECMR-III|HCELL|HUTCH-I|IN|LHR|MC56|MDU2|MDU3|MIC4|Pgp1	CD44 molecule (Indian blood group)	protein-coding
chr7-60876	chr7	73891858	73896184	+	147.7	4326	intron (NM_016328, intron 1 of 26)	L2c|LINE|L2	25901	NM_005685	9569	Hs.647056	NM_005685	ENSG00000006704	GTF2IRD1	BEN|CREAM1|GTF3|MUSTRD1|RBAP2|WBS|WBSCR11|WBSCR12|hMusTRD1alpha1	GTF2I repeat domain containing 1	protein-coding
chr8-51381	chr8	72741467	72745057	+	147.7	3590	Intergenic	Intergenic	-12096	NR_033652	100132891	Hs.137674	NR_033651	ENSG00000235531	MSC-AS1	-	MSC antisense RNA 1	ncRNA
chr2-34566	chr2	180323082	180327446	+	147.7	4364	intron (NM_001113398, intron 4 of 7)	LTR8A|LTR|ERV1	102051	NM_001113398	151126	Hs.655005	NM_152520	ENSG00000144331	ZNF385B	ZNF533	zinc finger protein 385B	protein-coding
chr6-18234	chr6	5550367	5552306	+	147.5	1939	intron (NM_006567, intron 5 of 6)	MLT1D-int|LTR|ERVL-MaLR	-93028	NR_125848	101927972	Hs.668417	NR_125846	ENSG00000269985	LOC101927972	-	uncharacterized LOC101927972	ncRNA
chr3-26859	chr3	69787586	69791189	+	147.5	3603	intron (NM_198159, intron 1 of 9)	intron (NM_198159, intron 1 of 9)	801	NM_198159	4286	Hs.166017	NM_000248	ENSG00000187098	MITF	CMM8|MI|WS2|WS2A|bHLHe32	microphthalmia-associated transcription factor	protein-coding
chr3-14033	chr3	81809223	81811965	+	147.4	2742	exon (NM_000158, exon 1 of 16)	exon (NM_000158, exon 1 of 16)	356	NM_000158	2632	Hs.436062	NM_000158	ENSG00000114480	GBE1	APBD|GBE|GSD4	glucan (1,4-alpha-), branching enzyme 1	protein-coding
chr10-86768	chr10	134208979	134213266	+	147.4	4287	intron (NM_001098637, intron 1 of 2)	intron (NM_001098637, intron 1 of 2)	420	NM_001098637	170394	Hs.527751	NM_138499	ENSG00000171813	PWWP2B	PWWP2|bA432J24.1|pp8607	PWWP domain containing 2B	protein-coding
chr12-24544	chr12	27706432	27710451	+	147.4	4019	intron (NM_001198915, intron 1 of 26)	intron (NM_001198915, intron 1 of 26)	31396	NM_001198916	8496	Hs.172445	NM_003622	ENSG00000110841	PPFIBP1	L2|SGT2|hSGT2|hSgt2p	PTPRF interacting protein, binding protein 1 (liprin beta 1)	protein-coding
chr3-99900	chr3	41258211	41264675	+	147.4	6464	intron (NM_001904, intron 1 of 14)	intron (NM_001904, intron 1 of 14)	20501	NM_001904	1499	Hs.476018	NM_001904	ENSG00000168036	CTNNB1	CTNNB|MRD19|armadillo	catenin (cadherin-associated protein), beta 1	protein-coding
chr10-45917	chr10	93362332	93366455	+	147.4	4123	intron (NR_024467, intron 1 of 4)	intron (NR_024467, intron 1 of 4)	6824	NR_024467	100188947	Hs.535293	NR_024467		HECTD2-AS1	-	HECTD2 antisense RNA 1	ncRNA
chr19-36691	chr19	16187143	16191631	+	147.4	4488	intron (NM_003290, intron 1 of 7)	intron (NM_003290, intron 1 of 7)	2252	NM_003290	7171	Hs.631618	NM_003290	ENSG00000167460	TPM4	HEL-S-108	tropomyosin 4	protein-coding
chr1-125997	chr1	43413355	43418966	+	147.2	5611	intron (NM_006516, intron 1 of 9)	intron (NM_006516, intron 1 of 9)	-8560	NR_033967	440584	Hs.260928	NR_033967	ENSG00000227533	SLC2A1-AS1	-	SLC2A1 antisense RNA 1	ncRNA
chr8-21954	chr8	48871464	48874866	+	147.2	3402	promoter-TSS (NM_001081640)	promoter-TSS (NM_001081640)	402	NM_182746	4173	Hs.460184	NM_005914	ENSG00000104738	MCM4	CDC21|CDC54|NKCD|NKGCD|P1-CDC21|hCdc21	minichromosome maintenance complex component 4	protein-coding
chr3-28238	chr3	51420427	51423634	+	147.2	3207	promoter-TSS (NM_006010)	promoter-TSS (NM_006010)	-638	NM_006010	7873	Hs.436446	NM_006010	ENSG00000145050	MANF	ARMET|ARP	mesencephalic astrocyte-derived neurotrophic factor	protein-coding
chr11-40854	chr11	118658799	118663512	+	147.2	4713	intron (NM_004397, intron 1 of 13)	intron (NM_004397, intron 1 of 13)	502	NM_001257191	1656	Hs.408461	NM_004397	ENSG00000110367	DDX6	HLR2|P54|RCK	DEAD (Asp-Glu-Ala-Asp) box helicase 6	protein-coding
chr7-50839	chr7	102786589	102791041	+	147.2	4452	intron (NM_198990, intron 1 of 5)	intron (NM_198990, intron 1 of 5)	754	NM_198990	222236	Hs.324271	NM_198990	ENSG00000161048	NAPEPLD	FMP30|NAPE-PLD	N-acyl phosphatidylethanolamine phospholipase D	protein-coding
chr8-5284	chr8	125783638	125786328	+	147.2	2690	Intergenic	Intergenic	-44235	NM_001282974	9788	Hs.336994	NM_014751	ENSG00000170873	MTSS1	MIM|MIMA|MIMB	metastasis suppressor 1	protein-coding
chr3-69705	chr3	12702849	12706729	+	147.1	3880	intron (NM_002880, intron 1 of 16)	intron (NM_002880, intron 1 of 16)	911	NM_002880	5894	Hs.159130	NM_002880	ENSG00000132155	RAF1	CMD1NN|CRAF|NS5|Raf-1|c-Raf	Raf-1 proto-oncogene, serine/threonine kinase	protein-coding
chr10-68802	chr10	17714196	17719659	+	147.1	5463	intron (NR_037774, intron 2 of 11)	intron (NR_037774, intron 2 of 11)	30803	NM_003473	8027	Hs.335391	NM_003473	ENSG00000136738	STAM	STAM-1|STAM1	signal transducing adaptor molecule (SH3 domain and ITAM motif) 1	protein-coding
chr8-22551	chr8	125484117	125486859	+	147	2742	intron (NR_108048, intron 2 of 2)	intron (NR_108048, intron 2 of 2)	1107	NR_108048	101927612	Hs.633137	NR_108047	ENSG00000245149	RNF139-AS1	-	RNF139 antisense RNA 1 (head to head)	ncRNA
chr1-5220	chr1	192493651	192497391	+	147	3740	Intergenic	AluSq2|SINE|Alu	-49336	NM_002922	5996	Hs.75256	NM_002922	ENSG00000090104	RGS1	1R20|BL34|HEL-S-87|IER1|IR20	regulator of G-protein signaling 1	protein-coding
chr12-63629	chr12	15840688	15846354	+	146.8	5666	intron (NM_004447, intron 1 of 20)	intron (NM_004447, intron 1 of 20)	98989	NM_004447	2059	Hs.591160	NM_004447	ENSG00000151491	EPS8	DFNB102	epidermal growth factor receptor pathway substrate 8	protein-coding
chr6-69074	chr6	111802205	111806870	+	146.8	4665	promoter-TSS (NR_034111)	promoter-TSS (NR_034111)	-138	NR_034108	643749	Hs.486228	NR_034108	ENSG00000231889	TRAF3IP2-AS1	C6UAS|C6orf3|NCRNA00248|TRAF3IP2-AS2	TRAF3IP2 antisense RNA 1	ncRNA
chr10-75666	chr10	103731219	103735583	+	146.8	4364	intron (NM_024541, intron 20 of 25)	intron (NM_024541, intron 20 of 25)	82531	NM_024541	79591	Hs.16004	NM_024541	ENSG00000120029	C10orf76	-	chromosome 10 open reading frame 76	protein-coding
chr2-104241	chr2	86425592	86431286	+	146.7	5694	intron (NM_016622, intron 1 of 3)	L1ME3B|LINE|L1	1883	NM_145644	51318	Hs.433439	NM_016622	ENSG00000132313	MRPL35	L35mt|MRP-L35	mitochondrial ribosomal protein L35	protein-coding
chr1-41801	chr1	203480933	203485054	+	146.7	4121	Intergenic	Intergenic	19722	NM_014359	26254	Hs.632468	NM_014359	ENSG00000188770	OPTC	OPT	opticin	protein-coding
chr10-46826	chr10	3509125	3513030	+	146.7	3905	intron (NR_131187, intron 1 of 1)	(TTTC)n|Simple_repeat|Simple_repeat	150190	NR_131187
chr10-77192	chr10	13654660	13658658	+	146.7	3998	intron (NM_003675, intron 8 of 9)	intron (NM_003675, intron 8 of 9)	27720	NM_003675	8559	Hs.729158	NM_003675	ENSG00000165630	PRPF18	PRP18|hPrp18	pre-mRNA processing factor 18	protein-coding
chr11-58500	chr11	69261163	69265363	+	146.7	4200	Intergenic	Intergenic	-37066	NR_120544	101928292	Hs.736219	NR_120542		LINC01488	BRCAT8	long intergenic non-protein coding RNA 1488	ncRNA
chr2-75041	chr2	28973044	28977077	+	146.5	4033	intron (NM_206876, intron 2 of 8)	CpG	434	NM_002709	5500	Hs.702907	NM_002709	ENSG00000213639	PPP1CB	HEL-S-80p|PP-1B|PP1B|PP1beta|PPP1CD	protein phosphatase 1, catalytic subunit, beta isozyme	protein-coding
chr10-43353	chr10	79792788	79797599	+	146.5	4811	intron (NM_033022, intron 2 of 5)	intron (NM_033022, intron 2 of 5)	1675	NM_001026	6229	Hs.280130	NM_001026	ENSG00000138326	RPS24	DBA3|S24	ribosomal protein S24	protein-coding
chr17-22590	chr17	57864166	57867556	+	146.5	3390	intron (NM_030938, intron 7 of 11)	AluSg4|SINE|Alu	-52766	NR_029493	406991	Hs.444569	NR_029493	ENSG00000199004	MIR21	MIRN21|hsa-mir-21|miR-21|miRNA21	microRNA 21	ncRNA
chr5-50787	chr5	169120018	169125725	+	146.4	5707	exon (NM_004946, exon 10 of 52)	exon (NM_004946, exon 10 of 52)	58620	NM_004946	1794	Hs.586174	NM_004946	ENSG00000134516	DOCK2	IMD40	dedicator of cytokinesis 2	protein-coding
chr8-53931	chr8	53624486	53628007	+	146.4	3521	intron (NM_014781, intron 1 of 23)	CpG	780	NM_014781	9821	Hs.196102	NM_014781	ENSG00000023287	RB1CC1	ATG17|CC1|FIP200|PPP1R131	RB1-inducible coiled-coil 1	protein-coding
chr3-82654	chr3	98493998	98498830	+	146.4	4832	intron (NM_001271147, intron 6 of 9)	MLT1J|LTR|ERVL-MaLR	44866	NM_006100	10402	Hs.148716	NM_006100	ENSG00000064225	ST3GAL6	SIAT10|ST3GALVI	ST3 beta-galactoside alpha-2,3-sialyltransferase 6	protein-coding
chr11-12478	chr11	57542877	57546063	+	146.4	3186	intron (NM_001085467, intron 1 of 16)	intron (NM_001085467, intron 1 of 16)	15236	NM_001206885	1500	Hs.166011	NM_001331	ENSG00000198561	CTNND1	CAS|CTNND|P120CAS|P120CTN|p120|p120(CAS)|p120(CTN)	catenin (cadherin-associated protein), delta 1	protein-coding
chr19-32494	chr19	18472968	18477542	+	146.4	4574	3' UTR (NM_017712, exon 5 of 5)	3' UTR (NM_017712, exon 5 of 5)	-21713	NM_004864	9518	Hs.616962	NM_004864	ENSG00000130513	GDF15	GDF-15|MIC-1|MIC1|NAG-1|PDF|PLAB|PTGFB	growth differentiation factor 15	protein-coding
chr2-93931	chr2	13067917	13072842	+	146.3	4925	Intergenic	Intergenic	76759	NR_038434	100506474	Hs.242196	NR_038434	ENSG00000225649	LOC100506474	-	uncharacterized LOC100506474	ncRNA
chr9-43255	chr9	21828891	21834109	+	146.3	5218	intron (NM_002451, intron 4 of 7)	AluJr4|SINE|Alu	28865	NM_002451	4507	Hs.193268	NM_002451	ENSG00000099810	MTAP	BDMF|DMSFH|DMSMFH|HEL-249|LGMBF|MSAP|c86fus	methylthioadenosine phosphorylase	protein-coding
chr1-65189	chr1	219832260	219836538	+	146.1	4278	Intergenic	Intergenic	-212220	NR_002753	26828		NR_002753	ENSG00000199377	RNU5F-1	RNU5F|U5F	RNA, U5F small nuclear 1	snRNA
chr3-15689	chr3	64327946	64330775	+	146.1	2829	Intergenic	Intergenic	-118229	NM_198859	166336	Hs.148105	NM_198859	ENSG00000163637	PRICKLE2	EPM5	prickle homolog 2	protein-coding
chr1-94493	chr1	210609194	210612376	+	146.1	3182	intron (NM_018194, intron 7 of 11)	ERVL-B4-int|LTR|ERVL	108145	NM_001170580	55733	Hs.58650	NM_018194	ENSG00000054392	HHAT	MART2|SKI1|Skn	hedgehog acyltransferase	protein-coding
chr19-39891	chr19	42783010	42787978	+	146.1	4968	intron (NM_001304815, intron 2 of 20)	CpG	-3323	NM_015125	23152	Hs.388236	NM_015125	ENSG00000079432	CIC	-	capicua transcriptional repressor	protein-coding
chr8-17311	chr8	67438361	67441742	+	146	3381	Intergenic	AluSq2|SINE|Alu	34560	NM_152765	254778	Hs.268869	NM_152765	ENSG00000169085	C8orf46	-	chromosome 8 open reading frame 46	protein-coding
chr3-62060	chr3	43993921	43998684	+	146	4763	Intergenic	L1MCa|LINE|L1	-159402	NR_029700	406929		NR_029700	ENSG00000207954	MIR138-1	MIRN138-1|mir-138-1	microRNA 138-1	ncRNA
chr2-93865	chr2	12536017	12540917	+	145.8	4900	intron (NR_110196, intron 4 of 5)	intron (NR_110196, intron 4 of 5)	199211	NR_037452	100500884		NR_037452	ENSG00000264089	MIR3681	-	microRNA 3681	ncRNA
chr20-20675	chr20	30145747	30150751	+	145.8	5004	intron (NM_178580, intron 9 of 12)	intron (NM_178580, intron 9 of 12)	12817	NR_046853	100874042	Hs.743198	NR_046853	ENSG00000230613	HM13-AS1	-	HM13 antisense RNA 1	ncRNA
chr10-89116	chr10	63833199	63838480	+	145.8	5281	intron (NM_001244638, intron 5 of 6)	MER117|DNA|hAT-Charlie	26869	NM_001244638	84159	Hs.535297	NM_032199	ENSG00000150347	ARID5B	DESRT|MRF-2|MRF2	AT rich interactive domain 5B (MRF1-like)	protein-coding
chr8-78417	chr8	116586589	116590345	+	145.7	3756	intron (NM_001282902, intron 4 of 5)	intron (NM_001282902, intron 4 of 5)	91772	NM_001282902	7227	Hs.657018	NM_014112	ENSG00000104447	TRPS1	GC79|LGCR	trichorhinophalangeal syndrome I	protein-coding
chr1-66176	chr1	16938414	16940641	+	145.7	2227	intron (NM_017940, intron 1 of 28)	CpG	573	NM_017940	55672	Hs.467587	NM_017940	ENSG00000219481	NBPF1	AB13|AB14|AB23|AD2|NBG|NBPF	neuroblastoma breakpoint family, member 1	protein-coding
chr1-95575	chr1	246018410	246021524	+	145.7	3114	intron (NM_022743, intron 10 of 11)	intron (NM_022743, intron 10 of 11)	560747	NM_022743	64754	Hs.567571	NM_022743	ENSG00000185420	SMYD3	KMT3E|ZMYND1|ZNFN3A1|bA74P14.1	SET and MYND domain containing 3	protein-coding
chr2-104138	chr2	85195470	85200407	+	145.5	4937	promoter-TSS (NM_020122)	promoter-TSS (NM_020122)	-293	NM_020122	56888	Hs.654968	NM_020122	ENSG00000176407	KCMF1	DEBT91|FIGC|PCMF|ZZZ1	potassium channel modulatory factor 1	protein-coding
chr4-50074	chr4	77576352	77582055	+	145.5	5703	intron (NM_020859, intron 2 of 10)	MIRc|SINE|MIR	82499	NR_039655	100616254		NR_039655		MIR548AH	-	microRNA 548ah	ncRNA
chr2-98692	chr2	174826279	174831383	+	145.5	5104	5' UTR (NM_001017371, exon 1 of 5)	5' UTR (NM_001017371, exon 1 of 5)	116	NM_001017371	6670	Hs.531587	NM_003111	ENSG00000172845	SP3	SPR2	Sp3 transcription factor	protein-coding
chr1-100235	chr1	202774721	202778386	+	145.5	3665	intron (NM_001314042, intron 1 of 27)	CpG	2045	NM_001314042
chr1-80988	chr1	78000551	78006706	+	145.4	6155	intron (NM_012093, intron 13 of 13)	MER117|DNA|hAT-Charlie	144715	NM_015534	26009	Hs.480506	NM_015534	ENSG00000036549	ZZZ3	ATAC1	zinc finger, ZZ-type containing 3	protein-coding
chr10-88883	chr10	52381535	52385974	+	145.4	4439	promoter-TSS (NM_147156)	promoter-TSS (NM_147156)	-17	NM_147156	259230	Hs.654698	NM_147156	ENSG00000198964	SGMS1	MOB|MOB1|SMS1|TMEM23|hmob33	sphingomyelin synthase 1	protein-coding
chr7-39497	chr7	95153236	95157510	+	145.4	4274	intron (NM_145872, intron 2 of 2)	intron (NM_145872, intron 2 of 2)	40160	NM_016116	51666	Hs.602765	NM_016116	ENSG00000005981	ASB4	ASB-4	ankyrin repeat and SOCS box containing 4	protein-coding
chr10-47015	chr10	13725319	13729328	+	145.3	4009	intron (NM_018027, intron 15 of 24)	intron (NM_018027, intron 15 of 24)	98384	NM_003675	8559	Hs.729158	NM_003675	ENSG00000165630	PRPF18	PRP18|hPrp18	pre-mRNA processing factor 18	protein-coding
chr6-31028	chr6	3258465	3261773	+	145.3	3308	intron (NM_001128592, intron 1 of 3)	MLT1C|LTR|ERVL-MaLR	957	NM_001128592	389362	Hs.207069	NM_001128591	ENSG00000180822	PSMG4	C6orf86|PAC4|bA506K6.2	proteasome (prosome, macropain) assembly chaperone 4	protein-coding
chr3-53908	chr3	4344447	4349509	+	145.1	5062	intron (NR_024022, intron 1 of 2)	AluSx1|SINE|Alu	1681	NR_024022	6419	Hs.475300	NM_006515	ENSG00000170364	SETMAR	HsMar1|METNASE|Mar1	SET domain and mariner transposase fusion gene	protein-coding
chr12-51742	chr12	56472572	56476807	+	145.1	4235	intron (NM_001005915, intron 1 of 2)	intron (NM_001005915, intron 1 of 2)	797	NM_001005915	2065	Hs.118681	NM_001982	ENSG00000065361	ERBB3	ErbB-3|HER3|LCCS2|MDA-BF-1|c-erbB-3|c-erbB3|erbB3-S|p180-ErbB3|p45-sErbB3|p85-sErbB3	erb-b2 receptor tyrosine kinase 3	protein-coding
chr10-59719	chr10	82207407	82211816	+	145.1	4409	Intergenic	Intergenic	-4427	NM_030927	81619	Hs.718943	NM_030927	ENSG00000108219	TSPAN14	DC-TM4F2|TM4SF14	tetraspanin 14	protein-coding
chrX-9858	chrX	153282415	153286731	+	145.1	4316	TTS (NR_031757)	TTS (NR_031757)	769	NM_001025242	3654	Hs.522819	NM_001569	ENSG00000184216	IRAK1	IRAK|pelle	interleukin 1 receptor associated kinase 1	protein-coding
chr8-84866	chr8	130637842	130640908	+	145	3066	intron (NR_130917, intron 1 of 3)	intron (NR_130917, intron 1 of 3)	-52111	NR_130920
chr7-14738	chr7	77166537	77169483	+	145	2946	intron (NM_001131009, intron 1 of 16)	intron (NM_001131009, intron 1 of 16)	658	NM_001131008	5782	Hs.61812	NM_002835	ENSG00000127947	PTPN12	PTP-PEST|PTPG1	protein tyrosine phosphatase, non-receptor type 12	protein-coding
chr8-69941	chr8	126010786	126014208	+	145	3422	intron (NM_003129, intron 1 of 10)	intron (NM_003129, intron 1 of 10)	1777	NM_003129	6713	Hs.71465	NM_003129	ENSG00000104549	SQLE	-	squalene epoxidase	protein-coding
chr11-78578	chr11	94657952	94662799	+	145	4847	Intergenic	MIRc|SINE|MIR	46401	NM_016403	51503	Hs.503597	NM_016403	ENSG00000150316	CWC15	AD002|C11orf5|Cwf15|HSPC148|ORF5	CWC15 spliceosome-associated protein	protein-coding
chr7-38540	chr7	20368599	20373673	+	145	5074	5' UTR (NM_002214, exon 1 of 14)	5' UTR (NM_002214, exon 1 of 14)	249	NR_110120	101927811	Hs.285724	NR_110119	ENSG00000271133	LOC101927811	-	uncharacterized LOC101927811	ncRNA
chr17-46009	chr17	37023981	37028881	+	144.8	4900	non-coding (NR_073384, exon 1 of 8)	non-coding (NR_073384, exon 1 of 8)	319	NR_073384	3927	Hs.741156	NM_006148	ENSG00000002834	LASP1	Lasp-1|MLN50	LIM and SH3 protein 1	protein-coding
chr6-17460	chr6	16768540	16771270	+	144.8	2730	Intergenic	Intergenic	-8184	NM_000332	6310	Hs.434961	NM_000332	ENSG00000124788	ATXN1	ATX1|D6S504E|SCA1	ataxin 1	protein-coding
chr11-39947	chr11	65884503	65888688	+	144.7	4185	intron (NM_018026, intron 1 of 23)	intron (NM_018026, intron 1 of 23)	48771	NM_018026	55690	Hs.644326	NM_018026	ENSG00000175115	PACS1	MRD17	phosphofurin acidic cluster sorting protein 1	protein-coding
chr2-61293	chr2	85644861	85649806	+	144.7	4945	Intergenic	AluSx|SINE|Alu	-6136	NM_001256139	822	Hs.516155	NM_001747	ENSG00000042493	CAPG	AFCP|HEL-S-66|MCP	capping protein (actin filament), gelsolin-like	protein-coding
chr8-81120	chr8	49919658	49923546	+	144.7	3888	Intergenic	MER41B|LTR|ERV1	-45293	NM_001256596	492307	Hs.49890	NM_001007176	ENSG00000168333	C8orf22	-	chromosome 8 open reading frame 22	protein-coding
chr8-34780	chr8	111845830	111849605	+	144.7	3775	Intergenic	LTR9|LTR|ERV1	191945	NR_125416	101927459	Hs.575543	NR_125416	ENSG00000253877	LINC01608	-	long intergenic non-protein coding RNA 1608	ncRNA
chr3-65222	chr3	11549498	11553130	+	144.7	3632	intron (NM_006395, intron 18 of 18)	intron (NM_006395, intron 18 of 18)	59084	NM_001128221	9686	Hs.740389	NM_014667	ENSG00000144560	VGLL4	VGL-4	vestigial-like family member 4	protein-coding
chr3-31885	chr3	52738664	52741684	+	144.7	3020	promoter-TSS (NM_001278281)	promoter-TSS (NM_001278281)	-75	NM_018446	55830	Hs.297304	NM_018446	ENSG00000016864	GLT8D1	AD-017|MSTP139	glycosyltransferase 8 domain containing 1	protein-coding
chr13-20018	chr13	52300971	52305627	+	144.7	4656	intron (NM_052950, intron 6 of 11)	L2|LINE|L2	74999	NM_001031719	79758	Hs.266728	NM_024705	ENSG00000102796	DHRS12	SDR40C1	dehydrogenase/reductase (SDR family) member 12	protein-coding
chr3-66526	chr3	53302800	53306013	+	144.6	3213	Intergenic	Intergenic	-14276	NM_001064	7086	Hs.89643	NM_001064	ENSG00000163931	TKT	HEL-S-48|HEL107|TK|TKT1	transketolase	protein-coding
chr10-26576	chr10	17103155	17106894	+	144.6	3739	intron (NM_001081, intron 22 of 66)	intron (NM_001081, intron 22 of 66)	66792	NM_001081	8029	Hs.166206	NM_001081	ENSG00000107611	CUBN	IFCR|MGA1|gp280	cubilin (intrinsic factor-cobalamin receptor)	protein-coding
chr6-16174	chr6	3208650	3211927	+	144.6	3277	Intergenic	Intergenic	-14287	NR_038296	100507194	Hs.678053	NR_038295	ENSG00000230269	LOC100507194	-	uncharacterized LOC100507194	ncRNA
chr10-30348	chr10	97165631	97170473	+	144.4	4842	intron (NM_001290298, intron 6 of 25)	MER5A1|DNA|hAT-Charlie	32885	NM_001290297	10580	Hs.38621	NM_006434	ENSG00000095637	SORBS1	CAP|FLAF2|R85FL|SH3D5|SH3P12|SORB1	sorbin and SH3 domain containing 1	protein-coding
chr1-84732	chr1	12631660	12636504	+	144.4	4844	intron (NM_004753, intron 4 of 5)	intron (NM_004753, intron 4 of 5)	4969	NR_106788	102466722		NR_106788	ENSG00000276830	MIR6730	hsa-mir-6730	microRNA 6730	ncRNA
chr19-21957	chr19	13164937	13169873	+	144.3	4936	intron (NM_002501, intron 2 of 9)	intron (NM_002501, intron 2 of 9)	32010	NM_001271043	4784	Hs.257970	NM_002501	ENSG00000008441	NFIX	MRSHSS|NF1A|SOTOS2	nuclear factor I/X (CCAAT-binding transcription factor)	protein-coding
chr3-72116	chr3	93688558	93693708	+	144.3	5150	intron (NM_001314077, intron 1 of 15)	intron (NM_001314077, intron 1 of 15)	1792	NM_001314077
chr1-148909	chr1	178061383	178065577	+	144.3	4194	promoter-TSS (NR_027982)	promoter-TSS (NR_027982)	-352	NR_027982	100302401	Hs.736117	NR_027982	ENSG00000224687	RASAL2-AS1	-	RASAL2 antisense RNA 1	ncRNA
chr3-122993	chr3	176912313	176916912	+	144	4599	intron (NM_024665, intron 1 of 15)	intron (NM_024665, intron 1 of 15)	436	NM_024665	79718	Hs.715026	NM_024665	ENSG00000177565	TBL1XR1	C21|DC42|IRA1|TBLR1	transducin (beta)-like 1 X-linked receptor 1	protein-coding
chr8-7714	chr8	124779787	124781892	+	144	2105	promoter-TSS (NM_144963)	promoter-TSS (NM_144963)	-43	NM_144963	157769	Hs.459174	NM_144963	ENSG00000176853	FAM91A1	-	family with sequence similarity 91, member A1	protein-coding
chr19-16797	chr19	17514552	17519455	+	143.9	4903	promoter-TSS (NM_004335)	promoter-TSS (NM_004335)	508	NR_130765
chr6-95947	chr6	26194538	26200853	+	143.9	6315	intron (NM_003530, intron 1 of 1)	intron (NM_003530, intron 1 of 1)	1826	NM_003530	8351	Hs.532144	NM_003530		HIST1H3D	H3/b|H3FB	histone cluster 1, H3d	protein-coding
chr3-70743	chr3	47203524	47207419	+	143.9	3895	promoter-TSS (NM_014159)	promoter-TSS (NM_014159)	-4	NM_014159	29072	Hs.517941	NM_012271	ENSG00000181555	SETD2	HBP231|HIF-1|HIP-1|HSPC069|HYPB|KMT3A|SET2|p231HBP	SET domain containing 2	protein-coding
chr10-60430	chr10	104535007	104538983	+	143.7	3976	intron (NM_017787, intron 1 of 3)	intron (NM_017787, intron 1 of 3)	1107	NM_017787	54838	Hs.500897	NM_017787	ENSG00000166272	WBP1L	C10orf26|OPA1L|OPAL1	WW domain binding protein 1-like	protein-coding
chr4-40891	chr4	185453664	185459332	+	143.7	5668	Intergenic	Intergenic	-60772	NM_002199	3660	Hs.654566	NM_002199	ENSG00000168310	IRF2	IRF-2	interferon regulatory factor 2	protein-coding
chr10-64936	chr10	14456501	14459749	+	143.7	3248	Intergenic	MER41A|LTR|ERV1	-20450	NR_031668	100302116		NR_031668	ENSG00000221371	MIR1265	MIRN1265|hsa-mir-1265	microRNA 1265	ncRNA
chr5-69514	chr5	139027928	139033217	+	143.7	5289	intron (NM_016463, intron 1 of 2)	intron (NM_016463, intron 1 of 2)	2271	NM_016463	51523	Hs.744933	NM_016463	ENSG00000171604	CXXC5	CF5|HSPC195|RINF|WID	CXXC finger protein 5	protein-coding
chr13-14854	chr13	104657220	104662443	+	143.6	5223	Intergenic	Intergenic	582281	NR_126374
chr2-59258	chr2	227513614	227517231	+	143.6	3617	Intergenic	Intergenic	8087	NR_049887	100847053		NR_049887	ENSG00000263363	MIR5702	-	microRNA 5702	ncRNA
chr11-40384	chr11	79122427	79125947	+	143.6	3520	intron (NM_001098816, intron 1 of 33)	intron (NM_001098816, intron 1 of 33)	9083	NR_049841	100847000		NR_049841	ENSG00000266570	MIR5579	-	microRNA 5579	ncRNA
chr2-34067	chr2	127424391	127429611	+	143.6	5220	intron (NM_016815, intron 1 of 2)	MIR|SINE|MIR	13490	NM_002101	2995	Hs.59138	NM_002101	ENSG00000136732	GYPC	CD236|CD236R|GE|GPC|GPD|GYPD|PAS-2|PAS-2'	glycophorin C (Gerbich blood group)	protein-coding
chr17-35158	chr17	47465698	47469772	+	143.6	4074	Intergenic	Intergenic	24485	NM_001281496	5245	Hs.514303	NM_002634	ENSG00000167085	PHB	HEL-215|HEL-S-54e|PHB1	prohibitin	protein-coding
chr10-25308	chr10	29227451	29230896	+	143.6	3445	Intergenic	Intergenic	93836	NM_001278522	283080		NM_001278522		C10orf126	bA492M23.1	chromosome 10 open reading frame 126	protein-coding
chr7-27586	chr7	93942524	93946022	+	143.4	3498	Intergenic	Intergenic	-79600	NM_000089	1278	Hs.489142	NM_000089	ENSG00000164692	COL1A2	OI4	collagen, type I, alpha 2	protein-coding
chr7-44641	chr7	95311886	95317102	+	143.3	5216	Intergenic	Intergenic	-87324	NM_004411	1780	Hs.440364	NM_004411	ENSG00000158560	DYNC1I1	DNCI1|DNCIC1	dynein, cytoplasmic 1, intermediate chain 1	protein-coding
chr11-72544	chr11	78125766	78129810	+	143.3	4044	intron (NM_080491, intron 1 of 9)	intron (NM_080491, intron 1 of 9)	1080	NM_080491	9846	Hs.429434	NM_012296	ENSG00000033327	GAB2	-	GRB2-associated binding protein 2	protein-coding
chr8-62969	chr8	8932620	8936907	+	143.3	4287	Intergenic	Intergenic	28808	NR_039804	100616350		NR_039804	ENSG00000263407	MIR4660	-	microRNA 4660	ncRNA
chr1-141540	chr1	234741989	234745510	+	143.1	3521	intron (NM_001077397, intron 1 of 1)	intron (NM_001077397, intron 1 of 1)	1522	NM_182972	359948	Hs.350268	NM_182972	ENSG00000168264	IRF2BP2	-	interferon regulatory factor 2 binding protein 2	protein-coding
chr5-62439	chr5	90605241	90610234	+	143	4993	intron (NR_103549, intron 2 of 2)	AmnSINE1|SINE|Deu	2482	NR_103549	100505994	Hs.628363	NR_103548	ENSG00000248323	LUCAT1	SCAL1	lung cancer associated transcript 1 (non-protein coding)	ncRNA
chr12-53060	chr12	96587609	96592537	+	143	4928	intron (NM_005230, intron 1 of 4)	intron (NM_005230, intron 1 of 4)	1913	NM_005230	2004	Hs.46523	NM_005230	ENSG00000111145	ELK3	ERP|NET|SAP-2|SAP2	ELK3, ETS-domain protein (SRF accessory protein 2)	protein-coding
chr2-8784	chr2	224560968	224565716	+	143	4748	Intergenic	Intergenic	-96125	NM_003469	7857	Hs.516726	NM_003469	ENSG00000171951	SCG2	CHGC|EM66|SN|SgII	secretogranin II	protein-coding
chr17-32960	chr17	36904713	36908730	+	142.9	4017	Intergenic	Intergenic	-2163	NM_007144	7703	Hs.371617	NM_007144	ENSG00000277258	PCGF2	MEL-18|RNF110|ZNF144	polycomb group ring finger 2	protein-coding
chr6-36795	chr6	138974114	138978818	+	142.9	4704	Intergenic	Intergenic	-36339	NR_033896	441172	Hs.92290	NR_033896		FLJ46906	-	uncharacterized LOC441172	ncRNA
chr7-31402	chr7	105413432	105416561	+	142.9	3129	intron (NM_152749, intron 3 of 3)	AluSz6|SINE|Alu	-95387	NM_138495	222255	Hs.745056	NM_020725	ENSG00000146776	ATXN7L1	ATXN7L4	ataxin 7-like 1	protein-coding
chr17-42086	chr17	66770479	66774901	+	142.9	4422	Intergenic	Intergenic	148395	NR_110825	101928104	Hs.569826	NR_110825	ENSG00000267659	LINC01482	-	long intergenic non-protein coding RNA 1482	ncRNA
chr5-23525	chr5	310213	314806	+	142.9	4593	intron (NM_001267556, intron 5 of 5)	intron (NM_001267556, intron 5 of 5)	8218	NM_001242412	57491	Hs.50823	NM_020731	ENSG00000063438	AHRR	AHH|AHHR|bHLHe77	aryl-hydrocarbon receptor repressor	protein-coding
chr6-72806	chr6	39381745	39386900	+	142.9	5155	intron (NM_001289021, intron 14 of 21)	intron (NM_001289021, intron 14 of 21)	14828	NM_001289024	221458	Hs.588202	NM_145027	ENSG00000164627	KIF6	C6orf102|dJ1043E3.1|dJ137F1.4|dJ188D3.1	kinesin family member 6	protein-coding
chr3-64213	chr3	150316482	150321002	+	142.9	4520	Intergenic	HERVH-int|LTR|ERV1	-2324	NM_016275	51714	Hs.369052	NM_016275	ENSG00000198843	SELT	-	selenoprotein T	protein-coding
chr8-87059	chr8	63050932	63053822	+	142.7	2890	Intergenic	L2|LINE|L2	-109124	NM_001304533
chr6-65656	chr6	158437028	158442361	+	142.7	5333	intron (NM_003898, intron 2 of 26)	MIRb|SINE|MIR	1614	NM_001178088	8871	Hs.434494	NM_003898	ENSG00000078269	SYNJ2	INPP5H	synaptojanin 2	protein-coding
chr1-52883	chr1	150036511	150041000	+	142.7	4489	promoter-TSS (NM_001279354)	promoter-TSS (NM_001279354)	-595	NM_007259	11311	Hs.443750	NM_007259	ENSG00000136631	VPS45	H1|H1VPS45|SCN5|VPS45A|VPS45B|VPS54A|VSP45|VSP45A	vacuolar protein sorting 45 homolog (S. cerevisiae)	protein-coding
chr21-10328	chr21	36520096	36524845	+	142.6	4749	Intergenic	Intergenic	-100875	NM_001754	861	Hs.149261	NM_001754	ENSG00000159216	RUNX1	AML1|AML1-EVI-1|AMLCR1|CBF2alpha|CBFA2|EVI-1|PEBP2aB|PEBP2alpha	runt-related transcription factor 1	protein-coding
chr12-19197	chr12	125402067	125406336	+	142.6	4269	Intergenic	LTR8|LTR|ERV1	4108	NR_049820	100847004		NR_049820	ENSG00000265345	MIR5188	mir-5188	microRNA 5188	ncRNA
chr9-34856	chr9	73024635	73029295	+	142.6	4660	intron (NM_001206, intron 1 of 1)	intron (NM_001206, intron 1 of 1)	2608	NM_001206	687	Hs.150557	NM_001206	ENSG00000119138	KLF9	BTEB|BTEB1	Kruppel-like factor 9	protein-coding
chr5-19847	chr5	159881853	159885952	+	142.6	4099	Intergenic	Intergenic	-11356	NR_132748
chr17-38070	chr17	79068926	79072699	+	142.6	3773	intron (NM_006340, intron 6 of 14)	intron (NM_006340, intron 6 of 14)	28361	NR_030394	724027		NR_030394	ENSG00000207736	MIR657	MIRN657|hsa-mir-657	microRNA 657	ncRNA
chr10-44599	chr10	7804774	7809343	+	142.6	4569	intron (NM_012311, intron 9 of 12)	AluSp|SINE|Alu	22932	NR_045609	22944	Hs.397918	NM_012311	ENSG00000151657	KIN	BTCD|KIN17|Rts2	Kin17 DNA and RNA binding protein	protein-coding
chr17-58784	chr17	48783868	48786926	+	142.6	3058	promoter-TSS (NM_052855)	promoter-TSS (NM_052855)	-127	NM_052855	91369	Hs.463426	NM_052855	ENSG00000154945	ANKRD40	-	ankyrin repeat domain 40	protein-coding
chr15-33557	chr15	58730739	58736244	+	142.4	5505	intron (NR_120338, intron 2 of 2)	intron (NR_120338, intron 2 of 2)	9316	NM_000236	3990	Hs.654472	NM_000236	ENSG00000166035	LIPC	HDLCQ12|HL|HTGL|LIPH	lipase, hepatic	protein-coding
chr10-45851	chr10	91086795	91090260	+	142.4	3465	intron (NM_001549, intron 1 of 1)	intron (NM_001549, intron 1 of 1)	951	NM_001289758	3437	Hs.47338	NM_001549	ENSG00000119917	IFIT3	CIG-49|GARG-49|IFI60|IFIT4|IRG2|ISG60|P60|RIG-G|cig41	interferon-induced protein with tetratricopeptide repeats 3	protein-coding
chr19-40236	chr19	46008630	46013601	+	142.4	4971	intron (NM_003370, intron 1 of 12)	intron (NM_003370, intron 1 of 12)	427	NM_003370	7408	Hs.515469	NM_003370	ENSG00000125753	VASP	-	vasodilator-stimulated phosphoprotein	protein-coding
chr8-55648	chr8	127556848	127559516	+	142.3	2668	Intergenic	AluSx1|SINE|Alu	12529	NM_174911	157638	Hs.741352	NM_174911	ENSG00000168672	FAM84B	BCMP101|NSE2	family with sequence similarity 84, member B	protein-coding
chr12-49335	chr12	104196430	104201129	+	142.3	4699	intron (NM_001031701, intron 4 of 13)	AluSq|SINE|Alu	36196	NM_001031701	51559	Hs.48428	NM_016575	ENSG00000111696	NT5DC3	TU12B1-TY|TU12B1TY	5'-nucleotidase domain containing 3	protein-coding
chr17-61685	chr17	35847466	35853663	+	142.2	6197	intron (NM_007026, intron 1 of 2)	intron (NM_007026, intron 1 of 2)	613	NM_007026	11072	Hs.91448	NM_007026	ENSG00000276023	DUSP14	MKP-L|MKP6	dual specificity phosphatase 14	protein-coding
chr17-54303	chr17	17721575	17726978	+	142.2	5403	intron (NM_004176, intron 1 of 18)	L2b|LINE|L2	-7031	NR_030361	693120		NR_030361	ENSG00000207839	MIR33B	MIRN33B|hsa-mir-33b|mir-33b	microRNA 33b	ncRNA
chr3-71574	chr3	67703028	67705755	+	142.2	2727	promoter-TSS (NR_109993)	promoter-TSS (NR_109993)	647	NM_001177599	8801	Hs.644919	NM_003848	ENSG00000172340	SUCLG2	GBETA	succinate-CoA ligase, GDP-forming, beta subunit	protein-coding
chr8-94331	chr8	90993207	90996911	+	142	3704	exon (NM_002485, exon 2 of 16)	exon (NM_002485, exon 2 of 16)	1840	NM_002485	4683	Hs.492208	NM_002485	ENSG00000104320	NBN	AT-V1|AT-V2|ATV|NBS|NBS1|P95	nibrin	protein-coding
chr1-89895	chr1	249150591	249154020	+	142	3429	intron (NM_017865, intron 2 of 11)	intron (NM_017865, intron 2 of 11)	820	NM_001136036	55657	Hs.377705	NM_017865	ENSG00000171163	ZNF692	AREBP|Zfp692	zinc finger protein 692	protein-coding
chr3-114911	chr3	11758313	11763039	+	142	4726	intron (NM_014667, intron 1 of 5)	CpG	1566	NM_001284390	9686	Hs.740389	NM_014667	ENSG00000144560	VGLL4	VGL-4	vestigial-like family member 4	protein-coding
chr3-70902	chr3	50282361	50285823	+	142	3462	promoter-TSS (NM_001166425)	promoter-TSS (NM_001166425)	-234	NM_001166425	2771	Hs.77269	NM_002070	ENSG00000114353	GNAI2	GIP|GNAI2B|H_LUCA15.1|H_LUCA16.1	guanine nucleotide binding protein (G protein), alpha inhibiting activity polypeptide 2	protein-coding
chr3-58500	chr3	51376466	51379489	+	142	3023	intron (NM_004947, intron 37 of 52)	intron (NM_004947, intron 37 of 52)	-44691	NM_006010	7873	Hs.436446	NM_006010	ENSG00000145050	MANF	ARMET|ARP	mesencephalic astrocyte-derived neurotrophic factor	protein-coding
chr1-60198	chr1	160310665	160314577	+	142	3912	promoter-TSS (NM_001290184)	promoter-TSS (NM_001290184)	-442	NM_001290186	23385	Hs.517249	NM_015331	ENSG00000162736	NCSTN	ATAG1874	nicastrin	protein-coding
chr1-73708	chr1	207077359	207081741	+	141.9	4382	intron (NM_001193338, intron 6 of 6)	intron (NM_001193338, intron 6 of 6)	8762	NM_001185158	11009	Hs.58831	NM_006850	ENSG00000162892	IL24	C49A|FISP|IL10B|MDA7|MOB5|ST16	interleukin 24	protein-coding
chr1-102452	chr1	16477920	16483461	+	141.9	5541	intron (NM_004431, intron 1 of 16)	intron (NM_004431, intron 1 of 16)	1892	NM_004431	1969	Hs.171596	NM_004431	ENSG00000142627	EPHA2	ARCC2|CTPA|CTPP1|CTRCT6|ECK	EPH receptor A2	protein-coding
chr11-40091	chr11	70048587	70052269	+	141.9	3682	intron (NM_003824, intron 1 of 1)	MIR|SINE|MIR	1159	NM_003824	8772	Hs.86131	NM_003824	ENSG00000168040	FADD	GIG3|MORT1	Fas (TNFRSF6)-associated via death domain	protein-coding
chr11-48321	chr11	71933632	71937085	+	141.9	3453	promoter-TSS (NM_001567)	promoter-TSS (NM_001567)	-524	NM_001567	3636	Hs.523875	NM_001567	ENSG00000165458	INPPL1	OPSMD|SHIP2	inositol polyphosphate phosphatase-like 1	protein-coding
chrX-20061	chrX	12893977	12899303	+	141.9	5326	intron (NM_016562, intron 2 of 2)	MER3|DNA|hAT-Charlie	11438	NM_016562	51284	Hs.659215	NM_016562	ENSG00000196664	TLR7	TLR7-like	toll-like receptor 7	protein-coding
chr10-89306	chr10	70319679	70323429	+	141.9	3750	intron (NM_030625, intron 1 of 11)	intron (NM_030625, intron 1 of 11)	1437	NM_030625	80312	Hs.258855	NM_030625	ENSG00000138336	TET1	CXXC6|LCX|MLL-TET1|TET1-MLL|bA119F7.1	tet methylcytosine dioxygenase 1	protein-coding
chr2-102717	chr2	43558067	43562650	+	141.9	4583	intron (NM_022065, intron 30 of 37)	intron (NM_022065, intron 30 of 37)	106008	NR_027251	100129726	Hs.194480	NM_178529	ENSG00000279873	LINC01126	-	long intergenic non-protein coding RNA 1126	ncRNA
chr2-41637	chr2	37602044	37607138	+	141.9	5094	Intergenic	Tigger12A|DNA|TcMar-Tigger	32838	NM_012413	25797	Hs.79033	NM_012413	ENSG00000115828	QPCT	GCT|QC|sQC	glutaminyl-peptide cyclotransferase	protein-coding
chr8-112835	chr8	129888277	129891435	+	141.9	3158	Intergenic	Intergenic	-312931	NR_121673	101927774	Hs.628730	NR_121672		LINC00824	LINC01263	long intergenic non-protein coding RNA 824	ncRNA
chr17-32218	chr17	76861530	76865461	+	141.9	3931	intron (NM_003255, intron 3 of 4)	intron (NM_003255, intron 3 of 4)	-26526	NM_025090	57602	Hs.464243	NM_025090	ENSG00000055483	USP36	DUB1	ubiquitin specific peptidase 36	protein-coding
chr12-55058	chr12	31397751	31403285	+	141.7	5534	Intergenic	Intergenic	-76732	NR_026806	79857	Hs.534485	NM_024799	ENSG00000177340	FLJ13224	-	uncharacterized LOC79857	ncRNA
chr6-99689	chr6	155825330	155830096	+	141.7	4766	Intergenic	Intergenic	-50676	NM_015718	50508	Hs.247776	NM_015718	ENSG00000074771	NOX3	GP91-3|MOX-2	NADPH oxidase 3	protein-coding
chr7-73823	chr7	20634544	20639411	+	141.6	4867	Intergenic	Intergenic	-18268	NM_001163941	340273	Hs.404102	NM_178559	ENSG00000004846	ABCB5	ABCB5alpha|ABCB5beta|EST422562	ATP binding cassette subfamily B member 5	protein-coding
chr12-58115	chr12	125398057	125401775	+	141.5	3718	promoter-TSS (NM_021009)	promoter-TSS (NM_021009)	-177	NR_049820	100847004		NR_049820	ENSG00000265345	MIR5188	mir-5188	microRNA 5188	ncRNA
chr10-96767	chr10	95217468	95221040	+	141.5	3572	intron (NM_133337, intron 1 of 52)	MIRb|SINE|MIR	22820	NM_013451	26509	Hs.602086	NM_013451	ENSG00000138119	MYOF	FER1L3	myoferlin	protein-coding
chr3-75666	chr3	49207982	49211822	+	141.5	3840	intron (NM_173546, intron 1 of 5)	intron (NM_173546, intron 1 of 5)	884	NM_173546	200942	Hs.13781	NM_173546	ENSG00000185909	KLHDC8B	CHL	kelch domain containing 8B	protein-coding
chr11-11323	chr11	114166249	114169827	+	141.5	3578	intron (NM_006169, intron 1 of 2)	intron (NM_006169, intron 1 of 2)	1503	NM_006169	4837	Hs.503911	NM_006169	ENSG00000166741	NNMT	-	nicotinamide N-methyltransferase	protein-coding
chr17-24771	chr17	30048486	30053174	+	141.5	4688	Intergenic	AluSg|SINE|Alu	135496	NM_018405	55352	Hs.462729	NM_018405	ENSG00000172301	COPRS	C17orf79|COPR5|HSA272196|TTP1	coordinator of PRMT5, differentiation stimulator	protein-coding
chr8-44205	chr8	89308838	89312010	+	141.5	3172	intron (NM_005941, intron 1 of 9)	intron (NM_005941, intron 1 of 9)	29293	NM_005941	4325	Hs.492187	NM_005941	ENSG00000156103	MMP16	C8orf57|MMP-X2|MT-MMP2|MT-MMP3|MT3-MMP	matrix metallopeptidase 16 (membrane-inserted)	protein-coding
chr15-38992	chr15	49252759	49258187	+	141.5	5428	5' UTR (NM_203349, exon 1 of 12)	5' UTR (NM_203349, exon 1 of 12)	168	NM_203349	399694	Hs.642615	NM_203349	ENSG00000185634	SHC4	RaLP|SHCD	SHC (Src homology 2 domain containing) family, member 4	protein-coding
chr8-23708	chr8	127946134	127948949	+	141.3	2815	Intergenic	Intergenic	-77858	NR_045262	100750225	Hs.571530	NR_045262	ENSG00000253438	PCAT1	PCA1|PCAT-1	prostate cancer associated transcript 1 (non-protein coding)	ncRNA
chr6-80070	chr6	148662055	148667326	+	141.3	5271	intron (NM_015278, intron 1 of 19)	intron (NM_015278, intron 1 of 19)	961	NM_015278	23328	Hs.193133	NM_015278	ENSG00000111961	SASH1	SH3D6A|dJ323M4|dJ323M4.1	SAM and SH3 domain containing 1	protein-coding
chr11-66366	chr11	61871244	61875386	+	141.3	4142	Intergenic	Intergenic	-18130	NM_020238	3619	Hs.142179	NM_020238	ENSG00000149503	INCENP	-	inner centromere protein	protein-coding
chr5-35779	chr5	80562475	80567187	+	141.2	4712	intron (NR_034122, intron 1 of 3)	intron (NR_034122, intron 1 of 3)	32557	NR_034121	100131067	Hs.655855	NR_034121	ENSG00000247572	CKMT2-AS1	-	CKMT2 antisense RNA 1	ncRNA
chr11-22843	chr11	65625907	65629295	+	141.2	3388	promoter-TSS (NM_025128)	promoter-TSS (NM_025128)	-271	NM_025128	80198	Hs.288798	NM_025128	ENSG00000172732	MUS81	SLX3	MUS81 structure-specific endonuclease subunit	protein-coding
chr6-115985	chr6	151176519	151180988	+	141.2	4469	Intergenic	Intergenic	-8062	NM_001242767	25902	Hs.591343	NM_015440	ENSG00000120254	MTHFD1L	FTHFSDC1|MTC1THFS|dJ292B18.2	methylenetetrahydrofolate dehydrogenase (NADP+ dependent) 1-like	protein-coding
chr3-39116	chr3	138100086	138104963	+	141	4877	intron (NM_001085049, intron 2 of 5)	intron (NM_001085049, intron 2 of 5)	34554	NM_001252090	22808	Hs.527021	NM_012219	ENSG00000158186	MRAS	M-RAs|R-RAS3|RRAS3	muscle RAS oncogene homolog	protein-coding
chr10-29993	chr10	73757792	73762018	+	140.9	4226	intron (NM_004273, intron 1 of 2)	intron (NM_004273, intron 1 of 2)	35785	NM_004273	9469	Hs.158304	NM_004273	ENSG00000122863	CHST3	C6ST|C6ST1|HSD	carbohydrate (chondroitin 6) sulfotransferase 3	protein-coding
chr10-34714	chr10	29416982	29421728	+	140.9	4746	Intergenic	MER135|DNA|DNA	-158635	NM_032517	84569	Hs.558572	NM_032517	ENSG00000120563	LYZL1	KAAG648|LYC2|PRO1278|bA534G20.1	lysozyme-like 1	protein-coding
chr5-54772	chr5	151062195	151066567	+	140.9	4372	intron (NR_109873, intron 3 of 4)	MIRc|SINE|MIR	2234	NM_001309443
chr21-8088	chr21	27539422	27544338	+	140.9	4916	intron (NM_001136131, intron 1 of 15)	intron (NM_001136131, intron 1 of 15)	1258	NM_001136130	351	Hs.434980	NM_000484	ENSG00000142192	APP	AAA|ABETA|ABPP|AD1|APPI|CTFgamma|CVAP|PN-II|PN2	amyloid beta (A4) precursor protein	protein-coding
chr8-93416	chr8	71314404	71316775	+	140.9	2371	intron (NM_006540, intron 1 of 22)	CpG	431	NM_006540	10499	Hs.446678	NM_006540	ENSG00000140396	NCOA2	GRIP1|KAT13C|NCoA-2|SRC2|TIF2|bHLHe75	nuclear receptor coactivator 2	protein-coding
chr17-17636	chr17	40829386	40833929	+	140.9	4543	exon (NM_016602, exon 2 of 2)	exon (NM_016602, exon 2 of 2)	2188	NM_016602	2826	Hs.744542	NM_016602		CCR10	GPR2	chemokine (C-C motif) receptor 10	protein-coding
chr10-98322	chr10	121074131	121078704	+	140.7	4573	intron (NM_005308, intron 1 of 15)	MER21C|LTR|ERVL	-61067	NR_039829	100616398		NR_039829	ENSG00000265719	MIR4681	-	microRNA 4681	ncRNA
chr2-16521	chr2	178126210	178131038	+	140.7	4828	5' UTR (NM_001145413, exon 1 of 5)	5' UTR (NM_001145413, exon 1 of 5)	235	NM_001313900
chr11-20174	chr11	70244120	70247463	+	140.7	3343	intron (NM_005231, intron 1 of 17)	intron (NM_005231, intron 1 of 17)	1179	NM_001184740	2017	Hs.596164	NM_005231	ENSG00000085733	CTTN	EMS1	cortactin	protein-coding
chr1-114854	chr1	219857774	219861697	+	140.6	3923	Intergenic	Intergenic	-186884	NR_002753	26828		NR_002753	ENSG00000199377	RNU5F-1	RNU5F|U5F	RNA, U5F small nuclear 1	snRNA
chrX-14805	chrX	12963810	12970150	+	140.6	6340	Intergenic	MIRc|SINE|MIR	-5561	NR_030727	349408	Hs.685035	NR_030727	ENSG00000233338	TLR8-AS1	GS1-324M7.6	TLR8 antisense RNA 1	ncRNA
chr1-159214	chr1	158968141	158972781	+	140.6	4640	Intergenic	L1MD|LINE|L1	-9221	NM_005531	3428	Hs.380250	NM_005531	ENSG00000163565	IFI16	IFNGIP1|PYHIN2	interferon, gamma-inducible protein 16	protein-coding
chr2-101160	chr2	241504500	241509607	+	140.6	5107	promoter-TSS (NM_018226)	promoter-TSS (NM_018226)	-951	NM_018226	57140	Hs.5345	NM_018226		RNPEPL1	-	arginyl aminopeptidase (aminopeptidase B)-like 1	protein-coding
chr8-53792	chr8	42063434	42067331	+	140.6	3897	promoter-TSS (NM_000930)	promoter-TSS (NM_000930)	-188	NM_000930	5327	Hs.491582	NM_000930	ENSG00000104368	PLAT	T-PA|TPA	plasminogen activator, tissue	protein-coding
chr6-68774	chr6	89085556	89091411	+	140.5	5855	Intergenic	Intergenic	160605	NR_110867	101928936	Hs.533080	NR_110867		LOC101928936	-	uncharacterized LOC101928936	ncRNA
chr17-55609	chr17	55974849	55977971	+	140.5	3122	intron (NM_001271875, intron 1 of 10)	intron (NM_001271875, intron 1 of 10)	4340	NM_001292025	404093	Hs.46679	NM_001271875	ENSG00000180891	CUEDC1	-	CUE domain containing 1	protein-coding
chr8-66310	chr8	129884510	129887510	+	140.5	3000	Intergenic	Intergenic	-309085	NR_121673	101927774	Hs.628730	NR_121672		LINC00824	LINC01263	long intergenic non-protein coding RNA 824	ncRNA
chr7-72732	chr7	143076673	143081047	+	140.5	4374	promoter-TSS (NR_106952)	promoter-TSS (NR_106952)	500	NM_003461	7791	Hs.490415	NM_003461	ENSG00000159840	ZYX	ESP-2|HED-2	zyxin	protein-coding
chr11-8121	chr11	28854869	28859641	+	140.5	4772	Intergenic	Intergenic	-358160	NR_107035	102466876		NR_107035	ENSG00000273912	MIR8068	hsa-mir-8068	microRNA 8068	ncRNA
chr8-31302	chr8	90415068	90418314	+	140.5	3246	Intergenic	HERV35I-int|LTR|ERV1	353248	NR_125822	101929709	Hs.651324	NR_125822	ENSG00000251136	LOC101929709	-	uncharacterized LOC101929709	ncRNA
chr10-40397	chr10	24671544	24675919	+	140.3	4375	intron (NM_001282767, intron 3 of 18)	AluY|SINE|Alu	-64631	NM_001282769	56243	Hs.445885	NM_019590	ENSG00000120549	KIAA1217	SKT	KIAA1217	protein-coding
chr9-32875	chr9	96899531	96904464	+	140.3	4933	Intergenic	Intergenic	-36242	NR_029476	406881		NR_029476	ENSG00000199165	MIRLET7A1	LET7A1|MIRNLET7A1|let-7a-1	microRNA let-7a-1	ncRNA
chr1-87755	chr1	170895969	170900354	+	140.3	4385	Intergenic	LTR78|LTR|ERV1	-6451	NM_001163629	80133	Hs.591489	NM_025063	ENSG00000117501	MROH9	ARMC11|C1orf129	maestro heat-like repeat family member 9	protein-coding
chr10-98358	chr10	121410116	121413664	+	140.2	3548	intron (NM_004281, intron 1 of 3)	intron (NM_004281, intron 1 of 3)	1008	NM_004281	9531	Hs.523309	NM_004281	ENSG00000151929	BAG3	BAG-3|BIS|CAIR-1|MFM6	BCL2-associated athanogene 3	protein-coding
chr10-15681	chr10	97180813	97184214	+	140.2	3401	intron (NM_001290295, intron 5 of 24)	intron (NM_001290295, intron 5 of 24)	18424	NM_001290297	10580	Hs.38621	NM_006434	ENSG00000095637	SORBS1	CAP|FLAF2|R85FL|SH3D5|SH3P12|SORB1	sorbin and SH3 domain containing 1	protein-coding
chr10-98439	chr10	121589136	121593217	+	140.2	4081	intron (NM_001256379, intron 15 of 15)	intron (NM_001256379, intron 15 of 15)	12407	NM_001243194	22876	Hs.369755	NM_014937	ENSG00000198825	INPP5F	MSTP007|MSTPO47|SAC2|hSAC2	inositol polyphosphate-5-phosphatase F	protein-coding
chr6-75139	chr6	163833385	163837858	+	140.2	4473	promoter-TSS (NM_206853)	promoter-TSS (NM_206853)	-54	NM_001301085	9444	Hs.510324	NM_006775	ENSG00000112531	QKI	Hqk|QK|QK1|QK3|hqkI	QKI, KH domain containing, RNA binding	protein-coding
chr8-54119	chr8	64079881	64082949	+	140	3068	promoter-TSS (NR_102684)	promoter-TSS (NR_102684)	-147	NM_001277818	253943	Hs.491861	NM_152758	ENSG00000185728	YTHDF3	-	YTH N(6)-methyladenosine RNA binding protein 3	protein-coding
chr21-5800	chr21	38739074	38743354	+	140	4280	intron (NM_101395, intron 1 of 12)	intron (NM_101395, intron 1 of 12)	1355	NM_101395	1859	Hs.368240	NM_001396	ENSG00000157540	DYRK1A	DYRK|DYRK1|HP86|MNB|MNBH|MRD7	dual specificity tyrosine-(Y)-phosphorylation regulated kinase 1A	protein-coding
chr7-21730	chr7	99004404	99008164	+	140	3760	promoter-TSS (NM_003910)	promoter-TSS (NM_003910)	21	NM_014891	11333	Hs.632296	NM_014891	ENSG00000106244	PDAP1	HASPP28|PAP|PAP1	PDGFA associated protein 1	protein-coding
chr10-63801	chr10	105418247	105422053	+	140	3806	intron (NM_014631, intron 8 of 13)	intron (NM_014631, intron 8 of 13)	-86387	NR_038940	100505839	Hs.655149	NR_038940	ENSG00000280693	SH3PXD2A-AS1	-	SH3PXD2A antisense RNA 1	ncRNA
chr15-8306	chr15	89631745	89636242	+	139.9	4497	intron (NM_007011, intron 2 of 14)	intron (NM_007011, intron 2 of 14)	2612	NM_007011	11057	Hs.122337	NM_007011	ENSG00000140526	ABHD2	HS1-2|LABH2|PHPS1-2	abhydrolase domain containing 2	protein-coding
chr12-43470	chr12	9799605	9804454	+	139.9	4849	intron (NR_002814, intron 1 of 3)	MER61A|LTR|ERV1	1386	NR_002814	374443	Hs.569124	NR_002814	ENSG00000256594	LOC374443	-	C-type lectin domain family 2, member D pseudogene	pseudo
chr1-69308	chr1	214722671	214726518	+	139.9	3847	5' UTR (NM_005401, exon 1 of 19)	5' UTR (NM_005401, exon 1 of 19)	430	NM_005401	5784	Hs.193557	NM_005401	ENSG00000152104	PTPN14	PEZ|PTP36	protein tyrosine phosphatase, non-receptor type 14	protein-coding
chr10-95496	chr10	73595074	73599678	+	139.9	4604	intron (NM_001042465, intron 1 of 14)	intron (NM_001042465, intron 1 of 14)	13706	NM_001042465	5660	Hs.523004	NM_002778	ENSG00000197746	PSAP	GLBA|SAP1	prosaposin	protein-coding
chr1-81810	chr1	150943908	150947681	+	139.8	3773	intron (NM_181746, intron 1 of 10)	intron (NM_181746, intron 1 of 10)	1685	NM_022075	29956	Hs.744017	NM_013384	ENSG00000143418	CERS2	L3|LASS2|SP260|TMSG1	ceramide synthase 2	protein-coding
chr1-103991	chr1	76187430	76192883	+	139.8	5453	5' UTR (NM_001127328, exon 1 of 12)	5' UTR (NM_001127328, exon 1 of 12)	124	NM_001127328	34	Hs.445040	NM_000016	ENSG00000117054	ACADM	ACAD1|MCAD|MCADH	acyl-CoA dehydrogenase, C-4 to C-12 straight chain	protein-coding
chr15-28238	chr15	42694368	42699288	+	139.8	4920	promoter-TSS (NM_173089)	promoter-TSS (NM_173089)	-149	NM_173089	825	Hs.143261	NM_000070	ENSG00000092529	CAPN3	CANP3|CANPL3|LGMD2|LGMD2A|nCL-1|p94	calpain 3	protein-coding
chr2-83993	chr2	159571554	159576163	+	139.8	4609	Intergenic	MIR3|SINE|MIR	-77971	NM_001017920	92196	Hs.59761	NM_001017920	ENSG00000163331	DAPL1	-	death associated protein like 1	protein-coding
chr10-83000	chr10	32633013	32636971	+	139.8	3958	intron (NR_104159, intron 1 of 1)	intron (NR_104159, intron 1 of 1)	984	NM_001272019	80314	Hs.167805	NM_025209	ENSG00000120616	EPC1	Epl1	enhancer of polycomb homolog 1 (Drosophila)	protein-coding
chr12-23160	chr12	64309907	64314302	+	139.8	4395	intron (NM_020762, intron 1 of 21)	MIR|SINE|MIR	73563	NM_020762	57522	Hs.210751	NM_020762	ENSG00000196935	SRGAP1	ARHGAP13	SLIT-ROBO Rho GTPase activating protein 1	protein-coding
chr8-106602	chr8	38705682	38711204	+	139.6	5522	3' UTR (NM_001122824, exon 11 of 11)	3' UTR (NM_001122824, exon 11 of 11)	-50310	NM_021623	59339	Hs.369123	NM_021623	ENSG00000169499	PLEKHA2	TAPP2	pleckstrin homology domain containing, family A (phosphoinositide binding specific) member 2	protein-coding
chr22-16118	chr22	20305448	20309732	+	139.6	4284	promoter-TSS (NM_033257)	promoter-TSS (NM_033257)	38	NM_033257	85359	Hs.410965	NM_033257	ENSG00000128185	DGCR6L	DGCR6	DiGeorge syndrome critical region gene 6-like	protein-coding
chr7-69976	chr7	77053696	77057348	+	139.6	3652	TTS (NR_110073)	TTS (NR_110073)	-9805	NM_017439	54103	Hs.186649	NM_017439	ENSG00000186088	GSAP	PION	gamma-secretase activating protein	protein-coding
chr17-57765	chr17	27069693	27074306	+	139.6	4613	intron (NM_004295, intron 1 of 6)	intron (NM_004295, intron 1 of 6)	976	NM_004295	9618	Hs.8375	NM_004295	ENSG00000076604	TRAF4	CART1|MLN62|RNF83	TNF receptor-associated factor 4	protein-coding
chr3-62629	chr3	59126844	59130096	+	139.6	3252	Intergenic	Intergenic	-92755	NM_198463	200844	Hs.368434	NM_198463	ENSG00000163689	C3orf67	-	chromosome 3 open reading frame 67	protein-coding
chr8-44749	chr8	121685747	121689148	+	139.5	3401	intron (NM_021021, intron 2 of 6)	intron (NM_021021, intron 2 of 6)	-86046	NR_125419	101927543	Hs.371902	NR_125419	ENSG00000248318	LOC101927543	-	uncharacterized LOC101927543	ncRNA
chr10-86431	chr10	121472824	121476826	+	139.5	4002	Intergenic	AluSg4|SINE|Alu	-10734	NM_001243195	22876	Hs.369755	NM_014937	ENSG00000198825	INPP5F	MSTP007|MSTPO47|SAC2|hSAC2	inositol polyphosphate-5-phosphatase F	protein-coding
chr7-29443	chr7	100025489	100029031	+	139.5	3542	promoter-TSS (NM_017984)	promoter-TSS (NM_017984)	6	NM_019606	56257	Hs.178011	NM_019606	ENSG00000146834	MEPCE	BCDIN3	methylphosphate capping enzyme	protein-coding
chr9-32793	chr9	93955521	93960185	+	139.5	4664	Intergenic	Intergenic	-120439	NR_033912	100129316	Hs.458154	NR_033912		LOC100129316	-	uncharacterized LOC100129316	ncRNA
chr9-46923	chr9	28920278	28924930	+	139.3	4652	intron (NM_001258282, intron 2 of 6)	intron (NM_001258282, intron 2 of 6)	-33651	NR_030618	100126316		NR_030618		MIR873	MIRN873|hsa-mir-873|mir-873	microRNA 873	ncRNA
chr5-27173	chr5	149399076	149404465	+	139.3	5389	intron (NM_014983, intron 6 of 19)	L5|LINE|RTE	-21040	NM_030953	81789	Hs.169333	NM_030953	ENSG00000164296	TIGD6	-	tigger transposable element derived 6	protein-coding
chr13-23878	chr13	75937947	75944106	+	139.3	6159	intron (NM_001286658, intron 1 of 19)	intron (NM_001286658, intron 1 of 19)	115278	NM_001286659	9882	Hs.210891	NM_014832	ENSG00000136111	TBC1D4	AS160|NIDDM5	TBC1 domain family, member 4	protein-coding
chr1-145783	chr1	87632811	87637508	+	139.3	4697	TTS (NR_026989)	TTS (NR_026989)	37550	NR_026985	339524	Hs.306423	NM_207357	ENSG00000267272	LINC01140	-	long intergenic non-protein coding RNA 1140	ncRNA
chr16-30452	chr16	9169421	9173686	+	139.3	4265	Intergenic	Intergenic	-13984	NM_014117	29035	Hs.221497	NM_014117		C16orf72	PRO0149	chromosome 16 open reading frame 72	protein-coding
chr11-14620	chr11	75060149	75064098	+	139.2	3949	intron (NM_020251, intron 1 of 14)	intron (NM_020251, intron 1 of 14)	752	NM_004041	408	Hs.503284	NM_004041	ENSG00000137486	ARRB1	ARB1|ARR1	arrestin, beta 1	protein-coding
chr3-62473	chr3	53379701	53382515	+	139.2	2814	intron (NM_001290204, intron 1 of 8)	intron (NM_001290204, intron 1 of 8)	546	NM_001290205	55802	Hs.476353	NM_018403	ENSG00000272886	DCP1A	HSA275986|Nbla00360|SMAD4IP1|SMIF	decapping mRNA 1A	protein-coding
chr8-45942	chr8	48570670	48573842	+	139.1	3172	intron (NM_001282916, intron 9 of 18)	intron (NM_001282916, intron 9 of 18)	78470	NM_005195	1052	Hs.440829	NM_005195		CEBPD	C/EBP-delta|CELF|CRP3|NF-IL6-beta	CCAAT/enhancer binding protein (C/EBP), delta	protein-coding
chr16-28177	chr16	574295	579395	+	139.1	5100	TTS (NR_024121)	TTS (NR_024121)	562	NR_024121	64493	Hs.721553	NR_024121		LINC00235	C16orf10|LA16c-356B8.1|NCRNA00235	long intergenic non-protein coding RNA 235	ncRNA
chr2-50524	chr2	203239223	203243797	+	138.9	4574	5' UTR (NM_001204, exon 1 of 13)	5' UTR (NM_001204, exon 1 of 13)	460	NM_001204	659	Hs.471119	NM_001204	ENSG00000204217	BMPR2	BMPR-II|BMPR3|BMR2|BRK-3|POVD1|PPH1|T-ALK	bone morphogenetic protein receptor type II	protein-coding
chr17-44421	chr17	62655661	62659258	+	138.9	3597	intron (NM_022739, intron 1 of 18)	CpG	927	NM_022739	64750	Hs.515011	NM_022739		SMURF2	-	SMAD specific E3 ubiquitin protein ligase 2	protein-coding
chr12-49073	chr12	93493960	93498583	+	138.8	4623	intron (NR_040096, intron 3 of 4)	intron (NR_040096, intron 3 of 4)	-71871	NR_120492	102724933	Hs.663947	NR_120492	ENSG00000258171	LOC102724933	-	uncharacterized LOC102724933	ncRNA
chr1-150354	chr1	204376581	204380962	+	138.6	4381	exon (NM_032833, exon 1 of 2)	exon (NM_032833, exon 1 of 2)	2174	NM_032833	84919	Hs.304376	NM_032833	ENSG00000158615	PPP1R15B	CREP	protein phosphatase 1, regulatory subunit 15B	protein-coding
chr10-28377	chr10	65026153	65030623	+	138.6	4470	intron (NM_032776, intron 2 of 25)	intron (NM_032776, intron 2 of 25)	595	NM_001282948	221037	Hs.413416	NM_004241	ENSG00000171988	JMJD1C	TRIP8	jumonji domain containing 1C	protein-coding
chr14-18068	chr14	55031977	55037295	+	138.6	5318	exon (NM_001161576, exon 1 of 11)	exon (NM_001161576, exon 1 of 11)	306	NM_001161576	23034	Hs.98259	NM_015589	ENSG00000020577	SAMD4A	SAMD4|SMAUG|SMAUG1|SMG|SMGA	sterile alpha motif domain containing 4A	protein-coding
chr11-31199	chr11	65835971	65839388	+	138.5	3417	promoter-TSS (NM_018026)	promoter-TSS (NM_018026)	-145	NM_018026	55690	Hs.644326	NM_018026	ENSG00000175115	PACS1	MRD17	phosphofurin acidic cluster sorting protein 1	protein-coding
chr12-57530	chr12	110544315	110548522	+	138.5	4207	Intergenic	MER20|DNA|hAT-Charlie	-15722	NM_031473	28981	Hs.528382	NM_014055	ENSG00000122970	IFT81	CDV-1|CDV-1R|CDV1|CDV1R|DV1	intraflagellar transport 81	protein-coding
chr22-11093	chr22	18504902	18509101	+	138.5	4199	intron (NM_015241, intron 1 of 31)	CpG	324	NM_015241	57553	Hs.528024	NM_015241	ENSG00000243156	MICAL3	MICAL-3	microtubule associated monooxygenase, calponin and LIM domain containing 3	protein-coding
chr17-60367	chr17	78690379	78694462	+	138.5	4083	intron (NM_001163034, intron 4 of 29)	intron (NM_001163034, intron 4 of 29)	87012	NR_110852	101928855	Hs.670692	NR_110852	ENSG00000262833	LOC101928855	-	uncharacterized LOC101928855	ncRNA
chr17-62986	chr17	58600697	58604666	+	138.3	3969	intron (NM_006380, intron 1 of 12)	intron (NM_006380, intron 1 of 12)	920	NM_006380	10513	Hs.84084	NM_006380	ENSG00000062725	APPBP2	APP-BP2|HS.84084|PAT1	amyloid beta precursor protein (cytoplasmic tail) binding protein 2	protein-coding
chr17-63822	chr17	73437970	73442130	+	138.2	4160	Intergenic	L2a|LINE|L2	-12614	NM_014738	9772	Hs.514474	NM_014738	ENSG00000177728	TMEM94	KIAA0195	transmembrane protein 94	protein-coding
chr2-84999	chr2	201268639	201273141	+	138.2	4502	intron (NM_001282735, intron 3 of 12)	intron (NM_001282735, intron 3 of 12)	97217	NM_001282744	26010	Hs.120323	NM_015535	ENSG00000196141	SPATS2L	DNAPTP6|SGNP	spermatogenesis associated, serine-rich 2-like	protein-coding
chr12-25182	chr12	76114553	76118715	+	138.2	4162	Intergenic	Intergenic	-211216	NM_007043	11103	Hs.645517	NM_007043		KRR1	HRB2|RIP-1	KRR1, small subunit (SSU) processome component, homolog (yeast)	protein-coding
chr3-122541	chr3	159481202	159485899	+	138.2	4697	intron (NR_121669, intron 2 of 2)	intron (NR_121669, intron 2 of 2)	2851	NR_121669	100874433	Hs.601476	NR_121669		IQCJ-SCHIP1-AS1	uaz98	IQCJ-SCHIP1 readthrough antisense RNA 1	ncRNA
chr3-73107	chr3	149351441	149356413	+	138.1	4972	intron (NM_015472, intron 2 of 6)	intron (NM_015472, intron 2 of 6)	21885	NM_001168280	25937	Hs.477921	NM_015472	ENSG00000018408	WWTR1	TAZ	WW domain containing transcription regulator 1	protein-coding
chr11-68701	chr11	122058217	122063135	+	138.1	4918	intron (NR_024430, intron 1 of 3)	MIR|SINE|MIR	13094	NR_024430	399959	Hs.44098	NR_024430		MIR100HG	AGD1|lncRNA-N2	mir-100-let-7a-2 cluster host gene	ncRNA
chr4-17268	chr4	69914898	69918585	+	138.1	3687	Intergenic	LTR2B|LTR|ERV1	-30626	NM_001144767	7365	Hs.201634	NM_001075		UGT2B10	UDPGT2B10	UDP glucuronosyltransferase 2 family, polypeptide B10	protein-coding
chr10-63928	chr10	112084588	112088105	+	138.1	3517	Intergenic	Intergenic	-21639	NM_005871	10285	Hs.632093	NM_005871		SMNDC1	SMNR|SPF30|TDRD16C	survival motor neuron domain containing 1	protein-coding
chr7-50190	chr7	80350650	80354584	+	138.1	3934	Intergenic	Intergenic	76648	NM_001289908	948	Hs.120949	NM_000072	ENSG00000135218	CD36	BDPLT10|CHDS7|FAT|GP3B|GP4|GPIV|PASIV|SCARB3	CD36 molecule (thrombospondin receptor)	protein-coding
chr11-42232	chr11	61715386	61719890	+	137.9	4504	5' UTR (NM_004183, exon 1 of 11)	5' UTR (NM_004183, exon 1 of 11)	282	NM_001139443	7439	Hs.524910	NM_004183	ENSG00000167995	BEST1	ARB|BEST|BMD|RP50|TU15B|VMD2	bestrophin 1	protein-coding
chr1-53062	chr1	155900700	155904979	+	137.9	4279	intron (NM_014949, intron 2 of 13)	intron (NM_014949, intron 2 of 13)	1394	NM_014949	22889	Hs.24656	NM_014949	ENSG00000132680	KIAA0907	BLOM7	KIAA0907	protein-coding
chr15-35749	chr15	42564198	42568572	+	137.9	4374	promoter-TSS (NM_015497)	promoter-TSS (NM_015497)	19	NM_001301410	2595	Hs.730806	NM_198141	ENSG00000214013	GANC	-	glucosidase, alpha; neutral C	protein-coding
chr1-26832	chr1	234660975	234665185	+	137.8	4210	TTS (NR_038426)	TTS (NR_038426)	4445	NR_038426	100506795	Hs.448989	NR_038426	ENSG00000231768	LINC01354	-	long intergenic non-protein coding RNA 1354	ncRNA
chr1-105295	chr1	153579875	153583598	+	137.8	3723	promoter-TSS (NM_001317007)	promoter-TSS (NM_001317007)	95	NM_001317008
chr6-97361	chr6	74404154	74408886	+	137.8	4732	promoter-TSS (NR_110889)	promoter-TSS (NR_110889)	-666	NR_110889	101928489	Hs.660059	NR_110889	ENSG00000231652	LOC101928489	-	uncharacterized LOC101928489	ncRNA
chr1-77096	chr1	153933359	153937275	+	137.8	3916	promoter-TSS (NR_106795)	promoter-TSS (NR_106795)	-421	NR_106795	102465441		NR_106795	ENSG00000276584	MIR6737	hsa-mir-6737	microRNA 6737	ncRNA
chr17-16729	chr17	48796253	48800099	+	137.8	3846	intron (NM_006107, intron 1 of 10)	intron (NM_006107, intron 1 of 10)	1250	NM_006107	51747	Hs.130293	NM_006107	ENSG00000108848	LUC7L3	CRA|CREAP-1|CROP|LUC7A|OA48-18|hLuc7A	LUC7-like 3 pre-mRNA splicing factor	protein-coding
chr11-60523	chr11	8703066	8708238	+	137.6	5172	promoter-TSS (NR_002580)	promoter-TSS (NR_002580)	-122	NR_002580	619562	Hs.745527	NR_002580	ENSG00000200983	SNORA3A	ACA3|SNORA3|SNORA45A	small nucleolar RNA, H/ACA box 3A	snoRNA
chr16-37001	chr16	85586457	85591264	+	137.6	4807	Intergenic	CpG	-56169	NM_001134473	23199	Hs.461647	NM_014615	ENSG00000131149	GSE1	KIAA0182	Gse1 coiled-coil protein	protein-coding
chr11-49055	chr11	103304335	103309347	+	137.6	5012	intron (NM_001377, intron 85 of 88)	intron (NM_001377, intron 85 of 88)	326681	NM_001080463	79659	Hs.503721	NM_001377	ENSG00000187240	DYNC2H1	ATD3|DHC1b|DHC2|DNCH2|DYH1B|SRPS2B|SRTD3|hdhc11	dynein, cytoplasmic 2, heavy chain 1	protein-coding
chr6-25878	chr6	1609171	1612502	+	137.6	3331	exon (NM_001453, exon 1 of 1)	exon (NM_001453, exon 1 of 1)	155	NM_001453	2296	Hs.348883	NM_001453	ENSG00000054598	FOXC1	ARA|FKHL7|FREAC-3|FREAC3|IGDA|IHG1|IRID1|RIEG3	forkhead box C1	protein-coding
chr19-31121	chr19	44280564	44285974	+	137.5	5410	intron (NM_002250, intron 1 of 8)	MIR3|SINE|MIR	2140	NM_002250	3783	Hs.10082	NM_002250	ENSG00000104783	KCNN4	IK|IK1|IKCA1|KCA4|KCa3.1|SK4|hIKCa1|hKCa4|hSK4	potassium channel, calcium activated intermediate/small conductance subfamily N alpha, member 4	protein-coding
chr6-16462	chr6	16712056	16714480	+	137.5	2424	intron (NM_001128164, intron 2 of 7)	intron (NM_001128164, intron 2 of 7)	48453	NM_001128164	6310	Hs.434961	NM_000332	ENSG00000124788	ATXN1	ATX1|D6S504E|SCA1	ataxin 1	protein-coding
chr11-79204	chr11	112654034	112657825	+	137.5	3791	Intergenic	Intergenic	-176040	NM_001076682	4684	Hs.503878	NM_000615	ENSG00000149294	NCAM1	CD56|MSK39|NCAM	neural cell adhesion molecule 1	protein-coding
chr11-54567	chr11	65148459	65152634	+	137.5	4175	promoter-TSS (NM_001077241)	promoter-TSS (NM_001077241)	-401	NM_001077241	283130	Hs.661604	NM_182556	ENSG00000162241	SLC25A45	-	solute carrier family 25, member 45	protein-coding
chr17-70732	chr17	43447568	43452688	+	137.5	5120	Intergenic	MIR|SINE|MIR	52884	NM_199282	201176	Hs.205326	NM_174919	ENSG00000159314	ARHGAP27	CAMGAP1|PP905|SH3D20|SH3P20	Rho GTPase activating protein 27	protein-coding
chr11-76512	chr11	61582856	61586557	+	137.5	3701	promoter-TSS (NM_013402)	promoter-TSS (NM_013402)	-177	NM_013402	3992	Hs.503546	NM_013402	ENSG00000149485	FADS1	D5D|FADS6|FADSD5|LLCDL1|TU12	fatty acid desaturase 1	protein-coding
chr6-64970	chr6	132809397	132814236	+	137.5	4839	intron (NM_003569, intron 2 of 9)	intron (NM_003569, intron 2 of 9)	22521	NM_003569	8417	Hs.593148	NM_003569		STX7	-	syntaxin 7	protein-coding
chr10-61390	chr10	11150031	11154253	+	137.4	4222	intron (NM_006561, intron 1 of 14)	AluJo|SINE|Alu	-4691	NR_046108	439950	Hs.568157	NR_046108		CELF2-AS2	-	CELF2 antisense RNA 2	ncRNA
chr7-25997	chr7	94891544	94895981	+	137.4	4437	intron (NM_017650, intron 11 of 15)	intron (NM_017650, intron 11 of 15)	60122	NM_000446	5444	Hs.370995	NM_000446		PON1	ESA|MVCD5|PON	paraoxonase 1	protein-coding
chr6-29174	chr6	1134721	1137830	+	137.4	3109	Intergenic	Intergenic	-34708	NR_027116	285768	Hs.209463	NR_027115		LINC01622	-	long intergenic non-protein coding RNA 1622	ncRNA
chr1-137698	chr1	156021376	156026035	+	137.4	4659	promoter-TSS (NM_001304342)	promoter-TSS (NM_001304342)	-89	NM_020131	56893	Hs.283739	NM_020131	ENSG00000160803	UBQLN4	A1U|A1Up|C1orf6|CIP75|UBIN	ubiquilin 4	protein-coding
chr8-92723	chr8	54753528	54756839	+	137.2	3311	intron (NM_213619, intron 1 of 12)	intron (NM_213619, intron 1 of 12)	419	NM_213620	51606	Hs.491737	NM_015941	ENSG00000047249	ATP6V1H	CGI-11|MSTP042|NBP1|SFD|SFDalpha|SFDbeta|VMA13	ATPase, H+ transporting, lysosomal 50/57kDa, V1 subunit H	protein-coding
chr10-47747	chr10	63696660	63700108	+	137.2	3448	intron (NM_032199, intron 2 of 9)	intron (NM_032199, intron 2 of 9)	37371	NM_032199	84159	Hs.535297	NM_032199	ENSG00000150347	ARID5B	DESRT|MRF-2|MRF2	AT rich interactive domain 5B (MRF1-like)	protein-coding
chr20-6429	chr20	33893810	33897535	+	137.2	3725	intron (NM_199487, intron 7 of 8)	MIRb|SINE|MIR	-15447	NM_178468	128876	Hs.592149	NM_178468	ENSG00000125998	FAM83C	C20orf128|dJ614O4.7	family with sequence similarity 83, member C	protein-coding
chr22-8020	chr22	31644390	31648466	+	137.2	4076	intron (NM_016733, intron 1 of 14)	intron (NM_016733, intron 1 of 14)	2080	NM_001031801	3985	Hs.474596	NM_005569	ENSG00000182541	LIMK2	-	LIM domain kinase 2	protein-coding
chr7-26602	chr7	137663544	137667529	+	137.2	3985	intron (NM_194071, intron 1 of 11)	intron (NM_194071, intron 1 of 11)	21311	NM_194071	64764	Hs.490273	NM_194071	ENSG00000182158	CREB3L2	BBF2H7	cAMP responsive element binding protein 3-like 2	protein-coding
chr17-51975	chr17	43369220	43374279	+	137.1	5059	intron (NM_003954, intron 1 of 15)	intron (NM_003954, intron 1 of 15)	22681	NM_003954	9020	Hs.404183	NM_003954	ENSG00000006062	MAP3K14	FTDCR1B|HS|HSNIK|NIK	mitogen-activated protein kinase kinase kinase 14	protein-coding
chr1-110688	chr1	63152305	63157412	+	137.1	5107	promoter-TSS (NM_001272000)	promoter-TSS (NM_001272000)	-819	NM_001272002	85440	Hs.744927	NM_033407	ENSG00000116641	DOCK7	EIEE23|ZIR2	dedicator of cytokinesis 7	protein-coding
chr1-5889	chr1	145209087	145210784	+	137.1	1697	intron (NM_203458, intron 1 of 4)	CpG	822	NM_203458	388677	Hs.655156	NM_203458		NOTCH2NL	N2N	notch 2 N-terminal like	protein-coding
chr6-63703	chr6	36324171	36328437	+	136.9	4266	intron (NM_001207035, intron 7 of 7)	intron (NM_001207035, intron 7 of 7)	-21642	NM_001010903	389384	Hs.162104	NM_001010903	ENSG00000189325	C6orf222	-	chromosome 6 open reading frame 222	protein-coding
chr1-149368	chr1	184019303	184023260	+	136.9	3957	intron (NR_023349, intron 1 of 5)	intron (NR_023349, intron 1 of 5)	496	NM_001300764	116461	Hs.548197	NM_052965	ENSG00000198860	TSEN15	C1orf19|sen15	TSEN15 tRNA splicing endonuclease subunit	protein-coding
chr14-15412	chr14	51470445	51475029	+	136.9	4584	intron (NM_015163, intron 5 of 9)	(CAA)n|Simple_repeat|Simple_repeat	-61489	NM_002863	5836	Hs.282417	NM_002863	ENSG00000100504	PYGL	GSD6	phosphorylase, glycogen, liver	protein-coding
chrX-17960	chrX	2746652	2750915	+	136.8	4263	intron (NM_001184704, intron 2 of 7)	AluJr|SINE|Alu	1920	NM_001184703	8908	Hs.567381	NM_003918	ENSG00000056998	GYG2	GN-2|GN2	glycogenin 2	protein-coding
chr19-31750	chr19	2058567	2062762	+	136.8	4195	Intergenic	MLT1D|LTR|ERVL-MaLR	-9421	NM_017572	2872	Hs.515032	NM_017572	ENSG00000099875	MKNK2	GPRK7|MNK2	MAP kinase interacting serine/threonine kinase 2	protein-coding
chr8-21638	chr8	130719722	130722451	+	136.8	2729	Intergenic	Intergenic	-28601	NR_130917
chr19-11615	chr19	17186605	17190766	+	136.8	4161	intron (NM_004145, intron 1 of 39)	intron (NM_004145, intron 1 of 39)	2094	NM_001130065	4650	Hs.123198	NM_004145	ENSG00000099331	MYO9B	CELIAC4|MYR5	myosin IXB	protein-coding
chr3-35906	chr3	51719214	51722381	+	136.8	3167	intron (NM_001243725, intron 3 of 4)	intron (NM_001243725, intron 3 of 4)	15154	NR_103463	51368	Hs.517864	NM_015926	ENSG00000164081	TEX264	ZSIG11	testis expressed 264	protein-coding
chr2-88607	chr2	67114018	67119040	+	136.8	5022	Intergenic	Intergenic	-15039	NR_110169	101060019	Hs.116425	NR_110169	ENSG00000230525	LOC101060019	-	uncharacterized LOC101060019	ncRNA
chr10-28127	chr10	29591905	29595057	+	136.7	3152	intron (NM_032517, intron 3 of 4)	intron (NM_032517, intron 3 of 4)	15491	NM_032517	84569	Hs.558572	NM_032517	ENSG00000120563	LYZL1	KAAG648|LYC2|PRO1278|bA534G20.1	lysozyme-like 1	protein-coding
chr10-80074	chr10	99406145	99409835	+	136.7	3690	intron (NM_018425, intron 1 of 8)	AluSp|SINE|Alu	7547	NM_018425	55361	Hs.25300	NM_018425	ENSG00000155252	PI4K2A	PI4KII|PIK42A	phosphatidylinositol 4-kinase type 2 alpha	protein-coding
chr7-27909	chr7	112090506	112094465	+	136.7	3959	5' UTR (NM_001197079, exon 1 of 12)	5' UTR (NM_001197079, exon 1 of 12)	372	NM_001197079	3475	Hs.7879	NM_001550	ENSG00000006652	IFRD1	PC4|TIS7	interferon-related developmental regulator 1	protein-coding
chr2-74675	chr2	12478327	12483080	+	136.7	4753	intron (NR_110196, intron 4 of 5)	intron (NR_110196, intron 4 of 5)	141447	NR_037452	100500884		NR_037452	ENSG00000264089	MIR3681	-	microRNA 3681	ncRNA
chr6-9843	chr6	13813491	13815608	+	136.7	2117	exon (NM_001031713, exon 1 of 9)	exon (NM_001031713, exon 1 of 9)	243	NM_001031713	63933	Hs.214043	NM_022102	ENSG00000050393	MCUR1	C6orf79|CCDC90A	mitochondrial calcium uniporter regulator 1	protein-coding
chr9-40619	chr9	74556104	74561772	+	136.7	5668	intron (NM_182505, intron 1 of 3)	AluSz6|SINE|Alu	32515	NM_182505	138241	Hs.534190	NM_182505	ENSG00000155621	C9orf85	-	chromosome 9 open reading frame 85	protein-coding
chr8-41565	chr8	54932662	54935685	+	136.7	3023	intron (NR_109901, intron 1 of 11)	intron (NR_109901, intron 1 of 11)	843	NR_109901	6917	Hs.491745	NM_006756	ENSG00000187735	TCEA1	GTF2S|SII|TCEA|TF2S|TFIIS	transcription elongation factor A (SII), 1	protein-coding
chr7-83499	chr7	116440226	116444893	+	136.7	4667	Intergenic	Intergenic	-60004	NM_006136	830	Hs.446123	NM_006136		CAPZA2	CAPPA2|CAPZ	capping protein (actin filament) muscle Z-line, alpha 2	protein-coding
chr12-48514	chr12	71037890	71043580	+	136.7	5690	intron (NR_073474, intron 9 of 10)	intron (NR_073474, intron 9 of 10)	-9515	NM_001109754	5787	Hs.434375	NM_002837	ENSG00000127329	PTPRB	HPTP-BETA|HPTPB|PTPB|R-PTP-BETA|VEPTP	protein tyrosine phosphatase, receptor type, B	protein-coding
chr10-27799	chr10	3136357	3139956	+	136.5	3599	intron (NM_001242339, intron 3 of 23)	intron (NM_001242339, intron 3 of 23)	27337	NM_001242339	5214	Hs.26010	NM_002627	ENSG00000067057	PFKP	ATP-PFK|PFK-C|PFK-P|PFKF	phosphofructokinase, platelet	protein-coding
chr4-50355	chr4	88830272	88834702	+	136.5	4430	Intergenic	Intergenic	-64315	NM_001251829	6696	Hs.313	NM_000582	ENSG00000118785	SPP1	BNSP|BSPI|ETA-1|OPN	secreted phosphoprotein 1	protein-coding
chr12-49817	chr12	120699437	120703492	+	136.5	4055	intron (NM_001243756, intron 1 of 10)	MIRc|SINE|MIR	2110	NM_001080855	5829	Hs.446336	NM_002859	ENSG00000089159	PXN	-	paxillin	protein-coding
chr1-72931	chr1	171709901	171713622	+	136.5	3721	promoter-TSS (NM_001185127)	promoter-TSS (NM_001185127)	-382	NM_001185127	8674	Hs.6651	NM_003762	ENSG00000117533	VAMP4	VAMP-4|VAMP24	vesicle associated membrane protein 4	protein-coding
chr16-24855	chr16	11588016	11592797	+	136.5	4781	Intergenic	Intergenic	31290	NR_110907	101927131	Hs.569654	NR_110907	ENSG00000262999	LOC101927131	-	uncharacterized LOC101927131	ncRNA
chr1-108055	chr1	228673519	228677299	+	136.5	3780	exon (NM_001010858, exon 1 of 4)	exon (NM_001010858, exon 1 of 4)	341	NM_001010858	149603	Hs.356377	NM_001010858		RNF187	RACO-1|RACO1	ring finger protein 187	protein-coding
chr11-51027	chr11	61739572	61742286	+	136.5	2714	Intergenic	Intergenic	-5797	NM_002032	2495	Hs.524910	NM_002032	ENSG00000167996	FTH1	FHC|FTH|FTHL6|HFE5|PIG15|PLIF	ferritin, heavy polypeptide 1	protein-coding
chr6-90332	chr6	53301378	53306368	+	136.2	4990	Intergenic	Intergenic	-89896	NM_001242828	60481	Hs.520189	NM_021814	ENSG00000012660	ELOVL5	HELO1|SCA38|dJ483K16.1	ELOVL fatty acid elongase 5	protein-coding
chr11-74632	chr11	9778972	9782956	+	136.2	3984	intron (NR_036485, intron 1 of 2)	intron (NR_036485, intron 1 of 2)	116	NR_033972	440028	Hs.677541	NR_033972	ENSG00000245522	LOC440028	-	uncharacterized LOC440028	ncRNA
chr21-11967	chr21	36456934	36461693	+	136.2	4759	Intergenic	MER2|DNA|TcMar-Tigger	-37718	NM_001754	861	Hs.149261	NM_001754	ENSG00000159216	RUNX1	AML1|AML1-EVI-1|AMLCR1|CBF2alpha|CBFA2|EVI-1|PEBP2aB|PEBP2alpha	runt-related transcription factor 1	protein-coding
chr19-2012	chr19	43437537	43441482	+	136.1	3945	intron (NM_001206650, intron 1 of 4)	intron (NM_001206650, intron 1 of 4)	1821	NM_002783	5676	Hs.709203	NM_002783	ENSG00000221878	PSG7	PSBG-7|PSG1|PSGGA	pregnancy specific beta-1-glycoprotein 7 (gene/pseudogene)	protein-coding
chr10-45416	chr10	69862930	69867874	+	136.1	4944	promoter-TSS (NR_045662)	promoter-TSS (NR_045662)	-472	NR_045662	84665	Hs.55205	NM_032578	ENSG00000138347	MYPN	CMD1DD|CMH22|MYOP|RCM4	myopalladin	protein-coding
chr10-17663	chr10	99599367	99603221	+	136.1	3854	intron (NR_108035, intron 1 of 2)	SVA_D|Other|Other	8261	NR_108035	100505561	Hs.351904	NR_108035	ENSG00000227356	LINC00866	-	long intergenic non-protein coding RNA 866	ncRNA
chr7-58527	chr7	121142510	121145777	+	135.9	3267	Intergenic	MER41A|LTR|ERV1	-107721	NM_014888	10447	Hs.434053	NM_014888	ENSG00000196937	FAM3C	GS3786|ILEI	family with sequence similarity 3, member C	protein-coding
chr3-100307	chr3	46970848	46975168	+	135.9	4320	intron (NR_102269, intron 2 of 6)	intron (NR_102269, intron 2 of 6)	44983	NR_102269	151903	Hs.631918	NM_144716	ENSG00000160799	CCDC12	-	coiled-coil domain containing 12	protein-coding
chr1-51889	chr1	33167168	33170898	+	135.9	3730	promoter-TSS (NM_001161708)	promoter-TSS (NM_001161708)	-672	NM_001161708	81493	Hs.712631	NM_030786		SYNC	SYNC1|SYNCOILIN	syncoilin, intermediate filament protein	protein-coding
chr11-24277	chr11	63435671	63439034	+	135.9	3363	intron (NM_001290048, intron 1 of 12)	AluSq|SINE|Alu	1850	NM_015459	25923	Hs.356719	NM_015459	ENSG00000184743	ATL3	HSN1F	atlastin GTPase 3	protein-coding
chr10-33361	chr10	73768083	73771062	+	135.8	2979	3' UTR (NM_004273, exon 3 of 3)	3' UTR (NM_004273, exon 3 of 3)	45452	NM_004273	9469	Hs.158304	NM_004273	ENSG00000122863	CHST3	C6ST|C6ST1|HSD	carbohydrate (chondroitin 6) sulfotransferase 3	protein-coding
chr4-48941	chr4	15653427	15658429	+	135.8	5002	intron (NM_012161, intron 1 of 10)	intron (NM_012161, intron 1 of 10)	1107	NM_001193535	26234	Hs.643433	NM_012161	ENSG00000118564	FBXL5	FBL4|FBL5|FLR1	F-box and leucine-rich repeat protein 5	protein-coding
chr15-32250	chr15	99208341	99213283	+	135.8	4942	intron (NM_001291858, intron 1 of 20)	intron (NM_001291858, intron 1 of 20)	-16362	NR_126453
chr9-12943	chr9	117876139	117880409	+	135.8	4270	intron (NM_002160, intron 1 of 27)	intron (NM_002160, intron 1 of 27)	2262	NM_002160	3371	Hs.143250	NM_002160	ENSG00000041982	TNC	150-225|DFNA56|GMEM|GP|HXB|JI|TN|TN-C	tenascin C	protein-coding
chr8-38372	chr8	116066865	116070376	+	135.8	3511	Intergenic	Intergenic	611619	NM_001282902	7227	Hs.657018	NM_014112	ENSG00000104447	TRPS1	GC79|LGCR	trichorhinophalangeal syndrome I	protein-coding
chr3-100439	chr3	48670843	48674810	+	135.8	3967	promoter-TSS (NM_001281732)	promoter-TSS (NM_001281732)	100	NM_022911	65010	Hs.631925	NM_022911	ENSG00000225697	SLC26A6	-	solute carrier family 26 (anion exchanger), member 6	protein-coding
chr11-45714	chr11	79148747	79152723	+	135.8	3976	intron (NM_001098816, intron 1 of 33)	CpG	960	NM_001098816	26011	Hs.213087	NM_001098816	ENSG00000149256	TENM4	Doc4|ODZ4|TNM4|Ten-M4	teneurin transmembrane protein 4	protein-coding
chr3-33910	chr3	58087501	58089973	+	135.7	2472	intron (NM_001457, intron 9 of 45)	intron (NM_001457, intron 9 of 45)	94610	NM_001457	2317	Hs.476448	NM_001457	ENSG00000136068	FLNB	ABP-278|ABP-280|AOI|FH1|FLN-B|FLN1L|LRS1|SCT|TABP|TAP	filamin B, beta	protein-coding
chr1-148886	chr1	176173479	176177666	+	135.7	4187	intron (NM_001286644, intron 1 of 17)	intron (NM_001286644, intron 1 of 17)	808	NM_001001740	64326	Hs.523744	NM_022457	ENSG00000143207	RFWD2	COP1|RNF200	ring finger and WD repeat domain 2, E3 ubiquitin protein ligase	protein-coding
chr5-60170	chr5	14142542	14146438	+	135.7	3896	intron (NM_007118, intron 1 of 56)	CpG	661	NM_007118	7204	Hs.130031	NM_007118	ENSG00000038382	TRIO	ARHGEF23|tgat	trio Rho guanine nucleotide exchange factor	protein-coding
chr19-37664	chr19	45924985	45929525	+	135.5	4540	promoter-TSS (NM_001983)	promoter-TSS (NM_001983)	-78	NM_001983	2067	Hs.435981	NM_001983	ENSG00000012061	ERCC1	COFS4|RAD10|UV20	excision repair cross-complementation group 1	protein-coding
chr17-48803	chr17	38276669	38281017	+	135.5	4348	promoter-TSS (NM_001012241)	promoter-TSS (NM_001012241)	53	NM_001012241	339287	Hs.532786	NM_001012241	ENSG00000188895	MSL1	MSL-1|hMSL1	male-specific lethal 1 homolog (Drosophila)	protein-coding
chr12-46333	chr12	123752488	123757133	+	135.5	4645	promoter-TSS (NM_001270433)	promoter-TSS (NM_001270433)	-29	NM_001270433	8099	Hs.433201	NM_004642	ENSG00000111328	CDK2AP1	DOC1|DORC1|ST19|doc-1|p12DOC-1	cyclin-dependent kinase 2 associated protein 1	protein-coding
chr8-40234	chr8	105083952	105087333	+	135.5	3381	intron (NM_001100117, intron 19 of 23)	intron (NM_001100117, intron 19 of 23)	-149921	NM_001282882	9699	Hs.655271	NM_014677	ENSG00000176406	RIMS2	OBOE|RAB3IP3|RIM2	regulating synaptic membrane exocytosis 2	protein-coding
chr10-66378	chr10	76040575	76044442	+	135.5	3867	intron (NM_001123, intron 3 of 10)	intron (NM_001123, intron 3 of 10)	106261	NM_001123	132	Hs.656586	NM_001123	ENSG00000156110	ADK	AK	adenosine kinase	protein-coding
chr16-25475	chr16	53087730	53092607	+	135.5	4877	intron (NM_025134, intron 1 of 38)	intron (NM_025134, intron 1 of 38)	1223	NM_025134	80205	Hs.59159	NM_015287	ENSG00000177200	CHD9	AD013|CHD-9|CReMM|KISH2|PRIC320	chromodomain helicase DNA binding protein 9	protein-coding
chr8-49419	chr8	104032505	104035728	+	135.4	3223	intron (NM_001695, intron 1 of 12)	intron (NM_001695, intron 1 of 12)	868	NM_001695	528	Hs.86905	NM_001695	ENSG00000155097	ATP6V1C1	ATP6C|ATP6D|VATC|Vma5	ATPase, H+ transporting, lysosomal 42kDa, V1 subunit C1	protein-coding
chr10-86196	chr10	115613005	115617287	+	135.4	4282	promoter-TSS (NM_001271816)	promoter-TSS (NM_001271816)	755	NM_198514	374354	Hs.369924	NM_198514		NHLRC2	-	NHL repeat containing 2	protein-coding
chr17-59273	chr17	59421424	59424854	+	135.4	3430	intron (NM_001099432, intron 23 of 24)	intron (NM_001099432, intron 23 of 24)	53828	NR_125749	103689912	Hs.410998	NR_125749	ENSG00000267280	TBX2-AS1	-	TBX2 antisense RNA 1	ncRNA
chr10-54771	chr10	126430109	126434071	+	135.2	3962	intron (NM_014661, intron 1 of 4)	CpG	840	NM_014661	9679	Hs.129195	NM_014661	ENSG00000189319	FAM53B	KIAA0140|bA12J10.2|smp	family with sequence similarity 53, member B	protein-coding
chr7-56019	chr7	20932954	20937593	+	135.2	4639	intron (NR_126381, intron 2 of 4)	intron (NR_126381, intron 2 of 4)	60223	NR_126381
chr8-46520	chr8	88762582	88766320	+	135.2	3738	Intergenic	MER11A|LTR|ERVK	121845	NM_152418	138009	Hs.371738	NM_152418	ENSG00000176566	DCAF4L2	WDR21C	DDB1 and CUL4 associated factor 4-like 2	protein-coding
chr12-42037	chr12	76281311	76286003	+	135.2	4692	Intergenic	Intergenic	141899	NM_007350	22822	Hs.602085	NM_007350	ENSG00000139289	PHLDA1	DT1P1B11|PHRIP|TDAG51	pleckstrin homology-like domain, family A, member 1	protein-coding
chr1-78959	chr1	231002457	231006248	+	135.2	3791	promoter-TSS (NM_032800)	promoter-TSS (NM_032800)	-50	NM_032800	84886	Hs.520494	NM_032800	ENSG00000119280	C1orf198	-	chromosome 1 open reading frame 198	protein-coding
chr11-33552	chr11	86452496	86456606	+	135.2	4110	Intergenic	Intergenic	-47550	NM_001293180	11098	Hs.25338	NM_007173	ENSG00000150687	PRSS23	SIG13|SPUVE|ZSIG13	protease, serine, 23	protein-coding
chr11-42203	chr11	61127690	61131666	+	135.2	3976	promoter-TSS (NM_001161454)	promoter-TSS (NM_001161454)	77	NM_001161454	220002	Hs.22546	NM_153611	ENSG00000162144	CYB561A3	CYBASC3|LCYTB	cytochrome b561 family, member A3	protein-coding
chr16-30966	chr16	28832572	28836857	+	135.1	4285	exon (NM_017492, exon 1 of 23)	exon (NM_017492, exon 1 of 23)	345	NM_148416	11273	Hs.460499	NM_007245	ENSG00000168488	ATXN2L	A2D|A2LG|A2LP|A2RP	ataxin 2-like	protein-coding
chr3-77369	chr3	101806540	101811332	+	135.1	4792	Intergenic	Intergenic	149233	NR_026934	152225	Hs.376768	NR_026934	ENSG00000214407	LOC152225	-	uncharacterized LOC152225	ncRNA
chr2-59026	chr2	221089268	221094544	+	135.1	5276	Intergenic	Intergenic	-320620	NR_036228	100422959		NR_036228	ENSG00000266518	MIR4268	-	microRNA 4268	ncRNA
chr2-101539	chr2	12501282	12506412	+	135.1	5130	intron (NR_110196, intron 4 of 5)	intron (NR_110196, intron 4 of 5)	164591	NR_037452	100500884		NR_037452	ENSG00000264089	MIR3681	-	microRNA 3681	ncRNA
chr10-71078	chr10	99442910	99447002	+	135	4092	intron (NM_021732, intron 1 of 2)	intron (NM_021732, intron 1 of 2)	2059	NM_021732	60370	Hs.23918	NM_021732	ENSG00000119986	AVPI1	PP5395|VIP32|VIT32	arginine vasopressin-induced 1	protein-coding
chr2-91833	chr2	201725994	201730262	+	135	4268	intron (NR_027856, intron 1 of 10)	AluJo|SINE|Alu	1156	NM_001162407	1195	Hs.433732	NM_004071	ENSG00000013441	CLK1	CLK|CLK/STY|STY	CDC like kinase 1	protein-coding
chr6-76239	chr6	10322135	10324931	+	135	2796	Intergenic	Intergenic	-89018	NR_033910	100130275	Hs.661431	NR_033910		TFAP2A-AS1	-	TFAP2A antisense RNA 1	ncRNA
chr1-160889	chr1	185756076	185759682	+	135	3606	intron (NM_031935, intron 1 of 106)	intron (NM_031935, intron 1 of 106)	54196	NM_031935	83872	Hs.58877	NM_031935	ENSG00000143341	HMCN1	ARMD1|FBLN6|FIBL-6|FIBL6	hemicentin 1	protein-coding
chr8-25779	chr8	98360953	98363674	+	135	2721	intron (NR_125390, intron 2 of 2)	intron (NR_125390, intron 2 of 2)	-72137	NM_033512	85453	Hs.173094	NM_033512	ENSG00000180543	TSPYL5	-	TSPY-like 5	protein-coding
chr8-54153	chr8	67033800	67038019	+	135	4219	Intergenic	AluJr|SINE|Alu	-3369	NM_184085	84675	Hs.85524	NM_033058	ENSG00000147573	TRIM55	MURF-2|RNF29|muRF2	tripartite motif containing 55	protein-coding
chr8-23600	chr8	124665154	124667419	+	134.8	2265	Intergenic	Intergenic	-1096	NM_001081675	340359	Hs.450252	NM_001081675	ENSG00000175946	KLHL38	C8ORFK36	kelch-like family member 38	protein-coding
chr17-66934	chr17	55979373	55983182	+	134.8	3809	promoter-TSS (NM_001292025)	promoter-TSS (NM_001292025)	-527	NM_001292025	404093	Hs.46679	NM_001271875	ENSG00000180891	CUEDC1	-	CUE domain containing 1	protein-coding
chr6-29162	chr6	657357	660579	+	134.8	3222	intron (NR_073064, intron 2 of 29)	intron (NR_073064, intron 2 of 29)	-2004	NM_148959	135458	Hs.669039	NM_148959	ENSG00000188996	HUS1B	-	HUS1 checkpoint clamp component B	protein-coding
chr14-17545	chr14	23305740	23309145	+	134.8	3405	intron (NM_004995, intron 1 of 9)	intron (NM_004995, intron 1 of 9)	1700	NM_004995	4323	Hs.2399	NM_004995	ENSG00000157227	MMP14	MMP-14|MMP-X1|MT-MMP|MT-MMP 1|MT1-MMP|MT1MMP|MTMMP1|WNCHRS	matrix metallopeptidase 14 (membrane-inserted)	protein-coding
chr2-74656	chr2	12314637	12319338	+	134.8	4701	intron (NR_110196, intron 3 of 5)	intron (NR_110196, intron 3 of 5)	-22269	NR_037452	100500884		NR_037452	ENSG00000264089	MIR3681	-	microRNA 3681	ncRNA
chr14-8557	chr14	75614671	75618629	+	134.7	3958	intron (NM_006827, intron 2 of 4)	AluSz|SINE|Alu	-22872	NM_033116	91754	Hs.7200	NM_033116		NEK9	NERCC|NERCC1|Nek8	NIMA-related kinase 9	protein-coding
chr2-51079	chr2	230317366	230321961	+	134.7	4595	intron (NM_139072, intron 7 of 12)	intron (NM_139072, intron 7 of 12)	-183606	NM_017933	55022	Hs.745038	NM_017933	ENSG00000153823	PID1	HMFN2073|NYGGF4|P-CLI1|PCLI1	phosphotyrosine interaction domain containing 1	protein-coding
chr5-33940	chr5	133860174	133864535	+	134.5	4361	intron (NM_015288, intron 1 of 10)	CpG-21039	556	NM_015288	23338	Hs.732155	NM_015288	ENSG00000043143	JADE2	JADE-2|PHF15	jade family PHD finger 2	protein-coding
chr1-42394	chr1	245378342	245381498	+	134.5	3156	intron (NM_018012, intron 2 of 14)	intron (NM_018012, intron 2 of 14)	61633	NM_018012	55083	Hs.143134	NM_018012	ENSG00000162849	KIF26B	-	kinesin family member 26B	protein-coding
chr12-51506	chr12	51416347	51420817	+	134.5	4470	intron (NM_001174125, intron 1 of 15)	intron (NM_001174125, intron 1 of 15)	1342	NM_001174129	4891	Hs.505545	NM_000617	ENSG00000110911	SLC11A2	DCT1|DMT1|NRAMP2	solute carrier family 11 (proton-coupled divalent metal ion transporter), member 2	protein-coding
chr3-76833	chr3	71631701	71634703	+	134.5	3002	promoter-TSS (NM_001012505)	promoter-TSS (NM_001012505)	-62	NM_032682	27086	Hs.59368	NM_032682	ENSG00000114861	FOXP1	12CC4|HSPC215|MFH|QRF1|hFKH1B	forkhead box P1	protein-coding
chr1-113673	chr1	184458960	184462840	+	134.5	3880	intron (NM_030806, intron 2 of 5)	intron (NM_030806, intron 2 of 5)	104750	NM_030806	81563	Hs.497159	NM_030806	ENSG00000116667	C1orf21	PIG13	chromosome 1 open reading frame 21	protein-coding
chr7-85069	chr7	155561135	155565034	+	134.5	3899	intron (NM_053043, intron 16 of 17)	intron (NM_053043, intron 16 of 17)	38682	NM_001310462
chr2-36531	chr2	100900921	100905241	+	134.5	4320	intron (NM_198461, intron 11 of 11)	intron (NM_198461, intron 11 of 11)	36114	NM_198461	164832	Hs.21380	NM_198461	ENSG00000170500	LONRF2	RNF192	LON peptidase N-terminal domain and ring finger 2	protein-coding
chr1-151922	chr1	230202921	230206788	+	134.5	3867	intron (NM_004481, intron 1 of 15)	intron (NM_004481, intron 1 of 15)	1912	NR_120373	2590	Hs.743964	NM_004481	ENSG00000143641	GALNT2	GalNAc-T2	polypeptide N-acetylgalactosaminyltransferase 2	protein-coding
chr1-138229	chr1	165599129	165603268	+	134.4	4139	intron (NM_004528, intron 1 of 5)	intron (NM_004528, intron 1 of 5)	1088	NM_004528	4259	Hs.191734	NM_004528	ENSG00000143198	MGST3	GST-III	microsomal glutathione S-transferase 3	protein-coding
chr11-70204	chr11	33709912	33714890	+	134.4	4978	Intergenic	Intergenic	9885	NM_001166692	100131378	Hs.709466	NM_001166692		C11orf91	-	chromosome 11 open reading frame 91	protein-coding
chr8-98505	chr8	24864113	24868842	+	134.4	4729	Intergenic	Intergenic	-52094	NM_006158	4747	Hs.521461	NM_006158	ENSG00000277586	NEFL	CMT1F|CMT2E|NF-L|NF68|NFL|PPP1R110	neurofilament, light polypeptide	protein-coding
chr8-73050	chr8	94970288	94974145	+	134.4	3857	Intergenic	Intergenic	42937	NM_001161781	54704	Hs.22265	NM_018444	ENSG00000164951	PDP1	PDH|PDP|PDPC|PPM2C	pyruvate dehyrogenase phosphatase catalytic subunit 1	protein-coding
chr3-102759	chr3	89219368	89223629	+	134.3	4261	intron (NM_005233, intron 2 of 16)	intron (NM_005233, intron 2 of 16)	64824	NM_005233	2042	Hs.123642	NM_005233	ENSG00000044524	EPHA3	EK4|ETK|ETK1|HEK|HEK4|TYRO4	EPH receptor A3	protein-coding
chr3-14679	chr3	56822236	56826416	+	134.3	4180	intron (NM_001289698, intron 2 of 10)	intron (NM_001289698, intron 2 of 10)	11669	NM_019555	50650	Hs.476402	NM_019555	ENSG00000163947	ARHGEF3	GEF3|STA3|XPLN	Rho guanine nucleotide exchange factor 3	protein-coding
chr1-104543	chr1	108230195	108234970	+	134.3	4775	intron (NM_006113, intron 17 of 26)	intron (NM_006113, intron 17 of 26)	-1456	NM_001079874	10451	Hs.267659	NM_006113	ENSG00000134215	VAV3	-	vav 3 guanine nucleotide exchange factor	protein-coding
chr20-12581	chr20	60716926	60722042	+	134.3	5116	promoter-TSS (NM_002792)	promoter-TSS (NM_002792)	708	NR_125980
chr17-72828	chr17	73687600	73692293	+	134.3	4693	intron (NM_001301839, intron 3 of 9)	intron (NM_001301839, intron 3 of 9)	-26677	NM_004259	9400	Hs.632229	NM_004259	ENSG00000108469	RECQL5	RECQ5	RecQ helicase-like 5	protein-coding
chr20-6119	chr20	50414601	50419113	+	134.1	4512	intron (NM_020436, intron 1 of 3)	intron (NM_020436, intron 1 of 3)	2191	NM_020436	57167	Hs.517113	NM_020436	ENSG00000101115	SALL4	DRRS|HSAL4|ZNF797|dJ1112F19.1	spalt-like transcription factor 4	protein-coding
chr12-34722	chr12	122515595	122520638	+	134.1	5043	intron (NM_014938, intron 1 of 16)	intron (NM_014938, intron 1 of 16)	1482	NM_014938	22877	Hs.437153	NM_014938	ENSG00000175727	MLXIP	MIR|MONDOA|bHLHe36	MLX interacting protein	protein-coding
chr8-67813	chr8	57593111	57596681	+	134.1	3570	Intergenic	Intergenic	-122514	NR_038236	100507632	Hs.583755	NR_038236	ENSG00000246430	LINC00968	-	long intergenic non-protein coding RNA 968	ncRNA
chr8-44642	chr8	109257890	109260938	+	134.1	3048	intron (NM_001568, intron 1 of 12)	intron (NM_001568, intron 1 of 12)	1545	NM_001568	3646	Hs.405590	NM_001568	ENSG00000104408	EIF3E	EIF3-P48|EIF3S6|INT6|eIF3-p46	eukaryotic translation initiation factor 3, subunit E	protein-coding
chr9-4456	chr9	116356559	116361420	+	134.1	4861	intron (NM_001276262, intron 4 of 4)	intron (NM_001276262, intron 4 of 4)	2555	NM_001276262	5998	Hs.494875	NM_017790	ENSG00000138835	RGS3	C2PA|RGP3	regulator of G-protein signaling 3	protein-coding
chr3-87990	chr3	69099431	69102755	+	134.1	3324	intron (NM_007114, intron 1 of 16)	intron (NM_007114, intron 1 of 16)	391	NM_007114	7110	Hs.267632	NM_007114	ENSG00000144747	TMF1	ARA160|TMF	TATA element modulatory factor 1	protein-coding
chr12-18894	chr12	104679451	104683614	+	134	4163	intron (NM_001261445, intron 1 of 14)	MIR|SINE|MIR	1072	NM_001261445	7296	Hs.654922	NM_003330	ENSG00000198431	TXNRD1	GRIM-12|TR|TR1|TRXR1|TXNR	thioredoxin reductase 1	protein-coding
chr12-44545	chr12	54411912	54415569	+	134	3657	intron (NM_014620, intron 1 of 3)	intron (NM_014620, intron 1 of 3)	3104	NM_153693	3223	Hs.549040	NM_004503	ENSG00000197757	HOXC6	CP25|HHO.C8|HOX3|HOX3C	homeobox C6	protein-coding
chr12-58605	chr12	11869335	11874098	+	134	4763	intron (NM_001987, intron 1 of 7)	MER45A|DNA|hAT-Tip100	68928	NM_001987	2120	Hs.504765	NM_001987	ENSG00000139083	ETV6	TEL|TEL/ABL|THC5	ets variant 6	protein-coding
chr1-124238	chr1	2318086	2322994	+	134	4908	intron (NR_125361, intron 1 of 6)	AluSq|SINE|Alu	2650	NM_001301060	79906	Hs.642701	NM_024848	ENSG00000116151	MORN1	-	MORN repeat containing 1	protein-coding
chr3-69776	chr3	15308801	15312414	+	134	3613	intron (NM_001018009, intron 4 of 8)	intron (NM_001018009, intron 4 of 8)	14916	NR_046084	100505696	Hs.745026	NR_046084	ENSG00000224660	SH3BP5-AS1	-	SH3BP5 antisense RNA 1	ncRNA
chr8-50644	chr8	20123334	20127618	+	134	4284	Intergenic	MIRb|SINE|MIR	-7808	NR_047509	100874051	Hs.385799	NR_047509	ENSG00000253733	LZTS1-AS1	-	LZTS1 antisense RNA 1	ncRNA
chr19-29096	chr19	43467232	43471517	+	133.8	4285	Intergenic	Intergenic	-28044	NM_001290042	5676	Hs.709203	NM_002783	ENSG00000221878	PSG7	PSBG-7|PSG1|PSGGA	pregnancy specific beta-1-glycoprotein 7 (gene/pseudogene)	protein-coding
chr8-31422	chr8	98363940	98366658	+	133.8	2718	intron (NR_125390, intron 2 of 2)	MLT1F2|LTR|ERVL-MaLR	-75123	NM_033512	85453	Hs.173094	NM_033512	ENSG00000180543	TSPYL5	-	TSPY-like 5	protein-coding
chr1-141602	chr1	235289957	235293530	+	133.7	3573	promoter-TSS (NR_002956)	promoter-TSS (NR_002956)	-491	NR_002956	677802	Hs.744743	NR_002956	ENSG00000207181	SNORA14B	ACA14b	small nucleolar RNA, H/ACA box 14B	snoRNA
chr10-49917	chr10	29821518	29824161	+	133.7	2643	intron (NM_021738, intron 7 of 37)	intron (NM_021738, intron 7 of 37)	11187	NR_030335	693189		NR_030335	ENSG00000207612	MIR604	MIRN604|hsa-mir-604	microRNA 604	ncRNA
chr10-91360	chr10	108790262	108793647	+	133.7	3385	intron (NM_001013031, intron 1 of 26)	intron (NM_001013031, intron 1 of 26)	132512	NM_001013031	114815	Hs.591915	NM_052918	ENSG00000108018	SORCS1	hSorCS	sortilin-related VPS10 domain containing receptor 1	protein-coding
chr19-26700	chr19	13262813	13267065	+	133.7	4252	3' UTR (NM_004907, exon 2 of 2)	3' UTR (NM_004907, exon 2 of 2)	3657	NM_004907	9592	Hs.501629	NM_004907	ENSG00000160888	IER2	ETR101	immediate early response 2	protein-coding
chr10-56013	chr10	62736294	62739892	+	133.7	3598	intron (NR_024554, intron 2 of 11)	intron (NR_024554, intron 2 of 11)	22643	NR_024554	9886	Hs.737374	NM_014836	ENSG00000072422	RHOBTB1	-	Rho-related BTB domain containing 1	protein-coding
chr17-29913	chr17	57228455	57232651	+	133.7	4196	intron (NM_182620, intron 1 of 3)	intron (NM_182620, intron 1 of 3)	-1971	NR_029842	407027		NR_029842	ENSG00000207996	MIR301A	MIR301|MIRN301|MIRN301A|mir-301a	microRNA 301a	ncRNA
chr14-4912	chr14	55567638	55571551	+	133.7	3913	Intergenic	Intergenic	-26341	NM_001177388	3958	Hs.531081	NM_002306	ENSG00000131981	LGALS3	CBP35|GAL3|GALBP|GALIG|L31|LGALS2|MAC2	lectin, galactoside-binding, soluble, 3	protein-coding
chr1-65195	chr1	219918390	219922051	+	133.7	3661	Intergenic	Intergenic	-126399	NR_002753	26828		NR_002753	ENSG00000199377	RNU5F-1	RNU5F|U5F	RNA, U5F small nuclear 1	snRNA
chr7-41507	chr7	73510691	73514224	+	133.5	3533	intron (NM_002314, intron 4 of 15)	MER21C|LTR|ERVL	4971	NM_001204426	3984	Hs.647035	NM_002314	ENSG00000106683	LIMK1	LIMK|LIMK-1	LIM domain kinase 1	protein-coding
chr7-54128	chr7	100804902	100808585	+	133.5	3683	exon (NM_003378, exon 2 of 2)	exon (NM_003378, exon 2 of 2)	2109	NM_003378	7425	Hs.587325	NM_003378	ENSG00000128564	VGF	SCG7|SgVII	VGF nerve growth factor inducible	protein-coding
chr8-65786	chr8	124406279	124408999	+	133.5	2720	intron (NM_014109, intron 1 of 27)	intron (NM_014109, intron 1 of 27)	1066	NM_014109	29028	Hs.370834	NM_014109	ENSG00000156802	ATAD2	ANCCA|CT137|PRO2000	ATPase family, AAA domain containing 2	protein-coding
chr7-27292	chr7	48127582	48132162	+	133.5	4580	non-coding (NR_109837, exon 2 of 7)	non-coding (NR_109837, exon 2 of 7)	1021	NM_001287430	7378	Hs.488240	NM_003364	ENSG00000183696	UPP1	UDRPASE|UP|UPASE|UPP	uridine phosphorylase 1	protein-coding
chr6-49116	chr6	36397703	36402515	+	133.4	4812	intron (NM_152990, intron 2 of 4)	intron (NM_152990, intron 2 of 4)	-10435	NM_001286580	222658	Hs.188757	NM_173562	ENSG00000112078	KCTD20	C6orf69|dJ108K11.3	potassium channel tetramerization domain containing 20	protein-coding
chr1-162414	chr1	213570230	213574788	+	133.4	4558	Intergenic	L2b|LINE|L2	347934	NM_001287221	26750	Hs.591416	NM_012424	ENSG00000136643	RPS6KC1	RPK118|RSKL1|S6K-delta-1|S6PKh1|humS6PKh1	ribosomal protein S6 kinase, 52kDa, polypeptide 1	protein-coding
chr7-82700	chr7	104412291	104417142	+	133.4	4851	intron (NM_199000, intron 2 of 2)	intron (NM_199000, intron 2 of 2)	29823	NR_034141	645591	Hs.658835	NR_034141	ENSG00000226869	LHFPL3-AS1	-	LHFPL3 antisense RNA 1	ncRNA
chr5-57915	chr5	108746178	108751244	+	133.4	5066	Intergenic	L1M4|LINE|L1	-3036	NM_014819	9867	Hs.483036	NM_014819	ENSG00000198961	PJA2	Neurodap1|RNF131	praja ring finger 2, E3 ubiquitin protein ligase	protein-coding
chr1-44319	chr1	185467310	185470585	+	133.3	3275	Intergenic	ERVL-E-int|LTR|ERVL	128673	NR_110793	101929093	Hs.535227	NR_110793	ENSG00000228309	LINC01350	GS1-204I12.1	long intergenic non-protein coding RNA 1350	ncRNA
chr6-92462	chr6	151185657	151190558	+	133.3	4901	intron (NM_001242768, intron 1 of 27)	CpG	638	NM_001242768	25902	Hs.591343	NM_015440	ENSG00000120254	MTHFD1L	FTHFSDC1|MTC1THFS|dJ292B18.2	methylenetetrahydrofolate dehydrogenase (NADP+ dependent) 1-like	protein-coding
chr18-18851	chr18	68047642	68052904	+	133.3	5262	intron (NR_110764, intron 2 of 2)	intron (NR_110764, intron 2 of 2)	1554	NR_110764	101060542	Hs.586967	NR_110764	ENSG00000266278	LOC101060542	-	uncharacterized LOC101060542	ncRNA
chr1-22097	chr1	246304396	246307484	+	133.3	3088	intron (NM_022743, intron 5 of 11)	MER44C|DNA|TcMar-Tigger	274774	NM_022743	64754	Hs.567571	NM_022743	ENSG00000185420	SMYD3	KMT3E|ZMYND1|ZNFN3A1|bA74P14.1	SET and MYND domain containing 3	protein-coding
chr2-59233	chr2	227048572	227053266	+	133.3	4694	Intergenic	Intergenic	43409	NR_046102	646736	Hs.712836	NR_046102		LOC646736	-	uncharacterized LOC646736	ncRNA
chr3-104690	chr3	156875860	156880204	+	133.1	4344	5' UTR (NM_020307, exon 1 of 11)	5' UTR (NM_020307, exon 1 of 11)	517	NM_020307	57018	Hs.4859	NM_020307	ENSG00000163660	CCNL1	ANIA6A|BM-001|PRO1073|ania-6a	cyclin L1	protein-coding
chr1-32181	chr1	203492736	203496749	+	133.1	4013	Intergenic	Intergenic	31471	NM_014359	26254	Hs.632468	NM_014359	ENSG00000188770	OPTC	OPT	opticin	protein-coding
chr10-41970	chr10	121351912	121356561	+	133.1	4649	intron (NM_003252, intron 1 of 11)	AluSc|SINE|Alu	2305	NM_003252	7073	Hs.501203	NM_003252		TIAL1	TCBP|TIAR	TIA1 cytotoxic granule-associated RNA binding protein-like 1	protein-coding
chr20-16595	chr20	36719626	36724400	+	133.1	4774	Intergenic	AluJo|SINE|Alu	60065	NM_021215	58490	Hs.278839	NM_021215	ENSG00000101413	RPRD1B	C20orf77|CREPT|NET60|dJ1057B20.2	regulation of nuclear pre-mRNA domain containing 1B	protein-coding
chr4-36805	chr4	125630108	125635518	+	133.1	5410	intron (NM_020337, intron 1 of 4)	intron (NM_020337, intron 1 of 4)	1074	NM_001167882	57182	Hs.480694	NM_020337	ENSG00000151458	ANKRD50	-	ankyrin repeat domain 50	protein-coding
chr5-56970	chr5	73934592	73940192	+	133.1	5600	promoter-TSS (NR_046318)	promoter-TSS (NR_046318)	-143	NM_001256575	8507	Hs.104925	NM_003633	ENSG00000171617	ENC1	CCL28|ENC-1|KLHL35|KLHL37|NRPB|PIG10|TP53I10	ectodermal-neural cortex 1 (with BTB domain)	protein-coding
chr2-49688	chr2	143471973	143476630	+	133.1	4657	Intergenic	Intergenic	-160894	NM_003937	8942	Hs.470126	NM_003937	ENSG00000115919	KYNU	KYNUU	kynureninase	protein-coding
chr3-69608	chr3	9955873	9960228	+	133.1	4355	promoter-TSS (NM_153461)	promoter-TSS (NM_153461)	-708	NM_153460	84818	Hs.129959	NM_032732	ENSG00000163702	IL17RC	CANDF9|IL17-RL|IL17RL	interleukin 17 receptor C	protein-coding
chr9-35824	chr9	112551300	112555566	+	133.1	4266	intron (NM_007203, intron 1 of 10)	intron (NM_007203, intron 1 of 10)	10856	NM_007203	445815	Hs.591908	NM_007203	ENSG00000157654	PALM2-AKAP2	AKAP2	PALM2-AKAP2 readthrough	protein-coding
chr5-68634	chr5	118319271	118324999	+	133.1	5728	intron (NM_173666, intron 1 of 5)	intron (NM_173666, intron 1 of 5)	1780	NM_001308081
chr21-9007	chr21	38570095	38574750	+	133	4655	intron (NM_001001894, intron 44 of 45)	intron (NM_001001894, intron 44 of 45)	-8382	NR_026719	257203	Hs.505159	NM_148675	ENSG00000230366	DSCR9	NCRNA00038	Down syndrome critical region 9 (non-protein coding)	ncRNA
chr12-60156	chr12	54650242	54654900	+	132.8	4658	intron (NM_012117, intron 1 of 4)	intron (NM_012117, intron 1 of 4)	758	NM_001127322	23468	Hs.349283	NM_012117	ENSG00000094916	CBX5	HEL25|HP1|HP1A	chromobox homolog 5	protein-coding
chr1-63062	chr1	67778497	67783832	+	132.8	5335	intron (NM_001258214, intron 2 of 15)	intron (NM_001258214, intron 2 of 15)	8117	NM_001258214	3595	Hs.479347	NM_001559	ENSG00000081985	IL12RB2	-	interleukin 12 receptor, beta 2	protein-coding
chr17-61149	chr17	17583736	17587845	+	132.8	4109	intron (NM_030665, intron 1 of 5)	CpG	1003	NM_030665	10743	Hs.655395	NM_030665	ENSG00000108557	RAI1	SMCR|SMS	retinoic acid induced 1	protein-coding
[truncated: 114,180 more rows]

## Sheet: siSALL4
siSALL4 sample; H3K27ac ChIP Seq peaks
[truncated: 126,483 more rows]
