# Supplementary material for: Epigenetic control of melanoma cell invasiveness by the stem cell factor SALL4
Source: Nat Commun. 2021 Aug 20;12:5056. doi: 10.1038/s41467-021-25326-8 (PMC8379183; doi:10.1038/s41467-021-25326-8)
Supplement: Supplementary file 11 — Supplementary Data 8 [file 41467_2021_25326_MOESM11_ESM.xlsx]

## Sheet: Gained in siSALL4
GAINED H3K27ac regions in siSALL4 over siCtrl
PeakID (cmd=annotatePeaks.pl /home/claudia/Claudio/Johanna-Sommer/REGIONS/GainedinSALL4.txt hg19)	Chr	Start	End	Strand	Peak Score	Focus Ratio/Region Size	Annotation	Detailed Annotation	Distance to TSS	Nearest PromoterID	Entrez ID	Nearest Unigene	Nearest Refseq	Nearest Ensembl	Gene Name	Gene Alias	Gene Description	Gene Type
chr1-129522	chr1	249199234	249205546	+	187.1	6312	intron (NM_170725, intron 1 of 2)	L1MC4a|LINE|L1	1948	NM_170725	267002	Hs.602037	NM_170725		PGBD2	-	piggyBac transposable element derived 2	protein-coding
chr5-80155	chr5	180672259	180679044	+	186.9	6785	intron (NR_109909, intron 2 of 2)	intron (NR_109909, intron 2 of 2)	2110	NR_109909	101928649	Hs.723307	NR_109909		CTC-338M12.4	-	uncharacterized LOC101928649	ncRNA
chr5-53253	chr5	180668794	180671975	+	103.7	3181	promoter-TSS (NR_002591)	promoter-TSS (NR_002591)	-8	NR_002591	619570		NR_002591	ENSG00000264549	SNORD95	U95	small nucleolar RNA, C/D box 95	snoRNA
chr6-134322	chr6	170860628	170863191	+	68.9	2563	intron (NM_002793, intron 1 of 5)	intron (NM_002793, intron 1 of 5)	508	NM_002793	5689	Hs.352768	NM_002793	ENSG00000008018	PSMB1	HC5|PMSB1|PSC5	proteasome subunit beta 1	protein-coding
chr2-95838	chr2	243029358	243032077	+	59.9	2719	promoter-TSS (NR_130699)	promoter-TSS (NR_130699)	-67	NR_130701
chr4-5312	chr4	190908556	190911057	+	53.7	2501	Intergenic	PRIMA41-int|LTR|ERV1	38606	NM_001286820	448831	Hs.626907	NM_001005217	ENSG00000205097	FRG2	FRG2A	FSHD region gene 2	protein-coding
chr13-2571	chr13	111569402	111570754	+	43	1352	Intergenic	MER41A|LTR|ERV1	-2624	NM_001286721	55608	Hs.525163	NM_017664	ENSG00000088448	ANKRD10	-	ankyrin repeat domain 10	protein-coding
chr15-30508	chr15	101251262	101252531	+	39.9	1269	Intergenic	Intergenic	109141	NM_198243	140460	Hs.31845	NM_024708	ENSG00000183475	ASB7	-	ankyrin repeat and SOCS box containing 7	protein-coding
chr13-220	chr13	111566189	111566932	+	37.7	743	intron (NR_104587, intron 1 of 6)	CpG	894	NR_104587	55608	Hs.525163	NM_017664	ENSG00000088448	ANKRD10	-	ankyrin repeat domain 10	protein-coding
chr6-96012	chr6	170863455	170864737	+	37	1282	intron (NM_001172085, intron 1 of 6)	intron (NM_001172085, intron 1 of 6)	675	NM_001172085	6908	Hs.590872	NM_003194	ENSG00000112592	TBP	GTF2D|GTF2D1|HDL4|SCA17|TFIID	TATA box binding protein	protein-coding
chr2-109023	chr2	243012371	243013527	+	35.3	1156	intron (NR_110220, intron 3 of 3)	intron (NR_110220, intron 3 of 3)	-17835	NR_130701
chr2-125201	chr2	243010775	243011914	+	33.7	1139	intron (NR_110220, intron 3 of 3)	intron (NR_110220, intron 3 of 3)	-19440	NR_130701
chr15-90	chr15	101253066	101253613	+	33.2	547	Intergenic	Intergenic	110584	NM_198243	140460	Hs.31845	NM_024708	ENSG00000183475	ASB7	-	ankyrin repeat and SOCS box containing 7	protein-coding
chr13-5849	chr13	111564803	111565482	+	27	679	intron (NR_104587, intron 1 of 6)	intron (NR_104587, intron 1 of 6)	2312	NR_104587	55608	Hs.525163	NM_017664	ENSG00000088448	ANKRD10	-	ankyrin repeat domain 10	protein-coding
chr4-3519	chr4	190959632	190960163	+	22.1	531	Intergenic	CpG	-11485	NM_001005217	448831	Hs.626907	NM_001005217	ENSG00000205097	FRG2	FRG2A	FSHD region gene 2	protein-coding
chr13-35133	chr13	94962745	94963973	+	20.3	1228	intron (NM_005708, intron 6 of 8)	intron (NM_005708, intron 6 of 8)	-123114	NR_046535	100873972	Hs.670344	NR_046535	ENSG00000236520	GPC6-AS1	-	GPC6 antisense RNA 1	ncRNA
chr4-52509	chr4	23728807	23729793	+	19.8	986	Intergenic	LTR7|LTR|ERV1	162400	NM_013261	10891	Hs.527078	NM_013261	ENSG00000109819	PPARGC1A	LEM6|PGC-1(alpha)|PGC-1v|PGC1|PGC1A|PPARGC1	peroxisome proliferator-activated receptor gamma, coactivator 1 alpha	protein-coding
chr2-51418	chr2	190797722	190798442	+	19.7	720	Intergenic	L2b|LINE|L2	129373	NM_005259	2660	Hs.41565	NM_005259	ENSG00000138379	MSTN	GDF8|MSLHP	myostatin	protein-coding
chr1-25100	chr1	115712540	115713273	+	18.1	733	Intergenic	Intergenic	-80785	NM_005725	10100	Hs.310458	NM_005725	ENSG00000134198	TSPAN2	NET3|TSN2|TSPAN-2	tetraspanin 2	protein-coding
chr5-35001	chr5	73537845	73538741	+	17.7	896	Intergenic	Intergenic	65857	NR_105009	102503429	Hs.519391	NR_105009	ENSG00000248942	LINC01335	-	long intergenic non-protein coding RNA 1335	ncRNA
chr3-62187	chr3	197694339	197695151	+	17.2	812	intron (NM_033029, intron 1 of 15)	MER11A|LTR|ERVK	7674	NM_001136049	89782	Hs.518540	NM_033029	ENSG00000185621	LMLN	GP63|INV|IX14|MSP	leishmanolysin-like (metallopeptidase M8 family)	protein-coding
chr4-21633	chr4	157890679	157891384	+	16.8	705	intron (NR_036641, intron 1 of 6)	intron (NR_036641, intron 1 of 6)	1515	NR_036641	56034	Hs.570855	NM_016205	ENSG00000145431	PDGFC	FALLOTEIN|SCDGF	platelet derived growth factor C	protein-coding
chr9-14466	chr9	87387315	87388030	+	16.4	715	intron (NM_001018066, intron 12 of 13)	L2c|LINE|L2	102380	NM_001018064	4915	Hs.494312	NM_006180	ENSG00000148053	NTRK2	GP145-TrkB|TRKB|trk-B	neurotrophic tyrosine kinase, receptor, type 2	protein-coding
chr5-56845	chr5	180686719	180687425	+	16	706	exon (NM_032765, exon 1 of 2)	exon (NM_032765, exon 1 of 2)	1047	NM_032765	84851	Hs.458412	NM_032765		TRIM52	RNF102	tripartite motif containing 52	protein-coding
chr5-32219	chr5	180667619	180668391	+	16	772	TTS (NR_002592)	TTS (NR_002592)	884	NR_002592	619571		NR_002592	ENSG00000272296	SNORD96A	U96A	small nucleolar RNA, C/D box 96A	snoRNA
chr10-86264	chr10	119738867	119739691	+	15.9	824	Intergenic	L1MEg1|LINE|L1	66835	NM_014904	22841	Hs.173656	NM_014904	ENSG00000107560	RAB11FIP2	Rab11-FIP2|nRip11	RAB11 family interacting protein 2 (class I)	protein-coding
chr1-121263	chr1	209701705	209702338	+	15.7	633	Intergenic	Intergenic	-55024	NM_020439	57172	Hs.199068	NM_020439	ENSG00000008118	CAMK1G	CLICK3|CLICKIII|VWS1|dJ272L16.1	calcium/calmodulin-dependent protein kinase IG	protein-coding
chr7-22322	chr7	85218178	85218872	+	15.2	694	Intergenic	L1MC4|LINE|L1	-467278	NM_152754	223117	Hs.201340	NM_152754	ENSG00000153993	SEMA3D	Sema-Z2|coll-2	sema domain, immunoglobulin domain (Ig), short basic domain, secreted, (semaphorin) 3D	protein-coding
chr2-125202	chr2	243028113	243029010	+	15.2	897	Intergenic	Intergenic	-2223	NR_130701
chr5-48453	chr5	97751039	97751666	+	14.8	627	Intergenic	LTR16B1|LTR|ERVL	-353647	NM_001012761	285704	Hs.526902	NM_173670	ENSG00000174136	RGMB	DRAGON	repulsive guidance molecule family member b	protein-coding
chr4-75502	chr4	190914381	190915275	+	14.5	894	Intergenic	Intergenic	33584	NM_001286820	448831	Hs.626907	NM_001005217	ENSG00000205097	FRG2	FRG2A	FSHD region gene 2	protein-coding
chr6-66874	chr6	109524814	109525467	+	14.4	653	Intergenic	Intergenic	-32677	NM_001277339	100996634		NM_001277339		LOC100996634	-	transmembrane protein FLJ37396	protein-coding
chr13-26547	chr13	111563826	111564463	+	14	637	intron (NR_104587, intron 1 of 6)	AluSx|SINE|Alu	3310	NR_104587	55608	Hs.525163	NM_017664	ENSG00000088448	ANKRD10	-	ankyrin repeat domain 10	protein-coding
chr3-81642	chr3	194313074	194313691	+	14	617	intron (NM_001166305, intron 10 of 10)	AluSq2|SINE|Alu	8385	NR_047574	100507297	Hs.586059	NR_047573		TMEM44-AS1	-	TMEM44 antisense RNA 1	ncRNA
chr4-75505	chr4	190915711	190916661	+	13.9	950	Intergenic	AluSx|SINE|Alu	32226	NM_001286820	448831	Hs.626907	NM_001005217	ENSG00000205097	FRG2	FRG2A	FSHD region gene 2	protein-coding
chr1-27253	chr1	241647173	241647612	+	13.8	439	Intergenic	Intergenic	35693	NM_000143	2271	Hs.592490	NM_000143	ENSG00000091483	FH	FMRD|HLRCC|LRCC|MCL|MCUL1	fumarate hydratase	protein-coding
chr6-116033	chr6	148294469	148295165	+	13.6	696	Intergenic	Intergenic	-368912	NM_015278	23328	Hs.193133	NM_015278	ENSG00000111961	SASH1	SH3D6A|dJ323M4|dJ323M4.1	SAM and SH3 domain containing 1	protein-coding
chr8-14354	chr8	77318874	77319203	+	13.6	329	intron (NR_105006, intron 1 of 5)	intron (NR_105006, intron 1 of 5)	149	NR_105006	101926978	Hs.615028	NR_105006	ENSG00000254300	LINC01111	-	long intergenic non-protein coding RNA 1111	ncRNA
chr2-51965	chr2	227663581	227663998	+	13.6	417	promoter-TSS (NM_005544)	promoter-TSS (NM_005544)	-283	NM_005544	3667	Hs.471508	NM_005544	ENSG00000169047	IRS1	HIRS-1	insulin receptor substrate 1	protein-coding
chr3-62652	chr3	25536878	25537494	+	13.3	616	intron (NM_016152, intron 2 of 7)	intron (NM_016152, intron 2 of 7)	37385	NM_001290217	5915	Hs.654490	NM_000965	ENSG00000077092	RARB	HAP|MCOPS12|NR1B2|RRB2	retinoic acid receptor, beta	protein-coding
chr2-14713	chr2	147336412	147336799	+	13.3	387	Intergenic	Intergenic	-8020	NR_026904	728773	Hs.334462	NR_026904		PABPC1P2	PABP2|PABP4|PABPCP2|PABPCP4	poly(A) binding protein, cytoplasmic 1 pseudogene 2	pseudo
chr2-40049	chr2	122784393	122784887	+	13	494	Intergenic	Intergenic	271519	NM_004622	7247	Hs.75066	NM_004622	ENSG00000211460	TSN	BCLF-1|C3PO|RCHF1|REHF-1|TBRBP|TRSLN	translin	protein-coding
chr6-5435	chr6	4130349	4130571	+	12.6	222	3' UTR (NM_001085401, exon 5 of 6)	3' UTR (NM_001085401, exon 5 of 6)	5242	NM_001166010	10455	Hs.15250	NM_006117	ENSG00000198721	ECI2	ACBD2|DRS-1|DRS1|HCA88|PECI|dJ1013A10.3	enoyl-CoA delta isomerase 2	protein-coding
chr4-72400	chr4	95367952	95368762	+	12.5	810	Intergenic	Intergenic	-4651	NM_001256425	10611	Hs.480311	NM_006457	ENSG00000163110	PDLIM5	ENH|ENH1|L9|LIM	PDZ and LIM domain 5	protein-coding
chr3-117641	chr3	197806987	197807485	+	12.1	498	non-coding (NR_003291, exon 1 of 10)	non-coding (NR_003291, exon 1 of 10)	306	NR_003291	348840	Hs.512227	NM_182631	ENSG00000226435	ANKRD18DP	-	ankyrin repeat domain 18D, pseudogene	pseudo
chr9-53287	chr9	32431129	32431908	+	12	779	intron (NM_001278352, intron 15 of 21)	MER82|DNA|TcMar-Tigger	46917	NM_001278352	48	Hs.567229	NM_002197	ENSG00000122729	ACO1	ACONS|HEL60|IREB1|IREBP|IREBP1|IRP1	aconitase 1, soluble	protein-coding
chrX-229	chrX	147996948	147997176	+	12	228	intron (NM_001169122, intron 8 of 19)	intron (NM_001169122, intron 8 of 19)	196447	NM_001170628	2334	Hs.496911	NM_002025	ENSG00000155966	AFF2	FMR2|FMR2P|FRAXE|MRX2|OX19	AF4/FMR2 family, member 2	protein-coding
chr6-28305	chr6	117937641	117938072	+	11.9	431	Intergenic	HERVIP10FH-int|LTR|ERV1	-14151	NM_001017408	57120	Hs.191539	NM_020399	ENSG00000047932	GOPC	CAL|FIG|GOPC1|PIST|dJ94G16.2	golgi-associated PDZ and coiled-coil motif containing	protein-coding
chr11-34194	chr11	75678806	75679231	+	11.9	425	intron (NM_003369, intron 7 of 14)	intron (NM_003369, intron 7 of 14)	152806	NM_003369	7405	Hs.202470	NM_003369		UVRAG	DHTX|VPS38|p63	UV radiation resistance associated	protein-coding
chr7-17446	chr7	64864336	64864661	+	11.8	325	exon (NM_007139, exon 3 of 3)	exon (NM_007139, exon 3 of 3)	25786	NM_001287533	168374	Hs.9521	NM_007139	ENSG00000146757	ZNF92	HEL-203|HPF12|HTF12|TF12	zinc finger protein 92	protein-coding
chr10-45393	chr10	6792288	6792748	+	11.8	460	Intergenic	Intergenic	28624	NR_108074	100652997	Hs.255086	NR_108074	ENSG00000281186	LINC00706	-	long intergenic non-protein coding RNA 706	ncRNA
chr3-27964	chr3	150027939	150028373	+	11.6	434	intron (NR_110187, intron 1 of 1)	L1ME1|LINE|L1	13378	NR_110186	101928022	Hs.555199	NR_110186		LINC01214	-	long intergenic non-protein coding RNA 1214	ncRNA
chr15-2455	chr15	101274886	101275182	+	11.6	296	Intergenic	Intergenic	132279	NM_198243	140460	Hs.31845	NM_024708	ENSG00000183475	ASB7	-	ankyrin repeat and SOCS box containing 7	protein-coding
chr7-21959	chr7	22613238	22613592	+	11.5	354	non-coding (NR_038393, exon 4 of 4)	non-coding (NR_038393, exon 4 of 4)	10459	NR_038393	100506178	Hs.668122	NR_038393	ENSG00000232759	LOC100506178	-	uncharacterized LOC100506178	ncRNA
chr1-51879	chr1	219040911	219041431	+	11.5	520	intron (NR_031644, intron 6 of 6)	intron (NR_031644, intron 6 of 6)	305959	NR_038845	643723	Hs.519774	NR_038845		LYPLAL1-AS1	-	LYPLAL1 antisense RNA 1 (head to head)	ncRNA
chr1-62502	chr1	178576379	178576713	+	11.5	334	Intergenic	Intergenic	64615	NR_033186	400798	Hs.668085	NM_207467	ENSG00000213057	C1orf220	-	chromosome 1 open reading frame 220	ncRNA
chr22-18751	chr22	26717886	26718543	+	11.4	657	intron (NM_001184773, intron 9 of 16)	MIRc|SINE|MIR	-107066	NM_020437	57168	Hs.567547	NM_020437	ENSG00000128203	ASPHD2	-	aspartate beta-hydroxylase domain containing 2	protein-coding
chr6-42022	chr6	131375599	131376009	+	11.4	410	intron (NM_001135554, intron 1 of 14)	LTR3B_|LTR|ERVK	8658	NM_001431	2037	Hs.486470	NM_001431	ENSG00000079819	EPB41L2	4.1-G|4.1G	erythrocyte membrane protein band 4.1-like 2	protein-coding
chr5-82504	chr5	73636083	73636838	+	11.2	755	Intergenic	T-rich|Low_complexity|Low_complexity	18149	NR_105010	101929082	Hs.434316	NR_105010	ENSG00000249343	LINC01333	-	long intergenic non-protein coding RNA 1333	ncRNA
chr9-62642	chr9	97410687	97411386	+	11.2	699	Intergenic	Intergenic	-8505	NM_001127628	2203	Hs.494496	NM_000507	ENSG00000165140	FBP1	FBP	fructose-1,6-bisphosphatase 1	protein-coding
chr1-129907	chr1	11321495	11321870	+	11.2	375	intron (NM_004958, intron 1 of 57)	intron (NM_004958, intron 1 of 57)	926	NM_004958	2475	Hs.338207	NM_004958	ENSG00000198793	MTOR	FRAP|FRAP1|FRAP2|RAFT1|RAPT1	mechanistic target of rapamycin (serine/threonine kinase)	protein-coding
chr4-47005	chr4	109346408	109346939	+	11.1	531	Intergenic	Intergenic	194940	NR_026968	285456	Hs.683863	NM_182591	ENSG00000234492	RPL34-AS1	-	RPL34 antisense RNA 1 (head to head)	ncRNA
chr5-18497	chr5	35607322	35607770	+	11	448	Intergenic	L1MEf|LINE|L1	-10443	NM_144722	79925	Hs.298863	NM_024867	ENSG00000152582	SPEF2	CT122|KPL2	sperm flagellar 2	protein-coding
chr11-59560	chr11	58634650	58635012	+	11	362	Intergenic	Intergenic	-22834	NM_145016	219970	Hs.254271	NM_145016	ENSG00000156689	GLYATL2	BXMAS2-10|GATF-B	glycine-N-acyltransferase-like 2	protein-coding
chr9-41478	chr9	81637032	81637503	+	11	471	Intergenic	MLT1D|LTR|ERVL-MaLR	123314	NR_109771	101927450	Hs.738041	NR_109771	ENSG00000260995	LOC101927450	-	uncharacterized LOC101927450	ncRNA
chr1-58758	chr1	103661213	103661591	+	10.9	378	Intergenic	Intergenic	-87350	NM_080629	1301	Hs.523446	NM_001854	ENSG00000060718	COL11A1	CO11A1|COLL6|STL2	collagen, type XI, alpha 1	protein-coding
chr4-19694	chr4	88741256	88741733	+	10.9	477	Intergenic	AluSx1|SINE|Alu	-1056	NM_001184694	56955	Hs.676357	NM_020203	ENSG00000152595	MEPE	OF45	matrix extracellular phosphoglycoprotein	protein-coding
chr15-18186	chr15	69447428	69448008	+	10.9	580	intron (NR_031680, intron 3 of 4)	intron (NR_031680, intron 3 of 4)	-5255	NM_015554	26035	Hs.183006	NM_015554	ENSG00000138604	GLCE	HSEPI	glucuronic acid epimerase	protein-coding
chr8-70470	chr8	91691074	91691551	+	10.7	477	Intergenic	LTR2|LTR|ERV1	-33179	NM_001008495	169200	Hs.567759	NM_001008495	ENSG00000180694	TMEM64	-	transmembrane protein 64	protein-coding
chrX-19745	chrX	20684112	20684590	+	10.7	478	Intergenic	Intergenic	-399601	NM_004586	6197	Hs.445387	NM_004586	ENSG00000177189	RPS6KA3	CLS|HU-3|ISPK-1|MAPKAPK1B|MRX19|RSK|RSK2|S6K-alpha3|p90-RSK2|pp90RSK2	ribosomal protein S6 kinase, 90kDa, polypeptide 3	protein-coding
chr1-153623	chr1	238073695	238074254	+	10.6	559	intron (NR_027247, intron 8 of 11)	intron (NR_027247, intron 8 of 11)	-19752	NM_021186	57829	Hs.136241	NM_021186	ENSG00000116996	ZP4	ZBP|ZP1|ZPB|Zp-4	zona pellucida glycoprotein 4	protein-coding
chr2-91948	chr2	85485650	85486108	+	10.6	458	intron (NM_031283, intron 3 of 11)	MER115|DNA|hAT-Tip100	69540	NM_001206841	10618	Hs.593382	NM_006464	ENSG00000152291	TGOLN2	TGN38|TGN46|TGN48|TGN51|TTGN2	trans-golgi network protein 2	protein-coding
chr10-52547	chr10	78921281	78921777	+	10.6	496	intron (NM_001014797, intron 5 of 28)	intron (NM_001014797, intron 5 of 28)	20940	NR_120654	101929310	Hs.666457	NR_120654	ENSG00000225497	KCNMA1-AS2	-	KCNMA1 antisense RNA 2	ncRNA
chr10-93398	chr10	44108027	44108622	+	10.5	595	intron (NM_145312, intron 4 of 4)	L1M5|LINE|L1	6469	NM_145312	220992	Hs.147440	NM_145312	ENSG00000198298	ZNF485	-	zinc finger protein 485	protein-coding
chr4-60200	chr4	190969618	190970073	+	10.5	455	Intergenic	Intergenic	-15812	NR_121644	100419743		NR_121644	ENSG00000281591	DBET	DBE-T|DUX4L30	D4Z4 binding element transcript (non-protein coding)	ncRNA
chr2-2355	chr2	184150029	184150207	+	10.5	178	Intergenic	Intergenic	161035	NM_001287585	129401	Hs.180591	NM_138285	ENSG00000163002	NUP35	MP-44|MP44|NP44|NUP53	nucleoporin 35kDa	protein-coding
chr1-155006	chr1	21562289	21562883	+	10.5	594	intron (NM_001113349, intron 11 of 17)	L2b|LINE|L2	43597	NM_001113347	1889	Hs.195080	NM_001397	ENSG00000117298	ECE1	ECE	endothelin converting enzyme 1	protein-coding
chr6-18891	chr6	17095153	17095402	+	10.4	249	Intergenic	AluY|SINE|Alu	-7212	NM_001190766	401236	Hs.677399	NM_001190766	ENSG00000230873	STMND1	-	stathmin domain containing 1	protein-coding
chrX-2812	chrX	40705911	40706219	+	10.2	308	Intergenic	L2c|LINE|L2	-13616	NR_027761	100132831	Hs.729923	NR_027761		LOC100132831	-	A20-binding inhibitor of NF-kappaB activation 2 pseudogene	pseudo
chr13-22387	chr13	63452334	63452794	+	10.1	460	Intergenic	THE1A|LTR|ERVL-MaLR	-71072	NR_120403	100874176	Hs.402083	NR_047029		LINC00448	-	long intergenic non-protein coding RNA 448	ncRNA
chr14-2453	chr14	68467016	68467266	+	10.1	250	intron (NM_133510, intron 7 of 10)	intron (NM_133510, intron 7 of 10)	180645	NM_133509	5890	Hs.172587	NM_002877	ENSG00000182185	RAD51B	R51H2|RAD51L1|REC2	RAD51 paralog B	protein-coding
chr15-24157	chr15	40624278	40624749	+	10.1	471	3' UTR (NM_207380, exon 11 of 11)	3' UTR (NM_207380, exon 11 of 11)	8256	NM_001301268	100505573	Hs.530791	NM_001301268		INAFM2	LINC00984|OGU1	InaF-motif containing 2	protein-coding
chr1-112778	chr1	110395090	110395500	+	9.98	410	Intergenic	LTR17|LTR|ERV1	-57938	NM_000757	1435	Hs.173894	NM_000757	ENSG00000184371	CSF1	CSF-1|MCSF	colony stimulating factor 1 (macrophage)	protein-coding
chr3-50614	chr3	188600267	188600758	+	9.98	491	3' UTR (NM_001167671, exon 11 of 11)	3' UTR (NM_001167671, exon 11 of 11)	64916	NR_046873	100874043	Hs.616287	NR_046873	ENSG00000234076	TPRG1-AS1	-	TPRG1 antisense RNA 1	ncRNA
chr12-28995	chr12	124583796	124584071	+	9.98	275	intron (NM_001204299, intron 2 of 4)	intron (NM_001204299, intron 2 of 4)	126171	NM_152437	144348	Hs.524828	NM_152437	ENSG00000179195	ZNF664	ZFOC1|ZNF176	zinc finger protein 664	protein-coding
chr2-124722	chr2	234394776	234395195	+	9.98	419	intron (NM_018218, intron 27 of 30)	intron (NM_018218, intron 27 of 30)	79251	NM_018218	55230	Hs.96513	NM_018218	ENSG00000085982	USP40	-	ubiquitin specific peptidase 40	protein-coding
chr8-121425	chr8	145153056	145153704	+	9.98	648	TTS (NM_001916)	TTS (NM_001916)	3442	NM_001916	1537	Hs.289271	NM_001916	ENSG00000179091	CYC1	MC3DN6|UQCR4	cytochrome c-1	protein-coding
chr13-1278	chr13	111567139	111567406	+	9.98	267	exon (NM_001286721, exon 1 of 5)	exon (NM_001286721, exon 1 of 5)	182	NR_104587	55608	Hs.525163	NM_017664	ENSG00000088448	ANKRD10	-	ankyrin repeat domain 10	protein-coding
chr7-91208	chr7	85365719	85366347	+	9.86	628	Intergenic	L1PBb|LINE|L1	-614786	NM_152754	223117	Hs.201340	NM_152754	ENSG00000153993	SEMA3D	Sema-Z2|coll-2	sema domain, immunoglobulin domain (Ig), short basic domain, secreted, (semaphorin) 3D	protein-coding
chr11-87486	chr11	115554081	115554506	+	9.86	425	Intergenic	L2a|LINE|L2	76625	NR_034148	283143	Hs.130499	NR_034148		LINC00900	-	long intergenic non-protein coding RNA 900	ncRNA
chr7-46223	chr7	96446927	96447306	+	9.86	379	Intergenic	Intergenic	-107913	NM_006304	7979	Hs.489201	NM_006304		SHFM1	DSS1|ECD|SEM1|SHFD1|SHSF1|Shfdg1	split hand/foot malformation (ectrodactyly) type 1	protein-coding
chr15-40833	chr15	57842792	57843292	+	9.86	500	TTS (NM_001252335)	TTS (NM_001252335)	-41060	NM_001018090	145781	Hs.437256	NM_001018090		GCOM1	GRINL1A|Gcom2|MYZAP|MYZAP-POLR2M|gcom	GRINL1A complex locus 1	protein-coding
chr13-23010	chr13	111562985	111563593	+	9.86	608	intron (NR_104587, intron 1 of 6)	intron (NR_104587, intron 1 of 6)	4165	NR_104587	55608	Hs.525163	NM_017664	ENSG00000088448	ANKRD10	-	ankyrin repeat domain 10	protein-coding
chr6-124802	chr6	165472824	165473465	+	9.86	641	Intergenic	HERVP71A-int|LTR|ERV1	-237592	NR_131926
chr1-118639	chr1	97506094	97506570	+	9.73	476	Intergenic	L1PA15|LINE|L1	-55147	NR_046590	100873932	Hs.682651	NR_046590	ENSG00000232878	DPYD-AS1	-	DPYD antisense RNA 1	ncRNA
chrX-16414	chrX	10485266	10485930	+	9.73	664	intron (NM_001193281, intron 2 of 2)	intron (NM_001193281, intron 2 of 2)	50045	NM_001193280	4281	Hs.27695	NM_000381	ENSG00000101871	MID1	BBBG1|FXY|GBBB1|MIDIN|OGS1|OS|OSX|RNF59|TRIM18|XPRF|ZNFXY	midline 1	protein-coding
chr20-3471	chr20	11187586	11187855	+	9.73	269	Intergenic	Intergenic	66311	NR_038972	339593	Hs.434320	NR_038972		LOC339593	-	uncharacterized LOC339593	ncRNA
chr10-104278	chr10	30240209	30240725	+	9.73	516	Intergenic	Intergenic	108021	NM_020848	57608	Hs.533953	NM_020848	ENSG00000165757	KIAA1462	JCAD	KIAA1462	protein-coding
chr17-56347	chr17	40948758	40949170	+	9.73	412	TTS (NM_001040431)	TTS (NM_001040431)	1779	NM_001040431	28958	Hs.16059	NM_001040431	ENSG00000183978	COA3	CCDC56|HSPC009|MITRAC12	cytochrome c oxidase assembly factor 3	protein-coding
chr11-68665	chr11	121467019	121467539	+	9.73	520	intron (NM_003105, intron 32 of 47)	intron (NM_003105, intron 32 of 47)	144367	NM_003105	6653	Hs.368592	NM_003105	ENSG00000137642	SORL1	C11orf32|LR11|LRP9|SORLA|SorLA-1|gp250	sortilin-related receptor, L(DLR class) A repeats containing	protein-coding
chr15-36991	chr15	101404152	101404731	+	9.73	579	Intergenic	Intergenic	-15456	NM_000693	220	Hs.459538	NM_000693	ENSG00000184254	ALDH1A3	ALDH1A6|ALDH6|MCOP8|RALDH3	aldehyde dehydrogenase 1 family, member A3	protein-coding
chr6-14882	chr6	16956711	16956979	+	9.73	268	Intergenic	Intergenic	-145644	NM_001190766	401236	Hs.677399	NM_001190766	ENSG00000230873	STMND1	-	stathmin domain containing 1	protein-coding
chr16-33707	chr16	89976149	89976683	+	9.6	534	intron (NM_014972, intron 16 of 17)	intron (NM_014972, intron 16 of 17)	-7871	NM_002386	4157	Hs.513829	NM_002386	ENSG00000258839	MC1R	CMM5|MSH-R|SHEP2	melanocortin 1 receptor (alpha melanocyte stimulating hormone receptor)	protein-coding
chr5-29614	chr5	119631555	119631926	+	9.6	371	Intergenic	Intergenic	-168233	NM_016644	51334	Hs.157461	NM_016644	ENSG00000184838	PRR16	DSC54|LARGEN	proline rich 16	protein-coding
chr1-113803	chr1	162510761	162511125	+	9.6	364	Intergenic	AluSx1|SINE|Alu	-20353	NM_003115	6675	Hs.492859	NM_003115	ENSG00000117143	UAP1	AGX|AGX1|AGX2|SPAG2	UDP-N-acetylglucosamine pyrophosphorylase 1	protein-coding
chr6-44394	chr6	140494635	140494984	+	9.6	349	Intergenic	L1ME3E|LINE|L1	-31580	NR_037441	100500879		NR_037441	ENSG00000263514	MIR3668	-	microRNA 3668	ncRNA
chr3-71225	chr3	84723235	84723695	+	9.6	460	intron (NR_033860, intron 16 of 20)	intron (NR_033860, intron 16 of 20)	195261	NR_033860	440970	Hs.411049	NR_033860	ENSG00000242641	LINC00971	-	long intergenic non-protein coding RNA 971	ncRNA
chr1-81521	chr1	2383785	2384177	+	9.6	392	Intergenic	Intergenic	-14917	NM_001303012
chr14-12236	chr14	81102995	81103336	+	9.6	341	intron (NM_152446, intron 18 of 23)	AluSp|SINE|Alu	302719	NM_152446	145508	Hs.162889	NM_152446	ENSG00000100629	CEP128	C14orf145|C14orf61|LEDP/132	centrosomal protein 128kDa	protein-coding
chr7-33927	chr7	32199182	32199558	+	9.48	376	intron (NM_001191058, intron 3 of 18)	LTR81A|LTR|Gypsy	-88322	NM_001191059	5137	Hs.290550	NM_005020	ENSG00000154678	PDE1C	Hcam3|cam-PDE 1C|hCam-3	phosphodiesterase 1C, calmodulin-dependent 70kDa	protein-coding
chr1-34914	chr1	212485935	212486268	+	9.48	333	intron (NM_001199756, intron 1 of 12)	L1M4b|LINE|L1	10953	NM_001199756	5525	Hs.744012	NM_006243	ENSG00000066027	PPP2R5A	B56A|PR61A	protein phosphatase 2, regulatory subunit B', alpha	protein-coding
chr21-14128	chr21	30590451	30591102	+	9.48	651	intron (NR_027072, intron 1 of 1)	L2b|LINE|L2	24961	NR_027072	193629	Hs.720711	NM_138968	ENSG00000215533	LINC00189	C21orf109|NCRNA00189	long intergenic non-protein coding RNA 189	ncRNA
chr2-15957	chr2	217236521	217236818	+	9.48	297	promoter-TSS (NM_020814)	promoter-TSS (NM_020814)	81	NM_020814	57574	Hs.170388	NM_020814	ENSG00000144583	MARCH4	MARCH-IV|RNF174	membrane associated ring finger 4	protein-coding
chr1-124105	chr1	43937289	43937664	+	9.48	375	Intergenic	MER5A|DNA|hAT-Charlie	-17816	NM_031207	81888	Hs.709864	NM_031207	ENSG00000178922	HYI	HT036	hydroxypyruvate isomerase (putative)	protein-coding
chr7-6466	chr7	32154801	32154979	+	9.35	178	intron (NM_001191058, intron 3 of 18)	L1PA8|LINE|L1	-43842	NM_001191059	5137	Hs.290550	NM_005020	ENSG00000154678	PDE1C	Hcam3|cam-PDE 1C|hCam-3	phosphodiesterase 1C, calmodulin-dependent 70kDa	protein-coding
chr2-5319	chr2	47305212	47305390	+	9.35	178	Intergenic	Intergenic	77216	NM_173649	285051	Hs.531575	NM_173649	ENSG00000239605	C2orf61	-	chromosome 2 open reading frame 61	protein-coding
chr8-61872	chr8	129076420	129076736	+	9.35	316	intron (NR_003367, intron 5 of 8)	intron (NR_003367, intron 5 of 8)	15180	NR_031612	100302175		NR_031612	ENSG00000221176	MIR1207	MIRN1207|hsa-mir-1207	microRNA 1207	ncRNA
chr16-26732	chr16	82727483	82727991	+	9.35	508	intron (NM_001220488, intron 2 of 14)	intron (NM_001220488, intron 2 of 14)	5201	NR_107025	102465863		NR_107025	ENSG00000277387	MIR8058	hsa-mir-8058	microRNA 8058	ncRNA
chr11-93102	chr11	106238044	106238694	+	9.22	650	Intergenic	L1PA16|LINE|L1	116235	NR_120551	101928535	Hs.409078	NR_120551	ENSG00000254811	LOC101928535	-	uncharacterized LOC101928535	ncRNA
chr6-115020	chr6	126271518	126272088	+	9.22	570	Intergenic	MER67B|LTR|ERV1	-6058	NM_138571	135114	Hs.72325	NM_138571	ENSG00000111911	HINT3	HINT4	histidine triad nucleotide binding protein 3	protein-coding
chr3-118766	chr3	25533659	25534125	+	9.22	466	intron (NM_016152, intron 2 of 7)	intron (NM_016152, intron 2 of 7)	34091	NM_001290217	5915	Hs.654490	NM_000965	ENSG00000077092	RARB	HAP|MCOPS12|NR1B2|RRB2	retinoic acid receptor, beta	protein-coding
chr7-78100	chr7	7143477	7144032	+	9.22	555	Intergenic	AluJb|SINE|Alu	-7337	NR_034022	100131257	Hs.551110	NR_034022		LOC100131257	-	zinc finger protein 655 pseudogene	pseudo
chr10-35694	chr10	50755390	50755668	+	9.22	278	Intergenic	MER41-int|LTR|ERV1	-7945	NM_001277059	101243544	Hs.49063	NM_001277058	ENSG00000258838	ERCC6-PGBD3	CPFP|CSB-PGBD3	ERCC6-PGBD3 readthrough	protein-coding
chr4-63321	chr4	130140559	130141091	+	9.1	532	Intergenic	Intergenic	123543	NM_001099783	132321	Hs.567679	NM_173487	ENSG00000151470	C4orf33	-	chromosome 4 open reading frame 33	protein-coding
chr1-49603	chr1	241644985	241645313	+	9.1	328	Intergenic	Intergenic	37936	NM_000143	2271	Hs.592490	NM_000143	ENSG00000091483	FH	FMRD|HLRCC|LRCC|MCL|MCUL1	fumarate hydratase	protein-coding
chr1-75190	chr1	96836861	96837349	+	9.1	488	intron (NR_110693, intron 1 of 5)	intron (NR_110693, intron 1 of 5)	2576	NR_110693	101928241	Hs.514137	NR_110693	ENSG00000231987	LOC101928241	-	uncharacterized LOC101928241	ncRNA
chr10-63062	chr10	78914851	78915225	+	9.1	374	intron (NM_001014797, intron 5 of 28)	intron (NM_001014797, intron 5 of 28)	14449	NR_120654	101929310	Hs.666457	NR_120654	ENSG00000225497	KCNMA1-AS2	-	KCNMA1 antisense RNA 2	ncRNA
chr3-42010	chr3	33340725	33341078	+	9.1	353	intron (NM_001171713, intron 2 of 13)	intron (NM_001171713, intron 2 of 13)	21964	NM_001171713	25827	Hs.475872	NM_012157	ENSG00000153558	FBXL2	FBL2|FBL3	F-box and leucine-rich repeat protein 2	protein-coding
chr3-114997	chr3	110136362	110136987	+	8.97	625	Intergenic	L1PA16|LINE|L1	652132	NR_045114	100506555	Hs.535689	NR_045114		PVRL3-AS1	-	PVRL3 antisense RNA 1	ncRNA
chr10-76664	chr10	90874518	90874968	+	8.97	450	Intergenic	Intergenic	-51575	NR_039827	100616192		NR_039827	ENSG00000265375	MIR4679-2	-	microRNA 4679-2	ncRNA
chr1-89696	chr1	241870839	241871261	+	8.97	422	intron (NM_144625, intron 7 of 26)	intron (NM_144625, intron 7 of 26)	55470	NM_144625	128025	Hs.97527	NM_144625	ENSG00000162843	WDR64	-	WD repeat domain 64	protein-coding
chr10-80391	chr10	86106804	86107185	+	8.97	381	intron (NM_001284240, intron 1 of 9)	SVA_C|Other|Other	18649	NM_001284240	54462	Hs.461988	NM_018999	ENSG00000107771	CCSER2	FAM190B|Gcap14|KIAA1128|bA486O22.1	coiled-coil serine rich protein 2	protein-coding
chr6-95485	chr6	148727777	148728339	+	8.97	562	intron (NM_015278, intron 2 of 19)	intron (NM_015278, intron 2 of 19)	64329	NM_015278	23328	Hs.193133	NM_015278	ENSG00000111961	SASH1	SH3D6A|dJ323M4|dJ323M4.1	SAM and SH3 domain containing 1	protein-coding
chr3-18683	chr3	112390374	112390603	+	8.97	229	Intergenic	MIRb|SINE|MIR	-30498	NM_199512	151887	Hs.477128	NM_199511		CCDC80	DRO1|SSG1|URB|okuribin	coiled-coil domain containing 80	protein-coding
chr2-52109	chr2	235152072	235152460	+	8.97	388	Intergenic	L1MEd|LINE|L1	192920	NM_006944	6694	Hs.444488	NM_006944	ENSG00000072080	SPP2	SPP-24|SPP24	secreted phosphoprotein 2	protein-coding
chr3-36065	chr3	16116410	16116698	+	8.97	288	Intergenic	MLT1K|LTR|ERVL-MaLR	-99630	NM_054110	117248	Hs.411308	NM_054110	ENSG00000131386	GALNT15	GALNACT15|GALNT13|GALNT7|GALNTL2|PIH5	polypeptide N-acetylgalactosaminyltransferase 15	protein-coding
chr13-22723	chr13	94969459	94970000	+	8.97	541	intron (NM_005708, intron 6 of 8)	intron (NM_005708, intron 6 of 8)	-129484	NR_046535	100873972	Hs.670344	NR_046535	ENSG00000236520	GPC6-AS1	-	GPC6 antisense RNA 1	ncRNA
chrX-23551	chrX	34898385	34898740	+	8.97	355	Intergenic	Intergenic	-62351	NM_152631	170062	Hs.197801	NM_152631	ENSG00000189132	FAM47B	-	family with sequence similarity 47, member B	protein-coding
chr7-23879	chr7	130537704	130537941	+	8.97	237	Intergenic	Intergenic	23747	NR_029503	407021		NR_029503		MIR29A	MIRN29|MIRN29A|hsa-mir-29|hsa-mir-29a|miRNA29A|mir-29a	microRNA 29a	ncRNA
chr13-29169	chr13	42218889	42219430	+	8.97	541	intron (NM_015058, intron 37 of 44)	MIR|SINE|MIR	-76628	NR_049803	100847026		NR_049803	ENSG00000264190	MIR5006	-	microRNA 5006	ncRNA
chr12-49171	chr12	10787632	10788093	+	8.97	461	intron (NM_018423, intron 2 of 10)	FRAM|SINE|Alu	-21654	NM_018048	55110	Hs.104650	NM_018048	ENSG00000111196	MAGOHB	MGN2|mago|magoh	mago homolog B, exon junction complex core component	protein-coding
chr1-64916	chr1	112288640	112288916	+	8.84	276	non-coding (NR_038952, exon 2 of 2)	non-coding (NR_038952, exon 2 of 2)	6315	NR_038951	100506343	Hs.485810	NR_038951	ENSG00000227811	FAM212B-AS1	-	FAM212B antisense RNA 1	ncRNA
chr8-103178	chr8	87118568	87119095	+	8.84	527	intron (NM_152565, intron 1 of 7)	intron (NM_152565, intron 1 of 7)	7692	NM_152565	245972	Hs.436360	NM_152565	ENSG00000147614	ATP6V0D2	ATP6D2|VMA6	ATPase, H+ transporting, lysosomal 38kDa, V0 subunit d2	protein-coding
chr8-27249	chr8	124782922	124783146	+	8.84	224	intron (NM_144963, intron 1 of 23)	intron (NM_144963, intron 1 of 23)	2152	NM_144963	157769	Hs.459174	NM_144963	ENSG00000176853	FAM91A1	-	family with sequence similarity 91, member A1	protein-coding
chr15-22343	chr15	101211460	101211808	+	8.84	348	Intergenic	MIRc|SINE|MIR	68879	NM_198243	140460	Hs.31845	NM_024708	ENSG00000183475	ASB7	-	ankyrin repeat and SOCS box containing 7	protein-coding
chr6-75458	chr6	141909772	141910167	+	8.84	395	Intergenic	L1ME2|LINE|L1	499967	NM_002511	4829	Hs.654478	NM_002511	ENSG00000135577	NMBR	BB1	neuromedin B receptor	protein-coding
chr8-29069	chr8	77868487	77868753	+	8.84	266	Intergenic	Intergenic	10466	NR_130460
chr11-6862	chr11	9634013	9634191	+	8.72	178	Intergenic	Intergenic	37868	NM_001143976	7465	Hs.249441	NM_003390	ENSG00000166483	WEE1	WEE1A|WEE1hu	WEE1 G2 checkpoint kinase	protein-coding
chr4-23850	chr4	70597129	70597613	+	8.72	484	intron (NM_014465, intron 6 of 7)	intron (NM_014465, intron 6 of 7)	29059	NM_014465	27284	Hs.129742	NM_014465		SULT1B1	ST1B1|ST1B2|SULT1B2	sulfotransferase family 1B member 1	protein-coding
chr3-124322	chr3	151745469	151745925	+	8.72	456	Intergenic	L1M2|LINE|L1	-99734	NR_110202	101928142	Hs.680207	NR_110202		AADACL2-AS1	-	AADACL2 antisense RNA 1	ncRNA
chr16-15463	chr16	89973111	89973474	+	8.72	363	intron (NM_014972, intron 15 of 17)	intron (NM_014972, intron 15 of 17)	-10995	NM_002386	4157	Hs.513829	NM_002386	ENSG00000258839	MC1R	CMM5|MSH-R|SHEP2	melanocortin 1 receptor (alpha melanocyte stimulating hormone receptor)	protein-coding
chr5-84040	chr5	119680743	119681355	+	8.72	612	Intergenic	Intergenic	-118924	NM_016644	51334	Hs.157461	NM_016644	ENSG00000184838	PRR16	DSC54|LARGEN	proline rich 16	protein-coding
chr2-60439	chr2	113383008	113383283	+	8.72	275	Intergenic	Intergenic	18612	NR_033871	400999	Hs.585221	NR_033871		FLJ42351	-	uncharacterized LOC400999	ncRNA
chr6-94093	chr6	89060067	89060605	+	8.72	538	Intergenic	Intergenic	-184569	NM_001160226	1268	Hs.75110	NM_016083	ENSG00000118432	CNR1	CANN6|CB-R|CB1|CB1A|CB1K5|CB1R|CNR	cannabinoid receptor 1 (brain)	protein-coding
chr13-1966	chr13	111567939	111568117	+	8.72	178	promoter-TSS (NM_001286721)	promoter-TSS (NM_001286721)	-574	NM_001286721	55608	Hs.525163	NM_017664	ENSG00000088448	ANKRD10	-	ankyrin repeat domain 10	protein-coding
chr1-14712	chr1	77977549	77977727	+	8.72	178	intron (NM_012093, intron 10 of 13)	intron (NM_012093, intron 10 of 13)	170705	NM_015534	26009	Hs.480506	NM_015534	ENSG00000036549	ZZZ3	ATAC1	zinc finger, ZZ-type containing 3	protein-coding
chr6-49955	chr6	11688339	11688792	+	8.72	453	Intergenic	Intergenic	90715	NM_001143948	84830	Hs.126409	NM_032744	ENSG00000111863	ADTRP	AIG1L|C6orf105|dJ413H6.1	androgen-dependent TFPI-regulating protein	protein-coding
chr17-80711	chr17	3404966	3405359	+	8.59	393	Intergenic	AluSx|SINE|Alu	25866	NM_000049	443	Hs.171142	NM_000049		ASPA	ACY2|ASP	aspartoacylase	protein-coding
chr9-2009	chr9	128276018	128276196	+	8.59	178	intron (NM_001006617, intron 7 of 11)	intron (NM_001006617, intron 7 of 11)	193406	NM_001006618	79109	Hs.495138	NM_024117	ENSG00000119487	MAPKAP1	JC310|MIP1|SIN1|SIN1b|SIN1g	mitogen-activated protein kinase associated protein 1	protein-coding
chr6-34265	chr6	88723050	88723413	+	8.59	363	Intergenic	HERVL40-int|LTR|ERVL	-34276	NM_030960	81833	Hs.161241	NM_030960	ENSG00000118434	SPACA1	SAMP32	sperm acrosome associated 1	protein-coding
chr17-85705	chr17	81146766	81147258	+	8.59	492	Intergenic	Intergenic	-27654	NR_029406	388574	Hs.546918	NR_029406	ENSG00000232938	RPL23AP87	-	ribosomal protein L23a pseudogene 87	pseudo
chr3-12032	chr3	12805834	12806012	+	8.59	178	intron (NM_001284406, intron 1 of 11)	MIRb|SINE|MIR	5033	NM_001284406	55287	Hs.475502	NM_018306	ENSG00000088726	TMEM40	-	transmembrane protein 40	protein-coding
chr10-57463	chr10	76991994	76992421	+	8.59	427	TTS (NM_003375)	TTS (NM_003375)	3563	NM_144589	118881	Hs.355333	NM_144589	ENSG00000165644	COMTD1	-	catechol-O-methyltransferase domain containing 1	protein-coding
chr15-8013	chr15	90387508	90387686	+	8.59	178	intron (NR_037582, intron 4 of 5)	AluJo|SINE|Alu	6356	NR_049817	100847059		NR_049817	ENSG00000264966	MIR5094	-	microRNA 5094	ncRNA
chr13-16202	chr13	78721527	78721906	+	8.59	379	intron (NR_047001, intron 1 of 5)	intron (NR_047001, intron 1 of 5)	92726	NR_047001	100874222	Hs.493062	NR_047001	ENSG00000234377	RNF219-AS1	POU4F1-AS1	RNF219 antisense RNA 1	ncRNA
chr5-49517	chr5	153748971	153749485	+	8.59	514	intron (NM_198321, intron 4 of 11)	intron (NM_198321, intron 4 of 11)	22562	NR_031626	100302181		NR_031626	ENSG00000221430	MIR1294	MIRN1294|hsa-mir-1294|mir-1294	microRNA 1294	ncRNA
chr1-24627	chr1	1201091	1201313	+	8.59	222	intron (NM_194315, intron 2 of 7)	AluSc|SINE|Alu	8032	NM_194458	118424	Hs.191987	NM_058167	ENSG00000160087	UBE2J2	NCUBE-2|NCUBE2|PRO2121	ubiquitin-conjugating enzyme E2, J2	protein-coding
chr7-22319	chr7	84318440	84318709	+	8.47	269	Intergenic	Intergenic	156782	NR_110079	101927378	Hs.539042	NR_110079	ENSG00000235139	LOC101927378	-	uncharacterized LOC101927378	ncRNA
chr12-50512	chr12	68301947	68302383	+	8.47	436	Intergenic	Intergenic	-20850	NR_120456	101927922	Hs.450769	NR_120456	ENSG00000255772	LINC01479	HRAT39	long intergenic non-protein coding RNA 1479	ncRNA
chr13-21450	chr13	109807491	109808000	+	8.47	509	intron (NM_001198950, intron 32 of 34)	intron (NM_001198950, intron 32 of 34)	11906	NR_047700	100885782	Hs.655942	NR_047700	ENSG00000236242	MYO16-AS1	-	MYO16 antisense RNA 1	ncRNA
chr4-73160	chr4	115185642	115186075	+	8.47	433	Intergenic	Intergenic	-284980	NM_024590	79642	Hs.22895	NM_024590	ENSG00000180801	ARSJ	-	arylsulfatase family, member J	protein-coding
chr3-63926	chr3	75336382	75336690	+	8.47	308	Intergenic	L1ME1|LINE|L1	72909	NR_049831	100846999		NR_049831	ENSG00000266780	MIR4444-2	-	microRNA 4444-2	ncRNA
chr7-71045	chr7	85193876	85194249	+	8.47	373	Intergenic	Intergenic	-442815	NM_152754	223117	Hs.201340	NM_152754	ENSG00000153993	SEMA3D	Sema-Z2|coll-2	sema domain, immunoglobulin domain (Ig), short basic domain, secreted, (semaphorin) 3D	protein-coding
chrX-16229	chrX	149856757	149857295	+	8.47	538	Intergenic	L2c|LINE|L2	-4811	NM_003828	8776	Hs.347187	NM_003828	ENSG00000063601	MTMR1	-	myotubularin related protein 1	protein-coding
chr12-75180	chr12	118868679	118869156	+	8.47	477	Intergenic	Intergenic	54559	NM_022491	64426	Hs.416630	NM_022491	ENSG00000111707	SUDS3	SAP45|SDS3	SDS3 homolog, SIN3A corepressor complex component	protein-coding
chr1-32887	chr1	179730068	179730291	+	8.34	223	intron (NM_173509, intron 1 of 4)	L1ME4a|LINE|L1	17881	NM_173509	148753	Hs.400696	NM_173509	ENSG00000143340	FAM163A	C1orf76|NDSP	family with sequence similarity 163, member A	protein-coding
chr9-8275	chr9	81548325	81548566	+	8.34	241	Intergenic	MSTD|LTR|ERVL-MaLR	212136	NR_109771	101927450	Hs.738041	NR_109771	ENSG00000260995	LOC101927450	-	uncharacterized LOC101927450	ncRNA
chr4-16861	chr4	7845591	7845868	+	8.34	277	intron (NM_001134647, intron 4 of 17)	L2b|LINE|L2	89912	NR_026892	84740	Hs.663029	NM_032654	ENSG00000272620	AFAP1-AS1	AFAP1-AS|AFAP1AS	AFAP1 antisense RNA 1	ncRNA
chr21-4926	chr21	28129156	28129440	+	8.34	284	Intergenic	ERVL-E-int|LTR|ERVL	88430	NM_006988	9510	Hs.643357	NM_006988	ENSG00000154734	ADAMTS1	C3-C5|METH1	ADAM metallopeptidase with thrombospondin type 1 motif 1	protein-coding
chr3-136936	chr3	33076187	33076651	+	8.34	464	intron (NM_001079811, intron 10 of 15)	intron (NM_001079811, intron 10 of 15)	61874	NM_001039770	643853	Hs.443031	NM_001039770	ENSG00000188167	TMPPE	-	transmembrane protein with metallophosphoesterase domain	protein-coding
chr18-1500	chr18	8705794	8706017	+	8.34	223	intron (NR_120598, intron 1 of 1)	CpG	1714	NR_120598	100287082	Hs.439434	NR_120598	ENSG00000265962	GACAT2	MTCL1-AS1|MTCL1AS1	gastric cancer associated transcript 2 (non-protein coding)	ncRNA
chr7-85336	chr7	85220700	85221218	+	8.34	518	Intergenic	AluY|SINE|Alu	-469712	NM_152754	223117	Hs.201340	NM_152754	ENSG00000153993	SEMA3D	Sema-Z2|coll-2	sema domain, immunoglobulin domain (Ig), short basic domain, secreted, (semaphorin) 3D	protein-coding
chr9-44315	chr9	89335649	89335993	+	8.34	344	Intergenic	Intergenic	226283	NM_002048	2619	Hs.65029	NM_002048	ENSG00000180447	GAS1	-	growth arrest-specific 1	protein-coding
chr3-40260	chr3	50289091	50289355	+	8.34	264	intron (NM_001282619, intron 2 of 9)	intron (NM_001282619, intron 2 of 9)	4897	NM_001166425	2771	Hs.77269	NM_002070	ENSG00000114353	GNAI2	GIP|GNAI2B|H_LUCA15.1|H_LUCA16.1	guanine nucleotide binding protein (G protein), alpha inhibiting activity polypeptide 2	protein-coding
chr2-107994	chr2	221143322	221143769	+	8.34	447	Intergenic	AluSz|SINE|Alu	-372259	NR_036228	100422959		NR_036228	ENSG00000266518	MIR4268	-	microRNA 4268	ncRNA
chr1-114462	chr1	185545820	185546208	+	8.21	388	intron (NR_110793, intron 2 of 3)	L1PA11|LINE|L1	51606	NR_110793	101929093	Hs.535227	NR_110793	ENSG00000228309	LINC01350	GS1-204I12.1	long intergenic non-protein coding RNA 1350	ncRNA
chr2-75320	chr2	37937828	37938156	+	8.21	328	Intergenic	Intergenic	-38314	NM_001270436	10602	Hs.369574	NM_006449	ENSG00000163171	CDC42EP3	BORG2|CEP3|UB1	CDC42 effector protein (Rho GTPase binding) 3	protein-coding
chr7-42826	chr7	1605486	1605806	+	8.21	320	Intergenic	AluSx4|SINE|Alu	3983	NM_032302	84262	Hs.446311	NM_032302	ENSG00000157778	PSMG3	C7orf48|PAC3	proteasome (prosome, macropain) assembly chaperone 3	protein-coding
chr7-26857	chr7	64865143	64865497	+	8.21	354	3' UTR (NM_007139, exon 3 of 3)	3' UTR (NM_007139, exon 3 of 3)	26608	NM_001287533	168374	Hs.9521	NM_007139	ENSG00000146757	ZNF92	HEL-203|HPF12|HTF12|TF12	zinc finger protein 92	protein-coding
chr1-125375	chr1	110852864	110853251	+	8.21	387	intron (NR_036595, intron 2 of 3)	intron (NR_036595, intron 2 of 3)	28736	NR_036595	440600	Hs.649375	NR_036595	ENSG00000227963	LOC440600	-	uncharacterized LOC440600	ncRNA
chr3-101119	chr3	99761740	99762178	+	8.21	438	intron (NM_182909, intron 1 of 5)	intron (NM_182909, intron 1 of 5)	-44900	NR_031662	100313938		NR_031662	ENSG00000221369	MIR548G	MIRN548G|hsa-mir-548g	microRNA 548g	ncRNA
chr1-191425	chr1	112795329	112795856	+	8.21	527	Intergenic	Intergenic	-143208	NM_018704	55917	Hs.744100	NM_018704	ENSG00000143079	CTTNBP2NL	-	CTTNBP2 N-terminal like	protein-coding
chr6-43181	chr6	16967823	16968150	+	8.21	327	Intergenic	Intergenic	-134503	NM_001190766	401236	Hs.677399	NM_001190766	ENSG00000230873	STMND1	-	stathmin domain containing 1	protein-coding
chrX-26997	chrX	10499796	10500291	+	8.09	495	intron (NM_033289, intron 2 of 9)	intron (NM_033289, intron 2 of 9)	35600	NM_001193280	4281	Hs.27695	NM_000381	ENSG00000101871	MID1	BBBG1|FXY|GBBB1|MIDIN|OGS1|OS|OSX|RNF59|TRIM18|XPRF|ZNFXY	midline 1	protein-coding
chr7-64942	chr7	140225341	140225758	+	8.09	417	intron (NM_015689, intron 14 of 17)	intron (NM_015689, intron 14 of 17)	-46180	NM_001291663	23608	Hs.744883	NM_013446	ENSG00000133606	MKRN1	RNF61	makorin ring finger protein 1	protein-coding
chr11-27257	chr11	124766674	124766965	+	8.09	291	intron (NM_019055, intron 2 of 17)	intron (NM_019055, intron 2 of 17)	1012	NM_001301088	54538	Hs.524121	NM_019055	ENSG00000154133	ROBO4	ECSM4|MRB	roundabout guidance receptor 4	protein-coding
chr10-51938	chr10	32056611	32056910	+	8.09	299	Intergenic	Charlie7|DNA|hAT-Charlie	141094	NM_001270699	94134	Hs.499264	NM_018287	ENSG00000165322	ARHGAP12	-	Rho GTPase activating protein 12	protein-coding
chr6-77410	chr6	17039245	17039744	+	8.09	499	Intergenic	L1ME1|LINE|L1	-62995	NM_001190766	401236	Hs.677399	NM_001190766	ENSG00000230873	STMND1	-	stathmin domain containing 1	protein-coding
chr7-65570	chr7	16484626	16484984	+	8.09	358	Intergenic	L1MC1|LINE|L1	20669	NM_015464	25928	Hs.648106	NM_015464	ENSG00000171243	SOSTDC1	CDA019|ECTODIN|USAG1	sclerostin domain containing 1	protein-coding
chr1-91639	chr1	103654730	103655022	+	8.09	292	Intergenic	Intergenic	-80824	NM_080629	1301	Hs.523446	NM_001854	ENSG00000060718	COL11A1	CO11A1|COLL6|STL2	collagen, type XI, alpha 1	protein-coding
chr2-80250	chr2	47086862	47087241	+	8.09	379	TTS (NR_024452)	TTS (NR_024452)	32048	NR_024452	100134259	Hs.114449	NR_024452	ENSG00000239332	LINC01119	-	long intergenic non-protein coding RNA 1119	ncRNA
chr8-89228	chr8	131494749	131495090	+	8.09	341	Intergenic	AluSq2|SINE|Alu	-39013	NM_018482	50807	Hs.655552	NM_018482	ENSG00000153317	ASAP1	AMAP1|CENTB4|DDEF1|PAG2|PAP|ZG14P	ArfGAP with SH3 domain, ankyrin repeat and PH domain 1	protein-coding
chr2-115006	chr2	208118097	208118545	+	8.09	448	intron (NR_110283, intron 1 of 3)	L2c|LINE|L2	719	NR_110283	101927865	Hs.574609	NR_110283		LOC101927865	-	uncharacterized LOC101927865	ncRNA
chr2-78219	chr2	206632520	206632846	+	8.09	326	intron (NM_201266, intron 15 of 16)	intron (NM_201266, intron 15 of 16)	85459	NM_201267	8828	Hs.471200	NM_003872	ENSG00000118257	NRP2	NP2|NPN2|PRO2714|VEGF165R2	neuropilin 2	protein-coding
chr3-89560	chr3	99989532	99990018	+	8.09	486	intron (NM_001199198, intron 1 of 18)	intron (NM_001199198, intron 1 of 18)	10114	NM_018309	55773	Hs.477003	NM_018309	ENSG00000036054	TBC1D23	NS4ATP1	TBC1 domain family, member 23	protein-coding
chr5-31835	chr5	146173359	146173680	+	8.09	321	intron (NM_001271899, intron 2 of 9)	MER5A|DNA|hAT-Charlie	84829	NM_001271948	5521	Hs.627618	NM_181674	ENSG00000156475	PPP2R2B	B55BETA|PP2AB55BETA|PP2ABBETA|PP2APR55B|PP2APR55BETA|PR2AB55BETA|PR2ABBETA|PR2APR55BETA|PR52B|PR55-BETA|PR55BETA|SCA12	protein phosphatase 2, regulatory subunit B, beta	protein-coding
chr4-49382	chr4	47214141	47214516	+	7.96	375	intron (NM_000812, intron 4 of 8)	LTR33|LTR|ERVL	181033	NM_000812	2560	Hs.27283	NM_000812	ENSG00000163288	GABRB1	-	gamma-aminobutyric acid (GABA) A receptor, beta 1	protein-coding
chr19-4701	chr19	45597556	45597734	+	7.96	178	intron (NM_019121, intron 1 of 12)	intron (NM_019121, intron 1 of 12)	1214	NM_019121	284352	Hs.285363	NM_019121	ENSG00000104866	PPP1R37	LRRC68	protein phosphatase 1, regulatory subunit 37	protein-coding
chr10-53237	chr10	105670428	105670756	+	7.96	328	intron (NM_024928, intron 2 of 9)	intron (NM_024928, intron 2 of 9)	7453	NM_024928	79991	Hs.62314	NM_024928		OBFC1	AAF-44|AAF44|RPA-32|STN1|bA541N10.2	oligonucleotide/oligosaccharide-binding fold containing 1	protein-coding
chr16-2907	chr16	75279419	75279597	+	7.96	178	intron (NM_001170715, intron 1 of 6)	intron (NM_001170715, intron 1 of 6)	2716	NM_001170719	9564	Hs.479747	NM_014567	ENSG00000050820	BCAR1	CAS|CAS1|CASS1|CRKAS|P130Cas	breast cancer anti-estrogen resistance 1	protein-coding
chr20-8508	chr20	18569666	18569993	+	7.96	327	intron (NM_080820, intron 1 of 5)	AluSx1|SINE|Alu	1273	NM_080820	92675	Hs.659442	NM_080820	ENSG00000125821	DTD1	C20orf88|DUE-B|DUEB|HARS2|bA379J5.3|bA555E18.1|pqn-68	D-tyrosyl-tRNA deacylase 1	protein-coding
chr6-108369	chr6	144414651	144415090	+	7.96	439	Intergenic	AluJo|SINE|Alu	1884	NM_031287	83443	Hs.110695	NM_031287	ENSG00000169976	SF3B5	SF3b10|Ysf3	splicing factor 3b subunit 5	protein-coding
chr3-71645	chr3	120189359	120189669	+	7.96	310	Intergenic	MIRb|SINE|MIR	-19596	NM_007085	11167	Hs.269512	NM_007085		FSTL1	FRP|FSL1|MIR198	follistatin like 1	protein-coding
chr7-27886	chr7	16736678	16736954	+	7.96	276	intron (NM_014038, intron 9 of 11)	AluJr|SINE|Alu	51057	NR_027624	28969	Hs.487635	NM_014038	ENSG00000136261	BZW2	HSPC028|MST017|MSTP017	basic leucine zipper and W2 domains 2	protein-coding
chr14-30031	chr14	54675911	54676386	+	7.96	475	Intergenic	Intergenic	-187525	NM_001130851	1033	Hs.84113	NM_005192	ENSG00000100526	CDKN3	CDI1|CIP2|KAP|KAP1	cyclin-dependent kinase inhibitor 3	protein-coding
chr15-39524	chr15	101250457	101250777	+	7.96	320	Intergenic	(TGG)n|Simple_repeat|Simple_repeat	107862	NM_198243	140460	Hs.31845	NM_024708	ENSG00000183475	ASB7	-	ankyrin repeat and SOCS box containing 7	protein-coding
chr16-25713	chr16	4348778	4349150	+	7.96	372	Intergenic	MIRb|SINE|MIR	-25963	NM_003223	7023	Hs.513305	NM_003223	ENSG00000090447	TFAP4	AP-4|bHLHc41	transcription factor AP-4 (activating enhancer binding protein 4)	protein-coding
chr2-8595	chr2	65593111	65593289	+	7.96	178	intron (NM_181784, intron 1 of 5)	intron (NM_181784, intron 1 of 5)	731	NM_001128210	200734	Hs.59332	NM_181784	ENSG00000198369	SPRED2	Spred-2	sprouty-related, EVH1 domain containing 2	protein-coding
chr11-45519	chr11	58162789	58163199	+	7.96	410	Intergenic	L1M2|LINE|L1	7888	NM_001005469	441608	Hs.553826	NM_001005469	ENSG00000172769	OR5B3	OR11-239|OR5B13|OST129	olfactory receptor, family 5, subfamily B, member 3	protein-coding
chr12-59845	chr12	50782459	50782911	+	7.96	452	intron (NM_001145475, intron 1 of 7)	AluSz|SINE|Alu	7720	NM_001145475	121006	Hs.133187	NM_001145475	ENSG00000185958	FAM186A	-	family with sequence similarity 186, member A	protein-coding
chr10-110431	chr10	26729899	26730398	+	7.96	499	intron (NM_019043, intron 2 of 14)	intron (NM_019043, intron 2 of 14)	2882	NM_019043	54518	Hs.310421	NM_019043	ENSG00000077420	APBB1IP	INAG1|PREL1|RARP1|RIAM	amyloid beta (A4) precursor protein-binding, family B, member 1 interacting protein	protein-coding
chr1-79816	chr1	169338607	169338959	+	7.96	352	exon (NM_003666, exon 2 of 8)	exon (NM_003666, exon 2 of 8)	-1582	NM_013330	29922	Hs.706952	NM_013330	ENSG00000143156	NME7	CFAP67|MN23H7|NDK 7|NDK7|nm23-H7	NME/NM23 family member 7	protein-coding
chr7-62405	chr7	32132653	32132943	+	7.96	290	intron (NM_001191058, intron 3 of 18)	intron (NM_001191058, intron 3 of 18)	-21750	NM_001191059	5137	Hs.290550	NM_005020	ENSG00000154678	PDE1C	Hcam3|cam-PDE 1C|hCam-3	phosphodiesterase 1C, calmodulin-dependent 70kDa	protein-coding
chr7-60648	chr7	112838017	112838362	+	7.83	345	Intergenic	Intergenic	-79552	NR_015442	401397	Hs.117929	NR_015442	ENSG00000214194	LINC00998	-	long intergenic non-protein coding RNA 998	ncRNA
chr10-91486	chr10	128373725	128374115	+	7.83	390	Intergenic	Intergenic	-163910	NM_001004298	118611	Hs.587663	NM_001004298	ENSG00000154493	C10orf90	FATS|bA422P15.2	chromosome 10 open reading frame 90	protein-coding
chr5-72801	chr5	124647961	124648405	+	7.83	444	intron (NR_109882, intron 4 of 5)	THE1D|LTR|ERVL-MaLR	-180771	NR_109887	101927460	Hs.407582	NR_109887	ENSG00000260192	LOC101927460	-	uncharacterized LOC101927460	ncRNA
chr13-24057	chr13	70048658	70049063	+	7.83	405	Intergenic	Intergenic	252382	NR_125752	103689913	Hs.585628	NR_125752		LINC00383	LINC00401	long intergenic non-protein coding RNA 383	ncRNA
chr11-71255	chr11	69558671	69559247	+	7.83	576	Intergenic	AluSx1|SINE|Alu	31212	NM_002007	2249	Hs.1755	NM_002007		FGF4	HBGF-4|HST|HST-1|HSTF1|K-FGF|KFGF	fibroblast growth factor 4	protein-coding
chr9-28353	chr9	33266092	33266496	+	7.83	404	intron (NM_016410, intron 2 of 7)	AluSx3|SINE|Alu	1417	NM_016410	51510	Hs.635313	NM_016410	ENSG00000086065	CHMP5	C9orf83|CGI-34|HSPC177|PNAS-2|SNF7DC2|Vps60	charged multivesicular body protein 5	protein-coding
chr15-40293	chr15	42786750	42787084	+	7.83	334	promoter-TSS (NM_003825)	promoter-TSS (NM_003825)	-587	NM_130798	8773	Hs.511149	NM_003825	ENSG00000092531	SNAP23	HsT17016|SNAP-23|SNAP23A|SNAP23B	synaptosome associated protein 23kDa	protein-coding
chr2-18547	chr2	12187466	12187689	+	7.83	223	intron (NR_110196, intron 2 of 5)	intron (NR_110196, intron 2 of 5)	40335	NR_110197	100506457	Hs.197824	NR_110196	ENSG00000224184	MIR3681HG	-	MIR3681 host gene	ncRNA
chr3-14172	chr3	29737488	29737666	+	7.83	178	intron (NM_001003792, intron 4 of 13)	intron (NM_001003792, intron 4 of 13)	238070	NR_046556	100873977	Hs.581453	NR_046556	ENSG00000235593	RBMS3-AS1	-	RBMS3 antisense RNA 1	ncRNA
chr8-106103	chr8	129186984	129187364	+	7.83	380	Intergenic	AluSx1|SINE|Alu	24812	NR_031613	100302281		NR_031613	ENSG00000221261	MIR1208	MIRN1208|hsa-mir-1208	microRNA 1208	ncRNA
chr8-90253	chr8	30574012	30574434	+	7.83	422	intron (NM_000637, intron 1 of 12)	AluJb|SINE|Alu	11263	NM_001195104	2936	Hs.271510	NM_000637	ENSG00000104687	GSR	HEL-75|HEL-S-122m	glutathione reductase	protein-coding
chrX-4842	chrX	45664298	45664583	+	7.83	285	Intergenic	Intergenic	46480	NR_125365	401585	Hs.633348	NR_125365	ENSG00000231566	LOC401585	-	uncharacterized LOC401585	ncRNA
chr15-5785	chr15	39422080	39422302	+	7.83	222	Intergenic	ERV3-16A3_I-int|LTR|ERVL	-120679	NM_207445	400360	Hs.376109	NM_207445		C15orf54	-	chromosome 15 open reading frame 54	protein-coding
chr2-42924	chr2	174917164	174917494	+	7.83	330	Intergenic	Intergenic	-86899	NM_001172712	6670	Hs.531587	NM_003111	ENSG00000172845	SP3	SPR2	Sp3 transcription factor	protein-coding
chr1-157067	chr1	82172011	82172432	+	7.83	421	intron (NM_001297704, intron 1 of 20)	intron (NM_001297704, intron 1 of 20)	6766	NM_001297704	23266	Hs.24212	NM_012302	ENSG00000117114	ADGRL2	CIRL2|CL2|LEC1|LPHH1|LPHN2	adhesion G protein-coupled receptor L2	protein-coding
chr20-27777	chr20	16815322	16815711	+	7.83	389	Intergenic	LTR24|LTR|ERV1	86518	NM_020157	56914	Hs.41119	NM_020157	ENSG00000125879	OTOR	FDP|MIAL1	otoraplin	protein-coding
chr3-109711	chr3	185642461	185642874	+	7.71	413	intron (NM_001243879, intron 2 of 7)	intron (NM_001243879, intron 2 of 7)	13257	NM_001243879	6434	Hs.533122	NM_004593		TRA2B	Htra2-beta|PPP1R156|SFRS10|SRFS10|TRA2-BETA|TRAN2B	transformer 2 beta homolog (Drosophila)	protein-coding
chr10-35312	chr10	14436689	14436913	+	7.71	224	Intergenic	MLT2B3|LTR|ERVL	-11525	NR_036181	100422843		NR_036181	ENSG00000266321	MIR4293	-	microRNA 4293	ncRNA
chr8-20744	chr8	128235093	128235271	+	7.71	178	Intergenic	Intergenic	-3669	NR_108049	100507056	Hs.343864	NR_108049		CCAT1	CARLo-5|onco-lncRNA-40	colon cancer associated transcript 1 (non-protein coding)	ncRNA
chr11-30237	chr11	9925756	9925990	+	7.71	234	intron (NM_030962, intron 16 of 39)	L1MEe|LINE|L1	65184	NR_120539	101928008	Hs.585524	NR_120539	ENSG00000255476	LOC101928008	-	uncharacterized LOC101928008	ncRNA
chr4-14156	chr4	79656049	79656317	+	7.71	268	Intergenic	MLT1A0|LTR|ERVL-MaLR	-41349	NM_198892	55589	Hs.146551	NM_017593	ENSG00000138756	BMP2K	BIKE|HRIHFB2017	BMP2 inducible kinase	protein-coding
chr21-9977	chr21	36773112	36773492	+	7.71	380	intron (NR_073512, intron 2 of 2)	intron (NR_073512, intron 2 of 2)	179760	NR_073512	100506403	Hs.536609	NR_073512	ENSG00000159216	LOC100506403	-	uncharacterized LOC100506403	ncRNA
chr10-17492	chr10	71562477	71562655	+	7.71	178	intron (NM_080801, intron 1 of 38)	CpG	922	NM_080800	1305	Hs.695934	NM_005203	ENSG00000197467	COL13A1	COLXIIIA1	collagen, type XIII, alpha 1	protein-coding
chr17-85099	chr17	74768305	74768770	+	7.71	465	intron (NM_001242532, intron 10 of 12)	intron (NM_001242532, intron 10 of 12)	-26589	NR_110837	101928514	Hs.617206	NR_110837	ENSG00000267065	LOC101928514	-	uncharacterized LOC101928514	ncRNA
chr8-74088	chr8	90272503	90272898	+	7.71	395	Intergenic	Intergenic	497239	NR_125822	101929709	Hs.651324	NR_125822	ENSG00000251136	LOC101929709	-	uncharacterized LOC101929709	ncRNA
chr12-75504	chr12	124581890	124582457	+	7.71	567	intron (NM_001204299, intron 2 of 4)	intron (NM_001204299, intron 2 of 4)	124411	NM_152437	144348	Hs.524828	NM_152437	ENSG00000179195	ZNF664	ZFOC1|ZNF176	zinc finger protein 664	protein-coding
chr7-28054	chr7	32200514	32200788	+	7.71	274	intron (NM_001191058, intron 3 of 18)	intron (NM_001191058, intron 3 of 18)	-89603	NM_001191059	5137	Hs.290550	NM_005020	ENSG00000154678	PDE1C	Hcam3|cam-PDE 1C|hCam-3	phosphodiesterase 1C, calmodulin-dependent 70kDa	protein-coding
chr3-37107	chr3	124704501	124704724	+	7.71	223	intron (NM_020733, intron 14 of 16)	intron (NM_020733, intron 14 of 16)	-51017	NM_033049	56667	Hs.5940	NM_033049	ENSG00000173702	MUC13	DRCC1|MUC-13	mucin 13, cell surface associated	protein-coding
chr8-23813	chr8	77317183	77317361	+	7.58	178	Intergenic	Intergenic	-1617	NR_105006	101926978	Hs.615028	NR_105006	ENSG00000254300	LINC01111	-	long intergenic non-protein coding RNA 1111	ncRNA
chr14-22293	chr14	75016426	75016810	+	7.58	384	exon (NM_000428, exon 8 of 36)	exon (NM_000428, exon 8 of 36)	56195	NM_194279	122961	Hs.291079	NM_194279		ISCA2	HBLD1|ISA2|MMDS4|c14_5557	iron-sulfur cluster assembly 2	protein-coding
chr2-10488	chr2	227294407	227294585	+	7.58	178	Intergenic	L2c|LINE|L2	229013	NR_049887	100847053		NR_049887	ENSG00000263363	MIR5702	-	microRNA 5702	ncRNA
chr6-107734	chr6	131373246	131373779	+	7.58	533	intron (NM_001135554, intron 1 of 14)	HAL1|LINE|L1	10950	NM_001431	2037	Hs.486470	NM_001431	ENSG00000079819	EPB41L2	4.1-G|4.1G	erythrocyte membrane protein band 4.1-like 2	protein-coding
chr10-20388	chr10	124024453	124024631	+	7.58	178	Intergenic	Intergenic	-6279	NM_144587	118663	Hs.422466	NM_144587	ENSG00000138152	BTBD16	C10orf87	BTB (POZ) domain containing 16	protein-coding
chr1-156973	chr1	76229915	76230365	+	7.58	450	TTS (NM_001127328)	TTS (NM_001127328)	-19442	NR_130749
chr3-46981	chr3	69821730	69822005	+	7.58	275	intron (NM_006722, intron 1 of 9)	intron (NM_006722, intron 1 of 9)	8905	NM_006722	4286	Hs.166017	NM_000248	ENSG00000187098	MITF	CMM8|MI|WS2|WS2A|bHLHe32	microphthalmia-associated transcription factor	protein-coding
chr16-5400	chr16	88876764	88876942	+	7.58	178	exon (NM_001030018, exon 3 of 5)	exon (NM_001030018, exon 3 of 5)	1489	NM_001030018	353	Hs.28914	NM_000485	ENSG00000198931	APRT	AMP|APRTD	adenine phosphoribosyltransferase	protein-coding
chr10-28805	chr10	14509023	14509245	+	7.58	222	Intergenic	Intergenic	30559	NR_031668	100302116		NR_031668	ENSG00000221371	MIR1265	MIRN1265|hsa-mir-1265	microRNA 1265	ncRNA
chr8-109328	chr8	77163028	77163431	+	7.58	403	Intergenic	Intergenic	-155660	NR_105006	101926978	Hs.615028	NR_105006	ENSG00000254300	LINC01111	-	long intergenic non-protein coding RNA 1111	ncRNA
chr6-88798	chr6	108580704	108581090	+	7.58	386	intron (NM_001300929, intron 1 of 3)	L1MB2|LINE|L1	1567	NM_001300929	8724	Hs.12102	NM_003795	ENSG00000112335	SNX3	Grd19|MCOPS8|SDP3	sorting nexin 3	protein-coding
chr8-58542	chr8	119347270	119347632	+	7.58	362	intron (NR_109794, intron 4 of 4)	intron (NR_109794, intron 4 of 4)	-223393	NM_000127	2131	Hs.492618	NM_000127		EXT1	EXT|LGCR|LGS|TRPS2|TTV	exostosin glycosyltransferase 1	protein-coding
chr12-5876	chr12	63117666	63117844	+	7.58	178	intron (NM_020700, intron 5 of 9)	MER39|LTR|ERV1	120289	NR_029661	406891		NR_029661		MIRLET7I	LET7I|MIRNLET7I|hsa-let-7i|let-7i	microRNA let-7i	ncRNA
chr6-37096	chr6	17020390	17020687	+	7.58	297	Intergenic	AluY|SINE|Alu	-81951	NM_001190766	401236	Hs.677399	NM_001190766	ENSG00000230873	STMND1	-	stathmin domain containing 1	protein-coding
chr2-98047	chr2	85490745	85491174	+	7.58	429	intron (NM_031283, intron 3 of 11)	intron (NM_031283, intron 3 of 11)	64460	NM_001206841	10618	Hs.593382	NM_006464	ENSG00000152291	TGOLN2	TGN38|TGN46|TGN48|TGN51|TTGN2	trans-golgi network protein 2	protein-coding
chr4-5314	chr4	190970654	190970832	+	7.58	178	Intergenic	Intergenic	-14914	NR_121644	100419743		NR_121644	ENSG00000281591	DBET	DBE-T|DUX4L30	D4Z4 binding element transcript (non-protein coding)	ncRNA
chr1-23598	chr1	33284539	33284717	+	7.58	178	promoter-TSS (NM_003680)	promoter-TSS (NM_003680)	-995	NM_003680	8565	Hs.213264	NM_003680	ENSG00000134684	YARS	CMTDIC|TYRRS|YRS|YTS	tyrosyl-tRNA synthetase	protein-coding
chr22-7219	chr22	41425657	41425923	+	7.58	266	Intergenic	ERVL-E-int|LTR|ERVL	43935	NR_132979
chr4-58773	chr4	129447032	129447437	+	7.58	405	Intergenic	Intergenic	98063	NR_125882
chr12-45998	chr12	124557093	124557473	+	7.58	380	intron (NM_001204299, intron 2 of 4)	AluSx1|SINE|Alu	99521	NM_152437	144348	Hs.524828	NM_152437	ENSG00000179195	ZNF664	ZFOC1|ZNF176	zinc finger protein 664	protein-coding
chr8-112051	chr8	123971093	123971517	+	7.58	424	intron (NM_014943, intron 3 of 3)	intron (NM_014943, intron 3 of 3)	83358	NM_024295	79139	Hs.241576	NM_024295	ENSG00000136986	DERL1	DER-1|DER1	derlin 1	protein-coding
chr6-78318	chr6	44773397	44773781	+	7.45	384	Intergenic	Intergenic	370211	NR_039785	100616352		NR_039785	ENSG00000266619	MIR4642	-	microRNA 4642	ncRNA
chr15-23373	chr15	75748853	75749166	+	7.45	313	promoter-TSS (NM_001145357)	promoter-TSS (NM_001145357)	-885	NM_001145357	25942	Hs.513039	NM_015477	ENSG00000169375	SIN3A	-	SIN3 transcription regulator family member A	protein-coding
chr2-52331	chr2	9805803	9806116	+	7.45	313	Intergenic	Intergenic	-34775	NM_006826	10971	Hs.74405	NM_006826	ENSG00000134308	YWHAQ	14-3-3|1C5|HS1	tyrosine 3-monooxygenase/tryptophan 5-monooxygenase activation protein, theta	protein-coding
chr6-17750	chr6	4566231	4566409	+	7.45	178	Intergenic	Intergenic	-44479	NR_122107	497048	Hs.591355	NM_001011540		KU-MEL-3	-	uncharacterized LOC497048	ncRNA
chr20-3858	chr20	44406281	44406531	+	7.45	250	intron (NM_080614, intron 4 of 6)	AluJr|SINE|Alu	14141	NM_080614	140686	Hs.419126	NM_080614	ENSG00000124116	WFDC3	WAP14|dJ447F3.3	WAP four-disulfide core domain 3	protein-coding
chr3-29092	chr3	86915094	86915316	+	7.45	222	Intergenic	Intergenic	125052	NM_016206	389136	Hs.606507	NM_016206	ENSG00000206538	VGLL3	VGL-3|VGL3	vestigial-like family member 3	protein-coding
chr3-71754	chr3	127485577	127485987	+	7.45	410	intron (NM_001003794, intron 3 of 7)	AluSz|SINE|Alu	55943	NM_007283	11343	Hs.277035	NM_007283	ENSG00000074416	MGLL	HU-K5|HUK5|MAGL|MGL	monoglyceride lipase	protein-coding
chr3-54285	chr3	57505208	57505478	+	7.45	270	intron (NM_001291661, intron 4 of 57)	intron (NM_001291661, intron 4 of 57)	24728	NM_001291661	201625	Hs.201378	NM_178504	ENSG00000174844	DNAH12	DHC3|DLP12|DNAH12L|DNAH7L|DNAHC12|DNAHC3|DNHD2|HDHC3|HL-19|HL19	dynein, axonemal, heavy chain 12	protein-coding
chr12-9853	chr12	27770871	27771093	+	7.45	222	intron (NM_001198915, intron 2 of 26)	intron (NM_001198915, intron 2 of 26)	-78446	NM_001029874	387849	Hs.269836	NM_001029874	ENSG00000174236	REP15	RAB15EP	RAB15 effector protein	protein-coding
chr5-23367	chr5	142023879	142024125	+	7.45	246	promoter-TSS (NM_001257210)	promoter-TSS (NM_001257210)	-136	NM_001257210	2246	Hs.483635	NM_000800	ENSG00000113578	FGF1	AFGF|ECGF|ECGF-beta|ECGFA|ECGFB|FGF-1|FGF-alpha|FGFA|GLIO703|HBGF-1|HBGF1	fibroblast growth factor 1 (acidic)	protein-coding
chr15-38255	chr15	59567480	59567909	+	7.45	429	intron (NM_004998, intron 1 of 27)	MIR|SINE|MIR	68679	NM_033195	92483	Hs.307052	NM_033195	ENSG00000171989	LDHAL6B	LDH6B|LDHAL6|LDHL	lactate dehydrogenase A-like 6B	protein-coding
chr4-9375	chr4	88937904	88938131	+	7.45	227	intron (NM_000297, intron 1 of 14)	AluJb|SINE|Alu	9218	NM_000297	5311	Hs.181272	NM_000297	ENSG00000118762	PKD2	APKD2|PC2|PKD4|Pc-2|TRPP2	polycystic kidney disease 2 (autosomal dominant)	protein-coding
chr1-101579	chr1	112264617	112265029	+	7.45	412	3' UTR (NM_198926, exon 2 of 2)	3' UTR (NM_198926, exon 2 of 2)	17223	NM_019099	55924	Hs.193406	NM_019099	ENSG00000197852	FAM212B	C1orf183	family with sequence similarity 212, member B	protein-coding
chr17-14017	chr17	51704817	51704995	+	7.45	178	Intergenic	Tigger10|DNA|TcMar-Tigger	-195333	NM_032559	84643	Hs.226805	NM_032559	ENSG00000141200	KIF2B	-	kinesin family member 2B	protein-coding
chr1-101421	chr1	98794332	98794752	+	7.45	420	Intergenic	L2a|LINE|L2	118275	NR_046088	729987	Hs.683961	NR_046088	ENSG00000226053	LOC729987	-	uncharacterized LOC729987	ncRNA
chr7-83647	chr7	20604862	20605338	+	7.45	476	Intergenic	L1MB2|LINE|L1	-50145	NM_001163941	340273	Hs.404102	NM_178559	ENSG00000004846	ABCB5	ABCB5alpha|ABCB5beta|EST422562	ATP binding cassette subfamily B member 5	protein-coding
chr1-163181	chr1	241645582	241645906	+	7.45	324	Intergenic	Intergenic	37341	NM_000143	2271	Hs.592490	NM_000143	ENSG00000091483	FH	FMRD|HLRCC|LRCC|MCL|MCUL1	fumarate hydratase	protein-coding
chr7-57934	chr7	138467262	138467595	+	7.45	333	intron (NM_130840, intron 1 of 20)	intron (NM_130840, intron 1 of 20)	-8646	NM_130841	50617	Hs.98967	NM_020632	ENSG00000105929	ATP6V0A4	A4|ATP6N1B|ATP6N2|RDRTA2|RTA1C|RTADR|STV1|VPH1|VPP2	ATPase, H+ transporting, lysosomal V0 subunit a4	protein-coding
chr7-41936	chr7	100101803	100102087	+	7.45	284	Intergenic	AluSx|SINE|Alu	20395	NM_173564	222950	Hs.320086	NM_173564	ENSG00000166924	NYAP1	C7orf51	neuronal tyrosine-phosphorylated phosphoinositide-3-kinase adaptor 1	protein-coding
chr10-72166	chr10	54079419	54079793	+	7.45	374	Intergenic	Intergenic	5565	NM_012242	22943	Hs.40499	NM_012242	ENSG00000107984	DKK1	DKK-1|SK	dickkopf WNT signaling pathway inhibitor 1	protein-coding
chr10-61797	chr10	14433588	14433912	+	7.45	324	Intergenic	AluSz|SINE|Alu	-8474	NR_036181	100422843		NR_036181	ENSG00000266321	MIR4293	-	microRNA 4293	ncRNA
chr1-34381	chr1	151960370	151960548	+	7.45	178	intron (NM_002966, intron 1 of 2)	intron (NM_002966, intron 1 of 2)	6255	NM_002966	6281	Hs.143873	NM_002966	ENSG00000197747	S100A10	42C|ANX2L|ANX2LG|CAL1L|CLP11|Ca[1]|GP11|P11|p10	S100 calcium binding protein A10	protein-coding
chr12-57449	chr12	92413642	92413930	+	7.45	288	intron (NR_132340, intron 1 of 4)	intron (NR_132340, intron 1 of 4)	121703	NR_046159	256021	Hs.651357	NM_001256373	ENSG00000257242	LINC01619	C12orf79	long intergenic non-protein coding RNA 1619	ncRNA
chr5-25270	chr5	1326758	1327034	+	7.45	276	intron (NM_030782, intron 9 of 16)	intron (NM_030782, intron 9 of 16)	-17404	NR_039662	100616235		NR_039662	ENSG00000263670	MIR4457	mir-4457	microRNA 4457	ncRNA
chr9-23951	chr9	81626666	81626984	+	7.33	318	Intergenic	LTR16A|LTR|ERVL	133756	NR_109771	101927450	Hs.738041	NR_109771	ENSG00000260995	LOC101927450	-	uncharacterized LOC101927450	ncRNA
chr10-88145	chr10	33578079	33578450	+	7.33	371	intron (NM_001024628, intron 2 of 11)	intron (NM_001024628, intron 2 of 11)	45569	NM_001024628	8829	Hs.131704	NM_003873	ENSG00000099250	NRP1	BDCA4|CD304|NP1|NRP|VEGF165R	neuropilin 1	protein-coding
chr6-90085	chr6	158480615	158480892	+	7.33	277	intron (NM_003898, intron 7 of 26)	AluSq2|SINE|Alu	42673	NM_001178088	8871	Hs.434494	NM_003898	ENSG00000078269	SYNJ2	INPP5H	synaptojanin 2	protein-coding
chr6-25861	chr6	168046874	168047140	+	7.33	266	Intergenic	AluSg|SINE|Alu	32896	NR_117091	401286	Hs.487182	NR_117091	ENSG00000272549	LOC401286	-	uncharacterized LOC401286	ncRNA
chr12-24289	chr12	8390765	8391068	+	7.33	303	intron (NR_120454, intron 1 of 2)	LTR33A_|LTR|ERVL	2905	NR_120454	101927905	Hs.621425	NR_120454	ENSG00000215241	LOC101927905	-	uncharacterized LOC101927905	ncRNA
chr3-67585	chr3	98680484	98680765	+	7.33	281	Intergenic	Intergenic	-60091	NM_080927	131566	Hs.203691	NM_080927	ENSG00000057019	DCBLD2	CLCP1|ESDN	discoidin, CUB and LCCL domain containing 2	protein-coding
chr11-12024	chr11	58396065	58396243	+	7.33	178	Intergenic	Intergenic	6008	NM_000614	1270	Hs.524920	NM_000614	ENSG00000242689	CNTF	HCNTF	ciliary neurotrophic factor	protein-coding
chr9-20599	chr9	140100884	140101179	+	7.33	295	promoter-TSS (NM_053045)	promoter-TSS (NM_053045)	912	NM_001144028	27158	Hs.512564	NM_014434	ENSG00000188566	NDOR1	NR1|bA350O14.9	NADPH dependent diflavin oxidoreductase 1	protein-coding
chr12-40298	chr12	87489145	87489499	+	7.33	354	Intergenic	Intergenic	-256641	NM_013244	25834	Hs.589093	NM_013244		MGAT4C	GNTIVH|HGNT-IV-H	MGAT4 family, member C	protein-coding
chr7-34171	chr7	73253428	73253713	+	7.33	285	intron (NM_152559, intron 5 of 5)	AluSx1|SINE|Alu	3285	NM_152559	155368	Hs.647042	NM_152559	ENSG00000165171	WBSCR27	-	Williams Beuren syndrome chromosome region 27	protein-coding
chr6-108185	chr6	140073448	140073787	+	7.33	339	Intergenic	Intergenic	-18593	NR_038399	100132735	Hs.62646	NR_038399		LOC100132735	-	uncharacterized LOC100132735	ncRNA
chr15-37807	chr15	44836372	44836849	+	7.33	477	intron (NM_001284336, intron 2 of 5)	intron (NM_001284336, intron 2 of 5)	7344	NM_003758	8669	Hs.404056	NM_003758	ENSG00000104131	EIF3J	EIF3S1|eIF3-alpha|eIF3-p35	eukaryotic translation initiation factor 3, subunit J	protein-coding
chr11-31663	chr11	7926013	7926331	+	7.33	318	intron (NR_036678, intron 1 of 7)	HERVK3-int|LTR|ERVK	1330	NR_036678	283299	Hs.501825	NM_001190788	ENSG00000254951	LOC283299	-	uncharacterized LOC283299	ncRNA
chrX-4243	chrX	123097214	123097440	+	7.33	226	intron (NM_006603, intron 1 of 32)	intron (NM_006603, intron 1 of 32)	1771	NM_001042750	10735	Hs.496710	NM_006603	ENSG00000101972	STAG2	SA-2|SA2|SCC3B|bA517O1.1	stromal antigen 2	protein-coding
chr8-104716	chr8	112731836	112732188	+	7.2	352	Intergenic	L1M2|LINE|L1	-483580	NR_125418	101927487	Hs.630004	NR_125418	ENSG00000253103	LINC01609	-	long intergenic non-protein coding RNA 1609	ncRNA
chr11-20528	chr11	131894928	131895162	+	7.2	234	intron (NM_001144059, intron 1 of 5)	MLT1I|LTR|ERVL-MaLR	114333	NM_016522	50863	Hs.504352	NM_016522	ENSG00000182667	NTM	HNT|IGLON2|NTRI	neurotrimin	protein-coding
chr11-60939	chr11	97395697	97396121	+	7.2	424	Intergenic	Intergenic	-1155868	NR_047481	100874053	Hs.742044	NR_047481		JRKL-AS1	-	JRKL antisense RNA 1	ncRNA
chr1-190800	chr1	95163235	95163735	+	7.2	500	intron (NR_104131, intron 3 of 4)	LTR22|LTR|ERVK	47971	NR_039620	100616321		NR_039620	ENSG00000263526	MIR378G	-	microRNA 378g	ncRNA
chr9-56857	chr9	26265523	26265871	+	7.2	348	Intergenic	MLT1F1|LTR|ERVL-MaLR	199024	NM_001004352	100506422	Hs.533221	NM_001004352		LOC100506422	-	putative deoxyuridine 5'-triphosphate nucleotidohydrolase-like protein FLJ16323	protein-coding
chr4-37986	chr4	95465165	95465486	+	7.2	321	intron (NM_001011516, intron 3 of 9)	MLT1C|LTR|ERVL-MaLR	92317	NM_001256427	10611	Hs.480311	NM_006457	ENSG00000163110	PDLIM5	ENH|ENH1|L9|LIM	PDZ and LIM domain 5	protein-coding
chr1-132243	chr1	96940645	96941052	+	7.2	407	Intergenic	Intergenic	-101167	NR_110693	101928241	Hs.514137	NR_110693	ENSG00000231987	LOC101928241	-	uncharacterized LOC101928241	ncRNA
chr12-15871	chr12	54163458	54163680	+	7.2	222	Intergenic	L3b|LINE|CR1	-12751	NR_104332	102216268	Hs.742074	NR_104332	ENSG00000260492	CISTR	CISTR-ACT|CISTRACT|re52431	chondrogenesis-associated transcript	ncRNA
chr12-7269	chr12	28938835	28939013	+	7.2	178	Intergenic	(TTTC)n|Simple_repeat|Simple_repeat	-363012	NM_001271783	55711	Hs.684482	NM_018099	ENSG00000064763	FAR2	HEL-S-81|MLSTD1|SDR10E2	fatty acyl-CoA reductase 2	protein-coding
chr13-7991	chr13	66532448	66532745	+	7.2	297	Intergenic	L1MEf|LINE|L1	7965	NR_039692	100616302		NR_039692	ENSG00000263581	MIR548X2	-	microRNA 548x-2	ncRNA
chr6-19841	chr6	28109939	28110117	+	7.2	178	promoter-TSS (NM_001278121)	promoter-TSS (NM_001278121)	39	NM_001278121	7745	Hs.57679	NM_006298	ENSG00000198315	ZKSCAN8	LD5-1|ZNF192|ZSCAN40	zinc finger with KRAB and SCAN domains 8	protein-coding
chr13-10960	chr13	50814780	50815053	+	7.2	273	intron (NR_109974, intron 2 of 6)	intron (NR_109974, intron 2 of 6)	68762	NR_002183	145165	Hs.511834	NM_153290		ST13P4	FAM10A4|FAM10A4P	suppression of tumorigenicity 13 (colon carcinoma) (Hsp70 interacting protein) pseudogene 4	pseudo
chr4-75511	chr4	190967634	190967989	+	7.2	355	Intergenic	Intergenic	-17846	NR_121644	100419743		NR_121644	ENSG00000281591	DBET	DBE-T|DUX4L30	D4Z4 binding element transcript (non-protein coding)	ncRNA
chr11-28938	chr11	28721702	28721927	+	7.2	225	Intergenic	Intergenic	-222719	NR_107035	102466876		NR_107035	ENSG00000273912	MIR8068	hsa-mir-8068	microRNA 8068	ncRNA
chr11-55269	chr11	131783880	131784244	+	7.2	364	intron (NM_001144059, intron 1 of 5)	intron (NM_001144059, intron 1 of 5)	3350	NM_016522	50863	Hs.504352	NM_016522	ENSG00000182667	NTM	HNT|IGLON2|NTRI	neurotrimin	protein-coding
chr1-103807	chr1	218668387	218668676	+	7.2	289	intron (NR_031644, intron 2 of 6)	intron (NR_031644, intron 2 of 6)	52563	NR_125715	103611157	Hs.133379	NR_125715	ENSG00000281453	TGFB2-OT1	-	TGFB2 overlapping transcript 1	ncRNA
chr11-93657	chr11	121909861	121910394	+	7.2	533	Intergenic	Intergenic	60425	NR_029671	406911		NR_029671	ENSG00000207971	MIR125B1	MIRN125B1|mir-125b-1	microRNA 125b-1	ncRNA
chr9-6221	chr9	123475886	123476064	+	7.2	178	intron (NM_001080497, intron 1 of 5)	intron (NM_001080497, intron 1 of 5)	790	NM_001080497	1955	Hs.744903	NM_001080497	ENSG00000106780	MEGF9	EGFL5	multiple EGF-like-domains 9	protein-coding
chr7-54869	chr7	135962359	135962691	+	7.2	332	Intergenic	Intergenic	-300321	NM_001128619	767558	Hs.602015	NM_001128619		LUZP6	MPD6|MTPNUT	leucine zipper protein 6	protein-coding
chr2-88729	chr2	217235853	217236225	+	7.2	372	5' UTR (NM_020814, exon 1 of 4)	5' UTR (NM_020814, exon 1 of 4)	711	NM_020814	57574	Hs.170388	NM_020814	ENSG00000144583	MARCH4	MARCH-IV|RNF174	membrane associated ring finger 4	protein-coding
chr3-70272	chr3	50208361	50208611	+	7.2	250	intron (NM_004186, intron 2 of 18)	intron (NM_004186, intron 2 of 18)	-2273	NR_030291	693151		NR_030291	ENSG00000207922	MIR566	MIRN566|hsa-mir-566	microRNA 566	ncRNA
chr15-38543	chr15	67174262	67174633	+	7.2	371	Intergenic	LTR16C|LTR|ERVL	179773	NR_027654	4091	Hs.153863	NM_005585		SMAD6	AOVD2|HsT17432|MADH6|MADH7	SMAD family member 6	protein-coding
chr11-14336	chr11	90837255	90837433	+	7.2	178	Intergenic	Intergenic	-234974	NR_031663	100302228		NR_031663	ENSG00000221586	MIR1261	MIRN1261|hsa-mir-1261	microRNA 1261	ncRNA
chr7-70325	chr7	45924159	45924524	+	7.08	365	Intergenic	Intergenic	-3618	NM_000596	3484	Hs.642938	NM_000596	ENSG00000146678	IGFBP1	AFBP|IBP1|IGF-BP25|PP12|hIGFBP-1	insulin like growth factor binding protein 1	protein-coding
chr2-52072	chr2	234395426	234395677	+	7.08	251	intron (NM_018218, intron 27 of 30)	intron (NM_018218, intron 27 of 30)	78685	NM_018218	55230	Hs.96513	NM_018218	ENSG00000085982	USP40	-	ubiquitin specific peptidase 40	protein-coding
chr6-19526	chr6	5084808	5084986	+	7.08	178	promoter-TSS (NM_001145115)	promoter-TSS (NM_001145115)	-823	NM_001145115	648791	Hs.653089	NM_001145115		PPP1R3G	-	protein phosphatase 1, regulatory subunit 3G	protein-coding
chr5-58409	chr5	76697063	76697437	+	7.08	374	intron (NM_001029854, intron 10 of 20)	intron (NM_001029854, intron 10 of 20)	91082	NM_018268	55255	Hs.482573	NM_018268	ENSG00000164253	WDR41	MSTP048	WD repeat domain 41	protein-coding
chr11-51382	chr11	75717899	75718132	+	7.08	233	intron (NM_003369, intron 9 of 14)	MIRc|SINE|MIR	191803	NM_003369	7405	Hs.202470	NM_003369		UVRAG	DHTX|VPS38|p63	UV radiation resistance associated	protein-coding
chr17-58360	chr17	7654288	7654622	+	7.08	334	intron (NM_020877, intron 12 of 85)	AluSz|SINE|Alu	-3183	NR_002778	118432	Hs.658086	NR_002778	ENSG00000240480	RPL29P2	RPL29_10_1510	ribosomal protein L29 pseudogene 2	pseudo
chr2-114056	chr2	173272207	173272698	+	7.08	491	Intergenic	Intergenic	-19630	NM_001316306
chr13-7519	chr13	91099603	91099827	+	7.08	224	Intergenic	MER45C|DNA|hAT-Tip100	-45827	NR_120414	101927224	Hs.385801	NR_120414		LINC01049	-	long intergenic non-protein coding RNA 1049	ncRNA
chr10-49988	chr10	47021843	47022117	+	7.08	274	Intergenic	Intergenic	28434	NM_014696	9721	Hs.523375	NM_014696		GPRIN2	GRIN2|KIAA0514	G protein regulated inducer of neurite outgrowth 2	protein-coding
chr3-50347	chr3	160880382	160880619	+	7.08	237	Intergenic	Intergenic	-57340	NM_033168	8706	Hs.418062	NM_003781	ENSG00000169255	B3GALNT1	B3GALT3|GLCT3|GLOB|Gb4Cer|P|P1|beta3Gal-T3|galT3	beta-1,3-N-acetylgalactosaminyltransferase 1 (globoside blood group)	protein-coding
chr14-3765	chr14	69254439	69254617	+	7.08	178	3' UTR (NM_004926, exon 2 of 2)	3' UTR (NM_004926, exon 2 of 2)	6103	NM_001244698	677	Hs.85155	NM_004926	ENSG00000185650	ZFP36L1	BRF1|Berg36|ERF-1|ERF1|RNF162B|TIS11B|cMG1	ZFP36 ring finger protein-like 1	protein-coding
chr3-141907	chr3	112417866	112418323	+	7.08	457	Intergenic	HERVL-int|LTR|ERVL	50072	NR_110017	101929694	Hs.385630	NR_110017	ENSG00000240893	LOC101929694	-	uncharacterized LOC101929694	ncRNA
chr2-111372	chr2	68148729	68149139	+	7.08	410	Intergenic	Intergenic	-96240	NR_110271	101927701	Hs.348697	NR_110271	ENSG00000237013	LOC101927701	-	uncharacterized LOC101927701	ncRNA
chr2-64537	chr2	150559082	150559424	+	7.08	342	intron (NR_110240, intron 1 of 2)	intron (NR_110240, intron 1 of 2)	-114923	NM_015702	27249	Hs.5324	NM_015702	ENSG00000168288	MMADHC	C2orf25|CL25022|cblD	methylmalonic aciduria (cobalamin deficiency) cblD type, with homocystinuria	protein-coding
chr12-8675	chr12	66045026	66045204	+	7.08	178	Intergenic	MLT1K|LTR|ERVL-MaLR	-8963	NR_120434	100507065	Hs.591038	NR_120431	ENSG00000250748	LOC100507065	-	uncharacterized LOC100507065	ncRNA
chr17-78058	chr17	47573474	47573828	+	7.08	354	intron (NM_002507, intron 1 of 5)	CpG	996	NM_002507	4804	Hs.415768	NM_002507	ENSG00000064300	NGFR	CD271|Gp80-LNGFR|TNFRSF16|p75(NTR)|p75NTR	nerve growth factor receptor	protein-coding
chr11-88293	chr11	1147089	1147437	+	7.08	348	Intergenic	Intergenic	-4317	NM_001304359
chr13-11560	chr13	45629068	45629356	+	7.08	288	Intergenic	AluSx3|SINE|Alu	-51202	NR_120424	101929259	Hs.638490	NR_120424		LOC101929259	-	uncharacterized LOC101929259	ncRNA
chr1-31884	chr1	4436918	4437096	+	7.08	178	Intergenic	Intergenic	-35104	NR_027088	284661	Hs.278112	NR_027088	ENSG00000235054	LOC284661	-	uncharacterized LOC284661	ncRNA
chr2-16029	chr2	227051742	227051920	+	7.08	178	Intergenic	Intergenic	44321	NR_046102	646736	Hs.712836	NR_046102		LOC646736	-	uncharacterized LOC646736	ncRNA
chr9-33021	chr9	117656693	117656964	+	6.95	271	intron (NM_001252290, intron 4 of 4)	MIR|SINE|MIR	36047	NM_001252290	944	Hs.494901	NM_001244	ENSG00000106952	TNFSF8	CD153|CD30L|CD30LG	tumor necrosis factor (ligand) superfamily, member 8	protein-coding
chr11-15701	chr11	68843943	68844121	+	6.95	178	intron (NM_139075, intron 13 of 24)	C-rich|Low_complexity|Low_complexity	-6612	NR_036122	100422846		NR_036122	ENSG00000265539	MIR3164	-	microRNA 3164	ncRNA
chr3-80007	chr3	106446570	106446911	+	6.95	341	Intergenic	Intergenic	512745	NR_028303	100302640	Hs.648607	NR_028303	ENSG00000242759	LINC00882	-	long intergenic non-protein coding RNA 882	ncRNA
chr9-30293	chr9	72386813	72387146	+	6.95	333	Intergenic	ERVL-E-int|LTR|ERVL	-12103	NM_001099666	375743	Hs.744192	NM_001099666	ENSG00000188647	PTAR1	-	protein prenyltransferase alpha subunit repeat containing 1	protein-coding
chr2-67709	chr2	98479056	98479368	+	6.95	312	intron (NM_015348, intron 4 of 40)	L1MA3|LINE|L1	128343	NM_207519	7535	Hs.234569	NM_001079	ENSG00000115085	ZAP70	SRK|STCD|STD|TZK|ZAP-70	zeta chain of T cell receptor associated protein kinase 70kDa	protein-coding
chr11-28120	chr11	69465438	69465689	+	6.95	251	intron (NM_053056, intron 4 of 4)	intron (NM_053056, intron 4 of 4)	9690	NM_053056	595	Hs.523852	NM_053056	ENSG00000110092	CCND1	BCL1|D11S287E|PRAD1|U21B31	cyclin D1	protein-coding
chr8-72570	chr8	22478249	22478605	+	6.95	356	TTS (NR_033902)	TTS (NR_033902)	15888	NM_021174	57805	Hs.744848	NM_021174	ENSG00000158941	CCAR2	DBC-1|DBC1|KIAA1967|NET35|p30 DBC|p30DBC	cell cycle and apoptosis regulator 2	protein-coding
chr11-78109	chr11	9386883	9387291	+	6.95	408	Intergenic	AluSx1|SINE|Alu	-19082	NM_006391	10527	Hs.744911	NM_006391	ENSG00000205339	IPO7	Imp7|RANBP7	importin 7	protein-coding
chr10-109167	chr10	3663517	3663946	+	6.95	429	intron (NR_131187, intron 1 of 1)	L1PB1|LINE|L1	163742	NM_001160125	1316	Hs.4055	NM_001300	ENSG00000067082	KLF6	BCD1|CBA1|COPEB|CPBP|GBF|PAC1|ST12|ZF9	Kruppel-like factor 6	protein-coding
chr15-5685	chr15	90945963	90946141	+	6.95	178	intron (NM_003870, intron 2 of 37)	intron (NM_003870, intron 2 of 37)	14579	NM_003870	8826	Hs.430551	NM_003870	ENSG00000140575	IQGAP1	HUMORFA01|SAR1|p195	IQ motif containing GTPase activating protein 1	protein-coding
chr10-52770	chr10	90843573	90843850	+	6.95	277	Intergenic	MIRb|SINE|MIR	-20543	NR_039827	100616192		NR_039827	ENSG00000265375	MIR4679-2	-	microRNA 4679-2	ncRNA
chr4-72386	chr4	93890817	93891225	+	6.95	408	intron (NM_001286838, intron 2 of 14)	intron (NM_001286838, intron 2 of 14)	665471	NM_001510	2895	Hs.162727	NM_001510	ENSG00000152208	GRID2	GluD2|SCAR18	glutamate receptor, ionotropic, delta 2	protein-coding
chr16-11070	chr16	30759961	30760228	+	6.95	267	intron (NM_001172432, intron 1 of 10)	CpG	474	NM_000294	5261	Hs.65735	NM_000294	ENSG00000156873	PHKG2	GSD9C	phosphorylase kinase, gamma 2 (testis)	protein-coding
chr19-19659	chr19	39195771	39196028	+	6.95	257	intron (NM_004924, intron 4 of 20)	MIRc|SINE|MIR	39215	NM_144691	147968	Hs.731775	NM_144691	ENSG00000182472	CAPN12	-	calpain 12	protein-coding
chr4-65709	chr4	31464640	31465068	+	6.95	428	Intergenic	HUERS-P1-int|LTR|ERV1	292088	NR_125935
chr13-3192	chr13	80380310	80380488	+	6.95	178	TTS (NR_125785)	TTS (NR_125785)	1878	NR_125785	102724076	Hs.208617	NR_125785	ENSG00000229011	LINC01038	-	long intergenic non-protein coding RNA 1038	ncRNA
chr7-51107	chr7	94641768	94642115	+	6.95	347	intron (NM_017650, intron 2 of 15)	L3|LINE|CR1	102731	NM_001166163	55607	Hs.21816	NM_017650	ENSG00000158528	PPP1R9A	NRB1|NRBI|Neurabin-I	protein phosphatase 1, regulatory subunit 9A	protein-coding
chr5-69934	chr5	17380167	17380516	+	6.95	349	non-coding (NR_033975, exon 3 of 3)	non-coding (NR_033975, exon 3 of 3)	7078	NR_033975	401177	Hs.508311	NR_033975	ENSG00000250822	LOC401177	-	uncharacterized LOC401177	ncRNA
chr2-28260	chr2	175651527	175651705	+	6.95	178	Intergenic	AluJb|SINE|Alu	-22416	NM_000079	1134	Hs.434479	NM_000079	ENSG00000138435	CHRNA1	ACHRA|ACHRD|CHRNA|CMS1A|CMS1B|CMS2A|FCCMS|SCCMS	cholinergic receptor, nicotinic alpha 1	protein-coding
chr7-47481	chr7	14861240	14861574	+	6.95	334	intron (NM_004080, intron 1 of 24)	L2a|LINE|L2	19668	NM_004080	1607	Hs.567255	NM_004080	ENSG00000136267	DGKB	DAGK2|DGK|DGK-BETA	diacylglycerol kinase, beta 90kDa	protein-coding
chr3-22759	chr3	110138881	110139059	+	6.95	178	Intergenic	Intergenic	649836	NR_045114	100506555	Hs.535689	NR_045114		PVRL3-AS1	-	PVRL3 antisense RNA 1	ncRNA
chr2-83219	chr2	208370878	208371254	+	6.95	376	Intergenic	Intergenic	-23550	NM_004379	1385	Hs.516646	NM_004379	ENSG00000118260	CREB1	CREB	cAMP responsive element binding protein 1	protein-coding
chr5-22990	chr5	97063917	97064189	+	6.95	272	Intergenic	Intergenic	223653	NR_105028	102546227	Hs.582516	NR_105028	ENSG00000250331	LINC01340	-	long intergenic non-protein coding RNA 1340	ncRNA
chr11-37281	chr11	58635418	58635641	+	6.95	223	Intergenic	Intergenic	-23532	NM_145016	219970	Hs.254271	NM_145016	ENSG00000156689	GLYATL2	BXMAS2-10|GATF-B	glycine-N-acyltransferase-like 2	protein-coding
chr14-26022	chr14	34583803	34584128	+	6.95	325	Intergenic	Intergenic	-163681	NM_022073	112399	Hs.135507	NM_022073	ENSG00000129521	EGLN3	HIFP4H3|HIFPH3|PHD3	egl-9 family hypoxia-inducible factor 3	protein-coding
chrX-1855	chrX	6627357	6627535	+	6.95	178	Intergenic	Intergenic	-174287	NM_016379	51481	Hs.170076	NM_016379	ENSG00000169059	VCX3A	VCX-8r|VCX-A|VCX3|VCX8R|VCXA	variable charge, X-linked 3A	protein-coding
chr1-111963	chr1	61758126	61758436	+	6.95	310	intron (NM_001145512, intron 4 of 11)	intron (NM_001145512, intron 4 of 11)	-39091	NR_104180	645030	Hs.632410	NR_104180	ENSG00000237853	NFIA-AS1	-	NFIA antisense RNA 1	ncRNA
chr7-27391	chr7	114726626	114726880	+	6.95	254	intron (NR_120521, intron 1 of 3)	intron (NR_120521, intron 1 of 3)	7741	NR_120521	102724386	Hs.352357	NR_120521	ENSG00000225535	LINC01393	-	long intergenic non-protein coding RNA 1393	ncRNA
chr3-79993	chr3	105766090	105766442	+	6.95	352	Intergenic	MER65D|LTR|ERV1	-178379	NM_170662	868	Hs.430589	NM_170662	ENSG00000114423	CBLB	Cbl-b|Nbla00127|RNF56	Cbl proto-oncogene B, E3 ubiquitin protein ligase	protein-coding
chr4-65385	chr4	21749819	21750320	+	6.95	501	intron (NM_147182, intron 2 of 8)	intron (NM_147182, intron 2 of 8)	-50751	NM_001035003	80333	Hs.655705	NM_025221	ENSG00000185774	KCNIP4	CALP|KCHIP4	Kv channel interacting protein 4	protein-coding
chr2-72120	chr2	109132388	109132731	+	6.95	343	Intergenic	AluSc8|SINE|Alu	-18252	NM_001193483	3987	Hs.597715	NM_004987	ENSG00000169756	LIMS1	PINCH|PINCH-1|PINCH1	LIM and senescent cell antigen-like domains 1	protein-coding
chr11-81704	chr11	101312066	101312398	+	6.95	332	Intergenic	Intergenic	78404	NR_037485	100500823		NR_037485	ENSG00000263885	MIR3920	-	microRNA 3920	ncRNA
chr20-4194	chr20	52389681	52389859	+	6.95	178	Intergenic	AluSc|SINE|Alu	102478	NR_002189	391257	Hs.449977	NR_002189		SUMO1P1	PIC1L|UBL2|UBL6	SUMO1 pseudogene 1	pseudo
chr10-51250	chr10	125755572	125755798	+	6.95	226	Intergenic	MIRb|SINE|MIR	96255	NM_014863	51363	Hs.287537	NM_014863	ENSG00000182022	CHST15	BRAG|GALNAC4S-6ST	carbohydrate (N-acetylgalactosamine 4-sulfate 6-O) sulfotransferase 15	protein-coding
chr13-21471	chr13	109999918	110000308	+	6.95	390	Intergenic	AluJb|SINE|Alu	-52930	NR_126361
chr8-26550	chr8	28351374	28351552	+	6.95	178	promoter-TSS (NM_017412)	promoter-TSS (NM_017412)	-259	NM_145866	7976	Hs.40735	NM_017412	ENSG00000104290	FZD3	Fz-3	frizzled class receptor 3	protein-coding
chr1-57451	chr1	234866585	234866809	+	6.95	224	non-coding (NR_038856, exon 3 of 3)	non-coding (NR_038856, exon 3 of 3)	6908	NR_038856	100506810	Hs.586634	NR_038856	ENSG00000227630	LINC01132	-	long intergenic non-protein coding RNA 1132	ncRNA
chr5-8554	chr5	40833706	40833884	+	6.95	178	promoter-TSS (NR_002583)	promoter-TSS (NR_002583)	-958	NR_002583	619564		NR_002583	ENSG00000212296	SNORD72	HBII-240	small nucleolar RNA, C/D box 72	snoRNA
chr17-28315	chr17	51704181	51704408	+	6.95	227	Intergenic	Tigger10|DNA|TcMar-Tigger	-195945	NM_032559	84643	Hs.226805	NM_032559	ENSG00000141200	KIF2B	-	kinesin family member 2B	protein-coding
chr11-68250	chr11	101984645	101984985	+	6.82	340	intron (NM_001195045, intron 1 of 8)	intron (NM_001195045, intron 1 of 8)	1644	NM_001195045	10413	Hs.503692	NM_006106	ENSG00000137693	YAP1	COB1|YAP|YAP2|YAP65|YKI	Yes-associated protein 1	protein-coding
chr3-111725	chr3	37253043	37253376	+	6.82	333	Intergenic	MLT1F|LTR|ERVL-MaLR	-31473	NM_001172713	2803	Hs.344151	NM_002078	ENSG00000144674	GOLGA4	CRPF46|GCP2|GOLG|MU-RMS-40.18|p230	golgin A4	protein-coding
chr19-38501	chr19	6616164	6616494	+	6.82	330	Intergenic	AluSx|SINE|Alu	-25166	NM_001252	970	Hs.501497	NM_001252	ENSG00000125726	CD70	CD27L|CD27LG|TNFSF7	CD70 molecule	protein-coding
chr4-73706	chr4	129525175	129525663	+	6.82	488	Intergenic	AluJo|SINE|Alu	176248	NR_125882
chr2-89194	chr2	227037771	227038083	+	6.82	312	intron (NR_046102, intron 4 of 6)	intron (NR_046102, intron 4 of 6)	30417	NR_046102	646736	Hs.712836	NR_046102		LOC646736	-	uncharacterized LOC646736	ncRNA
chr9-63461	chr9	114723102	114723465	+	6.82	363	Intergenic	Intergenic	28903	NR_039814	100616114		NR_039814	ENSG00000266315	MIR4668	mir-4668	microRNA 4668	ncRNA
chr5-75147	chr5	30506713	30507069	+	6.82	356	Intergenic	Intergenic	-686871	NM_004932	1004	Hs.124776	NM_004932	ENSG00000113361	CDH6	CAD6|KCAD	cadherin 6, type 2, K-cadherin (fetal kidney)	protein-coding
chr11-16485	chr11	65878595	65878773	+	6.82	178	intron (NM_018026, intron 1 of 23)	Tigger3a|DNA|TcMar-Tigger	40860	NM_018026	55690	Hs.644326	NM_018026	ENSG00000175115	PACS1	MRD17	phosphofurin acidic cluster sorting protein 1	protein-coding
chr13-16119	chr13	72976935	72977243	+	6.82	308	Intergenic	Intergenic	-324798	NM_024808	79866	Hs.643464	NM_024808	ENSG00000136122	BORA	C13orf34	bora, aurora kinase A activator	protein-coding
chr2-42008	chr2	66823635	66823872	+	6.82	237	intron (NR_110156, intron 1 of 5)	UCON28b|Unknown|Unknown	22591	NR_110156	100507073	Hs.667940	NR_110156	ENSG00000232046	LOC100507073	-	uncharacterized LOC100507073	ncRNA
chr19-27614	chr19	19085390	19085619	+	6.82	229	Intergenic	AluSc5|SINE|Alu	-33463	NM_004838	9454	Hs.720208	NM_004838	ENSG00000051128	HOMER3	HOMER-3|VESL3	homer scaffolding protein 3	protein-coding
chr7-17729	chr7	105422771	105422949	+	6.82	178	intron (NM_152749, intron 3 of 3)	intron (NM_152749, intron 3 of 3)	94171	NM_152749	222255	Hs.745056	NM_020725	ENSG00000146776	ATXN7L1	ATXN7L4	ataxin 7-like 1	protein-coding
chr12-70245	chr12	112534857	112535301	+	6.82	444	intron (NM_024953, intron 1 of 23)	MamRep488|DNA|hAT	11556	NM_024953	80018	Hs.530941	NM_024953	ENSG00000111300	NAA25	C12orf30|MDM20|NAP1	N(alpha)-acetyltransferase 25, NatB auxiliary subunit	protein-coding
chr3-102361	chr3	150135007	150135292	+	6.82	285	intron (NM_001303264, intron 1 of 2)	intron (NM_001303264, intron 1 of 2)	9027	NM_001303264
chr10-97511	chr10	14499369	14499771	+	6.82	402	Intergenic	Intergenic	20995	NR_031668	100302116		NR_031668	ENSG00000221371	MIR1265	MIRN1265|hsa-mir-1265	microRNA 1265	ncRNA
chr8-41946	chr8	63985864	63986105	+	6.82	241	intron (NM_000370, intron 1 of 4)	MLT1H2|LTR|ERVL-MaLR	12628	NM_000370	7274	Hs.69049	NM_000370	ENSG00000137561	TTPA	ATTP|AVED|TTP1|alphaTTP	tocopherol (alpha) transfer protein	protein-coding
chr10-71049	chr10	5625726	5626028	+	6.82	302	Intergenic	Intergenic	-57668	NR_120497	100132159	Hs.239600	NR_120496		CALML3-AS1	-	CALML3 antisense RNA 1	ncRNA
chr7-32378	chr7	31552233	31552499	+	6.82	266	Intergenic	Intergenic	-1319	NM_001257967	223075	Hs.224269	NM_194300	ENSG00000180347	CCDC129	-	coiled-coil domain containing 129	protein-coding
chr21-5642	chr21	33941615	33941856	+	6.82	241	Intergenic	CpG	16110	NM_144659	140290	Hs.728804	NM_018277	ENSG00000242220	TCP10L	C21orf77|PRED77|TCP10A-2	t-complex 10-like	protein-coding
chr11-54658	chr11	101315946	101316275	+	6.82	329	Intergenic	Intergenic	74526	NR_037485	100500823		NR_037485	ENSG00000263885	MIR3920	-	microRNA 3920	ncRNA
chr11-57552	chr11	88271355	88271697	+	6.82	342	intron (NM_001143831, intron 7 of 8)	intron (NM_001143831, intron 7 of 8)	33782	NR_049724	100873989	Hs.616625	NR_049724	ENSG00000255082	GRM5-AS1	-	GRM5 antisense RNA 1	ncRNA
chr17-52858	chr17	10082276	10082607	+	6.82	331	intron (NM_201433, intron 1 of 13)	AluSp|SINE|Alu	19427	NM_201433	8522	Hs.462214	NM_003644	ENSG00000007237	GAS7	MLL/GAS7	growth arrest-specific 7	protein-coding
chr14-4644	chr14	58766528	58766706	+	6.82	178	intron (NM_023001, intron 2 of 22)	intron (NM_023001, intron 2 of 22)	1395	NM_002892	5926	Hs.161000	NM_002892	ENSG00000032219	ARID4A	RBBP-1|RBBP1|RBP-1|RBP1	AT rich interactive domain 4A (RBP1-like)	protein-coding
chr1-37060	chr1	246045136	246045314	+	6.82	178	intron (NM_022743, intron 8 of 11)	L2b|LINE|L2	535489	NM_022743	64754	Hs.567571	NM_022743	ENSG00000185420	SMYD3	KMT3E|ZMYND1|ZNFN3A1|bA74P14.1	SET and MYND domain containing 3	protein-coding
chr6-46208	chr6	89071925	89072219	+	6.82	294	Intergenic	Intergenic	177016	NR_110867	101928936	Hs.533080	NR_110867		LOC101928936	-	uncharacterized LOC101928936	ncRNA
chr17-32586	chr17	56061184	56061437	+	6.82	253	intron (NM_007146, intron 1 of 5)	intron (NM_007146, intron 1 of 5)	4305	NM_007146	7716	Hs.463569	NM_007146		VEZF1	DB1|ZNF161	vascular endothelial zinc finger 1	protein-coding
chr2-18843	chr2	64870621	64870799	+	6.82	178	intron (NM_014755, intron 1 of 1)	intron (NM_014755, intron 1 of 1)	10336	NM_014755	9792	Hs.591569	NM_014755	ENSG00000179833	SERTAD2	Sei-2|TRIP-Br2	SERTA domain containing 2	protein-coding
chr5-66289	chr5	64505593	64506001	+	6.82	408	intron (NM_197941, intron 20 of 24)	intron (NM_197941, intron 20 of 24)	271907	NM_197941	11174	Hs.482291	NM_197941	ENSG00000049192	ADAMTS6	ADAM-TS 6|ADAM-TS6|ADAMTS-6	ADAM metallopeptidase with thrombospondin type 1 motif 6	protein-coding
chr1-78415	chr1	48963322	48963601	+	6.82	279	Intergenic	MER20B|DNA|hAT-Charlie	-25581	NM_001286238	54558	Hs.538103	NM_019073	ENSG00000132122	SPATA6	HASH|SRF-1|SRF1	spermatogenesis associated 6	protein-coding
chr3-24479	chr3	25534519	25534697	+	6.82	178	intron (NM_016152, intron 2 of 7)	intron (NM_016152, intron 2 of 7)	34807	NM_001290217	5915	Hs.654490	NM_000965	ENSG00000077092	RARB	HAP|MCOPS12|NR1B2|RRB2	retinoic acid receptor, beta	protein-coding
chr4-26312	chr4	157560528	157560828	+	6.82	300	Intergenic	L2a|LINE|L2	331868	NR_036641	56034	Hs.570855	NM_016205	ENSG00000145431	PDGFC	FALLOTEIN|SCDGF	platelet derived growth factor C	protein-coding
chr11-16337	chr11	60726381	60726559	+	6.82	178	Intergenic	AluSx|SINE|Alu	-7213	NR_027391	51296	Hs.237856	NM_016582	ENSG00000110446	SLC15A3	OCTP|PHT2|PTR3	solute carrier family 15 (oligopeptide transporter), member 3	protein-coding
chr17-70857	chr17	70658464	70658833	+	6.7	369	intron (NM_139177, intron 7 of 9)	HAL1|LINE|L1	-22037	NR_033876	400619	Hs.447555	NR_033876	ENSG00000227036	LINC00511	LCAL5|onco-lncRNA-12	long intergenic non-protein coding RNA 511	ncRNA
chr5-11045	chr5	124468070	124468248	+	6.7	178	intron (NR_109882, intron 2 of 5)	MLT2B1|LTR|ERVL	95635	NR_109882	101927421	Hs.121305	NR_109882		LOC101927421	-	uncharacterized LOC101927421	ncRNA
chr4-12641	chr4	146764190	146764368	+	6.7	178	intron (NM_001306215, intron 7 of 14)	intron (NM_001306215, intron 7 of 14)	95833	NM_001306215
chr11-58858	chr11	17672556	17672889	+	6.7	333	Intergenic	MLT1J1|LTR|ERVL-MaLR	45764	NR_132279
chr22-14072	chr22	41687437	41687768	+	6.7	331	Intergenic	AluSx3|SINE|Alu	-5347	NM_002883	5905	Hs.183800	NM_002883	ENSG00000100401	RANGAP1	Fug1|RANGAP|SD	Ran GTPase activating protein 1	protein-coding
chr1-88034	chr1	162280789	162281035	+	6.7	246	intron (NM_001164757, intron 4 of 9)	intron (NM_001164757, intron 4 of 9)	-31424	NR_030283	693141		NR_030283	ENSG00000207729	MIR556	MIRN556|hsa-mir-556|mir-556	microRNA 556	ncRNA
chr10-106145	chr10	81195507	81195941	+	6.7	434	intron (NM_153367, intron 1 of 3)	intron (NM_153367, intron 1 of 3)	9659	NM_153367	219654	Hs.523080	NM_153367	ENSG00000165424	ZCCHC24	C10orf56|Z3CXXC8	zinc finger, CCHC domain containing 24	protein-coding
chr3-143336	chr3	149990421	149990829	+	6.7	408	intron (NR_110186, intron 2 of 3)	intron (NR_110186, intron 2 of 3)	34138	NR_110167	101927992	Hs.534682	NR_110167	ENSG00000244541	LINC01213	-	long intergenic non-protein coding RNA 1213	ncRNA
chr3-25874	chr3	44926655	44926833	+	6.7	178	intron (NM_003241, intron 1 of 13)	intron (NM_003241, intron 1 of 13)	10646	NM_003241	7047	Hs.438265	NM_003241	ENSG00000163810	TGM4	TGP|hTGP	transglutaminase 4	protein-coding
chr8-43813	chr8	67450700	67450923	+	6.7	223	Intergenic	Intergenic	45320	NM_152765	254778	Hs.268869	NM_152765	ENSG00000169085	C8orf46	-	chromosome 8 open reading frame 46	protein-coding
chr3-23904	chr3	99397679	99397857	+	6.7	178	intron (NM_001850, intron 2 of 4)	intron (NM_001850, intron 2 of 4)	40328	NM_020351	1295	Hs.654548	NM_001850	ENSG00000144810	COL8A1	C3orf7	collagen, type VIII, alpha 1	protein-coding
chr8-63467	chr8	80350646	80350944	+	6.7	298	Intergenic	Intergenic	-172254	NM_001199214	11075	Hs.521651	NM_007029	ENSG00000104435	STMN2	SCG10|SCGN10	stathmin 2	protein-coding
chr12-14892	chr12	52557537	52557759	+	6.7	222	Intergenic	L2c|LINE|L2	28136	NM_182507	144501	Hs.140978	NM_182507	ENSG00000167767	KRT80	KB20	keratin 80, type II	protein-coding
chr7-38493	chr7	130525276	130525547	+	6.7	271	Intergenic	Intergenic	36158	NR_029503	407021		NR_029503		MIR29A	MIRN29|MIRN29A|hsa-mir-29|hsa-mir-29a|miRNA29A|mir-29a	microRNA 29a	ncRNA
chr11-34533	chr11	110232538	110232781	+	6.7	243	Intergenic	AluSx|SINE|Alu	-65222	NM_001260493	5962	Hs.263671	NM_002906	ENSG00000137710	RDX	DFNB24	radixin	protein-coding
chr11-16206	chr11	29547844	29548022	+	6.7	178	Intergenic	HERV3-int|LTR|ERV1	456007	NR_132652
chr11-71945	chr11	88214109	88214521	+	6.7	412	Intergenic	MIRc|SINE|MIR	-23429	NR_049724	100873989	Hs.616625	NR_049724	ENSG00000255082	GRM5-AS1	-	GRM5 antisense RNA 1	ncRNA
chr3-47692	chr3	150134452	150134725	+	6.7	273	intron (NM_001303264, intron 1 of 2)	intron (NM_001303264, intron 1 of 2)	8466	NM_001303264
chr1-149452	chr1	151024578	151024986	+	6.7	408	TTS (NM_017860)	TTS (NM_017860)	4523	NM_017860	54964	Hs.549171	NM_017860	ENSG00000143443	C1orf56	MENT	chromosome 1 open reading frame 56	protein-coding
chr3-93409	chr3	50048274	50048733	+	6.7	459	intron (NM_005777, intron 6 of 20)	intron (NM_005777, intron 6 of 20)	71026	NM_001167582	10180	Hs.696735	NM_005777	ENSG00000004534	RBM6	3G2|DEF-3|DEF3|HLC-11|NY-LU-12|g16	RNA binding motif protein 6	protein-coding
chr6-38383	chr6	170865078	170865352	+	6.7	274	intron (NM_001172085, intron 1 of 6)	L2a|LINE|L2	1794	NM_001172085	6908	Hs.590872	NM_003194	ENSG00000112592	TBP	GTF2D|GTF2D1|HDL4|SCA17|TFIID	TATA box binding protein	protein-coding
chr1-161935	chr1	218925347	218925753	+	6.7	406	intron (NR_031644, intron 4 of 6)	HERVE_a-int|LTR|ERV1	309582	NR_125715	103611157	Hs.133379	NR_125715	ENSG00000281453	TGFB2-OT1	-	TGFB2 overlapping transcript 1	ncRNA
chr11-18565	chr11	124769447	124769625	+	6.7	178	Intergenic	Intergenic	-1705	NM_019055	54538	Hs.524121	NM_019055	ENSG00000154133	ROBO4	ECSM4|MRB	roundabout guidance receptor 4	protein-coding
chr16-29039	chr16	24596937	24597266	+	6.7	329	Intergenic	Intergenic	46193	NM_006910	5930	Hs.188553	NM_006910	ENSG00000122257	RBBP6	MY038|P2P-R|PACT|RBQ-1|SNAMA	retinoblastoma binding protein 6	protein-coding
chr7-32738	chr7	85225720	85225945	+	6.7	225	Intergenic	Intergenic	-474585	NM_152754	223117	Hs.201340	NM_152754	ENSG00000153993	SEMA3D	Sema-Z2|coll-2	sema domain, immunoglobulin domain (Ig), short basic domain, secreted, (semaphorin) 3D	protein-coding
chr7-85992	chr7	99082888	99083260	+	6.7	372	intron (NM_213603, intron 4 of 4)	intron (NM_213603, intron 4 of 4)	12559	NM_001013258	285989	Hs.440384	NM_213603	ENSG00000198556	ZNF789	-	zinc finger protein 789	protein-coding
chr6-64231	chr6	161844854	161845170	+	6.7	316	intron (NM_004562, intron 9 of 11)	intron (NM_004562, intron 9 of 11)	-149905	NM_020133	56895	Hs.353175	NM_020133	ENSG00000026652	AGPAT4	1-AGPAT4|LPAAT-delta|dJ473J16.2	1-acylglycerol-3-phosphate O-acyltransferase 4	protein-coding
chr9-59014	chr9	114703930	114704403	+	6.7	473	Intergenic	L1M5|LINE|L1	9786	NR_039814	100616114		NR_039814	ENSG00000266315	MIR4668	mir-4668	microRNA 4668	ncRNA
chr12-67948	chr12	51634674	51635128	+	6.57	454	intron (NM_001136269, intron 3 of 3)	intron (NM_001136269, intron 3 of 3)	2393	NM_001136268	9802	Hs.369761	NM_014764	ENSG00000183283	DAZAP2	PRTB	DAZ associated protein 2	protein-coding
chr15-38320	chr15	62328351	62328744	+	6.57	393	intron (NM_020821, intron 3 of 84)	intron (NM_020821, intron 3 of 84)	24117	NM_001018088	54832	Hs.511668	NM_017684	ENSG00000129003	VPS13C	-	vacuolar protein sorting 13 homolog C (S. cerevisiae)	protein-coding
chr12-51696	chr12	122223881	122224224	+	6.57	343	intron (NM_019034, intron 2 of 4)	AluY|SINE|Alu	7542	NM_019034	54509	Hs.707579	NM_019034	ENSG00000139725	RHOF	ARHF|RIF	ras homolog family member F (in filopodia)	protein-coding
chr6-24237	chr6	56143927	56144105	+	6.57	178	Intergenic	MSTA|LTR|ERVL-MaLR	-31638	NM_030820	81578	Hs.47629	NM_030820	ENSG00000124749	COL21A1	COLA1L|FP633|dJ682J15.1|dJ708F5.1	collagen, type XXI, alpha 1	protein-coding
chr3-114740	chr3	99986680	99987057	+	6.57	377	intron (NM_001199198, intron 1 of 18)	AluJo|SINE|Alu	7207	NM_018309	55773	Hs.477003	NM_018309	ENSG00000036054	TBC1D23	NS4ATP1	TBC1 domain family, member 23	protein-coding
chr4-48538	chr4	188132084	188132475	+	6.57	391	Intergenic	L3|LINE|CR1	294488	NR_038931	339975	Hs.639361	NR_038931		LOC339975	-	uncharacterized LOC339975	ncRNA
chr17-29520	chr17	42899290	42899513	+	6.57	223	intron (NM_001080383, intron 1 of 2)	AluY|SINE|Alu	8206	NM_005497	10052	Hs.712052	NM_005497	ENSG00000182963	GJC1	CX45|GJA7	gap junction protein gamma 1	protein-coding
chr16-8469	chr16	24656975	24657235	+	6.57	260	Intergenic	AluJb|SINE|Alu	25278	NR_122072	400511	Hs.592028	NR_122072	ENSG00000224310	LINC01567	-	long intergenic non-protein coding RNA 1567	ncRNA
chr10-52647	chr10	84740533	84740806	+	6.57	273	intron (NM_001010848, intron 8 of 8)	intron (NM_001010848, intron 8 of 8)	-747993	NR_120666	101929590	Hs.733268	NR_120666	ENSG00000225738	NRG3-AS1	C10orf100|Em:AC010157.1	NRG3 antisense RNA 1	ncRNA
chr1-76213	chr1	179720430	179720698	+	6.57	268	intron (NM_173509, intron 1 of 4)	L2b|LINE|L2	8266	NM_173509	148753	Hs.400696	NM_173509	ENSG00000143340	FAM163A	C1orf76|NDSP	family with sequence similarity 163, member A	protein-coding
chr21-4178	chr21	36772318	36772540	+	6.57	222	intron (NR_073512, intron 2 of 2)	intron (NR_073512, intron 2 of 2)	180633	NR_073512	100506403	Hs.536609	NR_073512	ENSG00000159216	LOC100506403	-	uncharacterized LOC100506403	ncRNA
chr21-13356	chr21	32665397	32665918	+	6.57	521	intron (NM_003253, intron 3 of 28)	MLT2D|LTR|ERVL	-254862	NM_001099219	728299	Hs.580875	NM_001099219	ENSG00000206102	KRTAP19-8	-	keratin associated protein 19-8	protein-coding
chr1-62491	chr1	178209676	178209900	+	6.57	224	intron (NM_170692, intron 1 of 17)	intron (NM_170692, intron 1 of 17)	-100818	NM_004841	9462	Hs.496139	NM_004841		RASAL2	NGAP	RAS protein activator like 2	protein-coding
chr7-85354	chr7	85358493	85358946	+	6.57	453	Intergenic	MLT1D|LTR|ERVL-MaLR	-607472	NM_152754	223117	Hs.201340	NM_152754	ENSG00000153993	SEMA3D	Sema-Z2|coll-2	sema domain, immunoglobulin domain (Ig), short basic domain, secreted, (semaphorin) 3D	protein-coding
chr22-10031	chr22	41683802	41684095	+	6.57	293	Intergenic	AluSp|SINE|Alu	-1693	NM_002883	5905	Hs.183800	NM_002883	ENSG00000100401	RANGAP1	Fug1|RANGAP|SD	Ran GTPase activating protein 1	protein-coding
chr10-29785	chr10	125757685	125757863	+	6.57	178	Intergenic	Intergenic	94166	NM_014863	51363	Hs.287537	NM_014863	ENSG00000182022	CHST15	BRAG|GALNAC4S-6ST	carbohydrate (N-acetylgalactosamine 4-sulfate 6-O) sulfotransferase 15	protein-coding
chr1-93186	chr1	197988145	197988402	+	6.57	257	Intergenic	MLT1G|LTR|ERVL-MaLR	101756	NM_020204	56956	Hs.442578	NM_020204		LHX9	-	LIM homeobox 9	protein-coding
chr7-65121	chr7	151268109	151268472	+	6.57	363	intron (NM_001304527, intron 7 of 13)	AluSx|SINE|Alu	-51280	NM_005614	6009	Hs.283521	NM_005614	ENSG00000106615	RHEB	RHEB2	Ras homolog enriched in brain	protein-coding
chr9-17014	chr9	134308730	134308956	+	6.57	226	intron (NM_013318, intron 2 of 30)	intron (NM_013318, intron 2 of 30)	3366	NM_013318	84726	Hs.743955	NM_013318	ENSG00000130723	PRRC2B	BAT2L|BAT2L1|KIAA0515|LQFBS-1	proline-rich coiled-coil 2B	protein-coding
chr4-55595	chr4	181630680	181631041	+	6.57	361	Intergenic	Intergenic	449442	NR_033918	728081	Hs.535735	NR_033918	ENSG00000248197	LINC00290	NCRNA00290	long intergenic non-protein coding RNA 290	ncRNA
chr17-76324	chr17	9341708	9342190	+	6.57	482	intron (NR_033656, intron 4 of 5)	MER58B|DNA|hAT-Charlie	137326	NM_004853	9482	Hs.431109	NM_004853	ENSG00000170310	STX8	CARB	syntaxin 8	protein-coding
chr5-44390	chr5	45386839	45387174	+	6.57	335	intron (NM_021072, intron 4 of 7)	intron (NM_021072, intron 4 of 7)	309214	NM_021072	348980	Hs.353176	NM_021072		HCN1	BCNG-1|BCNG1|EIEE24|HAC-2	hyperpolarization activated cyclic nucleotide gated potassium channel 1	protein-coding
chrX-12435	chrX	50446800	50447074	+	6.57	274	intron (NM_020717, intron 1 of 8)	intron (NM_020717, intron 1 of 8)	110107	NR_027121	57477	Hs.420541	NM_020717	ENSG00000158352	SHROOM4	SHAP	shroom family member 4	protein-coding
chr2-49671	chr2	34072769	34073025	+	6.57	256	intron (NR_126403, intron 1 of 5)	MER77|LTR|ERVL	-119613	NR_003143	151325	Hs.528847	NM_207329	ENSG00000239649	MYADML	-	myeloid-associated differentiation marker-like (pseudogene)	pseudo
chr4-58355	chr4	115286141	115286417	+	6.57	276	Intergenic	MLT1E3|LTR|ERVL-MaLR	-233332	NM_001128174	7368	Hs.144197	NM_003360	ENSG00000174607	UGT8	CGT|UGT4	UDP glycosyltransferase 8	protein-coding
chr2-124263	chr2	226942648	226942997	+	6.57	349	Intergenic	MLT1B|LTR|ERVL-MaLR	-64688	NR_046102	646736	Hs.712836	NR_046102		LOC646736	-	uncharacterized LOC646736	ncRNA
chr6-94456	chr6	110857050	110857417	+	6.57	367	Intergenic	LTR29|LTR|ERV1	-59389	NM_033125	85413	Hs.520319	NM_033125	ENSG00000004809	SLC22A16	CT2|FLIPT2|HEL-S-18|OAT6|OCT6|OKB1|dJ261K5.1	solute carrier family 22 (organic cation/carnitine transporter), member 16	protein-coding
chr3-90849	chr3	168831639	168831962	+	6.57	323	intron (NM_001205194, intron 7 of 15)	intron (NM_001205194, intron 7 of 15)	32293	NM_001105077	2122	Hs.744090	NM_004991	ENSG00000085276	MECOM	AML1-EVI-1|EVI1|MDS1|MDS1-EVI1|PRDM3	MDS1 and EVI1 complex locus	protein-coding
chr2-115762	chr2	224958112	224958486	+	6.57	374	Intergenic	Intergenic	-54263	NM_001136528	5270	Hs.38449	NM_006216	ENSG00000135919	SERPINE2	GDN|GDNPF|PI-7|PI7|PN-1|PN1|PNI	serpin peptidase inhibitor, clade E (nexin, plasminogen activator inhibitor type 1), member 2	protein-coding
chrX-21157	chrX	14373138	14373516	+	6.57	378	Intergenic	Intergenic	110940	NR_110506	286480	Hs.567831	NR_110506		UBE2E4P	UbcM2	ubiquitin-conjugating enzyme E2E 4 pseudogene	pseudo
chr1-40054	chr1	161720712	161720890	+	6.57	178	intron (NM_007240, intron 1 of 5)	intron (NM_007240, intron 1 of 5)	1243	NM_007240	11266	Hs.416216	NM_007240	ENSG00000081721	DUSP12	DUSP1|YVH1	dual specificity phosphatase 12	protein-coding
chr7-37540	chr7	51384106	51384329	+	6.57	223	intron (NM_001287436, intron 1 of 13)	CpG	298	NM_001287436	23242	Hs.99141	NM_015198	ENSG00000106078	COBL	-	cordon-bleu WH2 repeat protein	protein-coding
chr3-75677	chr3	113276721	113277044	+	6.44	323	intron (NM_001308350, intron 1 of 25)	GA-rich|Low_complexity|Low_complexity	25664	NM_001308350
chr19-10145	chr19	46048033	46048211	+	6.44	178	intron (NM_001017989, intron 1 of 1)	AluSx1|SINE|Alu	37434	NM_003370	7408	Hs.515469	NM_003370	ENSG00000125753	VASP	-	vasodilator-stimulated phosphoprotein	protein-coding
chr12-35954	chr12	85487599	85487835	+	6.44	236	intron (NM_001079910, intron 11 of 26)	Charlie3|DNA|hAT-Charlie	57618	NM_001079910	84125	Hs.402200	NM_032165	ENSG00000133640	LRRIQ1	-	leucine-rich repeats and IQ motif containing 1	protein-coding
chr7-33411	chr7	137224145	137224371	+	6.44	226	intron (NM_004717, intron 20 of 33)	L1MD2|LINE|L1	-195712	NM_002825	5764	Hs.371249	NM_002825	ENSG00000105894	PTN	HARP|HBGF8|HBNF|NEGF1	pleiotrophin	protein-coding
chr8-109020	chr8	68373817	68374194	+	6.44	377	intron (NM_020361, intron 8 of 10)	SVA_D|Other|Other	-118093	NM_006421	10565	Hs.656902	NM_006421	ENSG00000066777	ARFGEF1	ARFGEP1|BIG1|P200	ADP-ribosylation factor guanine nucleotide-exchange factor 1 (brefeldin A-inhibited)	protein-coding
chr10-45512	chr10	17077559	17077794	+	6.44	235	intron (NM_001081, intron 27 of 66)	L1PA11|LINE|L1	94140	NM_001081	8029	Hs.166206	NM_001081	ENSG00000107611	CUBN	IFCR|MGA1|gp280	cubilin (intrinsic factor-cobalamin receptor)	protein-coding
chr11-44987	chr11	12431662	12431986	+	6.44	324	intron (NM_018222, intron 1 of 12)	intron (NM_018222, intron 1 of 12)	32798	NM_018222	55742	Hs.432914	NM_018222		PARVA	CH-ILKBP|MXRA2	parvin, alpha	protein-coding
chr1-93480	chr1	207256827	207257112	+	6.44	285	Intergenic	MLT1J|LTR|ERVL-MaLR	-5218	NM_001017366	725	Hs.99886	NM_000716	ENSG00000123843	C4BPB	C4BP	complement component 4 binding protein, beta	protein-coding
chr10-28892	chr10	24562710	24562888	+	6.44	178	intron (NM_001282767, intron 2 of 18)	intron (NM_001282767, intron 2 of 18)	-1815	NR_030334	693188		NR_030334	ENSG00000207930	MIR603	MIRN603|hsa-mir-603	microRNA 603	ncRNA
chr5-30768	chr5	59160701	59160969	+	6.44	268	intron (NM_001165899, intron 3 of 16)	intron (NM_001165899, intron 3 of 16)	28786	NM_001104631	5144	Hs.117545	NM_006203	ENSG00000113448	PDE4D	ACRDYS2|DPDE3|HSPDE4D|PDE43|PDE4DN2|STRK1	phosphodiesterase 4D, cAMP-specific	protein-coding
chr8-101998	chr8	54905038	54905420	+	6.44	382	intron (NM_201437, intron 3 of 8)	MER5A|DNA|hAT-Charlie	29787	NR_109902	6917	Hs.491745	NM_006756	ENSG00000187735	TCEA1	GTF2S|SII|TCEA|TF2S|TFIIS	transcription elongation factor A (SII), 1	protein-coding
chr11-70381	chr11	56991654	56991991	+	6.44	337	Intergenic	L2a|LINE|L2	13105	NR_027991	187	Hs.438311	NM_005161	ENSG00000134817	APLNR	AGTRL1|APJ|APJR|HG11	apelin receptor	protein-coding
chr10-64753	chr10	14477833	14478149	+	6.44	316	promoter-TSS (NR_031668)	promoter-TSS (NR_031668)	-584	NR_031668	100302116		NR_031668	ENSG00000221371	MIR1265	MIRN1265|hsa-mir-1265	microRNA 1265	ncRNA
chr8-81627	chr8	66628667	66628999	+	6.44	332	3' UTR (NM_002603, exon 13 of 13)	3' UTR (NM_002603, exon 13 of 13)	46725	NM_001145838	9650	Hs.584788	NM_014637	ENSG00000066855	MTFR1	CHPPR|FAM54A2	mitochondrial fission regulator 1	protein-coding
chr20-17820	chr20	33516177	33516520	+	6.44	343	TTS (NM_001242393)	TTS (NM_001242393)	27253	NM_000178	2937	Hs.82327	NM_000178	ENSG00000100983	GSS	GSHS|HEL-S-64p|HEL-S-88n	glutathione synthetase	protein-coding
chr2-54705	chr2	204513730	204513962	+	6.44	232	Intergenic	Intergenic	-57352	NM_001243078	940	Hs.443123	NM_006139	ENSG00000178562	CD28	Tp44	CD28 molecule	protein-coding
chr5-39602	chr5	71700047	71700378	+	6.44	331	Intergenic	Intergenic	84018	NM_024754	79810	Hs.126906	NM_024754	ENSG00000049883	PTCD2	-	pentatricopeptide repeat domain 2	protein-coding
chr2-112867	chr2	133075488	133075782	+	6.44	294	exon (NM_001304449, exon 4 of 4)	exon (NM_001304449, exon 4 of 4)	10918	NM_001304449
chr17-82216	chr17	40482904	40483328	+	6.44	424	intron (NM_139276, intron 11 of 23)	Tigger3c|DNA|TcMar-Tigger	43042	NM_001288720	6776	Hs.437058	NM_003152	ENSG00000126561	STAT5A	MGF|STAT5	signal transducer and activator of transcription 5A	protein-coding
chr12-49167	chr12	10770547	10770874	+	6.44	327	TTS (NM_018423)	TTS (NM_018423)	-4502	NM_018048	55110	Hs.104650	NM_018048	ENSG00000111196	MAGOHB	MGN2|mago|magoh	mago homolog B, exon junction complex core component	protein-coding
chr12-75354	chr12	122458938	122459240	+	6.44	302	promoter-TSS (NM_001024808)	promoter-TSS (NM_001024808)	-703	NM_001024808	605	Hs.530970	NM_020993		BCL7A	BCL7	B-cell CLL/lymphoma 7A	protein-coding
chr11-69892	chr11	32159526	32159934	+	6.44	408	Intergenic	Intergenic	5728	NR_132770
chr18-18267	chr18	67615813	67616158	+	6.44	345	promoter-TSS (NM_001303618)	promoter-TSS (NM_001303618)	-896	NM_001303618
chr2-40138	chr2	139031607	139031857	+	6.44	250	Intergenic	LTR8|LTR|ERV1	-227618	NM_001001664	339745	Hs.333297	NM_001001664	ENSG00000144228	SPOPL	BTBD33	speckle-type POZ protein-like	protein-coding
chr2-71577	chr2	68923669	68923965	+	6.44	296	Intergenic	LTR49|LTR|ERV1	-38096	NM_001007231	9938	Hs.531807	NM_014882	ENSG00000163219	ARHGAP25	HEL-S-308|KAIA0053	Rho GTPase activating protein 25	protein-coding
chr7-75324	chr7	83649399	83649669	+	6.44	270	intron (NM_006080, intron 6 of 16)	AluSx|SINE|Alu	174683	NM_006080	10371	Hs.252451	NM_006080	ENSG00000075213	SEMA3A	COLL1|HH16|Hsema-I|Hsema-III|SEMA1|SEMAD|SEMAIII|SEMAL|SemD|coll-1	sema domain, immunoglobulin domain (Ig), short basic domain, secreted, (semaphorin) 3A	protein-coding
chr19-18235	chr19	3062296	3062569	+	6.44	273	promoter-TSS (NM_001130)	promoter-TSS (NM_001130)	-61	NM_198970	166	Hs.515053	NM_001130	ENSG00000104964	AES	AES-1|AES-2|ESP1|GRG|GRG5|Grg-5|TLE5	amino-terminal enhancer of split	protein-coding
chr2-47321	chr2	71969901	71970125	+	6.44	224	Intergenic	Intergenic	276181	NM_001130985	8291	Hs.252180	NM_003494	ENSG00000135636	DYSF	FER1L1|LGMD2B|MMD1	dysferlin	protein-coding
chr3-129153	chr3	55441578	55441953	+	6.44	375	Intergenic	MLT1K|LTR|ERVL-MaLR	73661	NM_001256105	7474	Hs.643085	NM_003392	ENSG00000114251	WNT5A	hWNT5A	wingless-type MMTV integration site family, member 5A	protein-coding
chr1-198127	chr1	232283320	232283704	+	6.44	384	Intergenic	Intergenic	221932	NR_126441
chr12-74490	chr12	95512600	95512903	+	6.44	303	intron (NM_018351, intron 8 of 20)	intron (NM_018351, intron 8 of 20)	-45347	NM_003297	7181	Hs.108301	NM_003297	ENSG00000120798	NR2C1	TR2	nuclear receptor subfamily 2, group C, member 1	protein-coding
chr4-56753	chr4	38833859	38834260	+	6.44	401	intron (NM_006068, intron 1 of 1)	L1MA4|LINE|L1	24379	NM_006068	10333	Hs.575090	NM_006068	ENSG00000174130	TLR6	CD286	toll-like receptor 6	protein-coding
chr9-8031	chr9	139972676	139972854	+	6.44	178	intron (NM_207309, intron 2 of 8)	CpG-27426	812	NM_207309	91373	Hs.142076	NM_207309	ENSG00000197355	UAP1L1	-	UDP-N-acetylglucosamine pyrophosphorylase 1 like 1	protein-coding
chr11-56407	chr11	58399902	58400227	+	6.44	325	Intergenic	L2b|LINE|L2	9918	NM_000614	1270	Hs.524920	NM_000614	ENSG00000242689	CNTF	HCNTF	ciliary neurotrophic factor	protein-coding
chr10-49591	chr10	22713999	22714268	+	6.44	269	Intergenic	ERV3-16A3_I-int|LTR|ERVL	12725	NR_036533	100499489	Hs.7444	NR_036533		LOC100499489	-	uncharacterized LOC100499489	ncRNA
chr18-10131	chr18	12701718	12701964	+	6.44	246	intron (NR_073537, intron 1 of 12)	intron (NR_073537, intron 1 of 12)	935	NR_073537	79959	Hs.236940	NM_024899	ENSG00000101624	CEP76	C18orf9|HsT1705	centrosomal protein 76kDa	protein-coding
chr17-60319	chr17	65369278	65369619	+	6.44	341	Intergenic	AluJb|SINE|Alu	-3949	NM_181671	26207	Hs.591185	NM_012417	ENSG00000154217	PITPNC1	M-RDGB-beta|MRDGBbeta|RDGB-BETA|RDGBB|RDGBB1	phosphatidylinositol transfer protein, cytoplasmic 1	protein-coding
chr12-70608	chr12	122946741	122947076	+	6.44	335	Intergenic	Intergenic	38712	NM_017612	55596	Hs.37706	NM_017612	ENSG00000033030	ZCCHC8	-	zinc finger, CCHC domain containing 8	protein-coding
chr1-79335	chr1	147224391	147224639	+	6.44	248	Intergenic	Intergenic	8199	NM_181703	2702	Hs.447968	NM_005266	ENSG00000265107	GJA5	ATFB11|CX40	gap junction protein alpha 5	protein-coding
chr18-8326	chr18	12946454	12946743	+	6.44	289	Intergenic	AT_rich|Low_complexity|Low_complexity	-1385	NM_031216	81929	Hs.301048	NM_031216	ENSG00000085415	SEH1L	SEC13L|SEH1A|SEH1B|Seh1	SEH1-like nucleoporin	protein-coding
chr6-101459	chr6	140074257	140074630	+	6.44	373	Intergenic	Tigger15a|DNA|TcMar-Tigger	-17767	NR_038399	100132735	Hs.62646	NR_038399		LOC100132735	-	uncharacterized LOC100132735	ncRNA
chr6-83548	chr6	101644096	101644459	+	6.44	363	Intergenic	Intergenic	-202584	NM_001166247	2898	Hs.98262	NM_021956	ENSG00000164418	GRIK2	EAA4|GLR6|GLUK6|GLUR6|GluK2|MRT6	glutamate receptor, ionotropic, kainate 2	protein-coding
chr1-194108	chr1	172889388	172889825	+	6.44	437	Intergenic	Intergenic	130497	NM_005092	8995	Hs.248197	NM_005092		TNFSF18	AITRL|GITRL|TL6|hGITRL	tumor necrosis factor (ligand) superfamily, member 18	protein-coding
chr6-25672	chr6	134028562	134028740	+	6.44	178	intron (NR_109982, intron 4 of 8)	LTR33B|LTR|ERVL	-113634	NR_027030	154089	Hs.126165	NR_027030		LINC01312	-	long intergenic non-protein coding RNA 1312	ncRNA
chr7-66094	chr7	32076600	32076971	+	6.44	371	intron (NM_001191058, intron 3 of 18)	intron (NM_001191058, intron 3 of 18)	33689	NM_001191056	5137	Hs.290550	NM_005020	ENSG00000154678	PDE1C	Hcam3|cam-PDE 1C|hCam-3	phosphodiesterase 1C, calmodulin-dependent 70kDa	protein-coding
chr16-36601	chr16	25162361	25162775	+	6.32	414	intron (NM_001032391, intron 4 of 8)	intron (NM_001032391, intron 4 of 8)	-2215	NR_039998	100506655	Hs.657576	NR_039998	ENSG00000260034	LCMT1-AS2	-	LCMT1 antisense RNA 2	ncRNA
chr19-19198	chr19	2611087	2611312	+	6.32	225	intron (NM_052847, intron 2 of 4)	CpG	-19514	NR_107004	102465838		NR_107004	ENSG00000277904	MIR7850	hsa-mir-7850	microRNA 7850	ncRNA
chr5-11378	chr5	179718209	179718387	+	6.32	178	intron (NM_139068, intron 1 of 11)	intron (NM_139068, intron 1 of 11)	773	NM_001135044	5601	Hs.484371	NM_002752	ENSG00000050748	MAPK9	JNK-55|JNK2|JNK2A|JNK2ALPHA|JNK2B|JNK2BETA|PRKM9|SAPK|SAPK1a|p54a|p54aSAPK	mitogen-activated protein kinase 9	protein-coding
chr2-74740	chr2	11972460	11972761	+	6.32	301	Intergenic	Intergenic	4502	NR_036226	100422996		NR_036226	ENSG00000265172	MIR4262	-	microRNA 4262	ncRNA
chr7-54507	chr7	120722103	120722392	+	6.32	289	intron (NM_001105533, intron 4 of 17)	MIRc|SINE|MIR	92802	NM_001105533	79974	Hs.189652	NM_024913	ENSG00000106034	CPED1	C7orf58	cadherin-like and PC-esterase domain containing 1	protein-coding
chr12-22195	chr12	85676478	85676708	+	6.32	230	intron (NM_006982, intron 1 of 3)	intron (NM_006982, intron 1 of 3)	2557	NM_006982	8092	Hs.41683	NM_006982	ENSG00000180318	ALX1	CART1|FND3|HEL23	ALX homeobox 1	protein-coding
chr2-132774	chr2	215125373	215125778	+	6.32	405	intron (NM_024532, intron 15 of 15)	AluSq|SINE|Alu	-150886	NM_001080500	402117	Hs.534834	NM_001080500	ENSG00000174453	VWC2L	-	von Willebrand factor C domain containing protein 2-like	protein-coding
chr16-7367	chr16	28221447	28221625	+	6.32	178	intron (NM_001270940, intron 1 of 24)	intron (NM_001270940, intron 1 of 24)	1703	NM_015171	23214	Hs.460468	NM_015171	ENSG00000169180	XPO6	EXP6|RANBP20	exportin 6	protein-coding
chr7-35229	chr7	156837739	156837961	+	6.32	222	Intergenic	Intergenic	34299	NR_038835	645249	Hs.224879	NR_038835	ENSG00000243479	MNX1-AS1	-	MNX1 antisense RNA 1 (head to head)	ncRNA
chr16-10752	chr16	638763	638941	+	6.32	178	promoter-TSS (NM_001172664)	promoter-TSS (NM_001172664)	-505	NM_001172663	57799	Hs.459630	NM_021168	ENSG00000197562	RAB40C	RARL|RASL8C	RAB40C, member RAS oncogene family	protein-coding
chr17-54531	chr17	65362590	65362768	+	6.32	178	promoter-TSS (NM_002816)	promoter-TSS (NM_002816)	64	NM_174871	5718	Hs.4295	NM_002816		PSMD12	Rpn5|p55	proteasome 26S subunit, non-ATPase 12	protein-coding
chr13-32666	chr13	98530741	98531154	+	6.32	413	Intergenic	Intergenic	-74982	NM_002271	3843	Hs.712598	NM_002271	ENSG00000065150	IPO5	IMB3|KPNB3|Pse1|RANBP5|imp5	importin 5	protein-coding
chr2-124369	chr2	227355090	227355498	+	6.32	408	Intergenic	Intergenic	168215	NR_049887	100847053		NR_049887	ENSG00000263363	MIR5702	-	microRNA 5702	ncRNA
chr6-66198	chr6	43591973	43592295	+	6.32	322	intron (NM_001286216, intron 7 of 11)	intron (NM_001286216, intron 7 of 11)	2956	NM_001286216	54676	Hs.485449	NM_019096	ENSG00000172432	GTPBP2	-	GTP binding protein 2	protein-coding
chr8-30285	chr8	88849657	88849835	+	6.32	178	Intergenic	MLT1C-int|LTR|ERVL-MaLR	36550	NM_152418	138009	Hs.371738	NM_152418	ENSG00000176566	DCAF4L2	WDR21C	DDB1 and CUL4 associated factor 4-like 2	protein-coding
chr11-20679	chr11	12791813	12791991	+	6.32	178	intron (NM_021961, intron 3 of 12)	intron (NM_021961, intron 3 of 12)	95933	NM_021961	7003	Hs.655331	NM_021961	ENSG00000187079	TEAD1	AA|NTEF-1|REF1|TCF-13|TCF13|TEAD-1|TEF-1	TEA domain family member 1 (SV40 transcriptional enhancer factor)	protein-coding
chr4-10058	chr4	88818144	88818322	+	6.32	178	Intergenic	L1ME3|LINE|L1	62378	NM_001291183	56955	Hs.676357	NM_020203	ENSG00000152595	MEPE	OF45	matrix extracellular phosphoglycoprotein	protein-coding
chr14-28571	chr14	68468182	68468508	+	6.32	326	intron (NM_133510, intron 7 of 10)	L1PA11|LINE|L1	181849	NM_133509	5890	Hs.172587	NM_002877	ENSG00000182185	RAD51B	R51H2|RAD51L1|REC2	RAD51 paralog B	protein-coding
chr9-34639	chr9	99314960	99315267	+	6.32	307	intron (NM_001077181, intron 4 of 13)	intron (NM_001077181, intron 4 of 13)	14090	NM_001077181	8555	Hs.40582	NM_003671	ENSG00000081377	CDC14B	CDC14B3|Cdc14B1|Cdc14B2|hCDC14B	cell division cycle 14B	protein-coding
chr3-49297	chr3	63711250	63711481	+	6.32	231	Intergenic	Intergenic	73021	NM_001080537	132203	Hs.130704	NM_001080537		SNTN	S100A1L|S100AL|sentan	sentan, cilia apical structure protein	protein-coding
chr8-54059	chr8	11337656	11337923	+	6.32	267	Intergenic	LTR3B_|LTR|ERVK	-13513	NM_053279	83648	Hs.124299	NM_053279	ENSG00000154319	FAM167A	C8orf13|D8S265	family with sequence similarity 167, member A	protein-coding
chr8-79053	chr8	121668720	121669003	+	6.32	283	intron (NM_021021, intron 2 of 6)	intron (NM_021021, intron 2 of 6)	-104632	NR_125419	101927543	Hs.371902	NR_125419	ENSG00000248318	LOC101927543	-	uncharacterized LOC101927543	ncRNA
chr3-142465	chr3	127518028	127518349	+	6.32	321	intron (NM_001003794, intron 2 of 7)	MIRc|SINE|MIR	23537	NM_007283	11343	Hs.277035	NM_007283	ENSG00000074416	MGLL	HU-K5|HUK5|MAGL|MGL	monoglyceride lipase	protein-coding
chr3-29449	chr3	171654115	171654293	+	6.32	178	Intergenic	Intergenic	-35674	NR_046852	100874219	Hs.730556	NR_046852	ENSG00000234717	TMEM212-AS1	-	TMEM212 antisense RNA 1	ncRNA
chr6-63251	chr6	100951230	100951548	+	6.32	318	Intergenic	Intergenic	-39838	NM_005068	6492	Hs.520293	NM_005068	ENSG00000112246	SIM1	bHLHe14	single-minded family bHLH transcription factor 1	protein-coding
chr13-5468	chr13	111568821	111568999	+	6.32	178	Intergenic	Intergenic	-1456	NM_001286721	55608	Hs.525163	NM_017664	ENSG00000088448	ANKRD10	-	ankyrin repeat domain 10	protein-coding
chr14-6622	chr14	57858911	57859089	+	6.32	178	intron (NM_001011713, intron 2 of 4)	intron (NM_001011713, intron 2 of 4)	1729	NM_001011713	122830	Hs.165465	NM_001011713		NAA30	C14orf35|MAK3|Mak3p|NAT12|NAT12P	N(alpha)-acetyltransferase 30, NatC catalytic subunit	protein-coding
chr10-42696	chr10	90877671	90877895	+	6.32	224	Intergenic	Intergenic	-54615	NR_039827	100616192		NR_039827	ENSG00000265375	MIR4679-2	-	microRNA 4679-2	ncRNA
chr3-25897	chr3	45592241	45592419	+	6.32	178	Intergenic	Intergenic	-41293	NR_048543	100885795	Hs.641094	NR_048543		LARS2-AS1	-	LARS2 antisense RNA 1	ncRNA
chr7-19691	chr7	130538139	130538317	+	6.32	178	Intergenic	Intergenic	23341	NR_029503	407021		NR_029503		MIR29A	MIRN29|MIRN29A|hsa-mir-29|hsa-mir-29a|miRNA29A|mir-29a	microRNA 29a	ncRNA
chr13-35132	chr13	94961680	94962062	+	6.32	382	intron (NM_005708, intron 6 of 8)	intron (NM_005708, intron 6 of 8)	-121626	NR_046535	100873972	Hs.670344	NR_046535	ENSG00000236520	GPC6-AS1	-	GPC6 antisense RNA 1	ncRNA
chr5-71283	chr5	71805440	71805850	+	6.32	410	Intergenic	Intergenic	-2396	NM_152625	167465	Hs.224794	NM_152625		ZNF366	DCSCRIPT	zinc finger protein 366	protein-coding
chr13-4033	chr13	97959004	97959182	+	6.32	178	intron (NM_207304, intron 2 of 6)	intron (NM_207304, intron 2 of 6)	84543	NM_207304	10150	Hs.657347	NM_144778	ENSG00000139793	MBNL2	MBLL|MBLL39|PRO2032	muscleblind-like splicing regulator 2	protein-coding
chr10-53568	chr10	125756854	125757032	+	6.32	178	Intergenic	Tigger13a|DNA|TcMar-Tigger	94997	NM_014863	51363	Hs.287537	NM_014863	ENSG00000182022	CHST15	BRAG|GALNAC4S-6ST	carbohydrate (N-acetylgalactosamine 4-sulfate 6-O) sulfotransferase 15	protein-coding
chr8-30349	chr8	91267148	91267326	+	6.32	178	intron (NR_051989, intron 2 of 3)	L1MEf|LINE|L1	33521	NR_051989	100874052	Hs.571514	NR_051989	ENSG00000253394	LINC00534	-	long intergenic non-protein coding RNA 534	ncRNA
chr11-66247	chr11	41333714	41334087	+	6.32	373	intron (NM_001258419, intron 1 of 6)	intron (NM_001258419, intron 1 of 6)	147286	NM_020929	57689	Hs.745123	NM_020929	ENSG00000148948	LRRC4C	NGL-1|NGL1	leucine rich repeat containing 4C	protein-coding
chr14-34308	chr14	50444224	50444625	+	6.32	401	Intergenic	Intergenic	11307	NR_106724	102464828		NR_106724	ENSG00000278038	MIR6076	hsa-mir-6076	microRNA 6076	ncRNA
chr2-25690	chr2	28029438	28029664	+	6.32	226	intron (NM_001287580, intron 8 of 8)	MARNA|DNA|TcMar-Mariner	34967	NM_004891	9553	Hs.515879	NM_004891	ENSG00000243147	MRPL33	C2orf1|L33mt|MRP-L33|RPL33L	mitochondrial ribosomal protein L33	protein-coding
chr7-72191	chr7	116074352	116074642	+	6.32	290	Intergenic	Intergenic	-65158	NM_001206747	858	Hs.212332	NM_001233	ENSG00000105971	CAV2	CAV	caveolin 2	protein-coding
chr11-33246	chr11	10097878	10098101	+	6.32	223	intron (NM_030962, intron 2 of 39)	L1PA15-16|LINE|L1	217765	NM_030962	81846	Hs.577252	NM_030962	ENSG00000133812	SBF2	CMT4B2|DENND7B|MTMR13	SET binding factor 2	protein-coding
chr2-70446	chr2	12958804	12959031	+	6.32	227	Intergenic	MIRb|SINE|MIR	81424	NR_036072	100422986		NR_036072	ENSG00000264370	MIR3125	mir-3125	microRNA 3125	ncRNA
chr8-51272	chr8	129075801	129076026	+	6.32	225	intron (NR_003367, intron 5 of 8)	L1MA8|LINE|L1	14515	NR_031612	100302175		NR_031612	ENSG00000221176	MIR1207	MIRN1207|hsa-mir-1207	microRNA 1207	ncRNA
chr20-4519	chr20	52391093	52391271	+	6.32	178	Intergenic	L3|LINE|CR1	101066	NR_002189	391257	Hs.449977	NR_002189		SUMO1P1	PIC1L|UBL2|UBL6	SUMO1 pseudogene 1	pseudo
chr15-28718	chr15	23087666	23088024	+	6.32	358	Intergenic	AluSx1|SINE|Alu	-1002	NM_001142275	123606	Hs.511797	NM_144599	ENSG00000170113	NIPA1	FSP3|SPG6	non imprinted in Prader-Willi/Angelman syndrome 1	protein-coding
chr18-8061	chr18	56247644	56247963	+	6.32	319	intron (NM_052947, intron 3 of 12)	intron (NM_052947, intron 3 of 12)	-20049	NR_132963
chr12-52196	chr12	10786568	10786917	+	6.32	349	intron (NM_018423, intron 3 of 10)	intron (NM_018423, intron 3 of 10)	-20534	NM_018048	55110	Hs.104650	NM_018048	ENSG00000111196	MAGOHB	MGN2|mago|magoh	mago homolog B, exon junction complex core component	protein-coding
chr17-72470	chr17	27132172	27132605	+	6.32	433	intron (NM_001288635, intron 1 of 3)	AluSz|SINE|Alu	7065	NM_001288634	55731	Hs.564533	NM_018182	ENSG00000173065	FAM222B	C17orf63	family with sequence similarity 222, member B	protein-coding
chr3-72486	chr3	175576170	175576484	+	6.19	314	Intergenic	L1MA4|LINE|L1	-82206	NR_046714	100874245	Hs.614827	NR_046714		NAALADL2-AS1	-	NAALADL2 antisense RNA 1	ncRNA
chr11-23838	chr11	17002573	17002751	+	6.19	178	intron (NM_175058, intron 3 of 22)	intron (NM_175058, intron 3 of 22)	33301	NM_175058	144100	Hs.12332	NM_175058	ENSG00000166689	PLEKHA7	-	pleckstrin homology domain containing, family A member 7	protein-coding
chr8-32119	chr8	128924457	128924635	+	6.19	178	intron (NR_003367, intron 2 of 8)	MIR|SINE|MIR	36423	NR_103558	641384	Hs.629674	NM_001037234	ENSG00000280055	TMEM75	-	transmembrane protein 75	ncRNA
chr17-64433	chr17	2859922	2860324	+	6.19	402	intron (NM_015085, intron 3 of 24)	intron (NM_015085, intron 3 of 24)	9066	NR_110818	101927911	Hs.626373	NR_110818	ENSG00000262884	LOC101927911	-	uncharacterized LOC101927911	ncRNA
chr12-51802	chr12	124585458	124585801	+	6.19	343	intron (NM_001204299, intron 2 of 4)	intron (NM_001204299, intron 2 of 4)	127867	NM_152437	144348	Hs.524828	NM_152437	ENSG00000179195	ZNF664	ZFOC1|ZNF176	zinc finger protein 664	protein-coding
chr20-9377	chr20	50529482	50529705	+	6.19	223	Intergenic	L2a|LINE|L2	-50141	NR_110016	101927678	Hs.683840	NR_110016	ENSG00000227964	LINC01429	-	long intergenic non-protein coding RNA 1429	ncRNA
chr1-158583	chr1	150522926	150523264	+	6.19	338	intron (NM_025008, intron 2 of 14)	intron (NM_025008, intron 2 of 14)	1250	NM_001288607	54507	Hs.516243	NM_019032	ENSG00000143382	ADAMTSL4	ADAMTSL-4|ECTOL2|TSRC1	ADAMTS like 4	protein-coding
chr3-61508	chr3	149868524	149868769	+	6.19	245	Intergenic	Intergenic	-87660	NR_110168	101927992	Hs.534682	NR_110167	ENSG00000244541	LINC01213	-	long intergenic non-protein coding RNA 1213	ncRNA
chr1-83145	chr1	112289748	112290017	+	6.19	269	non-coding (NR_038952, exon 2 of 2)	non-coding (NR_038952, exon 2 of 2)	7419	NR_038951	100506343	Hs.485810	NR_038951	ENSG00000227811	FAM212B-AS1	-	FAM212B antisense RNA 1	ncRNA
chr18-2957	chr18	67462224	67462402	+	6.19	178	intron (NM_152721, intron 7 of 7)	MER1A|DNA|hAT-Charlie	152776	NM_001303618
chr4-34428	chr4	181443274	181443553	+	6.19	279	Intergenic	Intergenic	636889	NR_033918	728081	Hs.535735	NR_033918	ENSG00000248197	LINC00290	NCRNA00290	long intergenic non-protein coding RNA 290	ncRNA
chr3-28275	chr3	8929603	8929781	+	6.19	178	intron (NM_020165, intron 12 of 12)	MER74B|LTR|ERVL	75467	NM_020165	56852	Hs.375684	NM_020165	ENSG00000070950	RAD18	RNF73	RAD18 E3 ubiquitin protein ligase	protein-coding
chr11-71238	chr11	69314381	69314722	+	6.19	341	Intergenic	Intergenic	14222	NR_120542	101928292	Hs.736219	NR_120542		LINC01488	BRCAT8	long intergenic non-protein coding RNA 1488	ncRNA
chr7-21082	chr7	44920816	44920994	+	6.19	178	TTS (NR_039801)	TTS (NR_039801)	494	NR_039801	100616393		NR_039801	ENSG00000264326	MIR4657	mir-4657	microRNA 4657	ncRNA
chr14-19898	chr14	103291586	103291864	+	6.19	278	intron (NM_003300, intron 1 of 10)	intron (NM_003300, intron 1 of 10)	47909	NM_145725	7187	Hs.510528	NM_003300	ENSG00000131323	TRAF3	CAP-1|CAP1|CD40bp|CRAF1|IIAE5|LAP1	TNF receptor-associated factor 3	protein-coding
chr21-8786	chr21	30584071	30584362	+	6.19	291	intron (NR_027072, intron 1 of 1)	LTR78|LTR|ERV1	18401	NR_027072	193629	Hs.720711	NM_138968	ENSG00000215533	LINC00189	C21orf109|NCRNA00189	long intergenic non-protein coding RNA 189	ncRNA
chr18-23056	chr18	3256739	3257137	+	6.19	398	TTS (NM_006471)	TTS (NM_006471)	4727	NM_001303049
chr7-23037	chr7	19015309	19015487	+	6.19	178	intron (NM_178425, intron 23 of 24)	intron (NM_178425, intron 23 of 24)	141897	NM_000474	7291	Hs.66744	NM_000474	ENSG00000122691	TWIST1	ACS3|BPES2|BPES3|CRS|CRS1|CSO|SCS|TWIST|bHLHa38	twist family bHLH transcription factor 1	protein-coding
chr9-21452	chr9	114720465	114720704	+	6.19	239	Intergenic	Intergenic	26204	NR_039814	100616114		NR_039814	ENSG00000266315	MIR4668	mir-4668	microRNA 4668	ncRNA
chr14-5649	chr14	34929399	34929577	+	6.19	178	intron (NM_138288, intron 1 of 1)	intron (NM_138288, intron 1 of 1)	1980	NM_138288	171546	Hs.740577	NM_138288	ENSG00000165389	SPTSSA	C14orf147|SSSPTA	serine palmitoyltransferase, small subunit A	protein-coding
chr8-74408	chr8	99410257	99410541	+	6.19	284	Intergenic	Intergenic	-28851	NM_020697	3788	Hs.388045	NM_020697		KCNS2	KV9.2	potassium voltage-gated channel, modifier subfamily S, member 2	protein-coding
chr7-82347	chr7	137811454	137811840	+	6.19	386	Intergenic	Intergenic	3143	NR_039678	100616226		NR_039678	ENSG00000266193	MIR4468	-	microRNA 4468	ncRNA
chr3-43379	chr3	156403571	156403793	+	6.19	222	intron (NM_015508, intron 2 of 5)	intron (NM_015508, intron 2 of 5)	9229	NM_001184718	25976	Hs.744050	NM_015508	ENSG00000163659	TIPARP	ARTD14|PARP7|pART14	TCDD-inducible poly(ADP-ribose) polymerase	protein-coding
chr1-43313	chr1	31576016	31576194	+	6.19	178	Intergenic	AluJo|SINE|Alu	-37541	NM_001020658	9698	Hs.281707	NM_014676	ENSG00000134644	PUM1	HSPUM|PUMH|PUMH1|PUML1	pumilio RNA binding family member 1	protein-coding
chr7-49520	chr7	140214449	140214745	+	6.19	296	Intergenic	AluSg4|SINE|Alu	-35228	NM_001291663	23608	Hs.744883	NM_013446	ENSG00000133606	MKRN1	RNF61	makorin ring finger protein 1	protein-coding
chr16-38033	chr16	89971213	89971623	+	6.19	410	exon (NM_014972, exon 14 of 18)	exon (NM_014972, exon 14 of 18)	-12869	NM_002386	4157	Hs.513829	NM_002386	ENSG00000258839	MC1R	CMM5|MSH-R|SHEP2	melanocortin 1 receptor (alpha melanocyte stimulating hormone receptor)	protein-coding
chr5-32127	chr5	172485435	172485686	+	6.19	251	intron (NM_001168393, intron 1 of 3)	AluY|SINE|Alu	2205	NM_001168394	153222	Hs.484195	NM_153607	ENSG00000164463	CREBRF	C5orf41|LRF	CREB3 regulatory factor	protein-coding
chr2-124522	chr2	231659948	231660334	+	6.19	386	intron (NM_016289, intron 4 of 8)	L1MC4|LINE|L1	-69172	NM_001287240	81618	Hs.111577	NM_030926	ENSG00000135916	ITM2C	BRI3|BRICD2C|E25|E25C|ITM3	integral membrane protein 2C	protein-coding
chr9-31682	chr9	4893886	4894189	+	6.19	303	Intergenic	L2c|LINE|L2	43740	NR_029836	406894		NR_029836	ENSG00000199065	MIR101-2	MIRN101-2|mir-101-2	microRNA 101-2	ncRNA
chr2-89282	chr2	227660799	227661114	+	6.19	315	exon (NM_005544, exon 1 of 2)	exon (NM_005544, exon 1 of 2)	2550	NM_005544	3667	Hs.471508	NM_005544	ENSG00000169047	IRS1	HIRS-1	insulin receptor substrate 1	protein-coding
chr13-11950	chr13	110931690	110931916	+	6.19	226	intron (NM_001303110, intron 1 of 24)	intron (NM_001303110, intron 1 of 24)	27701	NM_001303110
chr7-29896	chr7	96450191	96450415	+	6.19	224	Intergenic	Intergenic	-111100	NM_006304	7979	Hs.489201	NM_006304		SHFM1	DSS1|ECD|SEM1|SHFD1|SHSF1|Shfdg1	split hand/foot malformation (ectrodactyly) type 1	protein-coding
chr16-21263	chr16	64896126	64896452	+	6.19	326	Intergenic	MIR|SINE|MIR	259751	NM_001308392
chr6-47018	chr6	1334388	1334610	+	6.19	222	Intergenic	Intergenic	21824	NM_033260	94234	Hs.591352	NM_033260		FOXQ1	HFH1	forkhead box Q1	protein-coding
chr13-32835	chr13	109806660	109807051	+	6.19	391	intron (NM_001198950, intron 32 of 34)	intron (NM_001198950, intron 32 of 34)	12796	NR_047700	100885782	Hs.655942	NR_047700	ENSG00000236242	MYO16-AS1	-	MYO16 antisense RNA 1	ncRNA
chr5-61231	chr5	37740195	37740533	+	6.19	338	intron (NM_018034, intron 17 of 17)	intron (NM_018034, intron 17 of 17)	94560	NM_001278098	2668	Hs.248114	NM_000514	ENSG00000168621	GDNF	ATF1|ATF2|HFB1-GDNF|HSCR3	glial cell derived neurotrophic factor	protein-coding
chr5-15647	chr5	115420896	115421074	+	6.19	178	promoter-TSS (NM_001308080)	promoter-TSS (NM_001308080)	-174	NM_001308080
chr1-56235	chr1	147231359	147231537	+	6.19	178	intron (NM_005266, intron 1 of 1)	intron (NM_005266, intron 1 of 1)	1266	NM_181703	2702	Hs.447968	NM_005266	ENSG00000265107	GJA5	ATFB11|CX40	gap junction protein alpha 5	protein-coding
chr10-88473	chr10	50767124	50767473	+	6.19	349	Intergenic	Intergenic	-19714	NM_001277059	101243544	Hs.49063	NM_001277058	ENSG00000258838	ERCC6-PGBD3	CPFP|CSB-PGBD3	ERCC6-PGBD3 readthrough	protein-coding
chrX-20496	chrX	108441605	108441928	+	6.19	323	Intergenic	Intergenic	143994	NR_106735	102464835		NR_106735	ENSG00000275110	MIR6087	hsa-mir-6087	microRNA 6087	ncRNA
chr2-84201	chr2	238495272	238495552	+	6.19	280	intron (NM_022449, intron 1 of 5)	L1MC5|LINE|L1	4357	NR_033308	64284	Hs.44278	NM_022449	ENSG00000124839	RAB17	-	RAB17, member RAS oncogene family	protein-coding
chr2-20316	chr2	98610191	98610369	+	6.19	178	intron (NM_015348, intron 1 of 40)	intron (NM_015348, intron 1 of 40)	2074	NM_015348	23505	Hs.469376	NM_015348	ENSG00000075568	TMEM131	CC28|PRO1048|RW1|YR-23	transmembrane protein 131	protein-coding
chr1-171338	chr1	199823560	199823922	+	6.19	362	Intergenic	L1MD2|LINE|L1	-172989	NM_205860	2494	Hs.33446	NM_003822	ENSG00000116833	NR5A2	B1F|B1F2|CPF|FTF|FTZ-F1|FTZ-F1beta|LRH-1|LRH1|hB1F-2	nuclear receptor subfamily 5, group A, member 2	protein-coding
chr10-31804	chr10	77119392	77119570	+	6.06	178	intron (NR_038223, intron 2 of 2)	MLT1K|LTR|ERVL-MaLR	-41805	NR_024421	100131213	Hs.534598	NR_024421	ENSG00000237149	ZNF503-AS2	C10orf41|NCRNA00245	ZNF503 antisense RNA 2	ncRNA
chr10-121100	chr10	93826469	93826826	+	6.06	357	intron (NM_014912, intron 9 of 9)	AluSx1|SINE|Alu	142911	NM_003972	9044	Hs.500526	NM_003972	ENSG00000095564	BTAF1	MOT1|TAF(II)170|TAF172|TAFII170	BTAF1 RNA polymerase II, B-TFIID transcription factor-associated, 170kDa	protein-coding
chr1-105293	chr1	23854453	23854742	+	6.06	289	non-coding (NR_110799, exon 3 of 3)	non-coding (NR_110799, exon 3 of 3)	3115	NM_004091	1870	Hs.194333	NM_004091	ENSG00000007968	E2F2	E2F-2	E2F transcription factor 2	protein-coding
chr3-79293	chr3	69261078	69261300	+	6.06	222	intron (NM_015123, intron 11 of 22)	A-rich|Low_complexity|Low_complexity	-89443	NM_001304418
chr10-71886	chr10	33503546	33503775	+	6.06	229	intron (NR_045259, intron 7 of 15)	L1MB3|LINE|L1	120173	NM_001024628	8829	Hs.131704	NM_003873	ENSG00000099250	NRP1	BDCA4|CD304|NP1|NRP|VEGF165R	neuropilin 1	protein-coding
chr12-79184	chr12	80123401	80123757	+	6.06	356	Intergenic	L1MD1|LINE|L1	-38789	NM_002583	5074	Hs.643130	NM_002583		PAWR	PAR4|Par-4	PRKC, apoptosis, WT1, regulator	protein-coding
chr4-33852	chr4	129445657	129445969	+	6.06	312	Intergenic	Intergenic	96642	NR_125882
chr9-42996	chr9	139241617	139241913	+	6.06	296	intron (NM_001145638, intron 9 of 13)	intron (NM_001145638, intron 9 of 13)	-5744	NM_001145639	26086	Hs.239370	NM_015597	ENSG00000160360	GPSM1	AGS3	G-protein signaling modulator 1	protein-coding
chr3-52364	chr3	111530443	111530691	+	6.06	248	intron (NM_001134437, intron 1 of 17)	intron (NM_001134437, intron 1 of 17)	-47460	NM_001134438	90102	Hs.603252	NM_145753	ENSG00000144824	PHLDB2	LL5b|LL5beta	pleckstrin homology-like domain, family B, member 2	protein-coding
chr2-90142	chr2	18256955	18257304	+	6.06	349	Intergenic	Intergenic	197205	NM_002252	3790	Hs.414489	NM_002252	ENSG00000170745	KCNS3	KV9.3	potassium voltage-gated channel, modifier subfamily S, member 3	protein-coding
chr20-25578	chr20	62466753	62467190	+	6.06	437	Intergenic	Intergenic	-25595	NM_080622	140701	Hs.266774	NM_080622	ENSG00000183260	ABHD16B	C20orf135|dJ591C20.1	abhydrolase domain containing 16B	protein-coding
chr6-46078	chr6	72118814	72119045	+	6.06	231	non-coding (NR_121614, exon 3 of 3)	non-coding (NR_121614, exon 3 of 3)	-5605	NR_029504	407029		NR_029504	ENSG00000207827	MIR30A	MIRN30A|mir-30a	microRNA 30a	ncRNA
chr19-23860	chr19	18267304	18267541	+	6.06	237	intron (NR_073517, intron 2 of 15)	intron (NR_073517, intron 2 of 15)	3434	NR_073517	5296	Hs.371344	NM_005027	ENSG00000105647	PIK3R2	MPPH|MPPH1|P85B|p85|p85-BETA	phosphoinositide-3-kinase, regulatory subunit 2 (beta)	protein-coding
chr6-51585	chr6	136609533	136609756	+	6.06	223	intron (NM_001301038, intron 1 of 12)	intron (NM_001301038, intron 1 of 12)	1345	NM_001077441	9774	Hs.486542	NM_014739	ENSG00000029363	BCLAF1	BTF|bK211L9.1	BCL2-associated transcription factor 1	protein-coding
chr7-24725	chr7	100324226	100324404	+	6.06	178	Intergenic	Intergenic	5892	NM_000799	2056	Hs.2303	NM_000799	ENSG00000130427	EPO	EP|MVCD2	erythropoietin	protein-coding
chr6-59964	chr6	100793659	100793938	+	6.06	279	Intergenic	Intergenic	117753	NM_005068	6492	Hs.520293	NM_005068	ENSG00000112246	SIM1	bHLHe14	single-minded family bHLH transcription factor 1	protein-coding
chr2-79308	chr2	6551876	6552194	+	6.06	318	Intergenic	Intergenic	-36481	NR_110251	101929390	Hs.434407	NR_110251	ENSG00000227007	LINC01247	-	long intergenic non-protein coding RNA 1247	ncRNA
chr10-102974	chr10	4718085	4718403	+	6.06	318	intron (NR_024475, intron 1 of 3)	L1MEf|LINE|L1	2018	NR_024475	100216001	Hs.634869	NR_024475	ENSG00000231298	LINC00704	-	long intergenic non-protein coding RNA 704	ncRNA
chr1-104505	chr1	242114719	242115049	+	6.06	330	Intergenic	AluSx|SINE|Alu	-6185	NM_001290693	441925	Hs.731347	NM_001290693	ENSG00000196289	BECN2	BECN1L1|BECN1P1	beclin 2	protein-coding
chr2-37840	chr2	144375670	144375892	+	6.06	222	intron (NM_018460, intron 11 of 13)	intron (NM_018460, intron 11 of 13)	-318853	NR_110237	101928386	Hs.668251	NR_110237	ENSG00000232377	LOC101928386	-	uncharacterized LOC101928386	ncRNA
chr8-47388	chr8	26315134	26315403	+	6.06	269	Intergenic	AluSx3|SINE|Alu	56215	NM_007257	10687	Hs.591838	NM_007257	ENSG00000240694	PNMA2	MA2|MM2|RGAG2	paraneoplastic Ma antigen 2	protein-coding
chr13-29779	chr13	71209576	71209961	+	6.06	385	Intergenic	Intergenic	-379505	NR_047699	100885781	Hs.372660	NR_047699	ENSG00000226846	LINC00348	-	long intergenic non-protein coding RNA 348	ncRNA
chr1-153118	chr1	228248125	228248464	+	6.06	339	3' UTR (NM_033131, exon 4 of 4)	3' UTR (NM_033131, exon 4 of 4)	-22067	NM_001024226	375	Hs.286221	NM_001658	ENSG00000143761	ARF1	-	ADP-ribosylation factor 1	protein-coding
chr13-6983	chr13	73632635	73632813	+	6.06	178	promoter-TSS (NM_001730)	promoter-TSS (NM_001730)	-206	NM_001730	688	Hs.508234	NM_001730	ENSG00000102554	KLF5	BTEB2|CKLF|IKLF	Kruppel-like factor 5 (intestinal)	protein-coding
chr7-91165	chr7	85142976	85143361	+	6.06	385	Intergenic	L1MCb|LINE|L1	-391921	NM_152754	223117	Hs.201340	NM_152754	ENSG00000153993	SEMA3D	Sema-Z2|coll-2	sema domain, immunoglobulin domain (Ig), short basic domain, secreted, (semaphorin) 3D	protein-coding
chr17-51601	chr17	57755634	57755974	+	6.06	340	intron (NM_001288653, intron 17 of 31)	L1MC4|LINE|L1	-29059	NM_030938	81671	Hs.444569	NM_030938	ENSG00000062716	VMP1	EPG3|TANGO5|TMEM49	vacuole membrane protein 1	protein-coding
chr11-80667	chr11	72873613	72873965	+	6.06	352	Intergenic	Intergenic	-20646	NM_014824	9873	Hs.744959	NM_014824	ENSG00000137478	FCHSD2	NWK|SH3MD3	FCH and double SH3 domains 2	protein-coding
chr3-30156	chr3	57791933	57792111	+	6.06	178	intron (NM_001304420, intron 1 of 21)	L1PA8|LINE|L1	49039	NM_001304421
chr12-40334	chr12	89555374	89555610	+	6.06	236	Intergenic	Intergenic	-142023	NR_038385	728084	Hs.132563	NR_038385	ENSG00000246363	LOC728084	-	uncharacterized LOC728084	ncRNA
chr13-11679	chr13	60024039	60024321	+	6.06	282	Intergenic	Intergenic	-562672	NR_109838	100874195	Hs.664101	NR_046539	ENSG00000227528	DIAPH3-AS1	-	DIAPH3 antisense RNA 1	ncRNA
chr10-90591	chr10	105872181	105872538	+	6.06	357	Intergenic	Intergenic	-9457	NM_145247	119392	Hs.93667	NM_145247	ENSG00000156384	SFR1	C10orf78|MEI5|MEIR5|bA373N18.1	SWI5-dependent homologous recombination repair protein 1	protein-coding
chr11-54808	chr11	110054008	110054310	+	6.06	302	intron (NM_001260493, intron 15 of 15)	AluJr|SINE|Alu	90072	NM_033390	85463	Hs.376289	NM_033390	ENSG00000149289	ZC3H12C	MCPIP3	zinc finger CCCH-type containing 12C	protein-coding
chr7-65409	chr7	5635920	5636149	+	6.06	229	intron (NM_003088, intron 1 of 4)	intron (NM_003088, intron 1 of 4)	3598	NM_003088	6624	Hs.118400	NM_003088	ENSG00000075618	FSCN1	FAN1|HSN|SNL|p55	fascin actin-bundling protein 1	protein-coding
chr6-69758	chr6	38207279	38207601	+	6.06	322	intron (NM_052893, intron 10 of 11)	intron (NM_052893, intron 10 of 11)	356403	NM_001172418	114781	Hs.603858	NM_052893	ENSG00000183826	BTBD9	dJ322I12.1	BTB (POZ) domain containing 9	protein-coding
chr5-83775	chr5	109814880	109815161	+	6.06	281	intron (NM_001039763, intron 12 of 13)	L1ME3A|LINE|L1	34596	NR_031644	100302159		NR_031644	ENSG00000221436	MIR548F3	MIR548F-3|MIRN548F3|hsa-mir-548f-3	microRNA 548f-3	ncRNA
chr7-90551	chr7	73267703	73268053	+	6.06	350	Intergenic	AluSx|SINE|Alu	-7611	NM_182504	135886	Hs.647026	NM_182504	ENSG00000175877	WBSCR28	-	Williams-Beuren syndrome chromosome region 28	protein-coding
chr10-71137	chr10	8636344	8636636	+	6.06	292	Intergenic	Intergenic	-303462	NR_131944
chr5-23759	chr5	14271991	14272214	+	6.06	223	intron (NM_007118, intron 2 of 56)	intron (NM_007118, intron 2 of 56)	128273	NM_007118	7204	Hs.130031	NM_007118	ENSG00000038382	TRIO	ARHGEF23|tgat	trio Rho guanine nucleotide exchange factor	protein-coding
chr3-92321	chr3	21759222	21759549	+	6.06	327	intron (NM_024697, intron 1 of 7)	THE1B|LTR|ERVL-MaLR	33431	NM_024697	79750	Hs.21026	NM_024697		ZNF385D	ZNF659	zinc finger protein 385D	protein-coding
chr7-31791	chr7	130003917	130004139	+	6.06	222	intron (NM_080385, intron 10 of 12)	AluJb|SINE|Alu	-16184	NM_001868	1357	Hs.2879	NM_001868	ENSG00000091704	CPA1	CPA	carboxypeptidase A1 (pancreatic)	protein-coding
chr14-25165	chr14	69053872	69054197	+	5.94	325	intron (NM_133509, intron 10 of 10)	intron (NM_133509, intron 10 of 10)	206597	NM_001244698	677	Hs.85155	NM_004926	ENSG00000185650	ZFP36L1	BRF1|Berg36|ERF-1|ERF1|RNF162B|TIS11B|cMG1	ZFP36 ring finger protein-like 1	protein-coding
chr7-54825	chr7	134127613	134127918	+	5.94	305	intron (NM_001628, intron 9 of 9)	intron (NM_001628, intron 9 of 9)	16123	NM_001628	231	Hs.521212	NM_001628	ENSG00000085662	AKR1B1	ADR|ALDR1|ALR2|AR	aldo-keto reductase family 1, member B1 (aldose reductase)	protein-coding
chr6-35562	chr6	30540441	30540619	+	5.94	178	intron (NM_001025091, intron 1 of 24)	AluJo|SINE|Alu	1360	NM_001090	23	Hs.655285	NM_001090	ENSG00000204574	ABCF1	ABC27|ABC50	ATP binding cassette subfamily F member 1	protein-coding
chr17-58886	chr17	30266014	30266343	+	5.94	329	intron (NM_015355, intron 1 of 15)	intron (NM_015355, intron 1 of 15)	2134	NM_015355	23512	Hs.462732	NM_015355	ENSG00000178691	SUZ12	CHET9|JJAZ1	SUZ12 polycomb repressive complex 2 subunit	protein-coding
chr17-24541	chr17	40482092	40482270	+	5.94	178	intron (NM_139276, intron 11 of 23)	AluSp|SINE|Alu	42107	NM_001288720	6776	Hs.437058	NM_003152	ENSG00000126561	STAT5A	MGF|STAT5	signal transducer and activator of transcription 5A	protein-coding
chr3-95115	chr3	99789995	99790327	+	5.94	332	intron (NM_182909, intron 1 of 5)	intron (NM_182909, intron 1 of 5)	43196	NM_182909	11259	Hs.104672	NM_014890	ENSG00000168386	FILIP1L	DOC-1|DOC1|GIP130|GIP90	filamin A interacting protein 1-like	protein-coding
chrX-17590	chrX	140556603	140556929	+	5.94	326	Intergenic	Intergenic	-34077	NR_037183	619455	Hs.590784	NR_037183	ENSG00000277215	SPANXA2-OT1	CXorf18	SPANXA2 overlapping transcript 1	ncRNA
chr1-55212	chr1	19536872	19537050	+	5.94	178	promoter-TSS (NM_020765)	promoter-TSS (NM_020765)	-215	NM_020765	23352	Hs.148078	NM_020765	ENSG00000127481	UBR4	RBAF600|ZUBR1|p600	ubiquitin protein ligase E3 component n-recognin 4	protein-coding
chr8-86085	chr8	63983953	63984195	+	5.94	242	intron (NM_000370, intron 2 of 4)	intron (NM_000370, intron 2 of 4)	14538	NM_000370	7274	Hs.69049	NM_000370	ENSG00000137561	TTPA	ATTP|AVED|TTP1|alphaTTP	tocopherol (alpha) transfer protein	protein-coding
chr8-112093	chr8	124283093	124283441	+	5.94	348	intron (NR_037873, intron 1 of 3)	intron (NR_037873, intron 1 of 3)	3460	NM_001204180	100533106	Hs.707401	NM_001204180	ENSG00000259305	ZHX1-C8orf76	-	ZHX1-C8orf76 readthrough	protein-coding
chr2-130098	chr2	144344121	144344467	+	5.94	346	intron (NM_018460, intron 11 of 13)	intron (NM_018460, intron 11 of 13)	-350340	NR_110237	101928386	Hs.668251	NR_110237	ENSG00000232377	LOC101928386	-	uncharacterized LOC101928386	ncRNA
chr19-37517	chr19	42688876	42689195	+	5.94	319	Intergenic	L2c|LINE|L2	32909	NR_073049	162989	Hs.515432	NM_133328	ENSG00000160570	DEDD2	FLAME-3	death effector domain containing 2	protein-coding
chr11-22648	chr11	7926951	7927129	+	5.94	178	intron (NR_036678, intron 1 of 7)	HERVK3-int|LTR|ERVK	462	NR_036678	283299	Hs.501825	NM_001190788	ENSG00000254951	LOC283299	-	uncharacterized LOC283299	ncRNA
chr1-94367	chr1	243909391	243909670	+	5.94	279	intron (NM_005465, intron 1 of 12)	intron (NM_005465, intron 1 of 12)	97054	NM_181690	10000	Hs.498292	NM_005465	ENSG00000117020	AKT3	MPPH|MPPH2|PKB-GAMMA|PKBG|PRKBG|RAC-PK-gamma|RAC-gamma|STK-2	v-akt murine thymoma viral oncogene homolog 3	protein-coding
chr5-83089	chr5	88080156	88080428	+	5.94	272	intron (NM_002397, intron 3 of 10)	intron (NM_002397, intron 3 of 10)	39452	NM_001193348	4208	Hs.649965	NM_002397	ENSG00000081189	MEF2C	C5DELq14.3|DEL5q14.3	myocyte enhancer factor 2C	protein-coding
chr1-196804	chr1	215447865	215448201	+	5.94	336	Intergenic	CT-rich|Low_complexity|Low_complexity	191473	NM_014217	3776	Hs.497745	NM_014217	ENSG00000082482	KCNK2	K2p2.1|TPKC1|TREK|TREK-1|TREK1|hTREK-1c|hTREK-1e	potassium channel, two pore domain subfamily K, member 2	protein-coding
chr14-6890	chr14	21925159	21925337	+	5.94	178	Intergenic	AluSx1|SINE|Alu	19584	NM_001163380	84932	Hs.22399	NM_032846	ENSG00000129472	RAB2B	-	RAB2B, member RAS oncogene family	protein-coding
chr11-40212	chr11	115547984	115548252	+	5.94	268	Intergenic	Intergenic	82800	NR_034148	283143	Hs.130499	NR_034148		LINC00900	-	long intergenic non-protein coding RNA 900	ncRNA
chr6-63074	chr6	81148121	81148344	+	5.94	223	Intergenic	L1MC4a|LINE|L1	331888	NM_000056	594	Hs.654441	NM_000056	ENSG00000083123	BCKDHB	E1B|dJ279A18.1	branched chain keto acid dehydrogenase E1, beta polypeptide	protein-coding
chr2-39290	chr2	39776426	39776648	+	5.94	222	intron (NR_037875, intron 5 of 5)	intron (NR_037875, intron 5 of 5)	111980	NR_037875	728730	Hs.655344	NR_037875	ENSG00000231312	LOC728730	-	uncharacterized LOC728730	ncRNA
chr17-25894	chr17	55037322	55037500	+	5.94	178	intron (NM_004645, intron 1 of 6)	AluSz|SINE|Alu	1000	NM_004645	8161	Hs.532795	NM_004645	ENSG00000121058	COIL	CLN80|p80-coilin	coilin	protein-coding
chr10-71980	chr10	36834581	36834871	+	5.94	290	Intergenic	Intergenic	-580059	NM_052997	91074	Hs.373787	NM_052997	ENSG00000148513	ANKRD30A	NY-BR-1	ankyrin repeat domain 30A	protein-coding
chr6-63935	chr6	145119980	145120269	+	5.94	289	intron (NM_007124, intron 63 of 73)	AluSg|SINE|Alu	393333	NR_132778
chr1-95168	chr1	25510353	25510643	+	5.94	290	Intergenic	Intergenic	48515	NM_207170	25949	Hs.20013	NM_015484		SYF2	CBPIN|NTC31|P29|fSAP29	SYF2 pre-mRNA-splicing factor	protein-coding
chr1-57667	chr1	2312901	2313126	+	5.94	225	intron (NR_125361, intron 5 of 6)	intron (NR_125361, intron 5 of 6)	10177	NM_024848	79906	Hs.642701	NM_024848	ENSG00000116151	MORN1	-	MORN repeat containing 1	protein-coding
chr22-11073	chr22	38666535	38666773	+	5.94	238	intron (NM_012264, intron 1 of 8)	intron (NM_012264, intron 1 of 8)	2016	NM_001195071	25829	Hs.182626	NM_012264	ENSG00000198792	TMEM184B	C22orf5|FM08|HS5O6A|HSPC256	transmembrane protein 184B	protein-coding
chr1-48991	chr1	185639227	185639405	+	5.94	178	Intergenic	Intergenic	-41696	NR_110793	101929093	Hs.535227	NR_110793	ENSG00000228309	LINC01350	GS1-204I12.1	long intergenic non-protein coding RNA 1350	ncRNA
chr22-12501	chr22	41253055	41253233	+	5.94	178	promoter-TSS (NM_022098)	promoter-TSS (NM_022098)	59	NM_001204827	63929	Hs.529163	NM_022098	ENSG00000196236	XPNPEP3	APP3|ICP55|NPHPL1	X-prolyl aminopeptidase 3, mitochondrial	protein-coding
chr14-23207	chr14	55916582	55916851	+	5.94	269	Intergenic	Intergenic	-9453	NM_199047	387332	Hs.528278	NM_199047		TBPL2	TBP2|TRF3	TATA box binding protein like 2	protein-coding
chr7-52138	chr7	140251311	140251635	+	5.94	324	intron (NM_015689, intron 10 of 17)	intron (NM_015689, intron 10 of 17)	50869	NM_015689	27147	Hs.6385	NM_015689	ENSG00000146966	DENND2A	FAM31D|KIAA1277	DENN/MADD domain containing 2A	protein-coding
chr1-108613	chr1	193494169	193494482	+	5.94	313	Intergenic	Intergenic	220450	NR_125789	101929184	Hs.146728	NR_125789	ENSG00000232077	LINC01031	TCONS_00000361	long intergenic non-protein coding RNA 1031	ncRNA
chr9-58862	chr9	111201664	111201968	+	5.94	304	Intergenic	MamRep38|DNA|hAT	416459	NM_006686	10880	Hs.534390	NM_006686		ACTL7B	Tact1	actin-like 7B	protein-coding
chr17-46851	chr17	55388878	55389161	+	5.94	283	intron (NM_138962, intron 5 of 13)	AluJr|SINE|Alu	54645	NM_170721	124540	Hs.658922	NM_138962	ENSG00000153944	MSI2	MSI2H	musashi RNA binding protein 2	protein-coding
chr19-35757	chr19	44250395	44250725	+	5.94	330	intron (NM_019108, intron 5 of 13)	MER3|DNA|hAT-Charlie	8582	NM_019108	56006	Hs.466875	NM_019108		SMG9	C19orf61|F17127_1	SMG9 nonsense mediated mRNA decay factor	protein-coding
chr8-54509	chr8	41440037	41440324	+	5.94	287	intron (NM_178819, intron 1 of 12)	intron (NM_178819, intron 1 of 12)	-4293	NR_125824	102723729	Hs.586384	NR_125824		LOC102723729	-	uncharacterized LOC102723729	ncRNA
chr1-156143	chr1	44798321	44798708	+	5.94	387	intron (NM_001301701, intron 2 of 7)	intron (NM_001301701, intron 2 of 7)	22437	NM_001301698
chr6-53580	chr6	52290414	52290682	+	5.94	268	intron (NR_033327, intron 2 of 9)	intron (NR_033327, intron 2 of 9)	4743	NM_001172420	114327	Hs.403171	NM_018100	ENSG00000096093	EFHC1	EJM1|dJ304B14.2	EF-hand domain (C-terminal) containing 1	protein-coding
chr1-183721	chr1	209700322	209700646	+	5.94	324	Intergenic	MIRb|SINE|MIR	-56561	NM_020439	57172	Hs.199068	NM_020439	ENSG00000008118	CAMK1G	CLICK3|CLICKIII|VWS1|dJ272L16.1	calcium/calmodulin-dependent protein kinase IG	protein-coding
chr17-49376	chr17	59915130	59915445	+	5.94	315	intron (NM_032043, intron 6 of 19)	intron (NM_032043, intron 6 of 19)	25633	NM_032043	83990	Hs.128903	NM_032043	ENSG00000136492	BRIP1	BACH1|FANCJ|OF	BRCA1 interacting protein C-terminal helicase 1	protein-coding
chr8-59320	chr8	143782061	143782333	+	5.94	272	intron (NM_001160354, intron 1 of 2)	CpG	668	NM_001160354	54742	Hs.69517	NM_017527		LY6K	CT97|HSJ001348|URLC10|ly-6K	lymphocyte antigen 6 complex, locus K	protein-coding
chr11-44775	chr11	1147756	1147984	+	5.94	228	Intergenic	Intergenic	-3710	NM_001304359
chr4-29192	chr4	89531759	89532035	+	5.94	276	intron (NM_014606, intron 3 of 25)	intron (NM_014606, intron 3 of 25)	18323	NM_001271602	8916	Hs.35804	NM_014606	ENSG00000138641	HERC3	-	HECT and RLD domain containing E3 ubiquitin protein ligase 3	protein-coding
chr9-54638	chr9	100985909	100986242	+	5.94	333	intron (NR_051978, intron 4 of 11)	intron (NR_051978, intron 4 of 11)	5424	NR_106913	102465514		NR_106913	ENSG00000278412	MIR6854	hsa-mir-6854	microRNA 6854	ncRNA
chr20-11864	chr20	49138023	49138250	+	5.94	227	intron (NM_001278618, intron 1 of 8)	intron (NM_001278618, intron 1 of 8)	11278	NM_002827	5770	Hs.417549	NM_002827	ENSG00000196396	PTPN1	PTP1B	protein tyrosine phosphatase, non-receptor type 1	protein-coding
chr10-33742	chr10	122734	122912	+	5.94	178	Intergenic	AluSz|SINE|Alu	-27645	NM_177987	347688	Hs.532659	NM_177987	ENSG00000261456	TUBB8	bA631M21.2	tubulin, beta 8 class VIII	protein-coding
chr6-58046	chr6	4785966	4786258	+	5.94	292	intron (NM_004824, intron 1 of 6)	intron (NM_004824, intron 1 of 6)	9432	NM_004824	9425	Hs.269092	NM_004824	ENSG00000153046	CDYL	CDYL1	chromodomain protein, Y-like	protein-coding
chrX-7754	chrX	47079688	47079955	+	5.94	267	intron (NM_006201, intron 1 of 15)	intron (NM_006201, intron 1 of 15)	1745	NM_006201	5127	Hs.496068	NM_006201	ENSG00000102225	CDK16	PCTAIRE|PCTAIRE1|PCTGAIRE|PCTK1	cyclin-dependent kinase 16	protein-coding
chr8-86403	chr8	77343390	77343695	+	5.94	305	intron (NR_105006, intron 1 of 5)	intron (NR_105006, intron 1 of 5)	24653	NR_105006	101926978	Hs.615028	NR_105006	ENSG00000254300	LINC01111	-	long intergenic non-protein coding RNA 1111	ncRNA
chr6-74335	chr6	81258719	81259019	+	5.94	300	Intergenic	Intergenic	442525	NM_000056	594	Hs.654441	NM_000056	ENSG00000083123	BCKDHB	E1B|dJ279A18.1	branched chain keto acid dehydrogenase E1, beta polypeptide	protein-coding
chr18-3346	chr18	43381618	43381796	+	5.94	178	Intergenic	Intergenic	-23838	NM_213602	284266	Hs.287692	NM_213602	ENSG00000197046	SIGLEC15	CD33L3|HsT1361|SIGLEC-15	sialic acid binding Ig-like lectin 15	protein-coding
chr3-99463	chr3	52098008	52098331	+	5.94	323	non-coding (NR_027331, exon 1 of 1)	non-coding (NR_027331, exon 1 of 1)	959	NR_027331	100128378	Hs.640106	NM_001123039		LINC00696	C3orf74	long intergenic non-protein coding RNA 696	ncRNA
chr6-51361	chr6	115105797	115106022	+	5.94	225	Intergenic	Intergenic	-721868	NM_153612	222537	Hs.645477	NM_153612	ENSG00000249853	HS3ST5	3-OST-5|3OST5|HS3OST5|NBLA04021	heparan sulfate (glucosamine) 3-O-sulfotransferase 5	protein-coding
chr9-23581	chr9	22117734	22117958	+	5.94	224	intron (NR_047532, intron 11 of 13)	intron (NR_047532, intron 11 of 13)	-108534	NM_004936	1030	Hs.72901	NM_004936	ENSG00000147883	CDKN2B	CDK4I|INK4B|MTS2|P15|TP15|p15INK4b	cyclin-dependent kinase inhibitor 2B (p15, inhibits CDK4)	protein-coding
chr16-22779	chr16	84654114	84654411	+	5.94	297	Intergenic	MER5B|DNA|hAT-Charlie	-2560	NM_021149	23406	Hs.289092	NM_021149	ENSG00000103187	COTL1	CLP	coactosin-like F-actin binding protein 1	protein-coding
chr7-65505	chr7	12935346	12935662	+	5.94	316	Intergenic	MSTA|LTR|ERVL-MaLR	208593	NM_005738	10124	Hs.245540	NM_005738	ENSG00000122644	ARL4A	ARL4	ADP-ribosylation factor like GTPase 4A	protein-coding
chr5-71865	chr5	89000435	89000781	+	5.94	346	Intergenic	Intergenic	311929	NR_037433	100500825		NR_037433	ENSG00000264342	MIR3660	mir-3660	microRNA 3660	ncRNA
chr1-69242	chr1	193293565	193293743	+	5.94	178	intron (NR_125789, intron 1 of 3)	L1MB7|LINE|L1	19779	NR_125789	101929184	Hs.146728	NR_125789	ENSG00000232077	LINC01031	TCONS_00000361	long intergenic non-protein coding RNA 1031	ncRNA
chr18-10742	chr18	6200903	6201227	+	5.81	324	intron (NM_173464, intron 12 of 19)	L2a|LINE|L2	-55678	NR_110765	101927150		NR_110765		L3MBTL4-AS1	-	L3MBTL4 antisense RNA 1	ncRNA
chr17-54592	chr17	66518527	66518850	+	5.81	323	intron (NM_001278433, intron 2 of 10)	intron (NM_001278433, intron 2 of 10)	7153	NM_001276290	5573	Hs.280342	NM_002734	ENSG00000108946	PRKAR1A	ACRDYS1|ADOHR|CAR|CNC|CNC1|PKR1|PPNAD1|PRKAR1|TSE1	protein kinase, cAMP-dependent, regulatory, type I, alpha	protein-coding
chrX-13983	chrX	10536587	10536918	+	5.81	331	intron (NM_033290, intron 1 of 9)	intron (NM_033290, intron 1 of 9)	-1109	NM_001193279	4281	Hs.27695	NM_000381	ENSG00000101871	MID1	BBBG1|FXY|GBBB1|MIDIN|OGS1|OS|OSX|RNF59|TRIM18|XPRF|ZNFXY	midline 1	protein-coding
chr7-52563	chr7	12695414	12695697	+	5.81	283	Intergenic	Intergenic	-30897	NM_001037164	10124	Hs.245540	NM_005738	ENSG00000122644	ARL4A	ARL4	ADP-ribosylation factor like GTPase 4A	protein-coding
chr10-98553	chr10	33493020	33493395	+	5.81	375	intron (NR_045259, intron 9 of 15)	intron (NR_045259, intron 9 of 15)	130626	NM_001024628	8829	Hs.131704	NM_003873	ENSG00000099250	NRP1	BDCA4|CD304|NP1|NRP|VEGF165R	neuropilin 1	protein-coding
chr8-115624	chr8	59223512	59223815	+	5.81	303	Intergenic	L2c|LINE|L2	-39003	NR_105005	101929528	Hs.563551	NR_105005	ENSG00000253281	LOC101929528	-	uncharacterized LOC101929528	ncRNA
chr8-73621	chr8	74361893	74362159	+	5.81	266	intron (NM_001164380, intron 13 of 14)	intron (NM_001164380, intron 13 of 14)	29717	NR_038406	100128126	Hs.679921	NR_038406	ENSG00000253302	STAU2-AS1	-	STAU2 antisense RNA 1	ncRNA
chr9-34930	chr9	114690135	114690380	+	5.81	245	intron (NM_003358, intron 5 of 8)	L1ME4a|LINE|L1	-4123	NR_039814	100616114		NR_039814	ENSG00000266315	MIR4668	mir-4668	microRNA 4668	ncRNA
chr3-45355	chr3	138543531	138543807	+	5.81	276	Intergenic	AluJb|SINE|Alu	-65468	NM_006219	5291	Hs.239818	NM_006219	ENSG00000051382	PIK3CB	P110BETA|PI3K|PI3KBETA|PIK3C1	phosphatidylinositol-4,5-bisphosphate 3-kinase, catalytic subunit beta	protein-coding
chr4-72840	chr4	109415779	109416146	+	5.81	367	Intergenic	L1MA8|LINE|L1	125651	NR_026968	285456	Hs.683863	NM_182591	ENSG00000234492	RPL34-AS1	-	RPL34 antisense RNA 1 (head to head)	ncRNA
chr12-63967	chr12	54689381	54689710	+	5.81	329	promoter-TSS (NM_006163)	promoter-TSS (NM_006163)	18	NM_006163	4778	Hs.75643	NM_006163	ENSG00000123405	NFE2	NF-E2|p45	nuclear factor, erythroid 2	protein-coding
chr3-37450	chr3	171337302	171337480	+	5.81	178	intron (NM_001130081, intron 23 of 25)	intron (NM_001130081, intron 23 of 25)	-159194	NM_015028	23043	Hs.34024	NM_015028	ENSG00000154310	TNIK	-	TRAF2 and NCK interacting kinase	protein-coding
chr1-120467	chr1	183130496	183130818	+	5.81	322	Intergenic	L2a|LINE|L2	-24517	NM_018891	3918	Hs.591484	NM_005562	ENSG00000058085	LAMC2	B2T|BM600|CSF|EBR2|EBR2A|LAMB2T|LAMNB2	laminin, gamma 2	protein-coding
chr6-47002	chr6	1104824	1105046	+	5.81	222	Intergenic	Intergenic	-3368	NR_027116	285768	Hs.209463	NR_027115		LINC01622	-	long intergenic non-protein coding RNA 1622	ncRNA
chr11-40491	chr11	131927054	131927277	+	5.81	223	intron (NM_001144059, intron 1 of 5)	Tigger8|DNA|TcMar-Tigger	146453	NM_016522	50863	Hs.504352	NM_016522	ENSG00000182667	NTM	HNT|IGLON2|NTRI	neurotrimin	protein-coding
chr1-48047	chr1	65532055	65532233	+	5.81	178	Intergenic	Intergenic	-7953	NR_029516	406893		NR_029516	ENSG00000199135	MIR101-1	MIRN101-1|mir-101-1	microRNA 101-1	ncRNA
chr3-97587	chr3	8932939	8933217	+	5.81	278	intron (NM_020165, intron 11 of 12)	intron (NM_020165, intron 11 of 12)	72081	NM_020165	56852	Hs.375684	NM_020165	ENSG00000070950	RAD18	RNF73	RAD18 E3 ubiquitin protein ligase	protein-coding
chr1-112208	chr1	71544926	71545202	+	5.81	276	intron (NM_203350, intron 1 of 9)	intron (NM_203350, intron 1 of 9)	1908	NM_005455	9406	Hs.194718	NM_005455	ENSG00000132485	ZRANB2	ZIS|ZIS1|ZIS2|ZNF265	zinc finger, RAN-binding domain containing 2	protein-coding
chr13-6840	chr13	41350381	41350559	+	5.81	178	Intergenic	AluJb|SINE|Alu	-5123	NM_005830	10240	Hs.596607	NM_005830	ENSG00000102738	MRPS31	IMOGN38|MRP-S31|S31mt	mitochondrial ribosomal protein S31	protein-coding
chr14-7759	chr14	69545583	69545761	+	5.81	178	intron (NM_001284207, intron 6 of 8)	AluSz6|SINE|Alu	73644	NM_001284207	8816	Hs.509780	NM_003861	ENSG00000139990	DCAF5	BCRG2|BCRP2|D14S1461E|WDR22	DDB1 and CUL4 associated factor 5	protein-coding
chr4-74342	chr4	153957646	153958004	+	5.81	358	Intergenic	L2c|LINE|L2	93690	NM_033393	85462	Hs.132629	NM_033393	ENSG00000137460	FHDC1	-	FH2 domain containing 1	protein-coding
chr5-70311	chr5	40687418	40687750	+	5.81	332	intron (NM_000958, intron 2 of 2)	intron (NM_000958, intron 2 of 2)	7552	NM_000958	5734	Hs.199248	NM_000958	ENSG00000171522	PTGER4	EP4|EP4R	prostaglandin E receptor 4 (subtype EP4)	protein-coding
chr8-104296	chr8	103917438	103917790	+	5.81	352	intron (NR_126339, intron 2 of 2)	intron (NR_126339, intron 2 of 2)	41115	NR_126338
chr2-26511	chr2	168260791	168260969	+	5.81	178	Intergenic	MSTB1|LTR|ERVL-MaLR	217087	NM_001199145	129446	Hs.73680	NM_152381	ENSG00000163092	XIRP2	CMYA3	xin actin binding repeat containing 2	protein-coding
chr12-18538	chr12	106539637	106539815	+	5.81	178	Intergenic	Intergenic	-5915	NM_014840	9891	Hs.524692	NM_014840	ENSG00000074590	NUAK1	ARK5	NUAK family, SNF1-like kinase, 1	protein-coding
chr13-6232	chr13	104967252	104967430	+	5.81	178	Intergenic	Intergenic	889791	NR_126374
chr11-55953	chr11	29864969	29865240	+	5.81	271	Intergenic	L2b|LINE|L2	138836	NR_132652
chr8-100365	chr8	143317170	143317489	+	5.81	319	intron (NM_145003, intron 12 of 13)	intron (NM_145003, intron 12 of 13)	37612	NR_024378	619434	Hs.393308	NR_024378	ENSG00000254008	LINC00051	C8orf43|NCRNA00051	long intergenic non-protein coding RNA 51	ncRNA
chr1-95823	chr1	56193164	56193431	+	5.81	267	Intergenic	LTR88b|LTR|Gypsy?	501983	NR_039618	100616272		NR_039618	ENSG00000265822	MIR4422	mir-4422	microRNA 4422	ncRNA
chr4-45016	chr4	177762492	177762807	+	5.81	315	Intergenic	Intergenic	-48750	NM_005429	7424	Hs.435215	NM_005429	ENSG00000150630	VEGFC	Flt4-L|LMPH1D|VRP	vascular endothelial growth factor C	protein-coding
chr8-92640	chr8	103359599	103359930	+	5.81	331	intron (NM_015902, intron 5 of 58)	AluJo|SINE|Alu	65153	NM_015902	51366	Hs.492445	NM_015902	ENSG00000104517	UBR5	DD5|EDD|EDD1|HYD	ubiquitin protein ligase E3 component n-recognin 5	protein-coding
chr5-46094	chr5	142000596	142000856	+	5.81	260	intron (NM_001144935, intron 1 of 3)	intron (NM_001144935, intron 1 of 3)	194	NM_001144892	2246	Hs.483635	NM_000800	ENSG00000113578	FGF1	AFGF|ECGF|ECGF-beta|ECGFA|ECGFB|FGF-1|FGF-alpha|FGFA|GLIO703|HBGF-1|HBGF1	fibroblast growth factor 1 (acidic)	protein-coding
chr2-115877	chr2	227041307	227041631	+	5.81	324	intron (NR_046102, intron 5 of 6)	intron (NR_046102, intron 5 of 6)	33959	NR_046102	646736	Hs.712836	NR_046102		LOC646736	-	uncharacterized LOC646736	ncRNA
chr7-96654	chr7	55245872	55246262	+	5.81	390	intron (NM_005228, intron 19 of 27)	intron (NM_005228, intron 19 of 27)	10575	NR_047551	100507500	Hs.720489	NR_047551	ENSG00000224057	EGFR-AS1	-	EGFR antisense RNA 1	ncRNA
chr7-45461	chr7	32141529	32141810	+	5.81	281	intron (NM_001191058, intron 3 of 18)	MSTB|LTR|ERVL-MaLR	-30621	NM_001191059	5137	Hs.290550	NM_005020	ENSG00000154678	PDE1C	Hcam3|cam-PDE 1C|hCam-3	phosphodiesterase 1C, calmodulin-dependent 70kDa	protein-coding
chr22-21397	chr22	25845074	25845409	+	5.81	335	intron (NR_033734, intron 1 of 4)	L1M3|LINE|L1	1187	NR_033734	1416	Hs.571835	NR_033733	ENSG00000100058	CRYBB2P1	CRYB2B	crystallin beta B2 pseudogene 1	pseudo
chr10-73974	chr10	119741119	119741418	+	5.81	299	Intergenic	MLT2A2|LTR|ERVL	64846	NM_014904	22841	Hs.173656	NM_014904	ENSG00000107560	RAB11FIP2	Rab11-FIP2|nRip11	RAB11 family interacting protein 2 (class I)	protein-coding
chrX-4262	chrX	153150862	153151040	+	5.81	178	intron (NR_130768, intron 4 of 6)	intron (NR_130768, intron 4 of 6)	677	NM_001278116	3897	Hs.522818	NM_000425	ENSG00000198910	L1CAM	CAML1|CD171|HSAS|HSAS1|MASA|MIC5|N-CAM-L1|N-CAML1|NCAM-L1|S10|SPG1	L1 cell adhesion molecule	protein-coding
chr8-55730	chr8	110633544	110633823	+	5.81	279	intron (NM_001099746, intron 1 of 5)	intron (NM_001099746, intron 1 of 5)	21736	NM_001099756	55638	Hs.390738	NM_017786	ENSG00000147642	SYBU	GOLSYN|OCSYN|SNPHL	syntabulin (syntaxin-interacting)	protein-coding
chr13-6967	chr13	59841541	59841719	+	5.81	178	Intergenic	L1MC4a|LINE|L1	-745222	NR_109838	100874195	Hs.664101	NR_046539	ENSG00000227528	DIAPH3-AS1	-	DIAPH3 antisense RNA 1	ncRNA
chr2-101730	chr2	235063689	235064011	+	5.81	322	Intergenic	Intergenic	104504	NM_006944	6694	Hs.444488	NM_006944	ENSG00000072080	SPP2	SPP-24|SPP24	secreted phosphoprotein 2	protein-coding
chr17-63065	chr17	57889571	57889882	+	5.81	311	intron (NM_030938, intron 9 of 11)	intron (NM_030938, intron 9 of 11)	-28901	NR_029493	406991	Hs.444569	NR_029493	ENSG00000199004	MIR21	MIRN21|hsa-mir-21|miR-21|miRNA21	microRNA 21	ncRNA
chr7-72624	chr7	130536966	130537264	+	5.81	298	Intergenic	L1ME3E|LINE|L1	24454	NR_029503	407021		NR_029503		MIR29A	MIRN29|MIRN29A|hsa-mir-29|hsa-mir-29a|miRNA29A|mir-29a	microRNA 29a	ncRNA
chr19-38993	chr19	18591765	18592102	+	5.81	337	intron (NM_006532, intron 1 of 11)	L1ME2z|LINE|L1	41004	NM_006532	8178	Hs.515260	NM_006532	ENSG00000105656	ELL	C19orf17|ELL1|MEN|PPP1R68	elongation factor RNA polymerase II	protein-coding
chr2-52676	chr2	34073445	34073711	+	5.81	266	intron (NR_126403, intron 1 of 5)	MER4B-int|LTR|ERV1	-120294	NR_003143	151325	Hs.528847	NM_207329	ENSG00000239649	MYADML	-	myeloid-associated differentiation marker-like (pseudogene)	pseudo
chr9-12539	chr9	73537597	73537775	+	5.81	178	intron (NM_001007471, intron 1 of 24)	intron (NM_001007471, intron 1 of 24)	-53712	NM_206945	80036	Hs.47288	NM_020952	ENSG00000083067	TRPM3	GON-2|LTRPC3|MLSN2	transient receptor potential cation channel, subfamily M, member 3	protein-coding
chr8-100766	chr8	13246734	13247069	+	5.81	335	intron (NM_182643, intron 4 of 17)	intron (NM_182643, intron 4 of 17)	-112844	NM_001316668
chr6-33677	chr6	18044086	18044264	+	5.81	178	Intergenic	AluSx1|SINE|Alu	-56321	NM_001105567	63971	Hs.94499	NM_022113	ENSG00000137177	KIF13A	RBKIN|bA500C11.2	kinesin family member 13A	protein-coding
chr1-116390	chr1	4422296	4422531	+	5.81	235	Intergenic	Intergenic	-49698	NR_027088	284661	Hs.278112	NR_027088	ENSG00000235054	LOC284661	-	uncharacterized LOC284661	ncRNA
chr3-34285	chr3	12806323	12806501	+	5.81	178	intron (NM_001284406, intron 1 of 11)	AluSx1|SINE|Alu	4544	NM_001284406	55287	Hs.475502	NM_018306	ENSG00000088726	TMEM40	-	transmembrane protein 40	protein-coding
chr1-148552	chr1	103638821	103639191	+	5.81	370	Intergenic	Intergenic	-64954	NM_080629	1301	Hs.523446	NM_001854	ENSG00000060718	COL11A1	CO11A1|COLL6|STL2	collagen, type XI, alpha 1	protein-coding
chr3-125673	chr3	194086358	194086680	+	5.81	322	intron (NM_001135057, intron 1 of 2)	intron (NM_001135057, intron 1 of 2)	3953	NM_001135057	131578	Hs.288467	NM_130830	ENSG00000172061	LRRC15	LIB	leucine rich repeat containing 15	protein-coding
chr10-43627	chr10	17108176	17108398	+	5.81	222	intron (NM_001081, intron 21 of 66)	intron (NM_001081, intron 21 of 66)	63529	NM_001081	8029	Hs.166206	NM_001081	ENSG00000107611	CUBN	IFCR|MGA1|gp280	cubilin (intrinsic factor-cobalamin receptor)	protein-coding
chr5-64223	chr5	148988152	148988519	+	5.81	367	intron (NM_001001669, intron 3 of 12)	MIR|SINE|MIR	27200	NM_001001669	389337	Hs.256206	NM_001001669	ENSG00000183111	ARHGEF37	-	Rho guanine nucleotide exchange factor 37	protein-coding
chr13-7348	chr13	46233614	46233792	+	5.81	178	Intergenic	AluJr|SINE|Alu	41616	NR_125786	103752581		NR_125786		LINC01055	-	long intergenic non-protein coding RNA 1055	ncRNA
chr14-18357	chr14	67077908	67078217	+	5.81	309	intron (NM_001024218, intron 1 of 21)	intron (NM_001024218, intron 1 of 21)	103937	NM_020806	10243	Hs.208765	NM_020806	ENSG00000171723	GPHN	GEPH|GPH|GPHRYN|HKPX1|MOCODC	gephyrin	protein-coding
chr17-74496	chr17	62064619	62064929	+	5.81	310	Intergenic	Intergenic	-10937	NM_001191031	92340	Hs.708161	NM_001164257	ENSG00000224383	PRR29	C17orf72	proline rich 29	protein-coding
chr2-79508	chr2	12903535	12903825	+	5.81	290	Intergenic	Intergenic	26187	NR_036072	100422986		NR_036072	ENSG00000264370	MIR3125	mir-3125	microRNA 3125	ncRNA
chrX-13925	chrX	3190885	3191142	+	5.81	257	intron (NR_038428, intron 2 of 2)	L1PB4|LINE|L1	1152	NR_038428	100129464	Hs.187816	NR_038428	ENSG00000228459	LINC01546	CXorf28	long intergenic non-protein coding RNA 1546	ncRNA
chr5-68018	chr5	129734626	129734950	+	5.81	324	Intergenic	THE1B-int|LTR|ERVL-MaLR	494265	NM_175856	337876	Hs.213137	NM_175856	ENSG00000198108	CHSY3	CHSY2|CSS3	chondroitin sulfate synthase 3	protein-coding
chr2-77058	chr2	139259135	139259313	+	5.81	178	promoter-TSS (NM_001001664)	promoter-TSS (NM_001001664)	-126	NM_001001664	339745	Hs.333297	NM_001001664	ENSG00000144228	SPOPL	BTBD33	speckle-type POZ protein-like	protein-coding
chr1-148701	chr1	110416911	110417257	+	5.81	346	Intergenic	MIR|SINE|MIR	-36149	NM_000757	1435	Hs.173894	NM_000757	ENSG00000184371	CSF1	CSF-1|MCSF	colony stimulating factor 1 (macrophage)	protein-coding
chr16-9963	chr16	71509546	71509724	+	5.81	178	exon (NM_006961, exon 6 of 6)	exon (NM_006961, exon 6 of 6)	-13480	NM_001304493
chr11-64703	chr11	114219182	114219421	+	5.81	239	Intergenic	HERV17-int|LTR|ERV1	31460	NR_120567	101928940	Hs.409846	NR_120567	ENSG00000256195	LOC101928940	-	uncharacterized LOC101928940	ncRNA
chr15-20451	chr15	63342699	63342936	+	5.81	237	intron (NM_001301289, intron 1 of 7)	intron (NM_001301289, intron 1 of 7)	2181	NM_001301289	7168	Hs.133892	NM_000366	ENSG00000140416	TPM1	C15orf13|CMD1Y|CMH3|HEL-S-265|HTM-alpha|LVNC9|TMSA	tropomyosin 1 (alpha)	protein-coding
chr8-101029	chr8	23216152	23216520	+	5.81	368	intron (NM_002318, intron 3 of 13)	MER5A|DNA|hAT-Charlie	22615	NR_038323	100507156	Hs.661130	NR_038323	ENSG00000253837	LOC100507156	-	uncharacterized LOC100507156	ncRNA
chr15-22628	chr15	39535072	39535342	+	5.81	270	Intergenic	MLT1A0|LTR|ERVL-MaLR	-7663	NM_207445	400360	Hs.376109	NM_207445		C15orf54	-	chromosome 15 open reading frame 54	protein-coding
chr10-79365	chr10	36630765	36630988	+	5.81	223	Intergenic	Tigger1|DNA|TcMar-Tigger	563646	NR_110138	102578074		NR_110138	ENSG00000280719	PCAT5	LINC01452|TPCAT-10-36067	prostate cancer associated transcript 5 (non-protein coding)	ncRNA
chr12-19411	chr12	66286852	66287030	+	5.69	178	intron (NM_003483, intron 3 of 4)	intron (NM_003483, intron 3 of 4)	-10994	NM_001292024	100129940	Hs.685856	NM_001292023	ENSG00000197301	LOC100129940	-	uncharacterized LOC100129940	protein-coding
chr7-22770	chr7	137147431	137147609	+	5.69	178	intron (NM_004717, intron 28 of 33)	intron (NM_004717, intron 28 of 33)	-118974	NM_002825	5764	Hs.371249	NM_002825	ENSG00000105894	PTN	HARP|HBGF8|HBNF|NEGF1	pleiotrophin	protein-coding
chr2-131496	chr2	177500907	177501220	+	5.69	313	intron (NR_040001, intron 1 of 2)	intron (NR_040001, intron 1 of 2)	1239	NR_040001	375295	Hs.636452	NR_040001		LINC01116	-	long intergenic non-protein coding RNA 1116	ncRNA
chr16-37786	chr16	84568035	84568384	+	5.69	349	Intergenic	L3|LINE|CR1	-29921	NM_020947	57707	Hs.288274	NM_020947	ENSG00000140950	TLDC1	KIAA1609	TBC/LysM-associated domain containing 1	protein-coding
chr9-35037	chr9	118013880	118014199	+	5.69	319	intron (NM_017418, intron 2 of 7)	intron (NM_017418, intron 2 of 7)	109942	NM_017418	50514	Hs.148841	NM_017418	ENSG00000173077	DEC1	CTS9	deleted in esophageal cancer 1	protein-coding
chr6-78450	chr6	52912365	52912599	+	5.69	234	intron (NM_014920, intron 1 of 13)	L2b|LINE|L2	14118	NM_014920	22858	Hs.417022	NM_014920	ENSG00000112144	ICK	ECO|LCK2|MRK	intestinal cell (MAK-like) kinase	protein-coding
chr7-46886	chr7	130539675	130539978	+	5.69	303	Intergenic	MIRb|SINE|MIR	21743	NR_029503	407021		NR_029503		MIR29A	MIRN29|MIRN29A|hsa-mir-29|hsa-mir-29a|miRNA29A|mir-29a	microRNA 29a	ncRNA
chr16-41888	chr16	53775705	53776035	+	5.69	330	intron (NM_001080432, intron 1 of 8)	MLT1F2|LTR|ERVL-MaLR	37995	NM_001080432	79068	Hs.528833	NM_001080432		FTO	ALKBH9|GDFD	fat mass and obesity associated	protein-coding
chr8-35845	chr8	94938769	94938947	+	5.69	178	TTS (NM_001161780)	TTS (NM_001161780)	9579	NM_001161781	54704	Hs.22265	NM_018444	ENSG00000164951	PDP1	PDH|PDP|PDPC|PPM2C	pyruvate dehyrogenase phosphatase catalytic subunit 1	protein-coding
chr2-77391	chr2	159260178	159260428	+	5.69	250	intron (NM_001301685, intron 1 of 6)	intron (NM_001301685, intron 1 of 6)	52962	NM_001301684
chr15-16650	chr15	39525742	39525974	+	5.69	232	Intergenic	L1PA7|LINE|L1	-17012	NM_207445	400360	Hs.376109	NM_207445		C15orf54	-	chromosome 15 open reading frame 54	protein-coding
chr9-24887	chr9	3864770	3865005	+	5.69	235	intron (NM_152629, intron 7 of 9)	intron (NM_152629, intron 7 of 9)	-33759	NR_026663	84850	Hs.676113	NM_032764	ENSG00000237009	GLIS3-AS1	C9orf70	GLIS3 antisense RNA 1	ncRNA
chr12-65952	chr12	118426393	118426728	+	5.69	335	Intergenic	MSTA|LTR|ERVL-MaLR	-20532	NM_173598	283455	Hs.375836	NM_173598	ENSG00000171435	KSR2	-	kinase suppressor of ras 2	protein-coding
chr7-28571	chr7	100862523	100862701	+	5.69	178	intron (NM_006349, intron 1 of 4)	AluJb|SINE|Alu	-1601	NM_001084	8985	Hs.153357	NM_001084	ENSG00000106397	PLOD3	LH3	procollagen-lysine, 2-oxoglutarate 5-dioxygenase 3	protein-coding
chr5-56522	chr5	160264552	160264893	+	5.69	341	intron (NM_025153, intron 1 of 25)	intron (NM_025153, intron 1 of 25)	14497	NM_025153	23120	Hs.109358	NM_025153	ENSG00000118322	ATP10B	ATPVB	ATPase, class V, type 10B	protein-coding
chr6-47831	chr6	18021602	18021825	+	5.69	223	Intergenic	LTR12C|LTR|ERV1	-33859	NM_001105567	63971	Hs.94499	NM_022113	ENSG00000137177	KIF13A	RBKIN|bA500C11.2	kinesin family member 13A	protein-coding
chr4-71117	chr4	47210542	47210843	+	5.69	301	intron (NM_000812, intron 4 of 8)	intron (NM_000812, intron 4 of 8)	177397	NM_000812	2560	Hs.27283	NM_000812	ENSG00000163288	GABRB1	-	gamma-aminobutyric acid (GABA) A receptor, beta 1	protein-coding
chr12-50820	chr12	80121530	80121852	+	5.69	322	Intergenic	L1MD1|LINE|L1	-36901	NM_002583	5074	Hs.643130	NM_002583		PAWR	PAR4|Par-4	PRKC, apoptosis, WT1, regulator	protein-coding
chr19-15464	chr19	1213626	1213804	+	5.69	178	intron (NM_000455, intron 1 of 9)	L1MB5|LINE|L1	7917	NM_000455	6794	Hs.515005	NM_000455	ENSG00000118046	STK11	LKB1|PJS|hLKB1	serine/threonine kinase 11	protein-coding
chr14-8061	chr14	49241997	49242175	+	5.69	178	Intergenic	Intergenic	811048	NM_001030001	6235	Hs.156367	NM_001032	ENSG00000213741	RPS29	DBA13|S29	ribosomal protein S29	protein-coding
chr3-64131	chr3	98700417	98700687	+	5.69	270	Intergenic	L1ME4a|LINE|L1	-80019	NM_080927	131566	Hs.203691	NM_080927	ENSG00000057019	DCBLD2	CLCP1|ESDN	discoidin, CUB and LCCL domain containing 2	protein-coding
chr12-20709	chr12	68375321	68375499	+	5.69	178	Intergenic	Intergenic	-7815	NR_104125	100885789	Hs.439832	NR_104124	ENSG00000255733	IFNG-AS1	GS1-410F4.2|NEST|Tmevpg1	IFNG antisense RNA 1	ncRNA
chr7-55465	chr7	14880484	14880743	+	5.69	259	intron (NM_004080, intron 1 of 24)	intron (NM_004080, intron 1 of 24)	462	NM_004080	1607	Hs.567255	NM_004080	ENSG00000136267	DGKB	DAGK2|DGK|DGK-BETA	diacylglycerol kinase, beta 90kDa	protein-coding
chr1-104347	chr1	234790940	234791227	+	5.69	287	non-coding (NR_125944, exon 2 of 4)	non-coding (NR_125944, exon 2 of 4)	9048	NR_125944
chr12-19238	chr12	54617085	54617263	+	5.69	178	Intergenic	AluY|SINE|Alu	8086	NR_039851	100616400		NR_039851	ENSG00000265371	MIR3198-2	mir-3198-2	microRNA 3198-2	ncRNA
chr19-37110	chr19	19087861	19088181	+	5.69	320	Intergenic	MLT2C1|LTR|ERVL	-35980	NM_004838	9454	Hs.720208	NM_004838	ENSG00000051128	HOMER3	HOMER-3|VESL3	homer scaffolding protein 3	protein-coding
chr17-37072	chr17	43208799	43209022	+	5.69	223	intron (NM_133373, intron 1 of 14)	MIRb|SINE|MIR	990	NM_133373	113026	Hs.380094	NM_133373		PLCD3	PLC-delta-3	phospholipase C, delta 3	protein-coding
chr17-49007	chr17	48367923	48368199	+	5.69	276	Intergenic	Intergenic	-2845	NR_125805	103752589	Hs.612913	NR_125805	ENSG00000251179	TMEM92-AS1	TCONS_00025237|lncRNA-508851	TMEM92 antisense RNA 1	ncRNA
chr1-55994	chr1	98408530	98408708	+	5.69	178	Intergenic	Intergenic	-22004	NM_001160301	1806	Hs.335034	NM_000110	ENSG00000188641	DPYD	DHP|DHPDHASE|DPD	dihydropyrimidine dehydrogenase	protein-coding
chr2-26558	chr2	177133883	177134061	+	5.69	178	promoter-TSS (NR_027850)	promoter-TSS (NR_027850)	-151	NM_006554	10651	Hs.470728	NM_006554	ENSG00000128654	MTX2	-	metaxin 2	protein-coding
chr17-61925	chr17	30083165	30083403	+	5.69	238	Intergenic	AluSz|SINE|Alu	103042	NM_018405	55352	Hs.462729	NM_018405	ENSG00000172301	COPRS	C17orf79|COPR5|HSA272196|TTP1	coordinator of PRMT5, differentiation stimulator	protein-coding
chr7-67969	chr7	112909311	112909627	+	5.69	316	Intergenic	L1PA17|LINE|L1	-150832	NR_015442	401397	Hs.117929	NR_015442	ENSG00000214194	LINC00998	-	long intergenic non-protein coding RNA 998	ncRNA
chrX-4093	chrX	21176960	21177138	+	5.69	178	Intergenic	LTR16C|LTR|ERVL	-215487	NM_001168648	22866	Hs.555917	NM_014927	ENSG00000149970	CNKSR2	CNK2|KSR2|MAGUIN	connector enhancer of kinase suppressor of Ras 2	protein-coding
chr6-30502	chr6	17878643	17878821	+	5.69	178	intron (NM_022113, intron 3 of 38)	AluJo|SINE|Alu	109122	NM_001243423	63971	Hs.94499	NM_022113	ENSG00000137177	KIF13A	RBKIN|bA500C11.2	kinesin family member 13A	protein-coding
chr15-8973	chr15	63336565	63336743	+	5.69	178	intron (NM_001018004, intron 2 of 8)	intron (NM_001018004, intron 2 of 8)	1816	NM_001018005	7168	Hs.133892	NM_000366	ENSG00000140416	TPM1	C15orf13|CMD1Y|CMH3|HEL-S-265|HTM-alpha|LVNC9|TMSA	tropomyosin 1 (alpha)	protein-coding
chr4-44191	chr4	124908444	124908715	+	5.69	271	Intergenic	L1MEd|LINE|L1	213160	NR_027106	285419	Hs.535763	NR_027105	ENSG00000249464	LINC01091	-	long intergenic non-protein coding RNA 1091	ncRNA
chr8-39395	chr8	127589654	127589832	+	5.69	178	Intergenic	AluJb|SINE|Alu	-19032	NM_174911	157638	Hs.741352	NM_174911	ENSG00000168672	FAM84B	BCMP101|NSE2	family with sequence similarity 84, member B	protein-coding
chr7-54198	chr7	105081038	105081270	+	5.69	232	Intergenic	AluSx1|SINE|Alu	-51777	NM_182692	6733	Hs.285197	NM_182691	ENSG00000135250	SRPK2	SFRSK2	SRSF protein kinase 2	protein-coding
chr18-17170	chr18	77710386	77710618	+	5.69	232	intron (NM_001146343, intron 2 of 3)	MIR3|SINE|MIR	1151	NM_001146345	80148	Hs.288284	NM_025078	ENSG00000122490	PQLC1	-	PQ loop repeat containing 1	protein-coding
chr6-36225	chr6	133112914	133113092	+	5.69	178	intron (NM_052831, intron 2 of 13)	intron (NM_052831, intron 2 of 13)	6744	NM_052831	116843	Hs.347144	NM_052831	ENSG00000146409	SLC18B1	C6orf192|dJ55C23.6	solute carrier family 18, subfamily B, member 1	protein-coding
chr5-68512	chr5	141865038	141865360	+	5.69	322	Intergenic	L2|LINE|L2	128527	NM_033137	2246	Hs.483635	NM_000800	ENSG00000113578	FGF1	AFGF|ECGF|ECGF-beta|ECGFA|ECGFB|FGF-1|FGF-alpha|FGFA|GLIO703|HBGF-1|HBGF1	fibroblast growth factor 1 (acidic)	protein-coding
chr15-29910	chr15	71086685	71086996	+	5.69	311	Intergenic	Intergenic	-30990	NM_018003	55075	Hs.108049	NM_018003	ENSG00000137831	UACA	NUCLING	uveal autoantigen with coiled-coil domains and ankyrin repeats	protein-coding
chr9-47728	chr9	101572906	101573242	+	5.69	336	intron (NM_024642, intron 1 of 9)	intron (NM_024642, intron 1 of 9)	3093	NM_024642	79695	Hs.47099	NM_024642	ENSG00000119514	GALNT12	CRCS1|GalNAc-T12	polypeptide N-acetylgalactosaminyltransferase 12	protein-coding
chr7-28363	chr7	83463233	83463411	+	5.69	178	Intergenic	LTR7|LTR|ERV1	-184843	NM_012431	9723	Hs.528721	NM_012431	ENSG00000170381	SEMA3E	M-SEMAH|M-SemaK|SEMAH|coll-5	sema domain, immunoglobulin domain (Ig), short basic domain, secreted, (semaphorin) 3E	protein-coding
chr6-43461	chr6	31166226	31166457	+	5.69	231	intron (NR_026791, intron 1 of 1)	AluSx1|SINE|Alu	804	NR_026791	253018	Hs.659818	NR_026791	ENSG00000206344	HCG27	bCX101P6.9|bPG299F13.9|bQB115I13.2	HLA complex group 27 (non-protein coding)	ncRNA
chr11-49296	chr11	118871282	118871581	+	5.69	299	intron (NM_198489, intron 3 of 10)	AluSq|SINE|Alu	2588	NR_104051	338657	Hs.534613	NM_198489	ENSG00000186166	CCDC84	DLNB14	coiled-coil domain containing 84	protein-coding
chr8-38467	chr8	55855832	55856010	+	5.69	178	Intergenic	LTR27B|LTR|ERV1	-159096	NM_052898	114786	Hs.130197	NM_052898		XKR4	XRG4	X-linked Kx blood group related 4	protein-coding
chr3-107672	chr3	104085168	104085520	+	5.69	352	Intergenic	Intergenic	-139239	NR_030330	693127		NR_030330	ENSG00000208032	MIR548A3	MIRN548A3	microRNA 548a-3	ncRNA
chr2-80874	chr2	73316392	73316707	+	5.69	315	intron (NM_015470, intron 1 of 4)	intron (NM_015470, intron 1 of 4)	-17584	NM_144579	94097	Hs.368171	NM_144579	ENSG00000144040	SFXN5	BBG-TCC	sideroflexin 5	protein-coding
chr2-64672	chr2	158103856	158104131	+	5.69	275	Intergenic	LTR54B|LTR|ERV1	-10347	NM_014568	11227	Hs.269027	NM_014568		GALNT5	GALNAC-T5|GALNACT5	polypeptide N-acetylgalactosaminyltransferase 5	protein-coding
chr14-6882	chr14	21724631	21724809	+	5.69	178	intron (NM_001077443, intron 1 of 7)	L2a|LINE|L2	12918	NM_001077443	3183	Hs.508848	NM_004500	ENSG00000092199	HNRNPC	C1|C2|HNRNP|HNRPC|SNRPC	heterogeneous nuclear ribonucleoprotein C (C1/C2)	protein-coding
chr1-57159	chr1	214469256	214469434	+	5.69	178	intron (NM_020197, intron 1 of 11)	intron (NM_020197, intron 1 of 11)	14780	NM_020197	56950	Hs.66170	NM_020197	ENSG00000143499	SMYD2	HSKM-B|KMT3C|ZMYND14	SET and MYND domain containing 2	protein-coding
chr1-181739	chr1	177278113	177278495	+	5.69	382	Intergenic	Intergenic	-42418	NR_126001
chr2-39834	chr2	95872612	95872790	+	5.69	178	Intergenic	LTR6A|LTR|ERV1	41539	NM_001291605	7549	Hs.590916	NM_021088	ENSG00000275111	ZNF2	A1-5|ZNF661|Zfp661	zinc finger protein 2	protein-coding
chr11-25606	chr11	77254198	77254376	+	5.69	178	Intergenic	Intergenic	-27847	NR_130930
chr8-34868	chr8	129867388	129867566	+	5.69	178	Intergenic	Intergenic	-290552	NR_121672	101927774	Hs.628730	NR_121672		LINC00824	LINC01263	long intergenic non-protein coding RNA 824	ncRNA
chr5-59999	chr5	146102371	146102648	+	5.69	277	intron (NM_001271899, intron 2 of 9)	L2c|LINE|L2	155839	NM_001271948	5521	Hs.627618	NM_181674	ENSG00000156475	PPP2R2B	B55BETA|PP2AB55BETA|PP2ABBETA|PP2APR55B|PP2APR55BETA|PR2AB55BETA|PR2ABBETA|PR2APR55BETA|PR52B|PR55-BETA|PR55BETA|SCA12	protein phosphatase 2, regulatory subunit B, beta	protein-coding
chr6-53606	chr6	52906672	52906907	+	5.69	235	intron (NM_014920, intron 1 of 13)	MER6A|DNA|TcMar-Tigger	19811	NM_014920	22858	Hs.417022	NM_014920	ENSG00000112144	ICK	ECO|LCK2|MRK	intestinal cell (MAK-like) kinase	protein-coding
chr16-25174	chr16	68335107	68335338	+	5.69	231	exon (NM_032178, exon 5 of 5)	exon (NM_032178, exon 5 of 5)	9646	NM_032178	84138	Hs.729520	NM_032178		SLC7A6OS	-	solute carrier family 7, member 6 opposite strand	protein-coding
chr7-34004	chr7	43612604	43612782	+	5.69	178	Intergenic	Intergenic	-9999	NM_004760	9263	Hs.709489	NM_004760	ENSG00000164543	STK17A	DRAK1	serine/threonine kinase 17a	protein-coding
chr11-63418	chr11	65895096	65895396	+	5.69	300	intron (NM_018026, intron 1 of 23)	intron (NM_018026, intron 1 of 23)	57422	NM_018026	55690	Hs.644326	NM_018026	ENSG00000175115	PACS1	MRD17	phosphofurin acidic cluster sorting protein 1	protein-coding
chr1-55998	chr1	98795566	98795744	+	5.69	178	Intergenic	Intergenic	119388	NR_046088	729987	Hs.683961	NR_046088	ENSG00000226053	LOC729987	-	uncharacterized LOC729987	ncRNA
chr3-118963	chr3	30480793	30481106	+	5.69	313	Intergenic	MIR3|SINE|MIR	-167045	NM_001024847	7048	Hs.82028	NM_003242	ENSG00000163513	TGFBR2	AAT3|FAA3|LDS1B|LDS2|LDS2B|MFS2|RIIC|TAAD2|TGFR-2|TGFbeta-RII	transforming growth factor beta receptor II	protein-coding
chr8-41359	chr8	135899191	135899369	+	5.69	178	Intergenic	Intergenic	37102	NR_125427	101927845	Hs.559609	NR_125427	ENSG00000251218	LOC101927845	-	uncharacterized LOC101927845	ncRNA
chr6-33401	chr6	11170090	11170268	+	5.69	178	Intergenic	L4|LINE|RTE	-58108	NM_207582	405754	Hs.631996	NM_207582	ENSG00000244476	ERVFRD-1	ERVFRDE1|GLLL6191|HERV-FRD|HERV-W/FRD|UNQ6191|envFRD	endogenous retrovirus group FRD, member 1	protein-coding
chr7-61035	chr7	130516944	130517265	+	5.69	321	Intergenic	Intergenic	44465	NR_029503	407021		NR_029503		MIR29A	MIRN29|MIRN29A|hsa-mir-29|hsa-mir-29a|miRNA29A|mir-29a	microRNA 29a	ncRNA
chr3-35379	chr3	134147171	134147349	+	5.69	178	Intergenic	AluSq2|SINE|Alu	-9409	NR_039951	100616281		NR_039951	ENSG00000263554	MIR4788	-	microRNA 4788	ncRNA
chr5-50856	chr5	59486124	59486395	+	5.69	271	intron (NM_001165899, intron 1 of 16)	intron (NM_001165899, intron 1 of 16)	-296638	NM_001104631	5144	Hs.117545	NM_006203	ENSG00000113448	PDE4D	ACRDYS2|DPDE3|HSPDE4D|PDE43|PDE4DN2|STRK1	phosphodiesterase 4D, cAMP-specific	protein-coding
chr7-27911	chr7	19597033	19597211	+	5.69	178	Intergenic	L1PA7|LINE|L1	147937	NR_036101	100422967		NR_036101	ENSG00000265932	MIR3146	mir-3146	microRNA 3146	ncRNA
chr5-73016	chr5	131431160	131431565	+	5.69	405	Intergenic	Intergenic	21877	NM_000758	1437	Hs.1349	NM_000758	ENSG00000164400	CSF2	GMCSF	colony stimulating factor 2 (granulocyte-macrophage)	protein-coding
chr7-30466	chr7	140328541	140328719	+	5.69	178	Intergenic	AluSz|SINE|Alu	-26288	NM_015689	27147	Hs.6385	NM_015689	ENSG00000146966	DENND2A	FAM31D|KIAA1277	DENN/MADD domain containing 2A	protein-coding
chr11-42001	chr11	87581510	87581778	+	5.69	268	Intergenic	Intergenic	326991	NM_022337	23682	Hs.591975	NM_022337	ENSG00000123892	RAB38	NY-MEL-1|rrGTPbp	RAB38, member RAS oncogene family	protein-coding
chr3-34833	chr3	58544556	58544734	+	5.69	178	Intergenic	AluSz6|SINE|Alu	18846	NM_001076778	11170	Hs.506357	NM_007177	ENSG00000168309	FAM107A	DRR1|TU3A	family with sequence similarity 107, member A	protein-coding
chr4-28004	chr4	157091007	157091276	+	5.69	269	Intergenic	LTR33A_|LTR|ERVL	-216093	NM_001334	1519	Hs.75262	NM_001334	ENSG00000256043	CTSO	CTSO1	cathepsin O	protein-coding
chr11-52457	chr11	2954284	2954553	+	5.56	269	Intergenic	Intergenic	-3768	NM_003311	7262	Hs.154036	NM_003311	ENSG00000181649	PHLDA2	BRW1C|BWR1C|HLDA2|IPL|TSSC3	pleckstrin homology-like domain, family A, member 2	protein-coding
chrX-18473	chrX	44763662	44763964	+	5.56	302	intron (NM_001291421, intron 2 of 26)	L1M4|LINE|L1	31392	NM_021140	7403	Hs.522616	NM_021140	ENSG00000147050	KDM6A	KABUK2|UTX|bA386N14.2	lysine (K)-specific demethylase 6A	protein-coding
chr7-75585	chr7	92330834	92331156	+	5.56	322	intron (NM_001145306, intron 4 of 7)	AluY|SINE|Alu	-111287	NR_109929	257415	Hs.18564	NM_152789	ENSG00000234545	FAM133B	-	family with sequence similarity 133, member B	protein-coding
chr3-105890	chr3	55697229	55697557	+	5.56	328	intron (NR_132749, intron 16 of 17)	MIR3|SINE|MIR	-3896	NR_024615	711	Hs.667161	NR_024615	ENSG00000281708	ERC2-IT1	C1orf1|C3orf51|Po42	ERC2 intronic transcript 1	ncRNA
chr6-50983	chr6	71959193	71959472	+	5.56	279	Intergenic	Intergenic	-39145	NM_024576	79627	Hs.648434	NM_024576		OGFRL1	dJ331H24.1	opioid growth factor receptor-like 1	protein-coding
chr4-62077	chr4	88157112	88157385	+	5.56	273	Intergenic	Intergenic	-15488	NM_001292007	57563	Hs.106601	NM_020803	ENSG00000145332	KLHL8	-	kelch-like family member 8	protein-coding
chr2-55324	chr2	235410064	235410295	+	5.56	231	Intergenic	Intergenic	-4482	NM_001282431	10123	Hs.111554	NM_005737	ENSG00000188042	ARL4C	ARL7|LAK	ADP-ribosylation factor like GTPase 4C	protein-coding
chrX-12524	chrX	80020064	80020384	+	5.56	320	intron (NM_153252, intron 6 of 40)	L1MD2|LINE|L1	45009	NM_153252	254065	Hs.147027	NM_153252	ENSG00000165288	BRWD3	BRODL|MRX93	bromodomain and WD repeat domain containing 3	protein-coding
chr6-69543	chr6	31618672	31618900	+	5.56	228	intron (NM_080702, intron 2 of 24).5	intron (NM_080702, intron 2 of 24).5	1384	NM_001098534	7917	Hs.440900	NM_004639	ENSG00000204463	BAG6	BAG-6|BAT3|D6S52E|G3	BCL2 associated athanogene 6	protein-coding
chr4-15218	chr4	103562242	103562420	+	5.56	178	intron (NM_005908, intron 13 of 16)	intron (NM_005908, intron 13 of 16)	119820	NM_005908	4126	Hs.480415	NM_005908	ENSG00000109323	MANBA	MANB1	mannosidase, beta A, lysosomal	protein-coding
chr3-70092	chr3	45693392	45693663	+	5.56	271	intron (NM_014240, intron 2 of 7)	AluSz6|SINE|Alu	36847	NR_033947	644714	Hs.712889	NR_033947		LIMD1-AS1	-	LIMD1 antisense RNA 1	ncRNA
chr1-77594	chr1	4711267	4711491	+	5.56	224	Intergenic	Intergenic	-3726	NM_001042478	55966	Hs.12473	NM_018836	ENSG00000196581	AJAP1	MOT8|SHREW-1|SHREW1	adherens junctions associated protein 1	protein-coding
chr19-17108	chr19	49458993	49459171	+	5.56	178	exon (NM_001291429, exon 2 of 4)	exon (NM_001291429, exon 2 of 4)	965	NR_027882	581	Hs.624291	NM_004324	ENSG00000087088	BAX	BCL2L4	BCL2-associated X protein	protein-coding
chr11-26378	chr11	47290630	47290808	+	5.56	178	promoter-TSS (NM_130476)	promoter-TSS (NM_130476)	-208	NM_130470	8567	Hs.82548	NM_003682	ENSG00000110514	MADD	DENN|IG20|RAB3GEP	MAP-kinase activating death domain	protein-coding
chr12-80428	chr12	111880262	111880586	+	5.56	324	intron (NM_001291424, intron 1 of 6)	intron (NM_001291424, intron 1 of 6)	7758	NM_001291424	10019	Hs.506784	NM_005475	ENSG00000111252	SH2B3	IDDM20|LNK	SH2B adaptor protein 3	protein-coding
chr19-14868	chr19	13508989	13509167	+	5.56	178	intron (NM_000068, intron 3 of 46)	AluSq2|SINE|Alu	108196	NM_001127221	773	Hs.501632	NM_000068	ENSG00000141837	CACNA1A	APCA|BI|CACNL1A4|CAV2.1|EA2|FHM|HPCA|MHP|MHP1|SCA6	calcium channel, voltage-dependent, P/Q type, alpha 1A subunit	protein-coding
chr13-22041	chr13	43669694	43669947	+	5.56	253	intron (NM_013238, intron 5 of 5)	L2|LINE|L2	-17481	NR_047013	100874159	Hs.633241	NR_047013		LINC00400	-	long intergenic non-protein coding RNA 400	ncRNA
chr3-38829	chr3	100784335	100784513	+	5.56	178	Intergenic	Intergenic	-72090	NM_015429	25890	Hs.477015	NM_015429	ENSG00000154175	ABI3BP	NESHBP|TARSH	ABI family, member 3 (NESH) binding protein	protein-coding
chr2-80021	chr2	38333913	38334170	+	5.56	257	Intergenic	Intergenic	-24206	NR_027252	285154	Hs.353894	NM_173652	ENSG00000232973	CYP1B1-AS1	C2orf58	CYP1B1 antisense RNA 1	ncRNA
chr8-46077	chr8	90410713	90410891	+	5.56	178	Intergenic	Intergenic	359137	NR_125822	101929709	Hs.651324	NR_125822	ENSG00000251136	LOC101929709	-	uncharacterized LOC101929709	ncRNA
chr13-12765	chr13	111268942	111269164	+	5.56	222	intron (NM_018210, intron 1 of 9)	MIRb|SINE|MIR	1122	NM_018210	55739	Hs.408324	NM_018210	ENSG00000213995	CARKD	LP3298	carbohydrate kinase domain containing	protein-coding
chr3-39294	chr3	170406561	170406739	+	5.56	178	Intergenic	LTR7|LTR|ERV1	-102787	NM_020949	57709	Hs.596660	NM_020949	ENSG00000013293	SLC7A14	PPP1R142	solute carrier family 7, member 14	protein-coding
chr17-72054	chr17	15153835	15154164	+	5.56	329	TTS (NR_039884)	TTS (NR_039884)	1014	NR_039884	100616125		NR_039884	ENSG00000265110	MIR4731	-	microRNA 4731	ncRNA
chr10-98916	chr10	48601051	48601351	+	5.56	300	Intergenic	Intergenic	-162063	NM_004962	2662	Hs.2171	NM_004962	ENSG00000266524	GDF10	BMP-3b|BMP3B	growth differentiation factor 10	protein-coding
chr19-26233	chr19	18429531	18429802	+	5.56	271	intron (NM_012321, intron 1 of 4)	intron (NM_012321, intron 1 of 4)	4335	NM_012321	25804	Hs.515255	NM_012321	ENSG00000130520	LSM4	GRP|YER112W	LSM4 homolog, U6 small nuclear RNA and mRNA degradation associated	protein-coding
chr16-12014	chr16	69834845	69835023	+	5.56	178	intron (NM_007014, intron 5 of 24)	AluSx1|SINE|Alu	-37706	NM_001270453	11060	Hs.408458	NM_007014	ENSG00000198373	WWP2	AIP2|WWp2-like	WW domain containing E3 ubiquitin protein ligase 2	protein-coding
chr5-51860	chr5	109079239	109079523	+	5.56	284	intron (NM_002372, intron 4 of 21)	intron (NM_002372, intron 4 of 21)	54314	NM_002372	4124	Hs.432822	NM_002372		MAN2A1	AMan II|GOLIM7|MANA2|MANII	mannosidase, alpha, class 2A, member 1	protein-coding
chr10-62350	chr10	33519073	33519321	+	5.56	248	intron (NR_045259, intron 5 of 15)	intron (NR_045259, intron 5 of 15)	104636	NM_001024628	8829	Hs.131704	NM_003873	ENSG00000099250	NRP1	BDCA4|CD304|NP1|NRP|VEGF165R	neuropilin 1	protein-coding
chr2-32945	chr2	47401857	47402035	+	5.56	178	promoter-TSS (NM_001305626)	promoter-TSS (NM_001305626)	-600	NM_001305626
chr9-14386	chr9	74977113	74977291	+	5.56	178	intron (NM_001102421, intron 1 of 5)	intron (NM_001102421, intron 1 of 5)	2306	NM_001278245	7763	Hs.406096	NM_006007	ENSG00000107372	ZFAND5	ZA20D2|ZFAND5A|ZNF216	zinc finger, AN1-type domain 5	protein-coding
chr6-112502	chr6	30646964	30647301	+	5.56	337	exon (NM_133471, exon 2 of 3).7	exon (NM_133471, exon 2 of 3).7	-6302	NM_001164239	8449	Hs.485060	NM_003587	ENSG00000204560	DHX16	DBP2|DDX16|PRO2014|PRP8|PRPF2|Prp2	DEAH (Asp-Glu-Ala-His) box polypeptide 16	protein-coding
chr15-26231	chr15	62401736	62402019	+	5.56	283	Intergenic	Intergenic	42701	NM_207322	145741	Hs.202656	NM_207322	ENSG00000198535	C2CD4A	FAM148A|NLF1	C2 calcium-dependent domain containing 4A	protein-coding
chr7-74790	chr7	64844001	64844342	+	5.56	341	intron (NM_001287534, intron 1 of 1)	MER21C|LTR|ERVL	5459	NM_001287533	168374	Hs.9521	NM_007139	ENSG00000146757	ZNF92	HEL-203|HPF12|HTF12|TF12	zinc finger protein 92	protein-coding
chr3-103278	chr3	189682929	189683245	+	5.56	316	intron (NM_018192, intron 13 of 14)	intron (NM_018192, intron 13 of 14)	135376	NR_030642	100126340		NR_030642	ENSG00000216058	MIR944	MIRN944|hsa-mir-944|mir-944	microRNA 944	ncRNA
chr3-56268	chr3	15684302	15684529	+	5.56	227	TTS (NM_001281726)	TTS (NM_001281726)	40939	NM_001281725	686	Hs.517830	NM_000060	ENSG00000169814	BTD	-	biotinidase	protein-coding
chr1-93516	chr1	210008574	210008805	+	5.56	231	intron (NM_014388, intron 5 of 11)	intron (NM_014388, intron 5 of 11)	7377	NM_014388	27042	Hs.194754	NM_014388	ENSG00000117597	DIEXF	C1orf107|DEF|DJ434O14.5|UTP25	digestive organ expansion factor homolog (zebrafish)	protein-coding
chr5-52230	chr5	129831564	129831844	+	5.56	280	Intergenic	MLT2B4|LTR|ERVL	591181	NM_175856	337876	Hs.213137	NM_175856	ENSG00000198108	CHSY3	CHSY2|CSS3	chondroitin sulfate synthase 3	protein-coding
chr10-90037	chr10	97068177	97068419	+	5.56	242	Intergenic	Intergenic	-17393	NM_020992	9124	Hs.368525	NM_020992	ENSG00000107438	PDLIM1	CLIM1|CLP-36|CLP36|HEL-S-112|hCLIM1	PDZ and LIM domain 1	protein-coding
chr11-38909	chr11	29477041	29477263	+	5.56	222	Intergenic	Intergenic	526788	NR_132652
chr17-27259	chr17	62647910	62648088	+	5.56	178	intron (NM_022739, intron 1 of 18)	AluJr|SINE|Alu	10387	NM_022739	64750	Hs.515011	NM_022739		SMURF2	-	SMAD specific E3 ubiquitin protein ligase 2	protein-coding
chr2-67403	chr2	69533468	69533746	+	5.56	278	Intergenic	Intergenic	80779	NM_002056	2673	Hs.580300	NM_002056	ENSG00000198380	GFPT1	CMS12|CMSTA1|GFA|GFAT|GFAT 1|GFAT1|GFAT1m|GFPT|GFPT1L|MSLG	glutamine--fructose-6-phosphate transaminase 1	protein-coding
chr3-114773	chr3	100753499	100753797	+	5.56	298	Intergenic	L1PA15|LINE|L1	-41314	NM_015429	25890	Hs.477015	NM_015429	ENSG00000154175	ABI3BP	NESHBP|TARSH	ABI family, member 3 (NESH) binding protein	protein-coding
chr14-23642	chr14	69543617	69543921	+	5.56	304	intron (NM_001284207, intron 6 of 8)	intron (NM_001284207, intron 6 of 8)	75547	NM_001284207	8816	Hs.509780	NM_003861	ENSG00000139990	DCAF5	BCRG2|BCRP2|D14S1461E|WDR22	DDB1 and CUL4 associated factor 5	protein-coding
chr9-18913	chr9	111204725	111204903	+	5.56	178	Intergenic	Intergenic	413461	NM_006686	10880	Hs.534390	NM_006686		ACTL7B	Tact1	actin-like 7B	protein-coding
chr17-77370	chr17	39259479	39259798	+	5.56	319	Intergenic	MSTD|LTR|ERVL-MaLR	-2003	NM_001146041	100132386	Hs.307018	NM_001146041	ENSG00000212722	KRTAP4-9	KAP4.9	keratin associated protein 4-9	protein-coding
chr2-95474	chr2	234397167	234397446	+	5.56	279	intron (NM_018218, intron 26 of 30)	AluJr|SINE|Alu	76930	NM_018218	55230	Hs.96513	NM_018218	ENSG00000085982	USP40	-	ubiquitin specific peptidase 40	protein-coding
chr2-34283	chr2	227339498	227339676	+	5.56	178	Intergenic	LTR16A|LTR|ERVL	183922	NR_049887	100847053		NR_049887	ENSG00000263363	MIR5702	-	microRNA 5702	ncRNA
chr8-115357	chr8	53738567	53738907	+	5.56	340	Intergenic	L2|LINE|L2	-111711	NM_001083617	9821	Hs.196102	NM_014781	ENSG00000023287	RB1CC1	ATG17|CC1|FIP200|PPP1R131	RB1-inducible coiled-coil 1	protein-coding
chr4-47074	chr4	112563958	112564205	+	5.56	247	Intergenic	Intergenic	-502472	NM_152400	132720	Hs.23439	NM_152400		C4orf32	-	chromosome 4 open reading frame 32	protein-coding
chr22-23604	chr22	42336333	42336696	+	5.43	363	promoter-TSS (NM_001110215)	promoter-TSS (NM_001110215)	-291	NM_001110215	79019	Hs.208912	NM_024053	ENSG00000100162	CENPM	C22orf18|CENP-M|PANE1	centromere protein M	protein-coding
chr5-27023	chr5	35693690	35693913	+	5.43	223	intron (NM_024867, intron 12 of 36)	MIR3|SINE|MIR	75812	NM_024867	79925	Hs.298863	NM_024867	ENSG00000152582	SPEF2	CT122|KPL2	sperm flagellar 2	protein-coding
chr1-127661	chr1	201677963	201678246	+	5.43	283	intron (NR_046696, intron 2 of 2)	AluJb|SINE|Alu	-10532	NR_049823	100847050		NR_049823	ENSG00000264802	MIR5191	-	microRNA 5191	ncRNA
chr4-26268	chr4	154092236	154092460	+	5.43	224	intron (NM_001130067, intron 1 of 11)	intron (NM_001130067, intron 1 of 11)	18078	NM_001130067	23321	Hs.435711	NM_015271	ENSG00000109654	TRIM2	CMT2R|RNF86	tripartite motif containing 2	protein-coding
chr3-116926	chr3	182041437	182041756	+	5.43	319	Intergenic	L2a|LINE|L2	162554	NR_040105	401103	Hs.591304	NR_040105	ENSG00000241098	FLJ46066	-	uncharacterized LOC401103	ncRNA
chr3-41419	chr3	183562868	183563046	+	5.43	178	intron (NM_018622, intron 4 of 9)	intron (NM_018622, intron 4 of 9)	-19564	NM_024871	79929	Hs.478465	NM_024871	ENSG00000180834	MAP6D1	MAPO6D1|SL21	MAP6 domain containing 1	protein-coding
chr12-59631	chr12	46125968	46126271	+	5.43	303	intron (NM_152641, intron 3 of 20)	intron (NM_152641, intron 3 of 20)	2499	NM_152641	196528	Hs.317304	NM_152641	ENSG00000189079	ARID2	BAF200|p200	AT rich interactive domain 2 (ARID, RFX-like)	protein-coding
chr3-115689	chr3	133753320	133753650	+	5.43	330	Intergenic	Intergenic	-4565	NM_005630	6578	Hs.518270	NM_005630	ENSG00000174640	SLCO2A1	MATR1|OATP2A1|PGT|PHOAR2|SLC21A2	solute carrier organic anion transporter family, member 2A1	protein-coding
chr17-74399	chr17	60212029	60212303	+	5.43	274	Intergenic	Intergenic	-69523	NM_005121	9969	Hs.282678	NM_005121	ENSG00000108510	MED13	ARC250|DRIP250|HSPC221|THRAP1|TRAP240	mediator complex subunit 13	protein-coding
chr18-15382	chr18	24062280	24062574	+	5.43	294	intron (NM_001136205, intron 2 of 4)	intron (NM_001136205, intron 2 of 4)	59468	NR_110762	100506787	Hs.734746	NR_110762		LINC01543	-	long intergenic non-protein coding RNA 1543	ncRNA
chr2-101330	chr2	225678037	225678316	+	5.43	279	intron (NM_014689, intron 31 of 55)	AluSz6|SINE|Alu	133606	NM_001290263	55619	Hs.46578	NM_014689	ENSG00000135905	DOCK10	DRIP2|Nbla10300|ZIZ3	dedicator of cytokinesis 10	protein-coding
chr7-48436	chr7	91545976	91546217	+	5.43	241	Intergenic	AluY|SINE|Alu	-24093	NM_005751	10142	Hs.651221	NM_005751	ENSG00000127914	AKAP9	AKAP-9|AKAP350|AKAP450|CG-NAP|HYPERION|LQT11|MU-RMS-40.16A|PPP1R45|PRKA9|YOTIAO	A kinase (PRKA) anchor protein 9	protein-coding
chr6-59704	chr6	72112382	72112632	+	5.43	250	TTS (NR_029504)	TTS (NR_029504)	817	NR_029504	407029		NR_029504	ENSG00000207827	MIR30A	MIRN30A|mir-30a	microRNA 30a	ncRNA
chr4-29563	chr4	125123445	125123720	+	5.43	275	Intergenic	Intergenic	356007	NR_110838	101927087	Hs.518966	NR_110838	ENSG00000261083	LOC101927087	-	uncharacterized LOC101927087	ncRNA
chr11-53462	chr11	60691179	60691411	+	5.43	232	promoter-TSS (NM_178031)	promoter-TSS (NM_178031)	-618	NM_178031	54972	Hs.118552	NM_017870	ENSG00000006118	TMEM132A	GBP|HSPA5BP1	transmembrane protein 132A	protein-coding
chr10-41864	chr10	15242285	15242463	+	5.43	178	Intergenic	AluJr|SINE|Alu	-31665	NM_001308295
chr4-17692	chr4	153780894	153781072	+	5.43	178	intron (NM_001287431, intron 2 of 8)	intron (NM_001287431, intron 2 of 8)	79894	NM_001025593	27236	Hs.416089	NM_014447	ENSG00000164144	ARFIP1	HSU52521	ADP-ribosylation factor interacting protein 1	protein-coding
chr1-119417	chr1	151512883	151513165	+	5.43	282	intron (NM_001126337, intron 1 of 11)	CpG	239	NM_001301317	7286	Hs.489922	NM_020127	ENSG00000143367	TUFT1	-	tuftelin 1	protein-coding
chr5-45369	chr5	97444973	97445200	+	5.43	227	Intergenic	Intergenic	604686	NR_105028	102546227	Hs.582516	NR_105028	ENSG00000250331	LINC01340	-	long intergenic non-protein coding RNA 1340	ncRNA
chr2-56644	chr2	75868837	75869107	+	5.43	270	Intergenic	MLT1F2|LTR|ERVL-MaLR	-4937	NM_014763	9801	Hs.44024	NM_014763		MRPL19	L19mt|MRP-L15|MRP-L19|MRPL15|RLX1|RPML15	mitochondrial ribosomal protein L19	protein-coding
chr2-62828	chr2	28111152	28111421	+	5.43	269	intron (NM_001287580, intron 1 of 8)	AluSq2|SINE|Alu	1977	NM_022128	64080	Hs.11916	NM_022128		RBKS	RBSK	ribokinase	protein-coding
chr2-69125	chr2	192730375	192730652	+	5.43	277	Intergenic	L3|LINE|CR1	-18507	NM_004657	8436	Hs.26530	NM_004657	ENSG00000168497	SDPR	CAVIN2|PS-p68|SDR|cavin-2	serum deprivation response	protein-coding
chr15-41089	chr15	64200731	64201097	+	5.43	366	intron (NM_014326, intron 11 of 11)	intron (NM_014326, intron 11 of 11)	-19559	NR_120344	101928988	Hs.673214	NR_120344	ENSG00000259351	LOC101928988	-	uncharacterized LOC101928988	ncRNA
chr19-17597	chr19	17417708	17417886	+	5.43	178	TTS (NM_023937)	TTS (NM_023937)	1320	NM_023937	64981	Hs.515242	NM_023937	ENSG00000130312	MRPL34	L34mt	mitochondrial ribosomal protein L34	protein-coding
chr2-103011	chr2	36710796	36711064	+	5.43	268	intron (NM_016441, intron 7 of 16)	intron (NM_016441, intron 7 of 16)	114402	NM_005102	9637	Hs.258563	NM_005102	ENSG00000171055	FEZ2	HUM3CL	fasciculation and elongation protein zeta 2 (zygin II)	protein-coding
chr7-55874	chr7	32243610	32243890	+	5.43	280	intron (NM_001191058, intron 2 of 18)	MER44C|DNA|TcMar-Tigger	95266	NM_001191058	5137	Hs.290550	NM_005020	ENSG00000154678	PDE1C	Hcam3|cam-PDE 1C|hCam-3	phosphodiesterase 1C, calmodulin-dependent 70kDa	protein-coding
chr17-62288	chr17	40821507	40821795	+	5.43	288	intron (NR_073574, intron 11 of 12)	intron (NR_073574, intron 11 of 12)	6457	NR_073574	79990	Hs.632251	NM_024927	ENSG00000068137	PLEKHH3	-	pleckstrin homology domain containing, family H (with MyTH4 domain) member 3	protein-coding
chr4-31334	chr4	105046193	105046427	+	5.43	234	Intergenic	L1MA1|LINE|L1	-365812	NR_125926
chr17-53565	chr17	41143182	41143499	+	5.43	317	exon (NM_173079, exon 5 of 5)	exon (NM_173079, exon 5 of 5)	-7106	NM_000988	6155	Hs.514196	NM_000988	ENSG00000131469	RPL27	L27	ribosomal protein L27	protein-coding
chr11-44708	chr11	131784502	131784774	+	5.43	272	intron (NM_001144059, intron 1 of 5)	intron (NM_001144059, intron 1 of 5)	3926	NM_016522	50863	Hs.504352	NM_016522	ENSG00000182667	NTM	HNT|IGLON2|NTRI	neurotrimin	protein-coding
chr17-63926	chr17	74698237	74698542	+	5.43	305	intron (NM_001008528, intron 1 of 3)	AluJr|SINE|Alu	7290	NR_130926
chr3-137175	chr3	38244993	38245318	+	5.43	325	intron (NM_005109, intron 4 of 17)	L1M1|LINE|L1	38129	NM_005109	9943	Hs.475970	NM_005109	ENSG00000172939	OXSR1	OSR1	oxidative stress responsive 1	protein-coding
chr19-21905	chr19	44022399	44022621	+	5.43	222	intron (NM_014297, intron 3 of 6)	FLAM_C|SINE|Alu	8886	NM_014297	23474	Hs.7486	NM_014297	ENSG00000105755	ETHE1	HSCO|YF13H12	ethylmalonic encephalopathy 1	protein-coding
chr11-50276	chr11	35001014	35001292	+	5.43	278	intron (NM_001135024, intron 8 of 10)	intron (NM_001135024, intron 8 of 10)	37769	NR_039836	100616437		NR_039836	ENSG00000251862	MIR1343	-	microRNA 1343	ncRNA
chr6-41113	chr6	20570622	20570800	+	5.43	178	intron (NM_017774, intron 4 of 15)	AluSx1|SINE|Alu	36023	NM_017774	54901	Hs.657604	NM_017774	ENSG00000145996	CDKAL1	-	CDK5 regulatory subunit associated protein 1-like 1	protein-coding
chr5-51774	chr5	101918048	101918336	+	5.43	288	intron (NR_047462, intron 1 of 1)	L2c|LINE|L2	1120	NR_047462	100861468	Hs.519483	NR_047462	ENSG00000250958	LINC00492	-	long intergenic non-protein coding RNA 492	ncRNA
chr12-33067	chr12	24755595	24755868	+	5.43	273	Intergenic	Intergenic	-18629	NR_029451	144360	Hs.350668	NM_144667	ENSG00000197503	LINC00477	C12orf67|FAM191B	long intergenic non-protein coding RNA 477	ncRNA
chr20-7656	chr20	32889693	32889871	+	5.43	178	intron (NM_001161766, intron 1 of 9)	intron (NM_001161766, intron 1 of 9)	1433	NM_000687	191	Hs.388004	NM_000687	ENSG00000101444	AHCY	SAHH|adoHcyase	adenosylhomocysteinase	protein-coding
chr1-147751	chr1	66972726	66973032	+	5.43	306	Intergenic	L2c|LINE|L2	-26373	NM_001308203
chr7-28842	chr7	127950793	127950971	+	5.43	178	exon (NM_001166135, exon 15 of 15)	exon (NM_001166135, exon 15 of 15)	-3066	NR_046216	157247	Hs.552129	NM_175880		MGC27345	-	uncharacterized protein MGC27345	ncRNA
chrX-23187	chrX	18873202	18873527	+	5.43	325	Intergenic	L1MEd|LINE|L1	-35050	NR_029379	100132163	Hs.607628	NR_029379		PHKA2-AS1	-	PHKA2 antisense RNA 1	ncRNA
chr18-17840	chr18	42954748	42955026	+	5.43	278	intron (NM_001242692, intron 1 of 20)	intron (NM_001242692, intron 1 of 20)	132114	NR_110899	101927980	Hs.591058	NR_110899		SLC14A2-AS1	-	SLC14A2 antisense RNA 1	ncRNA
chr2-115194	chr2	216294593	216294947	+	5.43	354	intron (NM_001306129, intron 5 of 46)	intron (NM_001306129, intron 5 of 46)	6021	NM_054034	2335	Hs.203717	NM_002026	ENSG00000115414	FN1	CIG|ED-B|FINC|FN|FNZ|GFND|GFND2|LETS|MSF	fibronectin 1	protein-coding
chr9-29915	chr9	7056728	7056966	+	5.43	238	intron (NM_015061, intron 17 of 21)	intron (NM_015061, intron 17 of 21)	299206	NM_001304340
chr17-28545	chr17	62496699	62496877	+	5.43	178	TTS (NR_039969)	TTS (NR_039969)	169	NR_039891	100616387		NR_039891	ENSG00000265695	MIR3064	-	microRNA 3064	ncRNA
chrX-19763	chrX	21187708	21187989	+	5.43	281	Intergenic	MIRb|SINE|MIR	-204688	NM_001168648	22866	Hs.555917	NM_014927	ENSG00000149970	CNKSR2	CNK2|KSR2|MAGUIN	connector enhancer of kinase suppressor of Ras 2	protein-coding
chr1-128832	chr1	227917291	227917574	+	5.43	283	intron (NR_024486, intron 1 of 1)	intron (NR_024486, intron 1 of 1)	1192	NR_024486	100130093	Hs.745334	NR_024485	ENSG00000143740	LOC100130093	-	uncharacterized LOC100130093	ncRNA
chr11-72282	chr11	102478416	102478724	+	5.43	308	intron (NM_004771, intron 5 of 9)	intron (NM_004771, intron 5 of 9)	17493	NM_004771	9313	Hs.591946	NM_004771	ENSG00000137674	MMP20	AI2A2|MMP-20	matrix metallopeptidase 20	protein-coding
chr1-136883	chr1	245988548	245988800	+	5.43	252	intron (NM_022743, intron 10 of 11)	intron (NM_022743, intron 10 of 11)	592040	NM_022743	64754	Hs.567571	NM_022743	ENSG00000185420	SMYD3	KMT3E|ZMYND1|ZNFN3A1|bA74P14.1	SET and MYND domain containing 3	protein-coding
chr4-42034	chr4	180294131	180294408	+	5.43	277	Intergenic	MLT1E-int|LTR|ERVL-MaLR	-1465179	NR_108092	101928656	Hs.508131	NR_108092	ENSG00000251504	LINC01099	-	long intergenic non-protein coding RNA 1099	ncRNA
chr12-73999	chr12	83620675	83620990	+	5.43	315	Intergenic	L1PA7|LINE|L1	539898	NM_152588	160335	Hs.577775	NM_152588	ENSG00000179104	TMTC2	IBDBP1	transmembrane and tetratricopeptide repeat containing 2	protein-coding
chr14-17959	chr14	46181788	46182029	+	5.43	241	Intergenic	L2a|LINE|L2	-351454	NR_102701	100506412	Hs.207545	NR_102699	ENSG00000258700	LINC00871	-	long intergenic non-protein coding RNA 871	ncRNA
chr9-30765	chr9	101265247	101265532	+	5.43	285	intron (NM_005458, intron 3 of 18)	intron (NM_005458, intron 3 of 18)	206090	NM_005458	9568	Hs.198612	NM_005458	ENSG00000136928	GABBR2	GABABR2|GPR51|GPRC3B|HG20|HRIHFB2099	gamma-aminobutyric acid (GABA) B receptor, 2	protein-coding
chr2-48916	chr2	227077824	227078002	+	5.43	178	Intergenic	Intergenic	70403	NR_046102	646736	Hs.712836	NR_046102		LOC646736	-	uncharacterized LOC646736	ncRNA
chr11-35477	chr11	60727953	60728176	+	5.43	223	Intergenic	MER39B|LTR|ERV1	-8807	NR_027391	51296	Hs.237856	NM_016582	ENSG00000110446	SLC15A3	OCTP|PHT2|PTR3	solute carrier family 15 (oligopeptide transporter), member 3	protein-coding
chr2-34749	chr2	28201215	28201393	+	5.43	178	intron (NM_199191, intron 3 of 11)	MSTB|LTR|ERVL-MaLR	-17930	NR_036230	100422965		NR_036230	ENSG00000265321	MIR4263	-	microRNA 4263	ncRNA
chr15-48738	chr15	101222619	101223004	+	5.43	385	Intergenic	Intergenic	80056	NM_198243	140460	Hs.31845	NM_024708	ENSG00000183475	ASB7	-	ankyrin repeat and SOCS box containing 7	protein-coding
chr2-88491	chr2	205528494	205528760	+	5.43	266	intron (NM_057177, intron 1 of 21)	intron (NM_057177, intron 1 of 21)	118111	NM_205863	117583	Hs.657382	NM_057177	ENSG00000116117	PARD3B	ALS2CR19|PAR3B|PAR3L|PAR3beta	par-3 family cell polarity regulator beta	protein-coding
chr2-95174	chr2	226940138	226940450	+	5.43	312	Intergenic	LTR28|LTR|ERV1	-67216	NR_046102	646736	Hs.712836	NR_046102		LOC646736	-	uncharacterized LOC646736	ncRNA
chr17-45794	chr17	2859122	2859390	+	5.43	268	intron (NM_015085, intron 3 of 24)	L1MB5|LINE|L1	9933	NR_110818	101927911	Hs.626373	NR_110818	ENSG00000262884	LOC101927911	-	uncharacterized LOC101927911	ncRNA
chr8-57441	chr8	60605800	60606051	+	5.31	251	Intergenic	Intergenic	-574158	NM_014729	9760	Hs.491805	NM_014729	ENSG00000198846	TOX	TOX1	thymocyte selection-associated high mobility group box	protein-coding
chr4-44623	chr4	152407392	152407710	+	5.31	318	intron (NM_001109977, intron 3 of 13)	MER5A|DNA|hAT-Charlie	77153	NM_001109977	729830	Hs.633810	NM_001109977	ENSG00000164142	FAM160A1	-	family with sequence similarity 160, member A1	protein-coding
chr3-41699	chr3	10291858	10292036	+	5.31	178	intron (NM_014760, intron 2 of 7)	intron (NM_014760, intron 2 of 7)	1770	NM_014760	9797	Hs.475401	NM_014760	ENSG00000157014	TATDN2	-	TatD DNase domain containing 2	protein-coding
chr3-45501	chr3	153621062	153621240	+	5.31	178	Intergenic	Intergenic	-217641	NM_001251962	26084	Hs.240845	NM_015595	ENSG00000114790	ARHGEF26	CSGEF|HMFN1864|SGEF	Rho guanine nucleotide exchange factor 26	protein-coding
chr20-9505	chr20	3140017	3140195	+	5.31	178	intron (NM_021826, intron 1 of 1)	MIRb|SINE|MIR	426	NM_021826	60493	Hs.741168	NM_021826	ENSG00000215251	FASTKD5	dJ1187M17.5	FAST kinase domains 5	protein-coding
chr10-42829	chr10	97021299	97021477	+	5.31	178	intron (NM_020992, intron 4 of 6)	intron (NM_020992, intron 4 of 6)	29517	NM_020992	9124	Hs.368525	NM_020992	ENSG00000107438	PDLIM1	CLIM1|CLP-36|CLP36|HEL-S-112|hCLIM1	PDZ and LIM domain 1	protein-coding
chr7-34899	chr7	128866625	128866803	+	5.31	178	intron (NM_001130720, intron 1 of 16)	intron (NM_001130720, intron 1 of 16)	1859	NM_001130720	23382	Hs.600789	NM_015328	ENSG00000158467	AHCYL2	ADOHCYASE3|IRBIT2	adenosylhomocysteinase-like 2	protein-coding
chr3-39472	chr3	188398859	188399037	+	5.31	178	intron (NM_005578, intron 6 of 10)	AluSc|SINE|Alu	-7621	NR_029502	407020		NR_029502	ENSG00000207651	MIR28	MIRN28|hsa-mir-28|miR-28	microRNA 28	ncRNA
chr4-31753	chr4	140593859	140594101	+	5.31	242	intron (NM_001204367, intron 1 of 4)	AluSz|SINE|Alu	7058	NM_001204366	4258	Hs.81874	NM_002413	ENSG00000085871	MGST2	GST2|MGST-II	microsomal glutathione S-transferase 2	protein-coding
chr2-69800	chr2	227198306	227198551	+	5.31	245	Intergenic	MSTA|LTR|ERVL-MaLR	190918	NR_046102	646736	Hs.712836	NR_046102		LOC646736	-	uncharacterized LOC646736	ncRNA
chr1-127031	chr1	178579659	178579906	+	5.31	247	Intergenic	Intergenic	-67102	NR_039622	100616328		NR_039622	ENSG00000266417	MIR4424	-	microRNA 4424	ncRNA
chr2-95849	chr2	1796304	1796593	+	5.31	289	intron (NM_015025, intron 23 of 24)	AluSz|SINE|Alu	-48129	NM_012293	7837	Hs.332197	NM_012293	ENSG00000130508	PXDN	COPOA|D2S448|D2S448E|MG50|PRG2|PXN|VPO	peroxidasin	protein-coding
chr17-82604	chr17	44227593	44227890	+	5.31	297	intron (NM_015443, intron 2 of 14)	intron (NM_015443, intron 2 of 14)	42425	NM_001193466	284058	Hs.648744	NM_015443	ENSG00000120071	KANSL1	CENP-36|KDVS|KIAA1267|MSL1v1|NSL1|hMSL1v1	KAT8 regulatory NSL complex subunit 1	protein-coding
chr12-52021	chr12	6576916	6577244	+	5.31	328	intron (NM_001297438, intron 1 of 4)	THE1A-int|LTR|ERVL-MaLR	2985	NM_199245	6843	Hs.20021	NM_014231	ENSG00000139190	VAMP1	SPAX1|SYB1|VAMP-1	vesicle associated membrane protein 1	protein-coding
chr9-38927	chr9	84635395	84635690	+	5.31	295	Intergenic	Intergenic	31855	NM_001001670	389763	Hs.209545	NM_001001670	ENSG00000214929	SPATA31D1	FAM75D1	SPATA31 subfamily D, member 1	protein-coding
chr11-29407	chr11	67233453	67233631	+	5.31	178	intron (NR_073409, intron 4 of 6)	AluJr|SINE|Alu	3206	NR_073409	80194	Hs.288761	NM_025124	ENSG00000172663	TMEM134	-	transmembrane protein 134	protein-coding
chr5-50345	chr5	37371771	37372036	+	5.31	265	promoter-TSS (NM_153485)	promoter-TSS (NM_153485)	-675	NM_004298	9631	Hs.547696	NM_004298	ENSG00000113569	NUP155	ATFB15|N155	nucleoporin 155kDa	protein-coding
chr3-77786	chr3	25067033	25067301	+	5.31	268	Intergenic	MER102b|DNA|hAT-Charlie	-148656	NM_001290216	5915	Hs.654490	NM_000965	ENSG00000077092	RARB	HAP|MCOPS12|NR1B2|RRB2	retinoic acid receptor, beta	protein-coding
chr13-18330	chr13	66070809	66071080	+	5.31	271	Intergenic	Tigger3b|DNA|TcMar-Tigger	-369235	NR_132362
chr7-60938	chr7	128180011	128180281	+	5.31	270	Intergenic	AluSp|SINE|Alu	63363	NM_018396	55798	Hs.433213	NM_018396	ENSG00000165055	METTL2B	METL|METTL2|METTL2A|PSENIP1	methyltransferase like 2B	protein-coding
chr14-36655	chr14	36525956	36526241	+	5.31	285	Intergenic	Intergenic	-13535	NR_073454	101101773	Hs.640678	NR_073454	ENSG00000257585	LINC00609	-	long intergenic non-protein coding RNA 609	ncRNA
chr3-101440	chr3	112866904	112867141	+	5.31	237	intron (NR_110823, intron 3 of 3)	intron (NR_110823, intron 3 of 3)	19556	NR_110823	101929717	Hs.638426	NR_110823	ENSG00000243795	LOC101929717	-	uncharacterized LOC101929717	ncRNA
chr6-31827	chr6	14034683	14034861	+	5.31	178	Intergenic	L2|LINE|L2	-82715	NM_001251901	9308	Hs.595133	NM_004233	ENSG00000112149	CD83	BL11|HB15	CD83 molecule	protein-coding
chr7-43877	chr7	92786886	92787154	+	5.31	268	Intergenic	HERV16-int|LTR|ERVL	-9319	NM_152703	219285	Hs.489118	NM_152703	ENSG00000177409	SAMD9L	C7orf6|DRIF2|UEF1	sterile alpha motif domain containing 9-like	protein-coding
chr4-38268	chr4	114059819	114060045	+	5.31	226	intron (NM_020977, intron 1 of 44)	intron (NM_020977, intron 1 of 44)	-13506	NR_107049	102465878		NR_107049	ENSG00000275810	MIR8082	hsa-mir-8082	microRNA 8082	ncRNA
chr1-118355	chr1	85523300	85523619	+	5.31	319	Intergenic	MIRc|SINE|MIR	-4522	NM_001288563	126820	Hs.97933	NM_145172	ENSG00000162643	WDR63	DIC3|NYD-SP29	WD repeat domain 63	protein-coding
chr2-103889	chr2	62702001	62702338	+	5.31	337	Intergenic	MER5B|DNA|hAT-Charlie	31435	NM_198276	200728	Hs.308028	NM_198276	ENSG00000186889	TMEM17	-	transmembrane protein 17	protein-coding
chr5-60529	chr5	172957922	172958206	+	5.31	284	Intergenic	L2b|LINE|L2	-48573	NR_027108	285593	Hs.409730	NR_027108	ENSG00000253955	LOC285593	-	uncharacterized LOC285593	ncRNA
chr2-48635	chr2	210392315	210392542	+	5.31	227	intron (NM_001039538, intron 2 of 14)	MER5A|DNA|hAT-Charlie	-51975	NM_002374	4133	Hs.368281	NM_002374	ENSG00000078018	MAP2	MAP2A|MAP2B|MAP2C	microtubule associated protein 2	protein-coding
chr14-12196	chr14	76128129	76128352	+	5.31	223	promoter-TSS (NM_007176)	promoter-TSS (NM_007176)	689	NM_015072	23093	Hs.709609	NM_015072	ENSG00000119685	TTLL5	CORD19|KIAA0998|STAMP	tubulin tyrosine ligase-like family member 5	protein-coding
chr7-71113	chr7	88257025	88257267	+	5.31	242	Intergenic	Intergenic	-131536	NM_181646	219578	Hs.684410	NM_181646	ENSG00000182348	ZNF804B	-	zinc finger protein 804B	protein-coding
chr1-57223	chr1	221611803	221611981	+	5.31	178	Intergenic	AluSx|SINE|Alu	-102254	NR_024236	400804	Hs.722626	NR_024236	ENSG00000234754	C1orf140	-	uncharacterized LOC400804	ncRNA
chrX-9933	chrX	84754313	84754539	+	5.31	226	Intergenic	Intergenic	-119678	NM_001307940
chr1-61994	chr1	149819700	149819878	+	5.31	178	Intergenic	Intergenic	2551	NR_036461	337873	Hs.666643	NR_036461	ENSG00000203819	HIST2H2BC	H2B/t|HIST2H2BD	histone cluster 2, H2bc (pseudogene)	pseudo
chr3-43065	chr3	123406813	123406991	+	5.31	178	intron (NM_053026, intron 18 of 32)	L2a|LINE|L2	-1589	NR_046629	100873940	Hs.667316	NR_046629	ENSG00000250174	MYLK-AS2	-	MYLK antisense RNA 2	ncRNA
chr12-59810	chr12	50590773	50591037	+	5.31	264	intron (NM_001243775, intron 1 of 4)	AluSx1|SINE|Alu	4411	NM_001243775	51474	Hs.525419	NM_016357	ENSG00000050405	LIMA1	EPLIN|SREBP3	LIM domain and actin binding 1	protein-coding
chr9-57847	chr9	84188964	84189271	+	5.31	307	Intergenic	Intergenic	115333	NM_005077	7088	Hs.197320	NM_005077	ENSG00000196781	TLE1	ESG|ESG1|GRG1	transducin-like enhancer of split 1 (E(sp1) homolog, Drosophila)	protein-coding
chr6-103161	chr6	5370202	5370489	+	5.31	287	intron (NM_006567, intron 2 of 6)	intron (NM_006567, intron 2 of 6)	87963	NR_125846	101927972	Hs.668417	NR_125846	ENSG00000269985	LOC101927972	-	uncharacterized LOC101927972	ncRNA
chr10-121315	chr10	95882602	95882940	+	5.31	338	intron (NM_001165979, intron 1 of 31)	L2c|LINE|L2	-14220	NR_120616	101927049	Hs.144492	NR_120615	ENSG00000232913	PLCE1-AS2	-	PLCE1 antisense RNA 2	ncRNA
chr3-104402	chr3	25532572	25532872	+	5.31	300	intron (NM_016152, intron 2 of 7)	intron (NM_016152, intron 2 of 7)	32921	NM_001290217	5915	Hs.654490	NM_000965	ENSG00000077092	RARB	HAP|MCOPS12|NR1B2|RRB2	retinoic acid receptor, beta	protein-coding
chr8-40918	chr8	119066903	119067081	+	5.31	178	intron (NM_000127, intron 1 of 10)	intron (NM_000127, intron 1 of 10)	57066	NM_000127	2131	Hs.492618	NM_000127		EXT1	EXT|LGCR|LGS|TRPS2|TTV	exostosin glycosyltransferase 1	protein-coding
chr12-29387	chr12	23252285	23252508	+	5.31	223	Intergenic	Intergenic	-76174	NR_120471	101928441	Hs.129111	NR_120471	ENSG00000256321	LOC101928441	-	uncharacterized LOC101928441	ncRNA
chr1-66224	chr1	218670489	218670667	+	5.31	178	intron (NR_031644, intron 2 of 6)	intron (NR_031644, intron 2 of 6)	54610	NR_125715	103611157	Hs.133379	NR_125715	ENSG00000281453	TGFB2-OT1	-	TGFB2 overlapping transcript 1	ncRNA
chr8-128868	chr8	128173058	128173408	+	5.31	350	Intergenic	Intergenic	36639	NR_120364	103021165	Hs.573407	NR_120364		CASC19	CARLo-6|LINC01245	cancer susceptibility candidate 19 (non-protein coding)	ncRNA
chr5-40575	chr5	134578764	134579033	+	5.31	269	intron (NR_037895, intron 2 of 3)	intron (NR_037895, intron 2 of 3)	4969	NR_037895	340073	Hs.434422	NR_037895	ENSG00000249647	C5orf66-AS2	-	C5orf66 antisense RNA 2	ncRNA
chr21-13175	chr21	17941461	17941728	+	5.31	267	intron (NR_027791, intron 5 of 5)	intron (NR_027791, intron 5 of 5)	-20963	NR_029694	406912		NR_029694	ENSG00000207863	MIR125B2	MIRN125B2|mir-125b-2	microRNA 125b-2	ncRNA
chrX-18565	chrX	48415802	48416136	+	5.31	334	intron (NM_002536, intron 3 of 5)	AluSp|SINE|Alu	-16772	NM_006743	5935	Hs.301404	NM_006743		RBM3	IS1-RNPL|RNPL	RNA binding motif (RNP1, RRM) protein 3	protein-coding
chr7-31135	chr7	73264270	73264448	+	5.31	178	Intergenic	AluSz6|SINE|Alu	-7504	NM_152559	155368	Hs.647042	NM_152559	ENSG00000165171	WBSCR27	-	Williams Beuren syndrome chromosome region 27	protein-coding
chr1-136974	chr1	247910436	247910751	+	5.31	315	Intergenic	Intergenic	11115	NM_012353	26188	Hs.381306	NM_012353	ENSG00000221888	OR1C1	HSTPCR27|OR1-42|OR1.5.10|ORL211|TPCR27	olfactory receptor, family 1, subfamily C, member 1	protein-coding
chr22-10431	chr22	38082162	38082388	+	5.31	226	promoter-TSS (NM_024313)	promoter-TSS (NM_024313)	-69	NM_024313	79159	Hs.632778	NM_024313	ENSG00000273899	NOL12	Nop25|dJ37E16.7	nucleolar protein 12	protein-coding
chr4-41893	chr4	170144895	170145161	+	5.31	266	intron (NM_020870, intron 2 of 11)	L2a|LINE|L2	47221	NM_020870	57630	Hs.301804	NM_020870	ENSG00000154447	SH3RF1	POSH|RNF142|SH3MD2	SH3 domain containing ring finger 1	protein-coding
chr7-79863	chr7	80361362	80361676	+	5.31	314	Intergenic	MIRb|SINE|MIR	85550	NM_001289908	948	Hs.120949	NM_000072	ENSG00000135218	CD36	BDPLT10|CHDS7|FAT|GP3B|GP4|GPIV|PASIV|SCARB3	CD36 molecule (thrombospondin receptor)	protein-coding
chr8-100781	chr8	16572716	16572984	+	5.31	268	Intergenic	AluJo|SINE|Alu	286824	NM_019851	26281	Hs.199905	NM_019851		FGF20	FGF-20|RHDA2	fibroblast growth factor 20	protein-coding
chr11-44289	chr11	103404164	103404437	+	5.31	273	Intergenic	AluSz6|SINE|Alu	-316334	NR_039842	100616457		NR_039842	ENSG00000264200	MIR4693	-	microRNA 4693	ncRNA
chr6-113930	chr6	81319173	81319461	+	5.31	288	Intergenic	Intergenic	502973	NM_000056	594	Hs.654441	NM_000056	ENSG00000083123	BCKDHB	E1B|dJ279A18.1	branched chain keto acid dehydrogenase E1, beta polypeptide	protein-coding
chr5-55726	chr5	125927121	125927407	+	5.31	286	intron (NM_001182, intron 3 of 17)	MIR|SINE|MIR	3818	NM_001202404	501	Hs.483239	NM_001182	ENSG00000164904	ALDH7A1	ATQ1|EPD|PDE	aldehyde dehydrogenase 7 family, member A1	protein-coding
chr2-117942	chr2	37925389	37925744	+	5.31	355	Intergenic	Intergenic	-25888	NM_001270436	10602	Hs.369574	NM_006449	ENSG00000163171	CDC42EP3	BORG2|CEP3|UB1	CDC42 effector protein (Rho GTPase binding) 3	protein-coding
chr5-59541	chr5	129856436	129856708	+	5.31	272	Intergenic	Intergenic	616049	NM_175856	337876	Hs.213137	NM_175856	ENSG00000198108	CHSY3	CHSY2|CSS3	chondroitin sulfate synthase 3	protein-coding
chr12-36182	chr12	96156602	96156870	+	5.31	268	intron (NM_021229, intron 2 of 9)	intron (NM_021229, intron 2 of 9)	27800	NM_021229	59277	Hs.201034	NM_021229	ENSG00000074527	NTN4	PRO3091	netrin 4	protein-coding
chr11-89753	chr11	37529747	37530074	+	5.31	327	Intergenic	Intergenic	-910081	NM_000536	5897	Hs.714519	NM_000536	ENSG00000175097	RAG2	RAG-2	recombination activating gene 2	protein-coding
chr21-17334	chr21	30745067	30745430	+	5.31	363	intron (NR_046564, intron 1 of 1)	AluSc|SINE|Alu	427	NR_046564	100874322	Hs.326404	NR_046564		BACH1-IT2	-	BACH1 intronic transcript 2	ncRNA
chr10-56366	chr10	14464611	14464835	+	5.31	224	Intergenic	MLT1B|LTR|ERVL-MaLR	-13852	NR_031668	100302116		NR_031668	ENSG00000221371	MIR1265	MIRN1265|hsa-mir-1265	microRNA 1265	ncRNA
chr15-14456	chr15	90543905	90544083	+	5.31	178	promoter-TSS (NM_198526)	promoter-TSS (NM_198526)	-729	NM_198526	374655	Hs.459311	NM_198526	ENSG00000140548	ZNF710	-	zinc finger protein 710	protein-coding
chr8-71130	chr8	118906970	118907249	+	5.31	279	intron (NM_000127, intron 1 of 10)	intron (NM_000127, intron 1 of 10)	216949	NM_000127	2131	Hs.492618	NM_000127		EXT1	EXT|LGCR|LGS|TRPS2|TTV	exostosin glycosyltransferase 1	protein-coding
chrX-11829	chrX	153282194	153282420	+	5.31	226	intron (NM_001025242, intron 8 of 13)	intron (NM_001025242, intron 8 of 13)	3035	NM_001025243	3654	Hs.522819	NM_001569	ENSG00000184216	IRAK1	IRAK|pelle	interleukin 1 receptor associated kinase 1	protein-coding
chr5-69090	chr5	167718353	167718669	+	5.31	316	promoter-TSS (NM_001161661)	promoter-TSS (NM_001161661)	-554	NM_015238	23286	Hs.484047	NM_015238	ENSG00000113645	WWC1	HBEBP3|HBEBP36|KIBRA|MEMRYQTL|PPP1R168	WW and C2 domain containing 1	protein-coding
chr1-192370	chr1	150953135	150953470	+	5.31	335	Intergenic	AluSc8|SINE|Alu	-1197	NM_003568	8416	Hs.3346	NM_003568	ENSG00000143412	ANXA9	ANX31	annexin A9	protein-coding
chr19-18820	chr19	44303917	44304095	+	5.31	178	5' UTR (NM_001288763, exon 1 of 4)	5' UTR (NM_001288763, exon 1 of 4)	175	NM_001288763	284348	Hs.44289	NM_182573	ENSG00000159871	LYPD5	PRO4356	LY6/PLAUR domain containing 5	protein-coding
chr6-62681	chr6	42750061	42750239	+	5.31	178	Intergenic	Intergenic	-36266	NM_003192	6903	Hs.75064	NM_003192	ENSG00000124659	TBCC	CFC	tubulin folding cofactor C	protein-coding
chr11-57557	chr11	88859372	88859655	+	5.31	283	Intergenic	Intergenic	-51527	NM_000372	7299	Hs.503555	NM_000372	ENSG00000077498	TYR	ATN|CMM8|OCA1|OCA1A|OCAIA|SHEP3	tyrosinase	protein-coding
chr1-177550	chr1	62306121	62306437	+	5.31	316	intron (NM_176877, intron 17 of 42)	L1MC4a|LINE|L1	98130	NM_176877	10207	Hs.478125	NM_005799	ENSG00000132849	INADL	Cipp|InaD-like|PATJ|hINADL	InaD-like (Drosophila)	protein-coding
chr3-44043	chr3	29293572	29293750	+	5.31	178	Intergenic	Intergenic	28769	NR_109804	100873979	Hs.99391	NR_109804		RBMS3-AS3	-	RBMS3 antisense RNA 3	ncRNA
chr3-81113	chr3	171340359	171340603	+	5.31	244	intron (NM_001130081, intron 22 of 25)	L1MC4a|LINE|L1	-162284	NM_015028	23043	Hs.34024	NM_015028	ENSG00000154310	TNIK	-	TRAF2 and NCK interacting kinase	protein-coding
chr13-21023	chr13	72978096	72978384	+	5.31	288	Intergenic	Intergenic	-323647	NM_024808	79866	Hs.643464	NM_024808	ENSG00000136122	BORA	C13orf34	bora, aurora kinase A activator	protein-coding
chr16-13716	chr16	89972421	89972599	+	5.31	178	intron (NM_014972, intron 14 of 17)	intron (NM_014972, intron 14 of 17)	-11777	NM_002386	4157	Hs.513829	NM_002386	ENSG00000258839	MC1R	CMM5|MSH-R|SHEP2	melanocortin 1 receptor (alpha melanocyte stimulating hormone receptor)	protein-coding
chr7-68752	chr7	139368564	139368864	+	5.31	300	intron (NM_022740, intron 2 of 14)	Tigger1|DNA|TcMar-Tigger	108979	NM_022740	28996	Hs.731417	NM_022740	ENSG00000064393	HIPK2	PRO0593	homeodomain interacting protein kinase 2	protein-coding
chr11-60241	chr11	71477361	71477643	+	5.31	282	Intergenic	Intergenic	-21055	NM_018172	55199	Hs.567527	NM_018172	ENSG00000158483	FAM86C1	FAM86C	family with sequence similarity 86, member C1	protein-coding
chr6-56357	chr6	43111813	43112038	+	5.31	225	intron (NR_072997, intron 13 of 18)	intron (NR_072997, intron 13 of 18)	-27108	NM_003131	6722	Hs.520140	NM_003131	ENSG00000112658	SRF	MCM1	serum response factor	protein-coding
chr12-26640	chr12	69447107	69447285	+	5.31	178	Intergenic	Intergenic	-90176	NM_001874	1368	Hs.654387	NM_001874	ENSG00000135678	CPM	-	carboxypeptidase M	protein-coding
chr11-33473	chr11	29863064	29863242	+	5.31	178	Intergenic	L1PA16|LINE|L1	140787	NR_132652
chr9-43887	chr9	72586089	72586346	+	5.31	257	Intergenic	AluSx1|SINE|Alu	-72280	NM_153267	256691	Hs.547172	NM_153267	ENSG00000165072	MAMDC2	-	MAM domain containing 2	protein-coding
chr4-26377	chr4	162858737	162858963	+	5.31	226	intron (NM_001128427, intron 3 of 15)	intron (NM_001128427, intron 3 of 15)	-85035	NR_125888
chrX-21840	chrX	44261836	44262118	+	5.31	282	Intergenic	L1MA4|LINE|L1	-59054	NM_025184	80258	Hs.521953	NM_025184		EFHC2	MRX74|dJ1158H2.1	EF-hand domain (C-terminal) containing 2	protein-coding
chr5-43754	chr5	176733876	176734162	+	5.31	286	TTS (NM_031300)	TTS (NM_031300)	3256	NM_013237	27166	Hs.744904	NM_013237	ENSG00000169230	PRELID1	CGI-106|PRELI|PX19|SBBI12	PRELI domain containing 1	protein-coding
chr19-39724	chr19	46132304	46132618	+	5.31	314	intron (NM_001193269, intron 10 of 21)	AluJb|SINE|Alu	9884	NR_029886	442902		NR_029886	ENSG00000199066	MIR330	MIRN330|hsa-mir-330|mir-330	microRNA 330	ncRNA
chr19-27738	chr19	35662665	35662897	+	5.31	232	Intergenic	Intergenic	16936	NM_001164605	53827	Hs.333418	NM_014164	ENSG00000089327	FXYD5	DYSAD|HSPC113|IWU1|KCT1|OIT2|PRO6241|RIC	FXYD domain containing ion transport regulator 5	protein-coding
chr1-164456	chr1	15741997	15742242	+	5.31	245	intron (NM_024329, intron 1 of 3)	AluSz|SINE|Alu	5728	NM_024329	79180	Hs.465374	NM_024329	ENSG00000142634	EFHD2	SWS1	EF-hand domain family member D2	protein-coding
chr13-24492	chr13	99916712	99916997	+	5.31	285	intron (NR_026644, intron 4 of 8)	MIR3|SINE|MIR	-6172	NM_001098200	2841	Hs.741589	NM_005292	ENSG00000125245	GPR18	-	G protein-coupled receptor 18	protein-coding
chr10-99467	chr10	70821332	70821578	+	5.31	246	Intergenic	Intergenic	-26373	NR_036430	5552	Hs.1908	NM_002727	ENSG00000122862	SRGN	PPG|PRG|PRG1	serglycin	protein-coding
chr5-21627	chr5	97649836	97650014	+	5.31	178	Intergenic	Intergenic	-455074	NM_001012761	285704	Hs.526902	NM_173670	ENSG00000174136	RGMB	DRAGON	repulsive guidance molecule family member b	protein-coding
chr12-23779	chr12	93002894	93003072	+	5.31	178	Intergenic	AluSx|SINE|Alu	-93636	NM_001178097	338809	Hs.326303	NM_001037671	ENSG00000214215	C12orf74	-	chromosome 12 open reading frame 74	protein-coding
chr9-19841	chr9	84167444	84167622	+	5.31	178	Intergenic	Intergenic	136917	NM_005077	7088	Hs.197320	NM_005077	ENSG00000196781	TLE1	ESG|ESG1|GRG1	transducin-like enhancer of split 1 (E(sp1) homolog, Drosophila)	protein-coding
chr5-24919	chr5	145304864	145305042	+	5.31	178	Intergenic	MIRb|SINE|MIR	-11173	NM_152550	153769	Hs.443728	NM_152550	ENSG00000156463	SH3RF2	HEPP1|POSHER|PPP1R39|RNF158	SH3 domain containing ring finger 2	protein-coding
chr10-78317	chr10	5600230	5600457	+	5.18	227	Intergenic	Intergenic	-32134	NR_120497	100132159	Hs.239600	NR_120496		CALML3-AS1	-	CALML3 antisense RNA 1	ncRNA
chr17-44483	chr17	43386923	43387157	+	5.18	234	intron (NM_003954, intron 1 of 15)	intron (NM_003954, intron 1 of 15)	7390	NM_003954	9020	Hs.404183	NM_003954	ENSG00000006062	MAP3K14	FTDCR1B|HS|HSNIK|NIK	mitogen-activated protein kinase kinase kinase 14	protein-coding
chr4-42927	chr4	41011571	41011847	+	5.18	276	intron (NM_004307, intron 6 of 17)	intron (NM_004307, intron 6 of 17)	-152500	NM_001166054	323	Hs.479602	NM_004307	ENSG00000163697	APBB2	FE65L|FE65L1	amyloid beta (A4) precursor protein-binding, family B, member 2	protein-coding
chr5-57903	chr5	57014200	57014482	+	5.18	282	Intergenic	Intergenic	67854	NR_104668	101928505	Hs.119998	NR_104668		LOC101928505	-	uncharacterized LOC101928505	ncRNA
chr10-43889	chr10	32393071	32393249	+	5.18	178	Intergenic	Intergenic	-47789	NM_004521	3799	Hs.327736	NM_004521	ENSG00000170759	KIF5B	HEL-S-61|KINH|KNS|KNS1|UKHC	kinesin family member 5B	protein-coding
chr8-98904	chr8	122518809	122519075	+	5.18	266	Intergenic	Intergenic	-132644	NR_002835	594842	Hs.668686	NR_002835		HAS2-AS1	HAS2-AS|HAS2AS|HASNT|NCRNA00077	HAS2 antisense RNA 1	ncRNA
chr8-116504	chr8	77164281	77164610	+	5.18	329	Intergenic	L1MCc|LINE|L1	-154444	NR_105006	101926978	Hs.615028	NR_105006	ENSG00000254300	LINC01111	-	long intergenic non-protein coding RNA 1111	ncRNA
chr21-15689	chr21	45723563	45723878	+	5.18	315	intron (NM_002626, intron 1 of 21)	intron (NM_002626, intron 1 of 21)	3803	NM_002626	5211	Hs.255093	NM_002626	ENSG00000141959	PFKL	ATP-PFK|PFK-B|PFK-L	phosphofructokinase, liver	protein-coding
chrX-6217	chrX	112756566	112756744	+	5.18	178	intron (NR_110399, intron 3 of 3)	L1M5|LINE|L1	424851	NR_131204
chr20-8881	chr20	55927360	55927538	+	5.18	178	intron (NM_001015885, intron 1 of 11)	L2b|LINE|L2	831	NM_001015885	8480	Hs.371698	NM_003610		RAE1	MIG14|MRNP41|Mnrp41|dJ481F12.3|dJ800J21.1	ribonucleic acid export 1	protein-coding
chr2-86922	chr2	122783870	122784165	+	5.18	295	Intergenic	MIR|SINE|MIR	270896	NM_004622	7247	Hs.75066	NM_004622	ENSG00000211460	TSN	BCLF-1|C3PO|RCHF1|REHF-1|TBRBP|TRSLN	translin	protein-coding
chr10-62593	chr10	52207792	52208018	+	5.18	226	intron (NM_147156, intron 5 of 10)	AluJb|SINE|Alu	175832	NM_147156	259230	Hs.654698	NM_147156	ENSG00000198964	SGMS1	MOB|MOB1|SMS1|TMEM23|hmob33	sphingomyelin synthase 1	protein-coding
chr3-44962	chr3	94160746	94160924	+	5.18	178	Intergenic	Intergenic	148841	NR_106788	102466722		NR_106788	ENSG00000276830	MIR6730	hsa-mir-6730	microRNA 6730	ncRNA
chr3-73496	chr3	25009970	25010148	+	5.18	178	Intergenic	MLT1H2|LTR|ERVL-MaLR	-205764	NM_001290216	5915	Hs.654490	NM_000965	ENSG00000077092	RARB	HAP|MCOPS12|NR1B2|RRB2	retinoic acid receptor, beta	protein-coding
chr9-32584	chr9	97434538	97434810	+	5.18	272	Intergenic	AluSx|SINE|Alu	-32143	NM_001127628	2203	Hs.494496	NM_000507	ENSG00000165140	FBP1	FBP	fructose-1,6-bisphosphatase 1	protein-coding
chr19-19369	chr19	10754589	10754767	+	5.18	178	3' UTR (NM_001145056, exon 22 of 22)	3' UTR (NM_001145056, exon 22 of 22)	9870	NR_024333	147727	Hs.631616	NR_024333	ENSG00000267100	ILF3-AS1	-	ILF3 antisense RNA 1 (head to head)	ncRNA
chr9-38982	chr9	87818050	87818325	+	5.18	275	Intergenic	MER5A1|DNA|hAT-Charlie	532895	NM_001018064	4915	Hs.494312	NM_006180	ENSG00000148053	NTRK2	GP145-TrkB|TRKB|trk-B	neurotrophic tyrosine kinase, receptor, type 2	protein-coding
chr7-33759	chr7	18551710	18551888	+	5.18	178	intron (NM_001204147, intron 1 of 9)	L1M5|LINE|L1	2899	NM_001204147	9734	Hs.196054	NM_014707	ENSG00000048052	HDAC9	HD7|HD7b|HD9|HDAC|HDAC7|HDAC7B|HDAC9B|HDAC9FL|HDRP|MITR	histone deacetylase 9	protein-coding
chr3-40888	chr3	112391909	112392087	+	5.18	178	Intergenic	Intergenic	-32008	NM_199512	151887	Hs.477128	NM_199511		CCDC80	DRO1|SSG1|URB|okuribin	coiled-coil domain containing 80	protein-coding
chrX-5962	chrX	19012569	19012747	+	5.18	178	intron (NM_001184834, intron 27 of 27)	intron (NM_001184834, intron 27 of 27)	-10178	NM_000292	5256	Hs.54941	NM_000292	ENSG00000044446	PHKA2	GSD9A|PHK|PYK|PYKL|XLG|XLG2	phosphorylase kinase, alpha 2 (liver)	protein-coding
chr19-47067	chr19	4566207	4566517	+	5.18	310	Intergenic	Intergenic	-6591	NM_032108	10501	Hs.465642	NM_020241	ENSG00000167680	SEMA6B	SEM-SEMA-Y|SEMA-VIB|SEMAN|semaZ	sema domain, transmembrane domain (TM), and cytoplasmic domain, (semaphorin) 6B	protein-coding
chr15-38672	chr15	69850223	69850500	+	5.18	277	Intergenic	Intergenic	-3698	NR_026979	145837	Hs.410126	NR_026979		DRAIC	-	downregulated RNA in cancer, inhibitor of cell invasion and migration	ncRNA
chr16-17444	chr16	3332838	3333016	+	5.18	178	promoter-TSS (NM_005741)	promoter-TSS (NM_005741)	-560	NM_005741	10127	Hs.611475	NM_005741	ENSG00000006194	ZNF263	FPM315|ZKSCAN12|ZSCAN44	zinc finger protein 263	protein-coding
chr5-19896	chr5	56472325	56472503	+	5.18	178	intron (NM_001203246, intron 2 of 10)	intron (NM_001203246, intron 2 of 10)	1139	NM_001127235	65056	Hs.444279	NM_022913	ENSG00000062194	GPBP1	GPBP|SSH6|VASCULIN	GC-rich promoter binding protein 1	protein-coding
chr12-47624	chr12	69446390	69446618	+	5.18	228	Intergenic	Intergenic	-89484	NM_001874	1368	Hs.654387	NM_001874	ENSG00000135678	CPM	-	carboxypeptidase M	protein-coding
chr2-133650	chr2	227017177	227017476	+	5.18	299	intron (NR_046102, intron 2 of 6)	L1MEg|LINE|L1	9816	NR_046102	646736	Hs.712836	NR_046102		LOC646736	-	uncharacterized LOC646736	ncRNA
chr6-86826	chr6	17027426	17027717	+	5.18	291	Intergenic	Intergenic	-74918	NM_001190766	401236	Hs.677399	NM_001190766	ENSG00000230873	STMND1	-	stathmin domain containing 1	protein-coding
chr7-30570	chr7	156933944	156934122	+	5.18	178	intron (NM_014671, intron 1 of 22)	L1ME3|LINE|L1	2378	NM_014671	9690	Hs.118351	NM_014671	ENSG00000009335	UBE3C	HECTH2	ubiquitin protein ligase E3C	protein-coding
chr6-114890	chr6	122013565	122013841	+	5.18	276	Intergenic	Intergenic	256980	NM_000165	2697	Hs.74471	NM_000165	ENSG00000152661	GJA1	AVSD3|CMDR|CX43|EKVP|GJAL|HLHS1|HSS|ODDD|PPKCA	gap junction protein alpha 1	protein-coding
chr2-79485	chr2	12691380	12691651	+	5.18	271	intron (NR_110196, intron 4 of 5)	intron (NR_110196, intron 4 of 5)	-165483	NM_021643	28951	Hs.467751	NM_021643	ENSG00000071575	TRIB2	C5FW|GS3955|TRB2	tribbles pseudokinase 2	protein-coding
chr17-40966	chr17	57935607	57935831	+	5.18	224	Intergenic	Intergenic	17092	NR_029493	406991	Hs.444569	NR_029493	ENSG00000199004	MIR21	MIRN21|hsa-mir-21|miR-21|miRNA21	microRNA 21	ncRNA
chr10-57811	chr10	94730914	94731137	+	5.18	223	intron (NM_019053, intron 17 of 21)	AluY|SINE|Alu	-89996	NM_183374	340665	Hs.369993	NM_183374	ENSG00000187553	CYP26C1	FFDD4	cytochrome P450, family 26, subfamily C, polypeptide 1	protein-coding
chr5-35992	chr5	148438510	148438742	+	5.18	232	intron (NM_024577, intron 1 of 16)	intron (NM_024577, intron 1 of 16)	4111	NM_024577	79628	Hs.483784	NM_024577		SH3TC2	CMT4C|MNMN	SH3 domain and tetratricopeptide repeats 2	protein-coding
chr22-7526	chr22	38144359	38144537	+	5.18	178	intron (NM_007032, intron 1 of 13)	intron (NM_007032, intron 1 of 13)	2207	NM_138632	11078	Hs.533030	NM_007032	ENSG00000100106	TRIOBP	DFNB28|HRIHFB2122|TAP68|TARA|dJ37E16.4	TRIO and F-actin binding protein	protein-coding
chr17-80600	chr17	1417617	1417955	+	5.18	338	intron (NM_016532, intron 1 of 11)	intron (NM_016532, intron 1 of 11)	2396	NM_016532	51763	Hs.632238	NM_016532	ENSG00000132376	INPP5K	PPS|SKIP	inositol polyphosphate-5-phosphatase K	protein-coding
chr6-43225	chr6	17904882	17905060	+	5.18	178	intron (NM_022113, intron 2 of 38)	intron (NM_022113, intron 2 of 38)	82883	NM_001243423	63971	Hs.94499	NM_022113	ENSG00000137177	KIF13A	RBKIN|bA500C11.2	kinesin family member 13A	protein-coding
chr6-66882	chr6	110113638	110113889	+	5.18	251	intron (NM_014845, intron 20 of 22)	intron (NM_014845, intron 20 of 22)	-39344	NR_106988	102465753		NR_106988		MIR7641-2	B-ATF|hsa-mir-7641-2	microRNA 7641-2	ncRNA
chr7-74310	chr7	32198705	32198987	+	5.18	282	intron (NM_001191058, intron 3 of 18)	intron (NM_001191058, intron 3 of 18)	-87798	NM_001191059	5137	Hs.290550	NM_005020	ENSG00000154678	PDE1C	Hcam3|cam-PDE 1C|hCam-3	phosphodiesterase 1C, calmodulin-dependent 70kDa	protein-coding
chr16-29274	chr16	34766442	34766739	+	5.18	297	Intergenic	Intergenic	-25049	NR_034018	100130700	Hs.97712	NR_034018	ENSG00000260857	TP53TG3HP	-	TP53 target 3 family member H, pseudogene	pseudo
chr5-72776	chr5	124419510	124419796	+	5.18	286	intron (NR_109882, intron 2 of 5)	intron (NR_109882, intron 2 of 5)	47129	NR_109882	101927421	Hs.121305	NR_109882		LOC101927421	-	uncharacterized LOC101927421	ncRNA
chr13-12753	chr13	111047730	111047953	+	5.18	223	intron (NM_001846, intron 4 of 47)	intron (NM_001846, intron 4 of 47)	54536	NR_107040	102465872		NR_107040	ENSG00000276765	MIR8073	hsa-mir-8073	microRNA 8073	ncRNA
chr15-13842	chr15	39924576	39924754	+	5.18	178	intron (NM_152597, intron 10 of 11)	AluJb|SINE|Alu	51385	NM_003246	7057	Hs.164226	NM_003246		THBS1	THBS|THBS-1|TSP|TSP-1|TSP1	thrombospondin 1	protein-coding
chr6-80997	chr6	6690473	6690757	+	5.18	284	Intergenic	ERV3-16A3_I-int|LTR|ERVL	-67556	NR_026970	285780	Hs.655737	NM_173675	ENSG00000216863	LY86-AS1	LY86-AS|LY86AS	LY86 antisense RNA 1	ncRNA
chr17-54158	chr17	57238262	57238536	+	5.18	274	intron (NM_018304, intron 1 of 9)	intron (NM_018304, intron 1 of 9)	5539	NM_018304	55771	Hs.631750	NM_018304		PRR11	-	proline rich 11	protein-coding
chr21-9821	chr21	30521574	30521809	+	5.18	235	intron (NM_020152, intron 8 of 9)	intron (NM_020152, intron 8 of 9)	3811	NM_001286624	56911	Hs.222802	NM_020152	ENSG00000156265	MAP3K7CL	C21orf7|HC21ORF7|TAK1L|TAKL|TAKL-1|TAKL-2|TAKL-4	MAP3K7 C-terminal like	protein-coding
chr6-41050	chr6	17233645	17233823	+	5.18	178	Intergenic	MLT1H|LTR|ERVL-MaLR	-48075	NM_001143942	221662	Hs.519904	NM_153020	ENSG00000112183	RBM24	RNPC6|dJ259A10.1	RNA binding motif protein 24	protein-coding
chr17-84174	chr17	62679369	62679650	+	5.18	281	Intergenic	AluSq2|SINE|Alu	-21123	NM_022739	64750	Hs.515011	NM_022739		SMURF2	-	SMAD specific E3 ubiquitin protein ligase 2	protein-coding
chr1-172542	chr1	218884229	218884522	+	5.18	293	intron (NR_031644, intron 4 of 6)	intron (NR_031644, intron 4 of 6)	268407	NR_125715	103611157	Hs.133379	NR_125715	ENSG00000281453	TGFB2-OT1	-	TGFB2 overlapping transcript 1	ncRNA
chr11-31820	chr11	27738638	27738816	+	5.18	178	intron (NM_170731, intron 1 of 1)	intron (NM_170731, intron 1 of 1)	2567	NM_001143807	627	Hs.502182	NM_001709	ENSG00000176697	BDNF	ANON2|BULN2	brain-derived neurotrophic factor	protein-coding
chrX-29107	chrX	149748540	149748873	+	5.18	333	intron (NM_000252, intron 1 of 14)	L3|LINE|CR1	11659	NM_000252	4534	Hs.655056	NM_000252	ENSG00000171100	MTM1	CNM|MTMX|XLMTM	myotubularin 1	protein-coding
chr14-11560	chr14	105261004	105261182	+	5.18	178	intron (NM_001014432, intron 1 of 14)	intron (NM_001014432, intron 1 of 14)	987	NM_001014431	207	Hs.525622	NM_005163	ENSG00000142208	AKT1	AKT|CWS6|PKB|PKB-ALPHA|PRKBA|RAC|RAC-ALPHA	v-akt murine thymoma viral oncogene homolog 1	protein-coding
chr1-182002	chr1	179719676	179720018	+	5.18	342	intron (NM_173509, intron 1 of 4)	L2b|LINE|L2	7549	NM_173509	148753	Hs.400696	NM_173509	ENSG00000143340	FAM163A	C1orf76|NDSP	family with sequence similarity 163, member A	protein-coding
chr9-51371	chr9	111297444	111297729	+	5.18	285	Intergenic	Intergenic	320689	NM_006686	10880	Hs.534390	NM_006686		ACTL7B	Tact1	actin-like 7B	protein-coding
chr17-31344	chr17	62674477	62674655	+	5.18	178	Intergenic	Intergenic	-16180	NM_022739	64750	Hs.515011	NM_022739		SMURF2	-	SMAD specific E3 ubiquitin protein ligase 2	protein-coding
chr11-62411	chr11	29862290	29862578	+	5.18	288	Intergenic	L1PA16|LINE|L1	141506	NR_132652
chr10-46159	chr10	71597991	71598169	+	5.18	178	intron (NM_080798, intron 3 of 34)	intron (NM_080798, intron 3 of 34)	36436	NM_080800	1305	Hs.695934	NM_005203	ENSG00000197467	COL13A1	COLXIIIA1	collagen, type XIII, alpha 1	protein-coding
chr9-17345	chr9	35920824	35921002	+	5.18	178	Intergenic	Charlie15a|DNA|hAT-Charlie	11433	NR_024283	158376	Hs.302677	NR_024283	ENSG00000235387	LINC00961	-	long intergenic non-protein coding RNA 961	ncRNA
chr5-38666	chr5	178061841	178062084	+	5.18	243	Intergenic	AluSz|SINE|Alu	-7908	NM_020666	57396	Hs.406557	NM_020666	ENSG00000113240	CLK4	-	CDC like kinase 4	protein-coding
chr17-34348	chr17	62677671	62677849	+	5.18	178	Intergenic	AluY|SINE|Alu	-19374	NM_022739	64750	Hs.515011	NM_022739		SMURF2	-	SMAD specific E3 ubiquitin protein ligase 2	protein-coding
chr3-116958	chr3	183410785	183411087	+	5.18	302	Intergenic	Charlie8|DNA|hAT-Charlie	-4670	NM_018023	55689	Hs.632575	NM_018023	ENSG00000163872	YEATS2	-	YEATS domain containing 2	protein-coding
chr12-37951	chr12	76099366	76099593	+	5.18	227	Intergenic	MIR3|SINE|MIR	-194061	NM_007043	11103	Hs.645517	NM_007043		KRR1	HRB2|RIP-1	KRR1, small subunit (SSU) processome component, homolog (yeast)	protein-coding
chr2-39349	chr2	46190477	46190655	+	5.18	178	intron (NM_005400, intron 2 of 14)	AluSx|SINE|Alu	311523	NM_005400	5581	Hs.580351	NM_005400	ENSG00000171132	PRKCE	PKCE|nPKC-epsilon	protein kinase C, epsilon	protein-coding
chr1-111533	chr1	37945884	37946118	+	5.18	234	TTS (NR_106790)	TTS (NR_106790)	170	NR_106790	102465438		NR_106790	ENSG00000278228	MIR6732	hsa-mir-6732	microRNA 6732	ncRNA
chr7-97397	chr7	80683330	80683672	+	5.18	342	Intergenic	L2a|LINE|L2	-134834	NM_006379	10512	Hs.269109	NM_006379	ENSG00000075223	SEMA3C	SEMAE|SemE	sema domain, immunoglobulin domain (Ig), short basic domain, secreted, (semaphorin) 3C	protein-coding
chr3-110033	chr3	192607377	192607645	+	5.18	268	intron (NM_178496, intron 1 of 1)	intron (NM_178496, intron 1 of 1)	28439	NM_178496	151963	Hs.151443	NM_178496	ENSG00000180611	MB21D2	C3orf59	Mab-21 domain containing 2	protein-coding
chr2-47801	chr2	128282223	128282401	+	5.18	178	intron (NM_017969, intron 1 of 13)	AluSq2|SINE|Alu	1775	NM_017969	55677	Hs.469879	NM_017969	ENSG00000163166	IWS1	-	IWS1 homolog (S. cerevisiae)	protein-coding
chr14-9228	chr14	50505667	50505845	+	5.18	178	non-coding (NR_131171, exon 6 of 9)	non-coding (NR_131171, exon 6 of 9)	-31518	NR_126498
chr7-75309	chr7	83327790	83328023	+	5.18	233	Intergenic	Intergenic	-49427	NM_012431	9723	Hs.528721	NM_012431	ENSG00000170381	SEMA3E	M-SEMAH|M-SemaK|SEMAH|coll-5	sema domain, immunoglobulin domain (Ig), short basic domain, secreted, (semaphorin) 3E	protein-coding
chr2-63250	chr2	48757243	48757421	+	5.18	178	promoter-TSS (NM_006873)	promoter-TSS (NM_006873)	24	NM_001198595	11037	Hs.44385	NM_006873	ENSG00000243244	STON1	SALF|SBLF|STN1|STNB1	stonin 1	protein-coding
chr5-75184	chr5	33154368	33154703	+	5.18	335	Intergenic	MIR|SINE|MIR	206986	NR_033832	340113	Hs.434404	NR_033832	ENSG00000248279	LOC340113	-	uncharacterized LOC340113	ncRNA
chr5-24759	chr5	133374489	133374667	+	5.18	178	Intergenic	Intergenic	-33754	NM_003374	7416	Hs.519320	NM_003374	ENSG00000213585	VDAC1	PORIN|VDAC-1	voltage-dependent anion channel 1	protein-coding
chr18-5863	chr18	11851928	11852106	+	5.18	178	exon (NM_020412, exon 1 of 1)	exon (NM_020412, exon 1 of 1)	628	NM_020412	57132	Hs.656244	NM_020412	ENSG00000255112	CHMP1B	C10orf2|C18-ORF2|C18orf2|CHMP1.5|Vps46-2|Vps46B|hVps46-2	charged multivesicular body protein 1B	protein-coding
chr1-104557	chr1	244087007	244087275	+	5.18	268	intron (NR_033883, intron 1 of 11)	intron (NR_033883, intron 1 of 11)	6437	NR_033883	339529	Hs.209374	NR_033883	ENSG00000226828	LOC339529	-	uncharacterized LOC339529	ncRNA
chr19-27166	chr19	4062076	4062305	+	5.18	229	intron (NM_015898, intron 1 of 2)	intron (NM_015898, intron 1 of 2)	4626	NM_015898	51341	Hs.591384	NM_015898	ENSG00000178951	ZBTB7A	FBI-1|FBI1|LRF|ZBTB7|ZNF857A|pokemon	zinc finger and BTB domain containing 7A	protein-coding
chr15-28650	chr15	101410247	101410517	+	5.18	270	Intergenic	Intergenic	-9515	NM_000693	220	Hs.459538	NM_000693	ENSG00000184254	ALDH1A3	ALDH1A6|ALDH6|MCOP8|RALDH3	aldehyde dehydrogenase 1 family, member A3	protein-coding
chr7-91893	chr7	98806845	98807186	+	5.18	341	Intergenic	L2b|LINE|L2	-1926	NM_001145715	402569	Hs.253050	NM_001145715	ENSG00000185467	KPNA7	-	karyopherin alpha 7 (importin alpha 8)	protein-coding
chr2-86712	chr2	110914481	110914767	+	5.18	286	intron (NM_207181, intron 11 of 19)	AluSc|SINE|Alu	-40481	NM_005434	7851	Hs.185055	NM_005434	ENSG00000144063	MALL	BENE	mal, T-cell differentiation protein-like	protein-coding
chr2-38556	chr2	223622317	223622495	+	5.18	178	Intergenic	AluY|SINE|Alu	85949	NM_058165	116255	Hs.344090	NM_058165	ENSG00000124003	MOGAT1	DGAT2L|DGAT2L1|MGAT1	monoacylglycerol O-acyltransferase 1	protein-coding
chr2-89274	chr2	227595567	227595852	+	5.18	285	TTS (NM_005544)	TTS (NM_005544)	67797	NM_005544	3667	Hs.471508	NM_005544	ENSG00000169047	IRS1	HIRS-1	insulin receptor substrate 1	protein-coding
chr5-30851	chr5	66990896	66991121	+	5.18	225	Intergenic	Intergenic	-98033	NR_130779
chr10-100203	chr10	88283911	88284135	+	5.18	224	Intergenic	Intergenic	-2482	NM_015045	23063	Hs.203099	NM_015045	ENSG00000062650	WAPL	FOE|KIAA0261|WAPAL	WAPL cohesin release factor	protein-coding
chr7-35227	chr7	156804136	156804314	+	5.18	178	promoter-TSS (NM_005515)	promoter-TSS (NM_005515)	674	NR_038835	645249	Hs.224879	NR_038835	ENSG00000243479	MNX1-AS1	-	MNX1 antisense RNA 1 (head to head)	ncRNA
chr17-30811	chr17	38472208	38472386	+	5.18	178	intron (NM_000964, intron 1 of 8)	intron (NM_000964, intron 1 of 8)	-2176	NM_001145301	5914	Hs.654583	NM_000964	ENSG00000131759	RARA	NR1B1|RAR	retinoic acid receptor, alpha	protein-coding
chr1-97733	chr1	179734958	179735229	+	5.18	271	intron (NM_173509, intron 1 of 4)	intron (NM_173509, intron 1 of 4)	22795	NM_173509	148753	Hs.400696	NM_173509	ENSG00000143340	FAM163A	C1orf76|NDSP	family with sequence similarity 163, member A	protein-coding
chr6-47524	chr6	13945466	13945644	+	5.18	178	intron (NM_001165033, intron 1 of 1)	intron (NM_001165033, intron 1 of 1)	20131	NM_001165033	221687	Hs.111164	NM_152737	ENSG00000180537	RNF182	-	ring finger protein 182	protein-coding
chr8-128752	chr8	127449416	127449773	+	5.18	357	Intergenic	L2a|LINE|L2	111854	NR_125421	101927657	Hs.552133	NR_125421	ENSG00000244791	LOC101927657	-	uncharacterized LOC101927657	ncRNA
chr10-99929	chr10	77117874	77118158	+	5.18	284	intron (NR_038226, intron 2 of 3)	intron (NR_038226, intron 2 of 3)	-43270	NR_024421	100131213	Hs.534598	NR_024421	ENSG00000237149	ZNF503-AS2	C10orf41|NCRNA00245	ZNF503 antisense RNA 2	ncRNA
chr20-9459	chr20	58520478	58520656	+	5.18	178	3' UTR (NM_001190826, exon 5 of 5)	3' UTR (NM_001190826, exon 5 of 5)	5123	NM_001190827	63939	Hs.54973	NM_022106	ENSG00000196227	FAM217B	C20orf177|dJ551D2.5	family with sequence similarity 217, member B	protein-coding
chr13-23402	chr13	33810748	33811050	+	5.18	302	intron (NM_001243476, intron 5 of 17)	intron (NM_001243476, intron 5 of 17)	-30712	NM_052851	90627	Hs.156551	NM_052851	ENSG00000133121	STARD13	ARHGAP37|DLC2|GT650|LINC00464	StAR-related lipid transfer domain containing 13	protein-coding
chr6-43420	chr6	30027955	30028133	+	5.18	178	promoter-TSS (NM_170783)	promoter-TSS (NM_170783)	917	NR_026751	80862	Hs.653168	NR_026751	ENSG00000204623	ZNRD1-AS1	C6orf12|HTEX4|NCRNA00171|TCTEX4|ZNRD1-AS|ZNRD1AS|ZNRD1AS1	ZNRD1 antisense RNA 1	ncRNA
chr1-71114	chr1	47069202	47069380	+	5.18	178	intron (NM_198973, intron 1 of 11)	MIRb|SINE|MIR	675	NM_198973	8569	Hs.371594	NM_003684	ENSG00000079277	MKNK1	MNK1	MAP kinase interacting serine/threonine kinase 1	protein-coding
chr3-46103	chr3	15706794	15706972	+	5.18	178	Intergenic	Intergenic	63407	NM_001281725	686	Hs.517830	NM_000060	ENSG00000169814	BTD	-	biotinidase	protein-coding
chr3-49750	chr3	100914290	100914512	+	5.18	222	Intergenic	MIR3|SINE|MIR	125018	NM_016247	50939	Hs.209249	NM_016247	ENSG00000081148	IMPG2	IPM200|RP56|SPACRCAN|VMD5	interphotoreceptor matrix proteoglycan 2	protein-coding
chr11-65165	chr11	131932103	131932382	+	5.18	279	intron (NM_001144059, intron 1 of 5)	intron (NM_001144059, intron 1 of 5)	151530	NM_016522	50863	Hs.504352	NM_016522	ENSG00000182667	NTM	HNT|IGLON2|NTRI	neurotrimin	protein-coding
chr17-48165	chr17	16769662	16769930	+	5.18	268	Intergenic	L1ME3|LINE|L1	-33649	NR_029392	400578	Hs.723586	NR_029392		KRT16P2	-	keratin 16 pseudogene 2	pseudo
chr2-34594	chr2	11481236	11481414	+	5.18	178	intron (NM_004850, intron 1 of 32)	intron (NM_004850, intron 1 of 32)	3386	NM_004850	9475	Hs.681743	NM_004850	ENSG00000134318	ROCK2	ROCK-II	Rho-associated, coiled-coil containing protein kinase 2	protein-coding
chrX-6010	chrX	21211732	21211910	+	5.18	178	Intergenic	Intergenic	-180715	NM_001168648	22866	Hs.555917	NM_014927	ENSG00000149970	CNKSR2	CNK2|KSR2|MAGUIN	connector enhancer of kinase suppressor of Ras 2	protein-coding
chr5-24154	chr5	67362271	67362449	+	5.18	178	Intergenic	L1MCa|LINE|L1	-123344	NR_105003	102467655	Hs.544102	NR_105003	ENSG00000253787	LOC102467655	-	uncharacterized LOC102467655	ncRNA
chr3-73620	chr3	30486321	30486588	+	5.18	267	Intergenic	Intergenic	-161540	NM_001024847	7048	Hs.82028	NM_003242	ENSG00000163513	TGFBR2	AAT3|FAA3|LDS1B|LDS2|LDS2B|MFS2|RIIC|TAAD2|TGFR-2|TGFbeta-RII	transforming growth factor beta receptor II	protein-coding
chr9-18689	chr9	89814234	89814412	+	5.18	178	Intergenic	Intergenic	50764	NM_001001709	401535	Hs.657740	NM_001001709		C9orf170	-	chromosome 9 open reading frame 170	protein-coding
chr3-123593	chr3	128339225	128339552	+	5.18	327	exon (NM_002950, exon 10 of 10)	exon (NM_002950, exon 10 of 10)	30331	NM_002950	6184	Hs.518244	NM_002950	ENSG00000163902	RPN1	OST1|RBPH1	ribophorin I	protein-coding
chr6-86212	chr6	11683769	11684000	+	5.18	231	Intergenic	Cheshire|DNA|hAT-Charlie	95396	NM_001143948	84830	Hs.126409	NM_032744	ENSG00000111863	ADTRP	AIG1L|C6orf105|dJ413H6.1	androgen-dependent TFPI-regulating protein	protein-coding
chr12-22710	chr12	1459046	1459224	+	5.18	178	intron (NR_027948, intron 15 of 19)	intron (NR_027948, intron 15 of 19)	-150522	NR_028415	100292680	Hs.391695	NR_028415		LINC00942	-	long intergenic non-protein coding RNA 942	ncRNA
chr1-65883	chr1	201298979	201299157	+	5.18	178	intron (NM_000299, intron 14 of 14)	intron (NM_000299, intron 14 of 14)	46488	NM_000299	5317	Hs.497350	NM_000299	ENSG00000081277	PKP1	B6P	plakophilin 1	protein-coding
chr12-52155	chr12	9490360	9490640	+	5.18	280	Intergenic	MLT1A0|LTR|ERVL-MaLR	-29560	NR_120479	101930452	Hs.734183	NR_120479	ENSG00000260423	LOC101930452	-	uncharacterized LOC101930452	ncRNA
chr2-78766	chr2	226788182	226788461	+	5.18	279	Intergenic	Intergenic	-219189	NR_046102	646736	Hs.712836	NR_046102		LOC646736	-	uncharacterized LOC646736	ncRNA
chr7-39004	chr7	18708424	18708646	+	5.18	222	TTS (NM_014707)	TTS (NM_014707)	159635	NM_001204147	9734	Hs.196054	NM_014707	ENSG00000048052	HDAC9	HD7|HD7b|HD9|HDAC|HDAC7|HDAC7B|HDAC9B|HDAC9FL|HDRP|MITR	histone deacetylase 9	protein-coding
chr11-28432	chr11	106268936	106269114	+	5.05	178	Intergenic	Intergenic	146891	NR_120551	101928535	Hs.409078	NR_120551	ENSG00000254811	LOC101928535	-	uncharacterized LOC101928535	ncRNA
chr12-38807	chr12	864210	864388	+	5.05	178	intron (NM_213655, intron 1 of 27)	intron (NM_213655, intron 1 of 27)	2210	NM_018979	65125	Hs.744906	NM_014823	ENSG00000060237	WNK1	HSAN2|HSN2|KDP|PPP1R167|PRKWNK1|PSK|p65	WNK lysine deficient protein kinase 1	protein-coding
chr1-86255	chr1	33795657	33795882	+	5.05	225	exon (NM_198040, exon 12 of 14)	exon (NM_198040, exon 12 of 14)	2324	NR_037400	100500853		NR_037400		MIR3605	mir-3605	microRNA 3605	ncRNA
chr18-5955	chr18	25524100	25524278	+	5.05	178	Intergenic	Intergenic	92360	NM_001308176
chr5-32628	chr5	51125812	51126035	+	5.05	223	Intergenic	Intergenic	-446757	NR_046243	642366	Hs.544139	NR_046243		LOC642366	-	uncharacterized LOC642366	ncRNA
chr1-155023	chr1	21913685	21913960	+	5.05	275	Intergenic	(TGGGGG)n|Simple_repeat|Simple_repeat	64526	NM_001145658	5909	Hs.148178	NM_002885	ENSG00000076864	RAP1GAP	RAP1GA1|RAP1GAP1|RAP1GAPII|RAPGAP	RAP1 GTPase activating protein	protein-coding
chr1-107112	chr1	119682439	119682668	+	5.05	229	promoter-TSS (NR_125976)	promoter-TSS (NR_125976)	-466	NR_125977
chr6-58884	chr6	18102279	18102501	+	5.05	222	Intergenic	Intergenic	20461	NM_198586	378884	Hs.348351	NM_198586		NHLRC1	EPM2A|EPM2B|MALIN|bA204B7.2	NHL repeat containing E3 ubiquitin protein ligase 1	protein-coding
chr9-21455	chr9	114733024	114733202	+	5.05	178	Intergenic	Intergenic	38733	NR_039814	100616114		NR_039814	ENSG00000266315	MIR4668	mir-4668	microRNA 4668	ncRNA
chr17-40233	chr17	28878383	28878608	+	5.05	225	Intergenic	THE1D|LTR|ERVL-MaLR	-8089	NM_015594	26083	Hs.241421	NM_015594	ENSG00000266733	TBC1D29	-	TBC1 domain family, member 29	protein-coding
chr3-136718	chr3	30242895	30243182	+	5.05	287	Intergenic	L1PA8|LINE|L1	-267391	NR_046556	100873977	Hs.581453	NR_046556	ENSG00000235593	RBMS3-AS1	-	RBMS3 antisense RNA 1	ncRNA
chr2-58230	chr2	220426207	220426438	+	5.05	231	TTS (NM_001173408)	TTS (NM_001173408)	9946	NM_015311	23363	Hs.526594	NM_015311	ENSG00000124006	OBSL1	-	obscurin-like 1	protein-coding
chr9-34648	chr9	100004061	100004302	+	5.05	241	intron (NR_036529, intron 1 of 44)	MIRc|SINE|MIR	3473	NR_036527	57653	Hs.435629	NR_036527	ENSG00000255036	LOC100499484-C9ORF174	-	LOC100499484-C9orf174 readthrough	ncRNA
chr1-159394	chr1	162058039	162058313	+	5.05	274	intron (NM_001164757, intron 1 of 9)	MER5B|DNA|hAT-Charlie	18595	NM_001164757	9722	Hs.731942	NM_014697	ENSG00000198929	NOS1AP	6330408P19Rik|CAPON	nitric oxide synthase 1 (neuronal) adaptor protein	protein-coding
chr10-85261	chr10	96942769	96942994	+	5.05	225	Intergenic	MER101-int|LTR|ERV1	-11076	NM_207321	142827	Hs.134229	NM_207321	ENSG00000173124	ACSM6	C10orf129|bA310E22.3	acyl-CoA synthetase medium-chain family member 6	protein-coding
chr4-58710	chr4	127976884	127977187	+	5.05	303	Intergenic	Intergenic	-577052	NM_015693	27152	Hs.391481	NM_015693		INTU	INT|PDZD6|PDZK6	inturned planar cell polarity protein	protein-coding
chr1-114121	chr1	175945018	175945252	+	5.05	234	intron (NM_001286644, intron 16 of 17)	intron (NM_001286644, intron 16 of 17)	-7459	NR_002998	677679		NR_002998	ENSG00000252906	SCARNA3	HBI-100	small Cajal body-specific RNA 3	ncRNA
chr8-98587	chr8	116990155	116990428	+	5.05	273	intron (NR_046215, intron 7 of 13)	intron (NR_046215, intron 7 of 13)	-309036	NM_014112	7227	Hs.657018	NM_014112	ENSG00000104447	TRPS1	GC79|LGCR	trichorhinophalangeal syndrome I	protein-coding
chr19-26801	chr19	48250088	48250321	+	5.05	233	intron (NM_015710, intron 1 of 12)	intron (NM_015710, intron 1 of 12)	1411	NM_015710	29997	Hs.421907	NM_015710	ENSG00000105373	GLTSCR2	PICT-1|PICT1	glioma tumor suppressor candidate region gene 2	protein-coding
chr2-60086	chr2	85173026	85173252	+	5.05	226	Intergenic	Intergenic	-25092	NM_020122	56888	Hs.654968	NM_020122	ENSG00000176407	KCMF1	DEBT91|FIGC|PCMF|ZZZ1	potassium channel modulatory factor 1	protein-coding
chr11-37916	chr11	85371884	85372106	+	5.05	222	non-coding (NR_028025, exon 3 of 3)	non-coding (NR_028025, exon 3 of 3)	4187	NR_028025	58487	Hs.535319	NM_021212		CREBZF	SMILE|ZF	CREB/ATF bZIP transcription factor	protein-coding
chr5-34083	chr5	166722227	166722405	+	5.05	178	intron (NM_001122679, intron 1 of 28)	intron (NM_001122679, intron 1 of 28)	10473	NM_001122679	57451	Hs.631957	NM_001080428	ENSG00000145934	TENM2	ODZ2|TEN-M2|TNM2|ten-2	teneurin transmembrane protein 2	protein-coding
chr12-74105	chr12	89052136	89052392	+	5.05	256	Intergenic	Intergenic	-78014	NM_000899	4254	Hs.1048	NM_000899		KITLG	FPH2|FPHH|KL-1|Kitl|MGF|SCF|SF|SHEP7	KIT ligand	protein-coding
chrX-24643	chrX	154454830	154455112	+	5.05	282	intron (NM_001303543, intron 2 of 5)	intron (NM_001303543, intron 2 of 5)	10270	NM_001303545
chr5-54707	chr5	77802832	77803110	+	5.05	278	intron (NM_005779, intron 4 of 4)	AluSx1|SINE|Alu	141677	NM_005779	10184	Hs.79299	NM_005779	ENSG00000145685	LHFPL2	-	lipoma HMGIC fusion partner-like 2	protein-coding
chr2-41170	chr2	235048399	235048577	+	5.05	178	Intergenic	Intergenic	89142	NM_006944	6694	Hs.444488	NM_006944	ENSG00000072080	SPP2	SPP-24|SPP24	secreted phosphoprotein 2	protein-coding
chr7-56462	chr7	80456025	80456248	+	5.05	223	intron (NM_006379, intron 4 of 17)	intron (NM_006379, intron 4 of 17)	92531	NM_006379	10512	Hs.269109	NM_006379	ENSG00000075223	SEMA3C	SEMAE|SemE	sema domain, immunoglobulin domain (Ig), short basic domain, secreted, (semaphorin) 3C	protein-coding
chr6-93821	chr6	73796781	73797054	+	5.05	273	intron (NM_001160132, intron 5 of 13)	L2b|LINE|L2	56320	NR_046621	100873997	Hs.741819	NR_046621	ENSG00000229154	KCNQ5-AS1	-	KCNQ5 antisense RNA 1	ncRNA
chr15-38329	chr15	62583860	62584178	+	5.05	318	Intergenic	Intergenic	12914	NR_107034	102465869		NR_107034	ENSG00000277919	MIR8067	hsa-mir-8067	microRNA 8067	ncRNA
chr13-15437	chr13	110002167	110002345	+	5.05	178	Intergenic	Intergenic	-50787	NR_126361
chr7-74622	chr7	46185616	46185889	+	5.05	273	Intergenic	Intergenic	-224881	NM_001013398	3486	Hs.450230	NM_000598	ENSG00000146674	IGFBP3	BP-53|IBP3	insulin like growth factor binding protein 3	protein-coding
chr1-123500	chr1	25586797	25587034	+	5.05	237	Intergenic	Intergenic	-12062	NM_001282869	6007	Hs.449968	NM_016124	ENSG00000187010	RHD	CD240D|DIIIc|RH|RH30|RHCED|RHDVA(TT)|RHDel|RHPII|RHXIII|Rh4|RhDCw|RhII|RhK562-II|RhPI	Rh blood group, D antigen	protein-coding
chrX-6330	chrX	10419940	10420118	+	5.05	178	intron (NM_001098624, intron 9 of 9)	intron (NM_001098624, intron 9 of 9)	115614	NM_001193280	4281	Hs.27695	NM_000381	ENSG00000101871	MID1	BBBG1|FXY|GBBB1|MIDIN|OGS1|OS|OSX|RNF59|TRIM18|XPRF|ZNFXY	midline 1	protein-coding
chr1-65492	chr1	170113487	170113665	+	5.05	178	Intergenic	MLT1A0|LTR|ERVL-MaLR	-1612	NM_001136107	149281	Hs.553612	NM_001136107	ENSG00000203740	METTL11B	C1orf184|HOMT1B|NTM1B	methyltransferase like 11B	protein-coding
chr10-45455	chr10	13830456	13830634	+	5.05	178	intron (NM_018027, intron 5 of 24)	MER74A|LTR|ERVL	201606	NM_003675	8559	Hs.729158	NM_003675	ENSG00000165630	PRPF18	PRP18|hPrp18	pre-mRNA processing factor 18	protein-coding
chr2-82002	chr2	146138944	146139239	+	5.05	295	Intergenic	Intergenic	713557	NR_033870	401014	Hs.742290	NR_033870	ENSG00000226674	TEX41	DKFZp686O1327|LINC00953	testis expressed 41 (non-protein coding)	ncRNA
chr3-47268	chr3	104348719	104348897	+	5.05	178	Intergenic	Intergenic	-402703	NR_030330	693127		NR_030330	ENSG00000208032	MIR548A3	MIRN548A3	microRNA 548a-3	ncRNA
chr8-48663	chr8	121816293	121816471	+	5.05	178	intron (NM_021021, intron 1 of 6)	intron (NM_021021, intron 1 of 6)	7927	NM_021021	6641	Hs.46701	NM_021021	ENSG00000172164	SNTB1	59-DAP|A1B|BSYN2|DAPA1B|SNT2|SNT2B1|TIP-43	syntrophin, beta 1 (dystrophin-associated protein A1, 59kDa, basic component 1)	protein-coding
chr5-29907	chr5	141854812	141854990	+	5.05	178	Intergenic	Intergenic	138825	NM_033137	2246	Hs.483635	NM_000800	ENSG00000113578	FGF1	AFGF|ECGF|ECGF-beta|ECGFA|ECGFB|FGF-1|FGF-alpha|FGFA|GLIO703|HBGF-1|HBGF1	fibroblast growth factor 1 (acidic)	protein-coding
chr15-14713	chr15	39185110	39185288	+	5.05	178	Intergenic	L1PA10|LINE|L1	196400	NM_207444	400359	Hs.448785	NM_207444	ENSG00000175779	C15orf53	-	chromosome 15 open reading frame 53	protein-coding
chr12-57878	chr12	105728178	105728450	+	5.05	272	intron (NM_001145199, intron 1 of 5)	intron (NM_001145199, intron 1 of 5)	3900	NM_001145199	387882	Hs.368938	NM_207376	ENSG00000235162	C12orf75	AGD3|OCC-1|OCC1	chromosome 12 open reading frame 75	protein-coding
chr2-49408	chr2	13057439	13057617	+	5.05	178	Intergenic	Intergenic	89610	NR_038434	100506474	Hs.242196	NR_038434	ENSG00000225649	LOC100506474	-	uncharacterized LOC100506474	ncRNA
chr8-47281	chr8	18580148	18580326	+	5.05	178	intron (NM_206909, intron 6 of 12)	intron (NM_206909, intron 6 of 12)	86168	NM_206909	23362	Hs.434255	NM_015310	ENSG00000156011	PSD3	EFA6D|EFA6R|HCA67	pleckstrin and Sec7 domain containing 3	protein-coding
chr2-40063	chr2	127821676	127821854	+	5.05	178	intron (NM_004305, intron 6 of 14)	intron (NM_004305, intron 6 of 14)	43138	NM_139348	274	Hs.193163	NM_004305	ENSG00000136717	BIN1	AMPH2|AMPHL|SH3P9	bridging integrator 1	protein-coding
chr15-20278	chr15	52138446	52138670	+	5.05	224	intron (NM_014547, intron 1 of 9)	intron (NM_014547, intron 1 of 9)	16733	NM_014547	29766	Hs.4998	NM_014547		TMOD3	UTMOD	tropomodulin 3 (ubiquitous)	protein-coding
chr8-93935	chr8	128306032	128306286	+	5.05	254	intron (NR_117100, intron 5 of 5)	intron (NR_117100, intron 5 of 5)	49277	NR_117099	103021164	Hs.571531	NR_117099		CASC21	CARLo-2|LINC01244	cancer susceptibility candidate 21 (non-protein coding)	ncRNA
chr10-90544	chr10	105109473	105109709	+	5.05	236	intron (NM_001011663, intron 1 of 9)	AluSc8|SINE|Alu	1300	NM_001011663	84108	Hs.335808	NM_032154	ENSG00000156374	PCGF6	MBLR|RNF134	polycomb group ring finger 6	protein-coding
chr2-115835	chr2	226790079	226790336	+	5.05	257	Intergenic	L1MDa|LINE|L1	-217303	NR_046102	646736	Hs.712836	NR_046102		LOC646736	-	uncharacterized LOC646736	ncRNA
chr4-41591	chr4	152086895	152087124	+	5.05	229	intron (NM_001243349, intron 7 of 19)	intron (NM_001243349, intron 7 of 19)	9695	NM_001128924	152503	Hs.744983	NM_001009555	ENSG00000109686	SH3D19	EBP|EVE1|Kryn|SH3P19	SH3 domain containing 19	protein-coding
chr10-76515	chr10	89430001	89430249	+	5.05	248	intron (NM_001015880, intron 1 of 12)	intron (NM_001015880, intron 1 of 12)	10649	NM_001015880	9060	Hs.524491	NM_004670	ENSG00000198682	PAPSS2	ATPSK2|BCYM4|SK2	3'-phosphoadenosine 5'-phosphosulfate synthase 2	protein-coding
chr18-16734	chr18	46398132	46398403	+	5.05	271	Intergenic	Intergenic	70910	NM_001190823	4092	Hs.465087	NM_005904	ENSG00000101665	SMAD7	CRCS3|MADH7|MADH8	SMAD family member 7	protein-coding
chr5-84309	chr5	124743078	124743415	+	5.05	337	Intergenic	Intergenic	-85708	NR_109887	101927460	Hs.407582	NR_109887	ENSG00000260192	LOC101927460	-	uncharacterized LOC101927460	ncRNA
chr11-66739	chr11	61132723	61132978	+	5.05	255	intron (NR_028473, intron 3 of 5)	AluSz|SINE|Alu	-3095	NM_001300763	220002	Hs.22546	NM_153611	ENSG00000162144	CYB561A3	CYBASC3|LCYTB	cytochrome b561 family, member A3	protein-coding
chrX-19349	chrX	10580933	10581190	+	5.05	257	intron (NM_033290, intron 1 of 9)	intron (NM_033290, intron 1 of 9)	7613	NM_000381	4281	Hs.27695	NM_000381	ENSG00000101871	MID1	BBBG1|FXY|GBBB1|MIDIN|OGS1|OS|OSX|RNF59|TRIM18|XPRF|ZNFXY	midline 1	protein-coding
chr7-96309	chr7	43918773	43919087	+	5.05	314	intron (NM_001290075, intron 5 of 5)	intron (NM_001290075, intron 5 of 5)	-9785	NM_032014	64951	Hs.284286	NM_032014	ENSG00000062582	MRPS24	HSPC335|MRP-S24|S24mt|bMRP-47|bMRP47	mitochondrial ribosomal protein S24	protein-coding
chr1-168001	chr1	112096508	112096791	+	5.05	283	intron (NM_001081976, intron 1 of 5)	MIR|SINE|MIR	9976	NM_001081976	140	Hs.281342	NM_000677	ENSG00000121933	ADORA3	A3AR	adenosine A3 receptor	protein-coding
chr8-47888	chr8	75675596	75675774	+	5.05	178	Intergenic	Intergenic	57757	NR_031744	100302260		NR_031744		MIR2052	hsa-mir-2052	microRNA 2052	ncRNA
chr7-90358	chr7	65259521	65259808	+	5.05	287	Intergenic	L2a|LINE|L2	-23867	NR_038378	441242	Hs.373941	NM_001013464	ENSG00000272693	LOC441242	-	uncharacterized LOC441242	ncRNA
chr4-21717	chr4	171011342	171011520	+	5.05	178	promoter-TSS (NM_001286682)	promoter-TSS (NM_001286682)	-59	NM_001286682	51166	Hs.529735	NM_016228	ENSG00000109576	AADAT	KAT2|KATII	aminoadipate aminotransferase	protein-coding
chr6-43193	chr6	17018134	17018312	+	5.05	178	Intergenic	Tigger3b|DNA|TcMar-Tigger	-84266	NM_001190766	401236	Hs.677399	NM_001190766	ENSG00000230873	STMND1	-	stathmin domain containing 1	protein-coding
chr3-101940	chr3	134036709	134037016	+	5.05	307	Intergenic	Intergenic	49842	NR_106885	102466744		NR_106885	ENSG00000277723	MIR6827	hsa-mir-6827	microRNA 6827	ncRNA
chr9-17518	chr9	81629756	81629934	+	5.05	178	Intergenic	MamRep38|DNA|hAT	130736	NR_109771	101927450	Hs.738041	NR_109771	ENSG00000260995	LOC101927450	-	uncharacterized LOC101927450	ncRNA
chr1-129208	chr1	240196702	240196995	+	5.05	293	Intergenic	L1MEc|LINE|L1	26024	NR_036695	645884	Hs.613280	NR_036695		RPS7P5	RPS7_2_183	ribosomal protein S7 pseudogene 5	pseudo
chr12-70172	chr12	110726826	110727133	+	5.05	307	intron (NM_170665, intron 3 of 19)	intron (NM_170665, intron 3 of 19)	7947	NM_001681	488	Hs.506759	NM_001681	ENSG00000174437	ATP2A2	ATP2B|DAR|DD|SERCA2	ATPase, Ca++ transporting, cardiac muscle, slow twitch 2	protein-coding
chr11-69121	chr11	2202282	2202601	+	5.05	319	Intergenic	Intergenic	8148	NR_039834	100616126		NR_039834	ENSG00000265258	MIR4686	-	microRNA 4686	ncRNA
chr6-120265	chr6	27088982	27089296	+	5.05	314	Intergenic	AluSc8|SINE|Alu	11436	NM_021058	8970	Hs.591807	NM_021058		HIST1H2BJ	H2B/r|H2BFR|H2BJ	histone cluster 1, H2bj	protein-coding
chr16-16173	chr16	70557377	70557555	+	5.05	178	promoter-TSS (NM_001195139)	promoter-TSS (NM_001195139)	-9	NM_015386	25839	Hs.208680	NM_015386	ENSG00000103051	COG4	CDG2J|COD1	component of oligomeric golgi complex 4	protein-coding
chr8-100863	chr8	18995581	18995856	+	5.05	275	Intergenic	AluSc5|SINE|Alu	107314	NR_038919	100128993	Hs.697742	NR_038919		LOC100128993	-	uncharacterized LOC100128993	ncRNA
chr15-39153	chr15	89202976	89203219	+	5.05	243	Intergenic	Intergenic	21123	NM_001303237
chr2-83533	chr2	222437768	222438014	+	5.05	246	promoter-TSS (NM_004438)	promoter-TSS (NM_004438)	-813	NM_004438	2043	Hs.371218	NM_004438	ENSG00000116106	EPHA4	HEK8|SEK|TYRO1	EPH receptor A4	protein-coding
chr2-115909	chr2	227120713	227121020	+	5.05	307	Intergenic	L1PA6|LINE|L1	113356	NR_046102	646736	Hs.712836	NR_046102		LOC646736	-	uncharacterized LOC646736	ncRNA
chr10-109527	chr10	6213950	6214257	+	5.05	307	intron (NM_001282630, intron 1 of 14)	intron (NM_001282630, intron 1 of 14)	-19878	NR_039698	100628560		NR_039698		MIR3155B	hsa-mir-3155b	microRNA 3155b	ncRNA
chr11-72824	chr11	123172484	123172760	+	5.05	276	Intergenic	CpG	79598	NR_039714	100616319		NR_039714	ENSG00000265357	MIR4493	-	microRNA 4493	ncRNA
chr12-75391	chr12	122944837	122945139	+	5.05	302	Intergenic	AluJb|SINE|Alu	-37872	NM_001247997	6249	Hs.524809	NM_002956	ENSG00000130779	CLIP1	CLIP|CLIP-170|CLIP170|CYLN1|RSN	CAP-GLY domain containing linker protein 1	protein-coding
chr2-133895	chr2	231480854	231481189	+	5.05	335	Intergenic	AluY|SINE|Alu	84223	NR_040038	151475	Hs.528154	NR_040038	ENSG00000226125	LOC151475	-	uncharacterized LOC151475	ncRNA
chr22-12228	chr22	30020696	30020965	+	5.05	269	intron (NM_181830, intron 1 of 14)	(TTTC)n|Simple_repeat|Simple_repeat	21285	NM_181833	4771	Hs.187898	NM_000268	ENSG00000186575	NF2	ACN|BANF|SCH	neurofibromin 2 (merlin)	protein-coding
chr10-106626	chr10	91313928	91314217	+	5.05	289	Intergenic	Intergenic	-18759	NM_213606	387700	Hs.530338	NM_213606	ENSG00000152779	SLC16A12	CJMG|CRT2|MCT12	solute carrier family 16, member 12	protein-coding
chr1-110510	chr1	8685587	8685811	+	5.05	224	intron (NM_012102, intron 3 of 23)	intron (NM_012102, intron 3 of 23)	-130726	NR_132752
chr1-101901	chr1	147223706	147223932	+	5.05	226	Intergenic	Intergenic	8895	NM_181703	2702	Hs.447968	NM_005266	ENSG00000265107	GJA5	ATFB11|CX40	gap junction protein alpha 5	protein-coding
chr2-130131	chr2	144774129	144774463	+	5.05	334	intron (NM_001164629, intron 6 of 11)	intron (NM_001164629, intron 6 of 11)	79662	NR_110237	101928386	Hs.668251	NR_110237	ENSG00000232377	LOC101928386	-	uncharacterized LOC101928386	ncRNA
chr1-72341	chr1	161933026	161933204	+	5.05	178	3' UTR (NM_007348, exon 16 of 16)	3' UTR (NM_007348, exon 16 of 16)	61140	NM_001297713	25903	Hs.507515	NM_015441	ENSG00000162745	OLFML2B	-	olfactomedin like 2B	protein-coding
chr9-29276	chr9	117346194	117346436	+	5.05	242	Intergenic	MIRb|SINE|MIR	-3679	NM_004888	9550	Hs.388654	NM_004888		ATP6V1G1	ATP6G|ATP6G1|ATP6GL|ATP6J|Vma10	ATPase, H+ transporting, lysosomal 13kDa, V1 subunit G1	protein-coding
chr19-19781	chr19	43612703	43612881	+	5.05	178	Intergenic	AluSg|SINE|Alu	-25899	NM_031246	5670	Hs.709200	NM_031246	ENSG00000242221	PSG2	CEA|PSBG2|PSG1	pregnancy specific beta-1-glycoprotein 2	protein-coding
chr8-68825	chr8	8647251	8647523	+	5.05	272	intron (NM_004225, intron 2 of 2)	MER74A|LTR|ERVL	87721	NM_194284	137075	Hs.183617	NM_194284	ENSG00000253958	CLDN23	CLDNL|hCG1646163	claudin 23	protein-coding
chr11-33323	chr11	13960822	13961000	+	5.05	178	Intergenic	L1PA5|LINE|L1	-23273	NM_006108	10418	Hs.643864	NM_006108	ENSG00000262655	SPON1	VSGP/F-spondin|f-spondin	spondin 1, extracellular matrix protein	protein-coding
chr11-76434	chr11	86710856	86711127	+	5.05	271	non-coding (NR_038905, exon 3 of 3)	non-coding (NR_038905, exon 3 of 3)	-37895	NM_022918	65084	Hs.188591	NM_022918		TMEM135	PMP52	transmembrane protein 135	protein-coding
chr7-53290	chr7	65604943	65605174	+	5.05	231	intron (NR_024548, intron 5 of 6)	intron (NR_024548, intron 5 of 6)	25253	NM_001142414	27297	Hs.300684	NM_014478	ENSG00000241258	CRCP	CGRP-RCP|CGRPRCP|RCP|RCP9	CGRP receptor component	protein-coding
chr6-43835	chr6	72193291	72193469	+	5.05	178	Intergenic	LTR33|LTR|ERVL	62650	NR_121615	102724000	Hs.145785	NR_121615		LINC01626	-	long intergenic non-protein coding RNA 1626	ncRNA
chr2-51485	chr2	201221516	201221742	+	5.05	226	intron (NM_001282743, intron 2 of 11)	MSTD|LTR|ERVL-MaLR	47956	NM_001282744	26010	Hs.120323	NM_015535	ENSG00000196141	SPATS2L	DNAPTP6|SGNP	spermatogenesis associated, serine-rich 2-like	protein-coding
chr6-55295	chr6	10546350	10546576	+	5.05	226	intron (NM_145649, intron 3 of 4)	Charlie17a|DNA|hAT-Charlie	-9486	NM_001491	2651	Hs.519884	NM_001491	ENSG00000111846	GCNT2	CCAT|CTRCT13|GCNT2C|GCNT5|IGNT|II|NACGT1|NAGCT1|ULG3|bA360O19.2|bA421M1.1	glucosaminyl (N-acetyl) transferase 2, I-branching enzyme (I blood group)	protein-coding
chr6-131667	chr6	109509438	109509769	+	5.05	331	Intergenic	AluSx4|SINE|Alu	-48214	NM_001277339	100996634		NM_001277339		LOC100996634	-	transmembrane protein FLJ37396	protein-coding
chr6-51184	chr6	100624515	100624739	+	5.05	224	Intergenic	Intergenic	-182513	NM_032503	84539	Hs.591342	NM_032503	ENSG00000152034	MCHR2	GPR145|GPRv17|MCH-2R|MCH-R2|MCH2|MCH2R|MCHR-2|SLT	melanin-concentrating hormone receptor 2	protein-coding
chr7-92985	chr7	116251442	116251753	+	5.05	311	intron (NR_120506, intron 1 of 4)	intron (NR_120506, intron 1 of 4)	3277	NR_120506	100996266	Hs.552122	NR_120506		LINC01510	-	long intergenic non-protein coding RNA 1510	ncRNA
chr11-39594	chr11	69560387	69560619	+	5.05	232	Intergenic	Intergenic	29668	NM_002007	2249	Hs.1755	NM_002007		FGF4	HBGF-4|HST|HST-1|HSTF1|K-FGF|KFGF	fibroblast growth factor 4	protein-coding
chr20-29235	chr20	57032797	57033099	+	5.05	302	Intergenic	Intergenic	57046	NM_153360	164284	Hs.119286	NM_153360	ENSG00000198768	APCDD1L	-	adenomatosis polyposis coli down-regulated 1-like	protein-coding
chr3-53089	chr3	184354187	184354411	+	5.05	224	Intergenic	Intergenic	74712	NM_004443	2049	Hs.2913	NM_004443	ENSG00000182580	EPHB3	ETK2|HEK2|TYRO6	EPH receptor B3	protein-coding
chr1-69283	chr1	198898849	198899027	+	5.05	178	intron (NR_040073, intron 1 of 2)	intron (NR_040073, intron 1 of 2)	7620	NR_040073	100131234	Hs.711077	NR_040073		MIR181A1HG	-	MIR181A1 host gene	ncRNA
chr6-41953	chr6	116891660	116891838	+	5.05	178	promoter-TSS (NM_015952)	promoter-TSS (NM_015952)	-781	NM_016104	51389	Hs.532164	NM_015952	ENSG00000111832	RWDD1	CGI-24|PTD013	RWD domain containing 1	protein-coding
chr13-13998	chr13	45768976	45769198	+	5.05	222	intron (NM_198404, intron 1 of 1)	intron (NM_198404, intron 1 of 1)	6088	NM_198404	386618	Hs.23406	NM_198404		KCTD4	bA321C24.3	potassium channel tetramerization domain containing 4	protein-coding
chr7-45633	chr7	45926926	45927152	+	5.05	226	promoter-TSS (NM_000596)	promoter-TSS (NM_000596)	-920	NM_000596	3484	Hs.642938	NM_000596	ENSG00000146678	IGFBP1	AFBP|IBP1|IGF-BP25|PP12|hIGFBP-1	insulin like growth factor binding protein 1	protein-coding
chr22-11326	chr22	18513171	18513411	+	5.05	240	intron (NR_024417, intron 1 of 1)	AluSz6|SINE|Alu	1140	NR_024417	100192420	Hs.589947	NR_024417	ENSG00000235295	FLJ41941	-	uncharacterized LOC100192420	ncRNA
chr10-82124	chr10	134184854	134185140	+	5.05	286	intron (NM_001143757, intron 10 of 10)	intron (NM_001143757, intron 10 of 10)	-25705	NM_001098637	170394	Hs.527751	NM_138499	ENSG00000171813	PWWP2B	PWWP2|bA432J24.1|pp8607	PWWP domain containing 2B	protein-coding
chr5-46256	chr5	149873237	149873512	+	5.05	275	Intergenic	Intergenic	-3966	NM_001301063	3340	Hs.222055	NM_001543	ENSG00000070614	NDST1	HSST|MRT46|NST1	N-deacetylase/N-sulfotransferase (heparan glucosaminyl) 1	protein-coding
chr5-28416	chr5	171533855	171534033	+	5.05	178	intron (NM_005990, intron 5 of 18)	intron (NM_005990, intron 5 of 18)	81402	NM_005990	6793	Hs.744005	NM_005990	ENSG00000072786	STK10	LOK|PRO2729	serine/threonine kinase 10	protein-coding
chr20-19018	chr20	35931343	35931592	+	5.05	249	intron (NM_001003897, intron 2 of 2)	AluJb|SINE|Alu	13416	NM_022077	63905	Hs.6126	NM_022077	ENSG00000101363	MANBAL	-	mannosidase, beta A, lysosomal-like	protein-coding
chr4-26834	chr4	26223851	26224029	+	5.05	178	Intergenic	AluSx1|SINE|Alu	-97392	NM_005349	3516	Hs.479396	NM_005349	ENSG00000168214	RBPJ	AOS3|CBF1|IGKJRB|IGKJRB1|KBF2|RBP-J|RBPJK|RBPSUH|SUH|csl	recombination signal binding protein for immunoglobulin kappa J region	protein-coding
chr1-131376	chr1	59919752	59919979	+	4.93	227	intron (NM_001244714, intron 3 of 13)	L2b|LINE|L2	-61436	NM_001278224	55277	Hs.444301	NM_018291	ENSG00000172456	FGGY	-	FGGY carbohydrate kinase domain containing	protein-coding
chr13-32505	chr13	91371866	91372162	+	4.93	296	Intergenic	Intergenic	206837	NR_027039	144776	Hs.434120	NR_027039	ENSG00000231674	LINC00410	-	long intergenic non-protein coding RNA 410	ncRNA
chr1-190541	chr1	89333707	89333981	+	4.93	274	intron (NM_001514, intron 2 of 6)	intron (NM_001514, intron 2 of 6)	23457	NM_001514	2959	Hs.481852	NM_001514	ENSG00000137947	GTF2B	TF2B|TFIIB	general transcription factor IIB	protein-coding
chr3-54379	chr3	59848058	59848236	+	4.93	178	intron (NM_001166243, intron 8 of 9)	THE1B|LTR|ERVL-MaLR	755456	NR_128708
chr7-75113	chr7	77159425	77159685	+	4.93	260	Intergenic	MLT1M|LTR|ERVL-MaLR	-7218	NM_002835	5782	Hs.61812	NM_002835	ENSG00000127947	PTPN12	PTP-PEST|PTPG1	protein tyrosine phosphatase, non-receptor type 12	protein-coding
chr15-26986	chr15	101257900	101258146	+	4.93	246	Intergenic	Intergenic	115268	NM_198243	140460	Hs.31845	NM_024708	ENSG00000183475	ASB7	-	ankyrin repeat and SOCS box containing 7	protein-coding
chr4-41841	chr4	165128687	165128961	+	4.93	274	intron (NM_001166373, intron 1 of 7)	L1PA13|LINE|L1	-9961	NM_012403	23520	Hs.661161	NM_012403		ANP32C	PP32R1	acidic nuclear phosphoprotein 32 family member C	protein-coding
chr2-133660	chr2	227042704	227043022	+	4.93	318	intron (NR_046102, intron 5 of 6)	intron (NR_046102, intron 5 of 6)	35353	NR_046102	646736	Hs.712836	NR_046102		LOC646736	-	uncharacterized LOC646736	ncRNA
chr1-70061	chr1	240195138	240195316	+	4.93	178	Intergenic	Intergenic	24403	NR_036695	645884	Hs.613280	NR_036695		RPS7P5	RPS7_2_183	ribosomal protein S7 pseudogene 5	pseudo
chr1-76651	chr1	205232877	205233055	+	4.93	178	intron (NM_001297613, intron 1 of 3)	intron (NM_001297613, intron 1 of 3)	7637	NM_001297613	9911	Hs.6360	NM_014858	ENSG00000133069	TMCC2	HUCEP11	transmembrane and coiled-coil domain family 2	protein-coding
chr10-92232	chr10	14507191	14507468	+	4.93	277	Intergenic	L1ME4a|LINE|L1	28754	NR_031668	100302116		NR_031668	ENSG00000221371	MIR1265	MIRN1265|hsa-mir-1265	microRNA 1265	ncRNA
chr19-20567	chr19	29451640	29451818	+	4.93	178	Intergenic	LTR8A|LTR|ERV1	-4309	NR_027318	148145	Hs.112651	NR_027318	ENSG00000267339	LINC00906	-	long intergenic non-protein coding RNA 906	ncRNA
chr1-132273	chr1	97742989	97743252	+	4.93	263	intron (NR_046590, intron 2 of 4)	L2|LINE|L2	181641	NR_046590	100873932	Hs.682651	NR_046590	ENSG00000232878	DPYD-AS1	-	DPYD antisense RNA 1	ncRNA
chr6-51269	chr6	109053344	109053566	+	4.93	222	Intergenic	Intergenic	-19402	NR_033376	387111	Hs.520310	NR_033376	ENSG00000203801	LINC00222	C6orf181|NCRNA00222|dJ354J5.2	long intergenic non-protein coding RNA 222	ncRNA
chr2-38960	chr2	11516437	11516615	+	4.93	178	Intergenic	Intergenic	-17581	NR_047499	100874055	Hs.102428	NR_047499	ENSG00000224177	LINC00570	ncRNA-a5	long intergenic non-protein coding RNA 570	ncRNA
chr12-40693	chr12	109061171	109061398	+	4.93	227	intron (NM_001276471, intron 3 of 10)	AT_rich|Low_complexity|Low_complexity	31698	NR_039717	100616240		NR_039717		MIR4496	-	microRNA 4496	ncRNA
chr13-21527	chr13	111560728	111561021	+	4.93	293	intron (NR_104587, intron 2 of 6)	intron (NR_104587, intron 2 of 6)	6580	NR_104587	55608	Hs.525163	NM_017664	ENSG00000088448	ANKRD10	-	ankyrin repeat domain 10	protein-coding
chr17-69153	chr17	40578843	40579118	+	4.93	275	Intergenic	AluSx|SINE|Alu	-3642	NM_012232	284119	Hs.437191	NM_012232	ENSG00000177469	PTRF	CAVIN|CAVIN1|CGL4|FKSG13|cavin-1	polymerase I and transcript release factor	protein-coding
chr18-9576	chr18	21791377	21791599	+	4.93	222	intron (NM_001242508, intron 5 of 15)	Charlie1b|DNA|hAT-Charlie	60708	NM_018030	114876	Hs.370725	NM_018030	ENSG00000141447	OSBPL1A	ORP-1|ORP1|OSBPL1B	oxysterol binding protein-like 1A	protein-coding
chr5-65105	chr5	14235944	14236199	+	4.93	255	intron (NM_007118, intron 1 of 56)	intron (NM_007118, intron 1 of 56)	92242	NM_007118	7204	Hs.130031	NM_007118	ENSG00000038382	TRIO	ARHGEF23|tgat	trio Rho guanine nucleotide exchange factor	protein-coding
chr19-42026	chr19	53494520	53494742	+	4.93	222	intron (NR_003578, intron 1 of 3)	AluJb|SINE|Alu	2153	NR_003578	79986	Hs.714428	NM_024924	ENSG00000242779	ZNF702P	ZNF702	zinc finger protein 702, pseudogene	pseudo
chr2-78778	chr2	226946382	226946666	+	4.93	284	Intergenic	Intergenic	-60986	NR_046102	646736	Hs.712836	NR_046102		LOC646736	-	uncharacterized LOC646736	ncRNA
chr22-14055	chr22	41401426	41401660	+	4.93	234	Intergenic	AluSg4|SINE|Alu	54192	NM_014248	9978	Hs.474949	NM_014248		RBX1	BA554C12.1|RNF75|ROC1	ring-box 1, E3 ubiquitin protein ligase	protein-coding
chr11-62922	chr11	57571014	57571239	+	4.93	225	exon (NM_001085463, exon 6 of 19)	exon (NM_001085463, exon 6 of 19)	41892	NM_001206885	1500	Hs.166011	NM_001331	ENSG00000198561	CTNND1	CAS|CTNND|P120CAS|P120CTN|p120|p120(CAS)|p120(CTN)	catenin (cadherin-associated protein), delta 1	protein-coding
chr20-9016	chr20	14268317	14268495	+	4.93	178	intron (NM_080676, intron 3 of 16)	MLT1E1A|LTR|ERVL-MaLR	49907	NM_198391	23767	Hs.41296	NM_013281	ENSG00000125848	FLRT3	HH21	fibronectin leucine rich transmembrane protein 3	protein-coding
chr5-33646	chr5	133589240	133589464	+	4.93	224	Intergenic	AluSx|SINE|Alu	-27402	NM_002715	5515	Hs.105818	NM_002715		PPP2CA	PP2Ac|PP2CA|PP2Calpha|RP-C	protein phosphatase 2, catalytic subunit, alpha isozyme	protein-coding
chr8-51256	chr8	128947362	128947540	+	4.93	178	intron (NR_003367, intron 2 of 8)	AluSp|SINE|Alu	13518	NR_103558	641384	Hs.629674	NM_001037234	ENSG00000280055	TMEM75	-	transmembrane protein 75	ncRNA
chr5-50608	chr5	52716270	52716544	+	4.93	274	Intergenic	Intergenic	-59857	NM_013409	10468	Hs.9914	NM_006350	ENSG00000134363	FST	FS	follistatin	protein-coding
chr7-86721	chr7	112387606	112387878	+	4.93	272	Intergenic	MSTA|LTR|ERVL-MaLR	42736	NR_109840	64418	Hs.606345	NM_022484	ENSG00000146802	TMEM168	-	transmembrane protein 168	protein-coding
chr17-79081	chr17	62663696	62663965	+	4.93	269	Intergenic	Intergenic	-5444	NM_022739	64750	Hs.515011	NM_022739		SMURF2	-	SMAD specific E3 ubiquitin protein ligase 2	protein-coding
chr12-79480	chr12	91289704	91290040	+	4.93	336	Intergenic	MLT1C|LTR|ERVL-MaLR	-21928	NR_038868	439916	Hs.350600	NM_001039384	ENSG00000196243	LINC00615	C12orf37	long intergenic non-protein coding RNA 615	ncRNA
chr15-15357	chr15	89681022	89681200	+	4.93	178	intron (NM_007011, intron 7 of 14)	intron (NM_007011, intron 7 of 14)	49730	NM_007011	11057	Hs.122337	NM_007011	ENSG00000140526	ABHD2	HS1-2|LABH2|PHPS1-2	abhydrolase domain containing 2	protein-coding
chr1-81361	chr1	245021139	245021317	+	4.93	178	intron (NM_031844, intron 7 of 13)	intron (NM_031844, intron 7 of 13)	-3709	NR_132782
chr10-117386	chr10	24608801	24609138	+	4.93	337	intron (NM_001282767, intron 2 of 18)	intron (NM_001282767, intron 2 of 18)	44355	NR_030334	693188		NR_030334	ENSG00000207930	MIR603	MIRN603|hsa-mir-603	microRNA 603	ncRNA
chr13-15844	chr13	42601497	42601720	+	4.93	223	Intergenic	L2c|LINE|L2	-12564	NM_001204504	160851	Hs.630380	NM_152910	ENSG00000102780	DGKH	DGKeta	diacylglycerol kinase, eta	protein-coding
chr17-84946	chr17	73717130	73717410	+	4.93	280	promoter-TSS (NM_000213)	promoter-TSS (NM_000213)	-246	NM_000213	3691	Hs.632226	NM_000213	ENSG00000132470	ITGB4	CD104	integrin beta 4	protein-coding
chr11-32633	chr11	90893056	90893234	+	4.93	178	Intergenic	Tigger3b|DNA|TcMar-Tigger	-290775	NR_031663	100302228		NR_031663	ENSG00000221586	MIR1261	MIRN1261|hsa-mir-1261	microRNA 1261	ncRNA
chr20-10622	chr20	52387747	52387925	+	4.93	178	Intergenic	AluSx|SINE|Alu	104412	NR_002189	391257	Hs.449977	NR_002189		SUMO1P1	PIC1L|UBL2|UBL6	SUMO1 pseudogene 1	pseudo
chr3-49952	chr3	123752178	123752356	+	4.93	178	Intergenic	CpG	-42068	NM_017578	54763	Hs.567516	NM_017578	ENSG00000065371	ROPN1	CT91|ODF6|RHPNAP1|ROPN1A|ropporin	rhophilin associated tail protein 1	protein-coding
chr4-20882	chr4	69134045	69134223	+	4.93	178	Intergenic	Intergenic	-22722	NM_182502	132724	Hs.407122	NM_182502	ENSG00000185873	TMPRSS11B	-	transmembrane protease, serine 11B	protein-coding
chr11-36949	chr11	27954734	27954912	+	4.93	178	Intergenic	L2a|LINE|L2	-123539	NR_030341	693195		NR_030341	ENSG00000207874	MIR610	MIRN610|hsa-mir-610	microRNA 610	ncRNA
chr1-74482	chr1	35325866	35326044	+	4.93	178	promoter-TSS (NM_001164825)	promoter-TSS (NM_001164825)	-538	NM_138428	113444	Hs.27160	NM_138428	ENSG00000163866	SMIM12	C1orf212	small integral membrane protein 12	protein-coding
chrX-13359	chrX	45338657	45338935	+	4.93	278	Intergenic	Intergenic	-25837	NR_104644	101927528	Hs.550772	NR_104644	ENSG00000229563	LINC01204	-	long intergenic non-protein coding RNA 1204	ncRNA
chr5-48305	chr5	92196026	92196249	+	4.93	223	Intergenic	Intergenic	710912	NR_109825	441094	Hs.457407	NR_015369	ENSG00000237187	NR2F1-AS1	-	NR2F1 antisense RNA 1	ncRNA
chr1-154087	chr1	249180708	249181009	+	4.93	301	Intergenic	Intergenic	-19584	NM_001017434	267002	Hs.602037	NM_170725		PGBD2	-	piggyBac transposable element derived 2	protein-coding
chr1-120123	chr1	172310075	172310339	+	4.93	264	intron (NM_015569, intron 17 of 20)	L1PREC2|LINE|L1	-79621	NM_139240	92346	Hs.517991	NM_139240	ENSG00000180999	C1orf105	-	chromosome 1 open reading frame 105	protein-coding
chr2-99999	chr2	175838683	175838967	+	4.93	284	intron (NR_038133, intron 1 of 11)	intron (NR_038133, intron 1 of 11)	31156	NM_001822	1123	Hs.380138	NM_001822	ENSG00000128656	CHN1	ARHGAP2|CHN|DURS2|NC|RHOGAP2	chimerin 1	protein-coding
chr12-63078	chr12	22681477	22681754	+	4.93	277	intron (NM_001286173, intron 3 of 27)	L3|LINE|CR1	15865	NM_001286173	9847	Hs.271014	NM_014802	ENSG00000111731	C2CD5	CDP138|KIAA0528	C2 calcium-dependent domain containing 5	protein-coding
chr19-31903	chr19	17908766	17909036	+	4.93	270	intron (NM_014256, intron 1 of 2)	intron (NM_014256, intron 1 of 2)	2982	NM_014256	10331	Hs.69009	NM_014256	ENSG00000179913	B3GNT3	B3GAL-T8|B3GN-T3|B3GNT-3|HP10328|TMEM3|beta3Gn-T3	UDP-GlcNAc:betaGal beta-1,3-N-acetylglucosaminyltransferase 3	protein-coding
chr8-73204	chr8	55687138	55687362	+	4.93	224	Intergenic	Intergenic	158623	NM_006269	6101	Hs.732820	NM_006269	ENSG00000104237	RP1	DCDC4A|ORP1	retinitis pigmentosa 1 (autosomal dominant)	protein-coding
chr17-42461	chr17	44848366	44848544	+	4.93	178	intron (NM_030753, intron 2 of 4)	CpG	47671	NM_030753	7473	Hs.445884	NM_030753	ENSG00000108379	WNT3	INT4|TETAMS	wingless-type MMTV integration site family, member 3	protein-coding
chr7-44060	chr7	100084586	100084815	+	4.93	229	exon (NM_173564, exon 3 of 7)	exon (NM_173564, exon 3 of 7)	3150	NM_173564	222950	Hs.320086	NM_173564	ENSG00000166924	NYAP1	C7orf51	neuronal tyrosine-phosphorylated phosphoinositide-3-kinase adaptor 1	protein-coding
chr4-64837	chr4	674757	675025	+	4.93	268	TTS (NM_032219)	TTS (NM_032219)	3180	NM_002477	4636	Hs.410970	NM_002477	ENSG00000215375	MYL5	-	myosin light chain 5	protein-coding
chr19-20192	chr19	4121944	4122122	+	4.93	178	intron (NM_030662, intron 1 of 10)	intron (NM_030662, intron 1 of 10)	2093	NM_030662	5605	Hs.465627	NM_030662	ENSG00000126934	MAP2K2	CFC4|MAPKK2|MEK2|MKK2|PRKMK2	mitogen-activated protein kinase kinase 2	protein-coding
chr1-82772	chr1	77978563	77978741	+	4.93	178	intron (NM_012093, intron 10 of 13)	MIRc|SINE|MIR	169691	NM_015534	26009	Hs.480506	NM_015534	ENSG00000036549	ZZZ3	ATAC1	zinc finger, ZZ-type containing 3	protein-coding
chr22-16396	chr22	21981533	21981810	+	4.93	277	TTS (NM_001017964)	TTS (NM_001017964)	2669	NM_001017964	150223	Hs.355952	NM_001017964	ENSG00000161179	YDJC	-	YdjC homolog (bacterial)	protein-coding
chr14-20904	chr14	72178303	72178527	+	4.93	224	intron (NM_015556, intron 15 of 21)	intron (NM_015556, intron 15 of 21)	124127	NM_001284247	26037	Hs.654657	NM_015556	ENSG00000197555	SIPA1L1	E6TP1	signal-induced proliferation-associated 1 like 1	protein-coding
chr15-39136	chr15	89124460	89124762	+	4.93	302	Intergenic	Intergenic	23223	NR_120369	101929743	Hs.558810	NR_120369	ENSG00000249487	LINC01586	-	long intergenic non-protein coding RNA 1586	ncRNA
chr2-126892	chr2	43300659	43300938	+	4.93	279	Intergenic	MIRb|SINE|MIR	-34116	NR_110585	102723854	Hs.570165	NR_110585	ENSG00000231826	LOC102723854	-	uncharacterized LOC102723854	ncRNA
chr8-65739	chr8	23259880	23260104	+	4.93	224	intron (NM_002318, intron 1 of 13)	intron (NM_002318, intron 1 of 13)	1730	NM_002318	4017	Hs.626637	NM_002318	ENSG00000134013	LOXL2	LOR2|WS9-14	lysyl oxidase-like 2	protein-coding
chr7-35979	chr7	77279675	77279853	+	4.93	178	Intergenic	Intergenic	-45979	NM_198467	222194	Hs.72451	NM_198467	ENSG00000187257	RSBN1L	-	round spermatid basic protein 1-like	protein-coding
chr19-21333	chr19	6516285	6516463	+	4.93	178	Intergenic	Intergenic	-13515	NM_001289127	10382	Hs.110837	NM_006087	ENSG00000104833	TUBB4A	DYT4|TUBB4|beta-5	tubulin, beta 4A class IVa	protein-coding
chr20-24411	chr20	25353641	25353959	+	4.93	318	intron (NM_015600, intron 1 of 12)	Tigger3c|DNA|TcMar-Tigger	17818	NM_001042472	26090	Hs.441550	NM_015600	ENSG00000100997	ABHD12	ABHD12A|BEM46L2|C20orf22|PHARC|dJ965G21.2	abhydrolase domain containing 12	protein-coding
chr15-26739	chr15	89172296	89172523	+	4.93	227	intron (NM_022767, intron 2 of 3)	intron (NM_022767, intron 2 of 3)	-6459	NM_001303234
chr15-15320	chr15	85954664	85954842	+	4.93	178	intron (NM_006738, intron 1 of 36)	AluY|SINE|Alu	30906	NM_007200	11214	Hs.459211	NM_006738	ENSG00000170776	AKAP13	AKAP-13|AKAP-Lbc|ARHGEF13|BRX|HA-3|Ht31|LBC|PRKA13|PROTO-LB|PROTO-LBC|c-lbc|p47	A kinase (PRKA) anchor protein 13	protein-coding
chr2-83587	chr2	223782800	223783034	+	4.93	234	intron (NM_004457, intron 6 of 16)	intron (NM_004457, intron 6 of 16)	57185	NM_004457	2181	Hs.655772	NM_004457		ACSL3	ACS3|FACL3|PRO2194	acyl-CoA synthetase long-chain family member 3	protein-coding
chr3-141013	chr3	86862708	86863019	+	4.93	311	Intergenic	Intergenic	177394	NM_016206	389136	Hs.606507	NM_016206	ENSG00000206538	VGLL3	VGL-3|VGL3	vestigial-like family member 3	protein-coding
chr1-183079	chr1	201748194	201748509	+	4.93	315	intron (NM_001167738, intron 1 of 26)	intron (NM_001167738, intron 1 of 26)	-29388	NR_031599	100302158		NR_031599	ENSG00000221028	MIR1231	MIRN1231|hsa-mir-1231	microRNA 1231	ncRNA
chrX-19348	chrX	10579528	10579752	+	4.93	224	intron (NM_033290, intron 1 of 9)	intron (NM_033290, intron 1 of 9)	9034	NM_000381	4281	Hs.27695	NM_000381	ENSG00000101871	MID1	BBBG1|FXY|GBBB1|MIDIN|OGS1|OS|OSX|RNF59|TRIM18|XPRF|ZNFXY	midline 1	protein-coding
chr4-46077	chr4	54232794	54233101	+	4.93	307	promoter-TSS (NM_152540)	promoter-TSS (NM_152540)	-705	NM_152540	152579	Hs.302287	NM_152540	ENSG00000184178	SCFD2	STXBP1L1	sec1 family domain containing 2	protein-coding
chr6-46061	chr6	70891447	70891625	+	4.93	178	intron (NM_001858, intron 44 of 50)	L2a|LINE|L2	101375	NM_078485	1297	Hs.590892	NM_001851	ENSG00000112280	COL9A1	DJ149L1.1.2|EDM6|MED|STL4	collagen, type IX, alpha 1	protein-coding
chr6-111661	chr6	16897519	16897818	+	4.93	299	Intergenic	AluJr4|SINE|Alu	-135947	NM_000332	6310	Hs.434961	NM_000332	ENSG00000124788	ATXN1	ATX1|D6S504E|SCA1	ataxin 1	protein-coding
chr2-101014	chr2	219266632	219266935	+	4.93	303	promoter-TSS (NR_029500)	promoter-TSS (NR_029500)	-586	NR_029500	407017		NR_029500		MIR26B	MIRN26B|hsa-mir-26b|miR-26b	microRNA 26b	ncRNA
chr13-24675	chr13	111559154	111559423	+	4.93	269	intron (NR_104587, intron 2 of 6)	intron (NR_104587, intron 2 of 6)	8166	NR_104587	55608	Hs.525163	NM_017664	ENSG00000088448	ANKRD10	-	ankyrin repeat domain 10	protein-coding
chr17-62610	chr17	46556585	46556807	+	4.93	222	Intergenic	MER20|DNA|hAT-Charlie	34501	NR_110804	101927166	Hs.149244	NR_110804		LOC101927166	-	uncharacterized LOC101927166	ncRNA
chr1-134090	chr1	172600818	172601106	+	4.93	288	Intergenic	LTR1D|LTR|ERV1	-27186	NM_001302746
chr3-61785	chr3	174071258	174071482	+	4.93	224	Intergenic	Intergenic	-432784	NR_046664	100874010	Hs.624265	NR_046664	ENSG00000228213	NLGN1-AS1	-	NLGN1 antisense RNA 1	ncRNA
chr15-15662	chr15	39699725	39699903	+	4.93	178	Intergenic	Intergenic	156944	NM_001302797
chr3-94193	chr3	64326620	64326889	+	4.93	269	Intergenic	Intergenic	-115623	NM_198859	166336	Hs.148105	NM_198859	ENSG00000163637	PRICKLE2	EPM5	prickle homolog 2	protein-coding
chr1-163720	chr1	1201941	1202279	+	4.93	338	intron (NM_194315, intron 2 of 7)	AluY|SINE|Alu	7124	NM_194458	118424	Hs.191987	NM_058167	ENSG00000160087	UBE2J2	NCUBE-2|NCUBE2|PRO2121	ubiquitin-conjugating enzyme E2, J2	protein-coding
chr9-33048	chr9	118360858	118361082	+	4.93	224	Intergenic	Intergenic	145548	NR_109805	101928775	Hs.522362	NR_109805	ENSG00000228714	LOC101928775	-	uncharacterized LOC101928775	ncRNA
chr1-164700	chr1	21024104	21024402	+	4.93	298	intron (NM_001287212, intron 6 of 14)	intron (NM_001287212, intron 6 of 14)	20257	NM_020816	57576	Hs.130411	NM_020816	ENSG00000117245	KIF17	KIF17B|KIF3X|KLP-2|OSM-3	kinesin family member 17	protein-coding
chr4-72355	chr4	90688175	90688448	+	4.93	273	intron (NM_000345, intron 4 of 5)	intron (NM_000345, intron 4 of 5)	-69241	NR_045481	644248	Hs.553954	NR_045481	ENSG00000247775	SNCA-AS1	-	SNCA antisense RNA 1	ncRNA
chr11-37895	chr11	82691171	82691349	+	4.93	178	3' UTR (NM_014488, exon 6 of 6)	3' UTR (NM_014488, exon 6 of 6)	54351	NM_001286059	27314	Hs.40758	NM_014488	ENSG00000137502	RAB30	-	RAB30, member RAS oncogene family	protein-coding
chr13-9918	chr13	110654918	110655096	+	4.93	178	Intergenic	Intergenic	-50625	NR_126387
chr7-37944	chr7	95061968	95062146	+	4.93	178	intron (NM_001018161, intron 1 of 8)	intron (NM_001018161, intron 1 of 8)	2327	NM_000305	5445	Hs.514420	NM_000305	ENSG00000105854	PON2	-	paraoxonase 2	protein-coding
chr9-42132	chr9	110814557	110814860	+	4.93	303	Intergenic	L3|LINE|CR1	-562707	NM_001314052
chr5-26507	chr5	146110322	146110500	+	4.93	178	intron (NM_001271899, intron 2 of 9)	intron (NM_001271899, intron 2 of 9)	147937	NM_001271948	5521	Hs.627618	NM_181674	ENSG00000156475	PPP2R2B	B55BETA|PP2AB55BETA|PP2ABBETA|PP2APR55B|PP2APR55BETA|PR2AB55BETA|PR2ABBETA|PR2APR55BETA|PR52B|PR55-BETA|PR55BETA|SCA12	protein phosphatase 2, regulatory subunit B, beta	protein-coding
chr11-35112	chr11	18193540	18193718	+	4.93	178	promoter-TSS (NM_054032)	promoter-TSS (NM_054032)	-755	NM_054032	117196	Hs.632138	NM_054032	ENSG00000179817	MRGPRX4	GPCR|MRGX4|SNSR6	MAS-related GPR, member X4	protein-coding
chr1-191141	chr1	103917441	103917702	+	4.93	261	Intergenic	Intergenic	150534	NM_001286997	101928436	Hs.558999	NM_001286997		LOC101928436	-	uncharacterized LOC101928436	protein-coding
chr2-45109	chr2	133436478	133436656	+	4.93	178	intron (NM_207363, intron 19 of 19)	LTR79|LTR|ERVL	-7497	NM_001077427	116372	Hs.432395	NM_144586	ENSG00000150551	LYPD1	LYPDC1|PHTS	LY6/PLAUR domain containing 1	protein-coding
chr13-16762	chr13	34929417	34929649	+	4.93	232	Intergenic	Intergenic	285289	NR_047036	100874179	Hs.569253	NR_047036	ENSG00000225179	LINC00457	-	long intergenic non-protein coding RNA 457	ncRNA
chr9-64669	chr9	137517019	137517300	+	4.93	281	Intergenic	Intergenic	-16492	NM_000093	1289	Hs.210283	NM_000093	ENSG00000130635	COL5A1	EDSC	collagen, type V, alpha 1	protein-coding
chr1-190361	chr1	85063969	85064284	+	4.93	315	intron (NR_125761, intron 2 of 2)	intron (NR_125761, intron 2 of 2)	22588	NR_125761	103695366	Hs.576097	NR_125761		LINC01461	TCONS_00001552	long intergenic non-protein coding RNA 1461	ncRNA
chr21-5693	chr21	36592445	36592623	+	4.93	178	Intergenic	L1PA8|LINE|L1	-170939	NM_001754	861	Hs.149261	NM_001754	ENSG00000159216	RUNX1	AML1|AML1-EVI-1|AMLCR1|CBF2alpha|CBFA2|EVI-1|PEBP2aB|PEBP2alpha	runt-related transcription factor 1	protein-coding
chr8-52341	chr8	67466857	67467035	+	4.93	178	Intergenic	Intergenic	58538	NM_001294282	4603	Hs.445898	NM_001080416	ENSG00000185697	MYBL1	A-MYB|AMYB	v-myb avian myeloblastosis viral oncogene homolog-like 1	protein-coding
chr7-64237	chr7	114732933	114733195	+	4.93	262	intron (NR_120521, intron 1 of 3)	AluSc8|SINE|Alu	14052	NR_120521	102724386	Hs.352357	NR_120521	ENSG00000225535	LINC01393	-	long intergenic non-protein coding RNA 1393	ncRNA
chr1-166441	chr1	59233868	59234179	+	4.93	311	Intergenic	Intergenic	15762	NM_002228	3725	Hs.696684	NM_002228	ENSG00000177606	JUN	AP-1|AP1|c-Jun	jun proto-oncogene	protein-coding
chr17-83099	chr17	48712320	48712649	+	4.93	329	intron (NM_001144070, intron 1 of 11)	CpG	266	NM_001144070	8714	Hs.463421	NM_003786	ENSG00000108846	ABCC3	ABC31|EST90757|MLP2|MOAT-D|MRP3|cMOAT2	ATP binding cassette subfamily C member 3	protein-coding
chr8-85125	chr8	23200269	23200536	+	4.93	267	intron (NM_002318, intron 3 of 13)	AluJr|SINE|Alu	6681	NR_038323	100507156	Hs.661130	NR_038323	ENSG00000253837	LOC100507156	-	uncharacterized LOC100507156	ncRNA
chr17-56302	chr17	40271679	40271902	+	4.93	223	intron (NM_021078, intron 4 of 17)	intron (NM_021078, intron 4 of 17)	1592	NM_021078	2648	Hs.463045	NM_021078	ENSG00000108773	KAT2A	GCN5|GCN5L2|PCAF-b|hGCN5	K(lysine) acetyltransferase 2A	protein-coding
chr1-114567	chr1	192694580	192694815	+	4.93	235	Intergenic	Intergenic	9239	NR_039624	100616345		NR_039624		MIR4426	-	microRNA 4426	ncRNA
chr1-70259	chr1	2245359	2245537	+	4.93	178	Intergenic	Intergenic	38652	NR_024489	100129534	Hs.655313	NM_001127577	ENSG00000269896	LOC100129534	-	small nuclear ribonucleoprotein polypeptide N pseudogene	pseudo
chr18-14777	chr18	60840984	60841261	+	4.93	277	intron (NM_000633, intron 2 of 2)	intron (NM_000633, intron 2 of 2)	145491	NM_000633	596	Hs.150749	NM_000633		BCL2	Bcl-2|PPP1R50	B-cell CLL/lymphoma 2	protein-coding
chr10-61550	chr10	3813070	3813312	+	4.8	242	Intergenic	Intergenic	14282	NM_001160125	1316	Hs.4055	NM_001300	ENSG00000067082	KLF6	BCD1|CBA1|COPEB|CPBP|GBF|PAC1|ST12|ZF9	Kruppel-like factor 6	protein-coding
chr3-72322	chr3	159706561	159706739	+	4.8	178	promoter-TSS (NM_000882)	promoter-TSS (NM_000882)	27	NM_000882	3592	Hs.673	NM_000882	ENSG00000168811	IL12A	CLMF|IL-12A|NFSK|NKSF1|P35	interleukin 12A	protein-coding
chr3-85622	chr3	153642911	153643179	+	4.8	268	Intergenic	Intergenic	-195747	NM_001251962	26084	Hs.240845	NM_015595	ENSG00000114790	ARHGEF26	CSGEF|HMFN1864|SGEF	Rho guanine nucleotide exchange factor 26	protein-coding
chr8-111362	chr8	109252730	109253005	+	4.8	275	intron (NM_001568, intron 2 of 12)	intron (NM_001568, intron 2 of 12)	8092	NM_001568	3646	Hs.405590	NM_001568	ENSG00000104408	EIF3E	EIF3-P48|EIF3S6|INT6|eIF3-p46	eukaryotic translation initiation factor 3, subunit E	protein-coding
chr14-13863	chr14	105887189	105887367	+	4.8	178	intron (NM_001203258, intron 1 of 20)	intron (NM_001203258, intron 1 of 20)	1092	NM_004689	9112	Hs.525629	NM_004689	ENSG00000182979	MTA1	-	metastasis associated 1	protein-coding
chr12-30136	chr12	76213790	76213968	+	4.8	178	Intergenic	Intergenic	211677	NM_007350	22822	Hs.602085	NM_007350	ENSG00000139289	PHLDA1	DT1P1B11|PHRIP|TDAG51	pleckstrin homology-like domain, family A, member 1	protein-coding
chr1-193171	chr1	159854018	159854315	+	4.8	297	intron (NM_012337, intron 7 of 11)	intron (NM_012337, intron 7 of 11)	15703	NR_130464
chr5-53107	chr5	173073515	173073777	+	4.8	262	Intergenic	MLT1N2|LTR|ERVL-MaLR	-29980	NM_001159651	91272	Hs.425091	NM_138369	ENSG00000145919	BOD1	FAM44B	biorientation of chromosomes in cell division 1	protein-coding
chr2-43939	chr2	12865800	12865978	+	4.8	178	intron (NR_027303, intron 2 of 2)	intron (NR_027303, intron 2 of 2)	8891	NR_027303	28951	Hs.467751	NM_021643	ENSG00000071575	TRIB2	C5FW|GS3955|TRB2	tribbles pseudokinase 2	protein-coding
chr1-189974	chr1	68227833	68228129	+	4.8	296	intron (NM_018841, intron 2 of 3)	L2b|LINE|L2	-69990	NR_040077	100289178	Hs.677603	NR_040077	ENSG00000232284	GNG12-AS1	-	GNG12 antisense RNA 1	ncRNA
chr3-55450	chr3	150029123	150029301	+	4.8	178	intron (NR_110187, intron 1 of 1)	intron (NR_110187, intron 1 of 1)	12322	NR_110186	101928022	Hs.555199	NR_110186		LINC01214	-	long intergenic non-protein coding RNA 1214	ncRNA
chr11-38158	chr11	109961580	109961758	+	4.8	178	Intergenic	Intergenic	-2418	NM_033390	85463	Hs.376289	NM_033390	ENSG00000149289	ZC3H12C	MCPIP3	zinc finger CCCH-type containing 12C	protein-coding
chr4-36858	chr4	187544364	187544586	+	4.8	222	intron (NM_005245, intron 9 of 26)	intron (NM_005245, intron 9 of 26)	-67938	NM_005958	4543	Hs.243467	NM_005958	ENSG00000168412	MTNR1A	MEL-1A-R|MT1	melatonin receptor 1A	protein-coding
chr8-90091	chr8	28219704	28219975	+	4.8	271	intron (NM_018660, intron 1 of 9)	intron (NM_018660, intron 1 of 9)	23674	NM_001284244	5368	Hs.88218	NM_006228	ENSG00000168081	PNOC	N/OFQ|NOP|OFQ|PPNOC|ppN/OFQ	prepronociceptin	protein-coding
chr4-62673	chr4	111116922	111117156	+	4.8	234	intron (NM_024090, intron 1 of 3)	intron (NM_024090, intron 1 of 3)	2732	NM_001130721	79071	Hs.412939	NM_024090	ENSG00000170522	ELOVL6	FACE|FAE|LCE	ELOVL fatty acid elongase 6	protein-coding
chr19-22388	chr19	4065524	4065702	+	4.8	178	intron (NM_015898, intron 1 of 2)	CpG	1203	NM_015898	51341	Hs.591384	NM_015898	ENSG00000178951	ZBTB7A	FBI-1|FBI1|LRF|ZBTB7|ZNF857A|pokemon	zinc finger and BTB domain containing 7A	protein-coding
chr10-100197	chr10	87985119	87985394	+	4.8	275	intron (NM_017551, intron 2 of 15)	intron (NM_017551, intron 2 of 15)	39289	NR_029907	442911		NR_029907	ENSG00000199104	MIR346	MIRN346|hsa-mir-346|miR-346|miRNA346	microRNA 346	ncRNA
chr17-35528	chr17	45975516	45975694	+	4.8	178	TTS (NR_103857)	TTS (NR_103857)	2089	NM_003110	6668	Hs.514276	NM_003110	ENSG00000167182	SP2	-	Sp2 transcription factor	protein-coding
chr8-109765	chr8	82732356	82732670	+	4.8	314	intron (NM_022133, intron 5 of 8)	intron (NM_022133, intron 5 of 8)	22008	NM_022133	64089	Hs.492121	NM_022133	ENSG00000104497	SNX16	-	sorting nexin 16	protein-coding
chr9-58156	chr9	92113238	92113536	+	4.8	298	Intergenic	Intergenic	-18776	NM_006378	10507	Hs.494406	NM_006378	ENSG00000187764	SEMA4D	C9orf164|CD100|M-sema-G|SEMAJ|coll-4	sema domain, immunoglobulin domain (Ig), transmembrane domain (TM) and short cytoplasmic domain, (semaphorin) 4D	protein-coding
chr11-70869	chr11	64426514	64426740	+	4.8	226	intron (NM_015080, intron 11 of 22)	intron (NM_015080, intron 11 of 22)	-15840	NM_138734	9379	Hs.372938	NM_015080	ENSG00000110076	NRXN2	-	neurexin 2	protein-coding
chr3-101961	chr3	134147808	134148084	+	4.8	276	Intergenic	Intergenic	-8723	NR_039951	100616281		NR_039951	ENSG00000263554	MIR4788	-	microRNA 4788	ncRNA
chr2-45261	chr2	151443741	151443919	+	4.8	178	Intergenic	AT_rich|Low_complexity|Low_complexity	-15095	NR_110241	101929260	Hs.732324	NR_110241	ENSG00000236049	LOC101929260	-	uncharacterized LOC101929260	ncRNA
chr5-56214	chr5	146124489	146124742	+	4.8	253	intron (NM_001271899, intron 2 of 9)	intron (NM_001271899, intron 2 of 9)	133733	NM_001271948	5521	Hs.627618	NM_181674	ENSG00000156475	PPP2R2B	B55BETA|PP2AB55BETA|PP2ABBETA|PP2APR55B|PP2APR55BETA|PR2AB55BETA|PR2ABBETA|PR2APR55BETA|PR52B|PR55-BETA|PR55BETA|SCA12	protein phosphatase 2, regulatory subunit B, beta	protein-coding
chr19-34391	chr19	52488942	52489182	+	4.8	240	intron (NM_021632, intron 1 of 4)	AluSq2|SINE|Alu	1017	NM_021632	59348	Hs.407694	NM_021632	ENSG00000256683	ZNF350	ZBRK1|ZFQR	zinc finger protein 350	protein-coding
chr2-79748	chr2	27984252	27984530	+	4.8	278	Intergenic	Intergenic	-10193	NM_145330	9553	Hs.515879	NM_004891	ENSG00000243147	MRPL33	C2orf1|L33mt|MRP-L33|RPL33L	mitochondrial ribosomal protein L33	protein-coding
chr8-65450	chr8	8799936	8800160	+	4.8	224	Intergenic	MER41B|LTR|ERV1	-48917	NM_004225	9258	Hs.379414	NM_004225	ENSG00000147324	MFHAS1	LRRC65|MASL1	malignant fibrous histiocytoma amplified sequence 1	protein-coding
chr10-115551	chr10	124089375	124089666	+	4.8	291	intron (NM_144587, intron 11 of 15)	intron (NM_144587, intron 11 of 15)	-44574	NM_001001974	59338	Hs.643512	NM_021622	ENSG00000107679	PLEKHA1	TAPP1	pleckstrin homology domain containing, family A (phosphoinositide binding specific) member 1	protein-coding
chr3-129893	chr3	63052428	63052741	+	4.8	313	Intergenic	MIR|SINE|MIR	-35780	NR_027104	285401	Hs.211125	NR_027104	ENSG00000244342	LINC00698	-	long intergenic non-protein coding RNA 698	ncRNA
chr1-118670	chr1	98799053	98799319	+	4.8	266	Intergenic	Intergenic	122919	NR_046088	729987	Hs.683961	NR_046088	ENSG00000226053	LOC729987	-	uncharacterized LOC729987	ncRNA
chr2-43508	chr2	227047605	227047783	+	4.8	178	Intergenic	L2a|LINE|L2	40184	NR_046102	646736	Hs.712836	NR_046102		LOC646736	-	uncharacterized LOC646736	ncRNA
chr12-52524	chr12	24883705	24883977	+	4.8	272	Intergenic	Intergenic	-146739	NR_029451	144360	Hs.350668	NM_144667	ENSG00000197503	LINC00477	C12orf67|FAM191B	long intergenic non-protein coding RNA 477	ncRNA
chr9-47598	chr9	97412767	97413031	+	4.8	264	Intergenic	LTR7B|LTR|ERV1	-10368	NM_001127628	2203	Hs.494496	NM_000507	ENSG00000165140	FBP1	FBP	fructose-1,6-bisphosphatase 1	protein-coding
chr1-182675	chr1	192964952	192965251	+	4.8	299	Intergenic	AluSz6|SINE|Alu	-47714	NR_126003
chr7-54450	chr7	116169992	116170218	+	4.8	226	intron (NM_001753, intron 2 of 2)	intron (NM_001753, intron 2 of 2)	3693	NM_001172897	857	Hs.74034	NM_001753	ENSG00000105974	CAV1	BSCL3|CGL3|LCCNS|MSTP085|PPH3|VIP21	caveolin 1	protein-coding
chr2-91078	chr2	47291659	47291933	+	4.8	274	intron (NM_020458, intron 19 of 19)	intron (NM_020458, intron 19 of 19)	90721	NM_173649	285051	Hs.531575	NM_173649	ENSG00000239605	C2orf61	-	chromosome 2 open reading frame 61	protein-coding
chr6-81895	chr6	16837404	16837675	+	4.8	271	Intergenic	Intergenic	-75818	NM_000332	6310	Hs.434961	NM_000332	ENSG00000124788	ATXN1	ATX1|D6S504E|SCA1	ataxin 1	protein-coding
chr22-19645	chr22	18388287	18388578	+	4.8	291	intron (NM_015241, intron 2 of 31)	intron (NM_015241, intron 2 of 31)	1220	NM_001136004	57553	Hs.528024	NM_015241	ENSG00000243156	MICAL3	MICAL-3	microtubule associated monooxygenase, calponin and LIM domain containing 3	protein-coding
chr9-54885	chr9	109481829	109482070	+	4.8	241	Intergenic	(TG)n|Simple_repeat|Simple_repeat	103610	NR_104145	100996590	Hs.147110	NR_104145	ENSG00000234229	LINC01505	-	long intergenic non-protein coding RNA 1505	ncRNA
chr8-116509	chr8	77167389	77167659	+	4.8	270	Intergenic	L1MA4A|LINE|L1	-151365	NR_105006	101926978	Hs.615028	NR_105006	ENSG00000254300	LINC01111	-	long intergenic non-protein coding RNA 1111	ncRNA
chr3-119380	chr3	40220014	40220241	+	4.8	227	intron (NR_033965, intron 2 of 2)	intron (NR_033965, intron 2 of 2)	78625	NM_001284426	25924	Hs.594535	NM_015460	ENSG00000170011	MYRIP	SLAC2-C|SLAC2C	myosin VIIA and Rab interacting protein	protein-coding
chr4-24297	chr4	122177221	122177399	+	4.8	178	Intergenic	Intergenic	-28689	NM_001244764	79931	Hs.208206	NM_024873	ENSG00000050730	TNIP3	ABIN-3|LIND	TNFAIP3 interacting protein 3	protein-coding
chr8-53939	chr8	145013302	145013480	+	4.8	178	intron (NM_000445, intron 2 of 32)	intron (NM_000445, intron 2 of 32)	367	NM_201384	5339	Hs.434248	NM_000445	ENSG00000178209	PLEC	EBS1|EBSMD|EBSND|EBSO|EBSOG|EBSPA|HD1|LGMD2Q|PCN|PLEC1|PLEC1b|PLTN	plectin	protein-coding
chrX-21749	chrX	38024454	38024733	+	4.8	279	intron (NM_001170751, intron 3 of 8)	intron (NM_001170751, intron 3 of 8)	55584	NM_006307	8406	Hs.15154	NM_006307	ENSG00000101955	SRPX	DRS|ETX1|HEL-S-83p|SRPX1	sushi-repeat containing protein, X-linked	protein-coding
chr10-50860	chr10	103823986	103824164	+	4.8	178	Intergenic	Intergenic	-1049	NM_024747	79803	Hs.125133	NM_024747	ENSG00000166189	HPS6	-	Hermansky-Pudlak syndrome 6	protein-coding
chr21-8437	chr21	36649401	36649624	+	4.8	223	Intergenic	Charlie1a|DNA|hAT-Charlie	-227917	NM_001754	861	Hs.149261	NM_001754	ENSG00000159216	RUNX1	AML1|AML1-EVI-1|AMLCR1|CBF2alpha|CBFA2|EVI-1|PEBP2aB|PEBP2alpha	runt-related transcription factor 1	protein-coding
chr16-22046	chr16	20878807	20879031	+	4.8	224	intron (NM_173475, intron 1 of 2)	MIRb|SINE|MIR	-32271	NM_020424	57149	Hs.745012	NM_020424	ENSG00000102897	LYRM1	A211C6.1	LYR motif containing 1	protein-coding
chr4-69977	chr4	4288795	4289091	+	4.8	296	intron (NM_017816, intron 1 of 9)	intron (NM_017816, intron 1 of 9)	2805	NM_001145725	55646	Hs.425427	NM_017816	ENSG00000145220	LYAR	ZC2HC2|ZLYAR	Ly1 antibody reactive	protein-coding
chr1-167766	chr1	103591087	103591371	+	4.8	284	Intergenic	ERV3-16A3_I-int|LTR|ERVL	-17177	NM_080629	1301	Hs.523446	NM_001854	ENSG00000060718	COL11A1	CO11A1|COLL6|STL2	collagen, type XI, alpha 1	protein-coding
chr2-111705	chr2	75118451	75118739	+	4.8	288	3' UTR (NM_000189, exon 18 of 18)	3' UTR (NM_000189, exon 18 of 18)	-17663	NR_125792	102724515	Hs.708649	NR_125792	ENSG00000204792	LINC01291	-	long intergenic non-protein coding RNA 1291	ncRNA
chr16-40402	chr16	88443455	88443771	+	4.8	316	Intergenic	Intergenic	-50266	NM_001127464	84627	Hs.54925	NM_001127464	ENSG00000225614	ZNF469	BCS|BCS1	zinc finger protein 469	protein-coding
chr12-48933	chr12	1579989	1580245	+	4.8	256	intron (NR_027948, intron 19 of 19)	intron (NR_027948, intron 19 of 19)	-29540	NR_028415	100292680	Hs.391695	NR_028415		LINC00942	-	long intergenic non-protein coding RNA 942	ncRNA
chr1-149312	chr1	147235934	147236214	+	4.8	280	intron (NM_005266, intron 1 of 1)	AluSx|SINE|Alu	-3360	NM_181703	2702	Hs.447968	NM_005266	ENSG00000265107	GJA5	ATFB11|CX40	gap junction protein alpha 5	protein-coding
chr18-7844	chr18	21978945	21979123	+	4.8	178	Intergenic	Intergenic	-1201	NM_080597	114876	Hs.370725	NM_018030	ENSG00000141447	OSBPL1A	ORP-1|ORP1|OSBPL1B	oxysterol binding protein-like 1A	protein-coding
chr4-32145	chr4	172800430	172800659	+	4.8	229	intron (NM_001034845, intron 2 of 12)	intron (NM_001034845, intron 2 of 12)	65969	NM_001034845	442117	Hs.386236	NM_001034845		GALNTL6	GALNACT20|GALNT17|GalNAc-T6L	polypeptide N-acetylgalactosaminyltransferase-like 6	protein-coding
chr4-71050	chr4	41074423	41074724	+	4.8	301	intron (NM_004307, intron 3 of 17)	intron (NM_004307, intron 3 of 17)	142062	NM_173075	323	Hs.479602	NM_004307	ENSG00000163697	APBB2	FE65L|FE65L1	amyloid beta (A4) precursor protein-binding, family B, member 2	protein-coding
chr14-32403	chr14	60646711	60646989	+	4.8	278	Intergenic	Intergenic	-14639	NM_016029	51635	Hs.59719	NM_016029	ENSG00000100612	DHRS7	CGI-86|SDR34C1|retDSR4|retSDR4	dehydrogenase/reductase (SDR family) member 7	protein-coding
chr13-29459	chr13	49072982	49073283	+	4.8	301	intron (NM_001286830, intron 12 of 13)	L2b|LINE|L2	34260	NM_001286831	1102	Hs.652712	NM_001268	ENSG00000136161	RCBTB2	CHC1L|RLG	regulator of chromosome condensation (RCC1) and BTB (POZ) domain containing protein 2	protein-coding
chr3-48461	chr3	16024391	16024569	+	4.8	178	Intergenic	Intergenic	109202	NR_030289	693148		NR_030289	ENSG00000207815	MIR563	MIRN563|hsa-mir-563	microRNA 563	ncRNA
chr7-38962	chr7	15688472	15688650	+	4.8	178	intron (NM_005924, intron 1 of 2)	intron (NM_005924, intron 1 of 2)	37747	NM_005924	4223	Hs.170355	NM_005924	ENSG00000106511	MEOX2	GAX|MOX2	mesenchyme homeobox 2	protein-coding
chr11-35024	chr11	11999474	11999652	+	4.8	178	intron (NM_015881, intron 4 of 7)	MER53|DNA|hAT	30623	NM_001018057	27122	Hs.292156	NM_013253	ENSG00000050165	DKK3	REIC|RIG	dickkopf WNT signaling pathway inhibitor 3	protein-coding
chr20-21267	chr20	17007935	17008203	+	4.8	268	Intergenic	MER11B|LTR|ERVK	-198683	NM_001201528	5126	Hs.315186	NM_002594	ENSG00000125851	PCSK2	NEC 2|NEC-2|NEC2|PC2|SPC2	proprotein convertase subtilisin/kexin type 2	protein-coding
chr1-72491	chr1	172624721	172624899	+	4.8	178	Intergenic	Intergenic	-3338	NM_001302746
chr8-94284	chr8	130677792	130678038	+	4.8	246	intron (NR_130917, intron 1 of 3)	L2a|LINE|L2	14570	NR_130917
chr2-102259	chr2	11365076	11365369	+	4.8	293	intron (NM_004850, intron 6 of 32)	MIR3|SINE|MIR	69724	NM_001282712	130814	Hs.274415	NM_152391	ENSG00000162976	PQLC3	C2orf22	PQ loop repeat containing 3	protein-coding
chr1-146739	chr1	33855533	33855812	+	4.8	279	Intergenic	L3|LINE|CR1	-14478	NM_198040	1912	Hs.524271	NM_004427	ENSG00000134686	PHC2	EDR2|HPH2|PH2	polyhomeotic homolog 2 (Drosophila)	protein-coding
chr8-128001	chr8	124244154	124244450	+	4.8	296	intron (NM_032847, intron 3 of 5)	intron (NM_032847, intron 3 of 5)	9336	NM_032847	84933	Hs.707401	NM_032847	ENSG00000189376	C8orf76	-	chromosome 8 open reading frame 76	protein-coding
chr17-32463	chr17	48738428	48738606	+	4.8	178	intron (NM_001144070, intron 8 of 11)	intron (NM_001144070, intron 8 of 11)	26299	NM_001144070	8714	Hs.463421	NM_003786	ENSG00000108846	ABCC3	ABC31|EST90757|MLP2|MOAT-D|MRP3|cMOAT2	ATP binding cassette subfamily C member 3	protein-coding
chr6-69757	chr6	38206691	38206958	+	4.8	267	intron (NM_052893, intron 10 of 11)	intron (NM_052893, intron 10 of 11)	357019	NM_001172418	114781	Hs.603858	NM_052893	ENSG00000183826	BTBD9	dJ322I12.1	BTB (POZ) domain containing 9	protein-coding
chr2-65936	chr2	233500205	233500443	+	4.8	238	intron (NM_025202, intron 1 of 3)	AluSx|SINE|Alu	2117	NM_025202	80303	Hs.516769	NM_025202	ENSG00000115468	EFHD1	MST133|MSTP133|PP3051|SWS2	EF-hand domain family member D1	protein-coding
chr10-52397	chr10	71208077	71208255	+	4.8	178	Intergenic	MIRb|SINE|MIR	-3060	NM_012339	23555	Hs.499941	NM_012339	ENSG00000099282	TSPAN15	2700063A19Rik|NET-7|NET7|TM4SF15	tetraspanin 15	protein-coding
chr9-59020	chr9	114725299	114725607	+	4.8	308	Intergenic	MLT1D|LTR|ERVL-MaLR	31073	NR_039814	100616114		NR_039814	ENSG00000266315	MIR4668	mir-4668	microRNA 4668	ncRNA
chr4-66082	chr4	55431821	55432096	+	4.8	275	Intergenic	AluSx|SINE|Alu	-92137	NM_001093772	3815	Hs.479754	NM_000222	ENSG00000157404	KIT	C-Kit|CD117|PBT|SCFR	v-kit Hardy-Zuckerman 4 feline sarcoma viral oncogene homolog	protein-coding
chr2-48596	chr2	206896686	206896864	+	4.8	178	intron (NM_017759, intron 5 of 10)	L1PB1|LINE|L1	54131	NM_017759	54891	Hs.445036	NM_017759	ENSG00000114933	INO80D	-	INO80 complex subunit D	protein-coding
chrX-18306	chrX	27609428	27609701	+	4.8	273	Intergenic	Intergenic	-128106	NR_002784	139420	Hs.350673	NR_002784		PPP4R3CP	FLFL3P|SMEK3P|smk1	protein phosphatase 4, regulatory subunit 3C, pseudogene	pseudo
chr16-31248	chr16	64896945	64897233	+	4.8	288	Intergenic	Charlie7|DNA|hAT-Charlie	258951	NM_001308392
chr13-17671	chr13	115016032	115016286	+	4.8	254	intron (NM_003903, intron 12 of 18)	intron (NM_003903, intron 12 of 18)	6179	NR_049839	100847035		NR_049839	ENSG00000264539	MIR548AR	-	microRNA 548ar	ncRNA
chr6-83262	chr6	77745918	77746157	+	4.8	239	Intergenic	AluJo|SINE|Alu	427083	NM_000863	3351	Hs.123016	NM_000863	ENSG00000135312	HTR1B	5-HT-1B|5-HT-1D-beta|5-HT1B|5-HT1DB|HTR1D2|HTR1DB|S12	5-hydroxytryptamine (serotonin) receptor 1B, G protein-coupled	protein-coding
chr17-56232	chr17	39064716	39065017	+	4.8	301	Intergenic	Intergenic	-23371	NM_019010	54474	Hs.84905	NM_019010	ENSG00000171431	KRT20	CD20|CK-20|CK20|K20|KRT21	keratin 20, type I	protein-coding
chr5-36372	chr5	177659841	177660019	+	4.8	178	promoter-TSS (NR_103510)	promoter-TSS (NR_103510)	-107	NM_153373	85007	Hs.248746	NM_153373	ENSG00000175309	PHYKPL	AGXT2L2|PHLU	5-phosphohydroxy-L-lysine phospho-lyase	protein-coding
chr3-69470	chr3	16114755	16114982	+	4.8	227	Intergenic	LTR16C|LTR|ERVL	-101316	NM_054110	117248	Hs.411308	NM_054110	ENSG00000131386	GALNT15	GALNACT15|GALNT13|GALNT7|GALNTL2|PIH5	polypeptide N-acetylgalactosaminyltransferase 15	protein-coding
chr7-37358	chr7	32198287	32198465	+	4.8	178	intron (NM_001191058, intron 3 of 18)	intron (NM_001191058, intron 3 of 18)	-87328	NM_001191059	5137	Hs.290550	NM_005020	ENSG00000154678	PDE1C	Hcam3|cam-PDE 1C|hCam-3	phosphodiesterase 1C, calmodulin-dependent 70kDa	protein-coding
chr2-78030	chr2	194688955	194689228	+	4.8	273	Intergenic	Intergenic	-519902	NR_110222	101927406	Hs.385793	NR_110222	ENSG00000225539	LOC101927406	-	uncharacterized LOC101927406	ncRNA
chr11-54443	chr11	86459517	86459751	+	4.8	234	Intergenic	Intergenic	-42467	NM_001293180	11098	Hs.25338	NM_007173	ENSG00000150687	PRSS23	SIG13|SPUVE|ZSIG13	protease, serine, 23	protein-coding
chr17-65942	chr17	47001202	47001477	+	4.8	275	intron (NM_023079, intron 6 of 6)	AluSz|SINE|Alu	15608	NM_023079	65264	Hs.514297	NM_023079	ENSG00000159202	UBE2Z	HOYS7|USE1	ubiquitin-conjugating enzyme E2Z	protein-coding
chr2-73514	chr2	201995710	201995984	+	4.8	274	intron (NM_001308043, intron 2 of 4)	intron (NM_001308043, intron 2 of 4)	1395	NM_001308042
chr10-93583	chr10	54215975	54216256	+	4.8	281	intron (NR_120641, intron 2 of 3)	L2b|LINE|L2	-1083	NR_120642	101928687	Hs.380362	NR_120641	ENSG00000231131	LINC01468	lnc-MBL2-4	long intergenic non-protein coding RNA 1468	ncRNA
chr3-90491	chr3	149263095	149263367	+	4.8	272	intron (NM_015472, intron 3 of 6)	intron (NM_015472, intron 3 of 6)	70863	NM_004617	7104	Hs.133527	NM_004617		TM4SF4	ILTMP|il-TMP	transmembrane 4 L six family member 4	protein-coding
chr2-45086	chr2	130939647	130939825	+	4.8	178	promoter-TSS (NM_017951)	promoter-TSS (NM_017951)	235	NM_025029	80097	Hs.469925	NM_025029	ENSG00000152082	MZT2B	FAM128B|MOZART2B	mitotic spindle organizing protein 2B	protein-coding
chr9-22859	chr9	114807915	114808093	+	4.8	178	intron (NM_001282640, intron 15 of 17)	intron (NM_001282640, intron 15 of 17)	113624	NR_039814	100616114		NR_039814	ENSG00000266315	MIR4668	mir-4668	microRNA 4668	ncRNA
chr9-33274	chr9	130682441	130682675	+	4.8	234	Intergenic	AluSx1|SINE|Alu	-3253	NM_175039	27090	Hs.3972	NM_014403	ENSG00000136840	ST6GALNAC4	IV|SIAT3-C|SIAT3C|SIAT7-D|SIAT7D|ST6GALNACIV|ST6GalNAc	ST6 (alpha-N-acetyl-neuraminyl-2,3-beta-galactosyl-1,3)-N-acetylgalactosaminide alpha-2,6-sialyltransferase 4	protein-coding
chr4-27729	chr4	129448736	129448959	+	4.8	223	Intergenic	L1ME3A|LINE|L1	99676	NR_125882
chr13-11312	chr13	21346560	21346738	+	4.8	178	intron (NM_174928, intron 1 of 4)	MER20|DNA|hAT-Charlie	1408	NM_174928	221143	Hs.26674	NM_174928	ENSG00000150456	N6AMT2	ESP13	N-6 adenine-specific DNA methyltransferase 2 (putative)	protein-coding
chr2-70012	chr2	235041621	235041846	+	4.8	225	Intergenic	Intergenic	82387	NM_006944	6694	Hs.444488	NM_006944	ENSG00000072080	SPP2	SPP-24|SPP24	secreted phosphoprotein 2	protein-coding
chr6-107819	chr6	132834221	132834466	+	4.8	245	promoter-TSS (NM_003569)	promoter-TSS (NM_003569)	-6	NM_003569	8417	Hs.593148	NM_003569		STX7	-	syntaxin 7	protein-coding
chr12-78506	chr12	66241767	66242086	+	4.8	319	intron (NM_003483, intron 3 of 4)	intron (NM_003483, intron 3 of 4)	-21172	NR_026825	204010	Hs.558686	NR_026825	ENSG00000241749	RPSAP52	RPSA_17_1251	ribosomal protein SA pseudogene 52	pseudo
chr1-93017	chr1	185123943	185124165	+	4.8	222	intron (NM_001202423, intron 1 of 14)	intron (NM_001202423, intron 1 of 14)	2062	NM_030934	81627	Hs.107149	NM_030934	ENSG00000121486	TRMT1L	C1orf25|MST070|MSTP070|TRM1L|bG120K12.3	tRNA methyltransferase 1 like	protein-coding
chr5-78274	chr5	124969611	124969841	+	4.8	230	Intergenic	Intergenic	140772	NR_109887	101927460	Hs.407582	NR_109887	ENSG00000260192	LOC101927460	-	uncharacterized LOC101927460	ncRNA
chr10-77063	chr10	101107548	101107824	+	4.8	276	intron (NM_020348, intron 1 of 10)	L2a|LINE|L2	18830	NM_020348	26507	Hs.274579	NM_020348	ENSG00000119946	CNNM1	ACDP1|CLP-1	cyclin and CBS domain divalent metal cation transport mediator 1	protein-coding
chr1-128358	chr1	218844957	218845229	+	4.8	272	intron (NR_031644, intron 3 of 6)	intron (NR_031644, intron 3 of 6)	229125	NR_125715	103611157	Hs.133379	NR_125715	ENSG00000281453	TGFB2-OT1	-	TGFB2 overlapping transcript 1	ncRNA
chr2-120739	chr2	123464610	123464906	+	4.8	296	Intergenic	LTR8A|LTR|ERV1	951637	NM_004622	7247	Hs.75066	NM_004622	ENSG00000211460	TSN	BCLF-1|C3PO|RCHF1|REHF-1|TBRBP|TRSLN	translin	protein-coding
chr19-22534	chr19	11206321	11206499	+	4.8	178	intron (NM_001195800, intron 1 of 15)	AluSx1|SINE|Alu	6372	NM_001195803	3949	Hs.213289	NM_000527	ENSG00000130164	LDLR	FH|FHC|LDLCQ2	low density lipoprotein receptor	protein-coding
chr17-38141	chr17	4903614	4903837	+	4.8	223	intron (NM_006612, intron 3 of 22)	intron (NM_006612, intron 3 of 22)	2482	NM_006612	10749	Hs.435120	NM_006612	ENSG00000129250	KIF1C	LTXS1|SATX2|SAX2|SPAX2|SPG58	kinesin family member 1C	protein-coding
chr2-86709	chr2	110873793	110874083	+	4.8	290	5' UTR (NM_005434, exon 1 of 4)	5' UTR (NM_005434, exon 1 of 4)	205	NM_005434	7851	Hs.185055	NM_005434	ENSG00000144063	MALL	BENE	mal, T-cell differentiation protein-like	protein-coding
chr20-19881	chr20	15654819	15655088	+	4.8	269	intron (NM_001033087, intron 4 of 13)	L2c|LINE|L2	249006	NR_130925
chr10-62801	chr10	69843383	69843561	+	4.8	178	Intergenic	Intergenic	-8369	NM_001278187	26091	Hs.51891	NM_015601	ENSG00000148634	HERC4	-	HECT and RLD domain containing E3 ubiquitin protein ligase 4	protein-coding
chr12-26432	chr12	56984002	56984180	+	4.8	178	3' UTR (NM_002898, exon 14 of 14)	3' UTR (NM_002898, exon 14 of 14)	40024	NM_001300905	11176	Hs.314263	NM_013449	ENSG00000076108	BAZ2A	TIP5|WALp3	bromodomain adjacent to zinc finger domain 2A	protein-coding
chr19-41244	chr19	37063809	37064052	+	4.8	243	promoter-TSS (NR_110706)	promoter-TSS (NR_110706)	-42	NR_110705	101927599	Hs.515376	NR_110703	ENSG00000233527	ZNF529-AS1	-	ZNF529 antisense RNA 1	ncRNA
chr7-71049	chr7	85215755	85216028	+	4.8	273	Intergenic	Intergenic	-464644	NM_152754	223117	Hs.201340	NM_152754	ENSG00000153993	SEMA3D	Sema-Z2|coll-2	sema domain, immunoglobulin domain (Ig), short basic domain, secreted, (semaphorin) 3D	protein-coding
chr11-65051	chr11	127426755	127427035	+	4.8	280	Intergenic	L1PA8|LINE|L1	285930	NR_120580	101929497	Hs.737442	NR_120580	ENSG00000273409	LOC101929497	-	uncharacterized LOC101929497	ncRNA
chr2-44617	chr2	69200208	69200386	+	4.8	178	Intergenic	Intergenic	-1408	NM_019617	56287	Hs.69319	NM_019617	ENSG00000169605	GKN1	AMP18|BRICD1|CA11|FOV|foveolin	gastrokine 1	protein-coding
chr12-41524	chr12	22894327	22894555	+	4.8	228	Intergenic	AluSz|SINE|Alu	116365	NM_018638	55500	Hs.29464	NM_018638	ENSG00000139163	ETNK1	EKI|EKI 1|EKI1|Nbla10396	ethanolamine kinase 1	protein-coding
chr1-84971	chr1	225962516	225962694	+	4.8	178	Intergenic	MSTA|LTR|ERVL-MaLR	-2910	NM_001130440	6726	Hs.511425	NM_003133	ENSG00000143742	SRP9	ALURBP	signal recognition particle 9kDa	protein-coding
chr10-80601	chr10	90925831	90926064	+	4.8	233	Intergenic	Intergenic	41124	NM_003956	9023	Hs.47357	NM_003956	ENSG00000138135	CH25H	C25H	cholesterol 25-hydroxylase	protein-coding
chr17-68081	chr17	6551728	6552010	+	4.8	282	intron (NM_016060, intron 3 of 3)	MER102b|DNA|hAT-Charlie	3085	NM_016060	51003	Hs.567493	NM_016060	ENSG00000108590	MED31	3110004H13Rik|CGI-125|Soh1	mediator complex subunit 31	protein-coding
chr8-108192	chr8	49699677	49699948	+	4.8	271	Intergenic	Intergenic	-51942	NM_001142857	79645	Hs.23245	NM_024593	ENSG00000034239	EFCAB1	-	EF-hand calcium binding domain 1	protein-coding
chr6-93882	chr6	77744620	77744891	+	4.8	271	Intergenic	Intergenic	428365	NM_000863	3351	Hs.123016	NM_000863	ENSG00000135312	HTR1B	5-HT-1B|5-HT-1D-beta|5-HT1B|5-HT1DB|HTR1D2|HTR1DB|S12	5-hydroxytryptamine (serotonin) receptor 1B, G protein-coupled	protein-coding
chr12-53448	chr12	64802400	64802653	+	4.8	253	intron (NM_007235, intron 1 of 24)	AluSz|SINE|Alu	4373	NM_007235	11260	Hs.85951	NM_007235		XPOT	XPO3	exportin, tRNA	protein-coding
chr3-54454	chr3	63996806	63996984	+	4.8	178	intron (NM_001271780, intron 6 of 7)	intron (NM_001271780, intron 6 of 7)	7197	NR_038286	100507062	Hs.152536	NR_038286	ENSG00000239653	PSMD6-AS2	-	PSMD6 antisense RNA 2	ncRNA
chr19-51663	chr19	45187696	45187952	+	4.8	256	TTS (NM_001127893)	TTS (NM_001127893)	13100	NM_020219	56971	Hs.416925	NM_020219	ENSG00000186567	CEACAM19	CEAL1	carcinoembryonic antigen-related cell adhesion molecule 19	protein-coding
chr8-125933	chr8	96040745	96041033	+	4.8	288	intron (NM_152416, intron 1 of 8)	intron (NM_152416, intron 1 of 8)	3675	NM_152416	137682	Hs.729144	NM_152416	ENSG00000156170	NDUFAF6	C8orf38	NADH dehydrogenase (ubiquinone) complex I, assembly factor 6	protein-coding
chr5-72681	chr5	123043399	123043650	+	4.8	251	Intergenic	AluSz6|SINE|Alu	162413	NM_004384	1456	Hs.129206	NM_004384	ENSG00000151292	CSNK1G3	CKI-gamma 3|CSNK1G3L	casein kinase 1, gamma 3	protein-coding
chr13-21171	chr13	80425624	80425892	+	4.8	268	Intergenic	L3b|LINE|CR1	-20963	NR_120413	101927195	Hs.342412	NR_120413	ENSG00000229175	LINC00382	TCONS_00021500	long intergenic non-protein coding RNA 382	ncRNA
chr14-28586	chr14	68593663	68593941	+	4.8	278	intron (NM_133510, intron 7 of 10)	L2c|LINE|L2	307306	NM_133509	5890	Hs.172587	NM_002877	ENSG00000182185	RAD51B	R51H2|RAD51L1|REC2	RAD51 paralog B	protein-coding
chr6-98176	chr6	16994317	16994612	+	4.8	295	Intergenic	L2a|LINE|L2	-108025	NM_001190766	401236	Hs.677399	NM_001190766	ENSG00000230873	STMND1	-	stathmin domain containing 1	protein-coding
chr11-72902	chr11	126178394	126178572	+	4.8	178	intron (NM_014026, intron 2 of 5)	intron (NM_014026, intron 2 of 5)	4836	NM_014026	28960	Hs.504249	NM_014026	ENSG00000110063	DCPS	ARS|DCS1|HINT-5|HINT5|HSL1|HSPC015	decapping enzyme, scavenger	protein-coding
chr6-123233	chr6	131267710	131268021	+	4.8	311	intron (NM_001252660, intron 3 of 16)	intron (NM_001252660, intron 3 of 16)	54042	NM_001252660	2037	Hs.486470	NM_001431	ENSG00000079819	EPB41L2	4.1-G|4.1G	erythrocyte membrane protein band 4.1-like 2	protein-coding
chr1-83772	chr1	162507704	162507882	+	4.8	178	Intergenic	Intergenic	-23503	NM_003115	6675	Hs.492859	NM_003115	ENSG00000117143	UAP1	AGX|AGX1|AGX2|SPAG2	UDP-N-acetylglucosamine pyrophosphorylase 1	protein-coding
chr5-52137	chr5	125035483	125035726	+	4.8	243	Intergenic	Intergenic	206650	NR_109887	101927460	Hs.407582	NR_109887	ENSG00000260192	LOC101927460	-	uncharacterized LOC101927460	ncRNA
chrX-23006	chrX	14371999	14372279	+	4.8	280	Intergenic	MLT1H|LTR|ERVL-MaLR	109752	NR_110506	286480	Hs.567831	NR_110506		UBE2E4P	UbcM2	ubiquitin-conjugating enzyme E2E 4 pseudogene	pseudo
chr8-95459	chr8	30111243	30111492	+	4.8	249	Intergenic	AluY|SINE|Alu	-3154	NR_039605	100616190		NR_039605		MIR548O2	-	microRNA 548o-2	ncRNA
chr2-103496	chr2	47053478	47053765	+	4.8	287	Intergenic	Intergenic	-1382	NR_024452	100134259	Hs.114449	NR_024452	ENSG00000239332	LINC01119	-	long intergenic non-protein coding RNA 1119	ncRNA
chr11-87202	chr11	108099522	108099791	+	4.8	269	intron (NM_000051, intron 3 of 62)	intron (NM_000051, intron 3 of 62)	6097	NM_000051	472	Hs.367437	NM_000051	ENSG00000149311	ATM	AT1|ATA|ATC|ATD|ATDC|ATE|TEL1|TELO1	ATM serine/threonine kinase	protein-coding
chr22-8685	chr22	22836156	22836334	+	4.8	178	Intergenic	AluSz|SINE|Alu	27260	NR_130643
chr5-29411	chr5	94954354	94954532	+	4.8	178	Intergenic	Intergenic	-1537	NM_199243	285601	Hs.143315	NM_199243		GPR150	PGR11	G protein-coupled receptor 150	protein-coding
chr3-114744	chr3	99990286	99990582	+	4.8	296	intron (NM_001199198, intron 1 of 18)	intron (NM_001199198, intron 1 of 18)	10773	NM_018309	55773	Hs.477003	NM_018309	ENSG00000036054	TBC1D23	NS4ATP1	TBC1 domain family, member 23	protein-coding
chr4-67699	chr4	115285145	115285442	+	4.8	297	Intergenic	L1PA5|LINE|L1	-234318	NM_001128174	7368	Hs.144197	NM_003360	ENSG00000174607	UGT8	CGT|UGT4	UDP glycosyltransferase 8	protein-coding
chr11-37946	chr11	86409387	86409565	+	4.8	178	Intergenic	L1MD2|LINE|L1	-25798	NM_001161586	10873	Hs.199743	NM_006680	ENSG00000151376	ME3	NADP-ME	malic enzyme 3, NADP(+)-dependent, mitochondrial	protein-coding
chr14-29625	chr14	33089199	33089483	+	4.8	284	intron (NM_004274, intron 7 of 13)	L1PB3|LINE|L1	290862	NM_004274	9472	Hs.509083	NM_004274		AKAP6	ADAP100|ADAP6|AKAP100|PRKA6|mAKAP	A kinase (PRKA) anchor protein 6	protein-coding
chr15-36561	chr15	85383663	85383920	+	4.8	257	exon (NM_020778, exon 5 of 14)	exon (NM_020778, exon 5 of 14)	23880	NM_020778	57538	Hs.459183	NM_020778	ENSG00000136383	ALPK3	MAK|MIDORI	alpha kinase 3	protein-coding
chr2-103248	chr2	40660355	40660648	+	4.8	293	intron (NM_001112802, intron 1 of 7)	L2a|LINE|L2	-3057	NM_001252624	6546	Hs.31961	NM_021097		SLC8A1	NCX1	solute carrier family 8 (sodium/calcium exchanger), member 1	protein-coding
chr5-23828	chr5	31133993	31134171	+	4.8	178	Intergenic	Intergenic	-59680	NM_004932	1004	Hs.124776	NM_004932	ENSG00000113361	CDH6	CAD6|KCAD	cadherin 6, type 2, K-cadherin (fetal kidney)	protein-coding
chr8-89679	chr8	12957567	12957855	+	4.8	288	exon (NM_001316668, exon 5 of 14)	exon (NM_001316668, exon 5 of 14)	16042	NM_001164271	10395	Hs.134296	NM_006094	ENSG00000164741	DLC1	ARHGAP7|HP|STARD12|p122-RhoGAP	DLC1 Rho GTPase activating protein	protein-coding
chr8-85872	chr8	55688230	55688474	+	4.8	244	Intergenic	Intergenic	159725	NM_006269	6101	Hs.732820	NM_006269	ENSG00000104237	RP1	DCDC4A|ORP1	retinitis pigmentosa 1 (autosomal dominant)	protein-coding
chr2-48625	chr2	208633577	208633755	+	4.8	178	5' UTR (NM_003468, exon 2 of 2)	5' UTR (NM_003468, exon 2 of 2)	477	NM_003468	7855	Hs.17631	NM_003468	ENSG00000163251	FZD5	C2orf31|HFZ5	frizzled class receptor 5	protein-coding
chr2-82965	chr2	197689306	197689539	+	4.8	233	Intergenic	LTR68|LTR|ERV1	-14422	NM_213608	401027	Hs.245666	NM_213608		C2orf66	IIDS6411|UNQ6411	chromosome 2 open reading frame 66	protein-coding
chr6-99667	chr6	52911576	52911856	+	4.8	280	intron (NM_014920, intron 1 of 13)	intron (NM_014920, intron 1 of 13)	14884	NM_014920	22858	Hs.417022	NM_014920	ENSG00000112144	ICK	ECO|LCK2|MRK	intestinal cell (MAK-like) kinase	protein-coding
chr21-10478	chr21	33831231	33831473	+	4.67	242	intron (NR_104472, intron 2 of 6)	intron (NR_104472, intron 2 of 6)	46607	NM_001286556	59271	Hs.208358	NM_058187	ENSG00000166979	EVA1C	B18|B19|C21orf63|C21orf64|FAM176C|PRED34|SUE21	eva-1 homolog C (C. elegans)	protein-coding
chr12-79299	chr12	85703695	85703978	+	4.67	283	Intergenic	Intergenic	29800	NM_006982	8092	Hs.41683	NM_006982	ENSG00000180318	ALX1	CART1|FND3|HEL23	ALX homeobox 1	protein-coding
chr7-70931	chr7	80915286	80915560	+	4.67	274	Intergenic	L1PA5|LINE|L1	340109	NR_126026
chr3-108644	chr3	141657961	141658202	+	4.67	241	Intergenic	AluSz|SINE|Alu	61148	NM_001178140	7029	Hs.379018	NM_006286	ENSG00000114126	TFDP2	DP2	transcription factor Dp-2 (E2F dimerization partner 2)	protein-coding
chr2-76593	chr2	102351583	102351827	+	4.67	244	intron (NM_145686, intron 2 of 30)	intron (NM_145686, intron 2 of 30)	37167	NM_145687	9448	Hs.701013	NM_004834	ENSG00000071054	MAP4K4	FLH21957|HEL-S-31|HGK|MEKKK4|NIK	mitogen-activated protein kinase kinase kinase kinase 4	protein-coding
chr12-31336	chr12	45663340	45663518	+	4.67	178	intron (NM_001142679, intron 1 of 19)	intron (NM_001142679, intron 1 of 19)	-23037	NM_001142678	196527	Hs.505339	NM_001025356	ENSG00000177119	ANO6	BDPLT7|SCTS|TMEM16F	anoctamin 6	protein-coding
chr6-100520	chr6	106977797	106978056	+	4.67	259	intron (NM_001624, intron 5 of 19)	intron (NM_001624, intron 5 of 19)	18196	NM_001624	202	Hs.724262	NM_001624	ENSG00000112297	AIM1	CRYBG1|ST4	absent in melanoma 1	protein-coding
chr22-22512	chr22	19432884	19433158	+	4.67	274	intron (NM_173793, intron 2 of 2)	L1ME4a|LINE|L1	2734	NM_173793	128977	Hs.659565	NM_173793	ENSG00000242259	C22orf39	-	chromosome 22 open reading frame 39	protein-coding
chr22-9026	chr22	46481045	46481223	+	4.67	178	promoter-TSS (NR_027033)	promoter-TSS (NR_027033)	-743	NR_027033	400931	Hs.235838	NM_207477	ENSG00000197182	MIRLET7BHG	linc-Ppara	MIRLET7B host gene	ncRNA
chr17-44313	chr17	39275318	39275496	+	4.67	178	promoter-TSS (NM_033059)	promoter-TSS (NM_033059)	-801	NM_033059	653240	Hs.307015	NM_033059	ENSG00000212721	KRTAP4-11	KAP4.11|KAP4.14|KRTAP4-14|KRTAP4.14	keratin associated protein 4-11	protein-coding
chr12-53028	chr12	51181167	51181404	+	4.67	237	intron (NM_005171, intron 2 of 6)	AluJo|SINE|Alu	23496	NM_005171	466	Hs.648565	NM_005171	ENSG00000123268	ATF1	EWS-ATF1|FUS/ATF-1|TREB36	activating transcription factor 1	protein-coding
chr3-111527	chr3	30910924	30911175	+	4.67	251	intron (NM_207359, intron 1 of 14)	intron (NM_207359, intron 1 of 14)	25104	NM_207359	339896	Hs.657052	NM_207359	ENSG00000144644	GADL1	ADC|CSADC|HuADC|HuCSADC	glutamate decarboxylase like 1	protein-coding
chr6-51088	chr6	83571489	83571667	+	4.67	178	Intergenic	ERVL-E-int|LTR|ERVL	203982	NM_001304437
chr4-35931	chr4	114992068	114992290	+	4.67	222	Intergenic	AluY|SINE|Alu	-91301	NM_024590	79642	Hs.22895	NM_024590	ENSG00000180801	ARSJ	-	arylsulfatase family, member J	protein-coding
chr11-35467	chr11	60393103	60393281	+	4.67	178	intron (NR_026946, intron 2 of 6)	L1MA9|LINE|L1	9968	NR_026946	283197	Hs.372650	NM_174939	ENSG00000181995	LINC00301	C11orf64|NCRNA00301	long intergenic non-protein coding RNA 301	ncRNA
chr10-86404	chr10	121567394	121567652	+	4.67	258	exon (NM_014937, exon 13 of 20)	exon (NM_014937, exon 13 of 20)	-11246	NM_001243194	22876	Hs.369755	NM_014937	ENSG00000198825	INPP5F	MSTP007|MSTPO47|SAC2|hSAC2	inositol polyphosphate-5-phosphatase F	protein-coding
chr12-65934	chr12	116998746	116998994	+	4.67	248	intron (NM_001085481, intron 1 of 1)	AluSz6|SINE|Alu	1684	NM_001085481	643246	Hs.506947	NM_001085481		MAP1LC3B2	ATG8G	microtubule-associated protein 1 light chain 3 beta 2	protein-coding
chr5-59631	chr5	133773560	133773831	+	4.67	271	Intergenic	Intergenic	-2957	NR_105044	102546229		NR_105044		LOC102546229	-	uncharacterized LOC102546229	ncRNA
chr3-83205	chr3	50049110	50049359	+	4.67	249	intron (NM_005777, intron 6 of 20)	L1MB8|LINE|L1	71757	NM_001167582	10180	Hs.696735	NM_005777	ENSG00000004534	RBM6	3G2|DEF-3|DEF3|HLC-11|NY-LU-12|g16	RNA binding motif protein 6	protein-coding
chr14-26799	chr14	68601950	68602243	+	4.67	293	intron (NM_133510, intron 7 of 10)	intron (NM_133510, intron 7 of 10)	315600	NM_133509	5890	Hs.172587	NM_002877	ENSG00000182185	RAD51B	R51H2|RAD51L1|REC2	RAD51 paralog B	protein-coding
chr9-22797	chr9	111314581	111314759	+	4.67	178	Intergenic	Intergenic	303605	NM_006686	10880	Hs.534390	NM_006686		ACTL7B	Tact1	actin-like 7B	protein-coding
chr6-52125	chr6	3088963	3089141	+	4.67	178	intron (NM_003804, intron 5 of 9)	L1MDa|LINE|L1	11994	NM_003804	8737	Hs.519842	NM_003804	ENSG00000137275	RIPK1	RIP|RIP-1|RIP1	receptor (TNFRSF)-interacting serine-threonine kinase 1	protein-coding
chr15-21103	chr15	31308308	31308532	+	4.67	224	intron (NM_001252020, intron 26 of 26)	intron (NM_001252020, intron 26 of 26)	-24613	NM_017762	54893	Hs.30141	NM_017762	ENSG00000166912	MTMR10	-	myotubularin related protein 10	protein-coding
chr11-76535	chr11	90969259	90969552	+	4.67	293	Intergenic	Intergenic	-367035	NR_031663	100302228		NR_031663	ENSG00000221586	MIR1261	MIRN1261|hsa-mir-1261	microRNA 1261	ncRNA
chr1-170703	chr1	183288009	183288286	+	4.67	277	intron (NM_015039, intron 1 of 10)	intron (NM_015039, intron 1 of 10)	-14138	NM_170706	23057	Hs.497123	NM_015039	ENSG00000157064	NMNAT2	C1orf15|PNAT2	nicotinamide nucleotide adenylyltransferase 2	protein-coding
chr8-49666	chr8	37379764	37379942	+	4.67	178	promoter-TSS (NR_121621)	promoter-TSS (NR_121621)	-949	NR_121621	100507420	Hs.105962	NR_121620		LINC01605	-	long intergenic non-protein coding RNA 1605	ncRNA
chr9-45826	chr9	136022091	136022328	+	4.67	237	intron (NM_001042368, intron 1 of 17)	MLT1F2|LTR|ERVL-MaLR	2398	NM_001042368	5900	Hs.106185	NM_006266	ENSG00000160271	RALGDS	RGDS|RGF|RalGEF	ral guanine nucleotide dissociation stimulator	protein-coding
chr15-16688	chr15	40626810	40626988	+	4.67	178	3' UTR (NM_207380, exon 11 of 11)	3' UTR (NM_207380, exon 11 of 11)	6269	NM_207380	388115	Hs.32433	NM_207380		C15orf52	-	chromosome 15 open reading frame 52	protein-coding
chr1-101335	chr1	94793672	94793894	+	4.67	222	Intergenic	Intergenic	-90150	NM_001122674	5825	Hs.700576	NM_002858	ENSG00000117528	ABCD3	ABC43|CBAS5|PMP70|PXMP1|ZWS2	ATP binding cassette subfamily D member 3	protein-coding
chr5-31766	chr5	141394287	141394465	+	4.67	178	Intergenic	AluSx1|SINE|Alu	-1756	NM_005471	10007	Hs.633853	NM_005471	ENSG00000113552	GNPDA1	GNP1|GNPDA|GNPI|GPI|HLN	glucosamine-6-phosphate deaminase 1	protein-coding
chr22-19424	chr22	43527968	43528265	+	4.67	297	TTS (NM_014507)	TTS (NM_014507)	11287	NR_046423	27349	Hs.349111	NM_014507	ENSG00000100294	MCAT	FASN2C|MCT|MT|NET62|fabD	malonyl-CoA-acyl carrier protein transacylase	protein-coding
chr16-35669	chr16	87350291	87350567	+	4.67	276	intron (NM_001195124, intron 1 of 6)	MLT1K|LTR|ERVL-MaLR	597	NM_001195125	100506581	Hs.729380	NM_001195124	ENSG00000260456	C16orf95	-	chromosome 16 open reading frame 95	protein-coding
chr3-57400	chr3	65822878	65823056	+	4.67	178	intron (NM_015520, intron 1 of 24)	intron (NM_015520, intron 1 of 24)	-56524	NR_046575	100873983	Hs.663889	NR_046575	ENSG00000240175	MAGI1-AS1	-	MAGI1 antisense RNA 1	ncRNA
chr9-48325	chr9	117438636	117438903	+	4.67	267	intron (NM_001199233, intron 1 of 4)	intron (NM_001199233, intron 1 of 4)	5600	NM_001199233	100505478	Hs.200101	NM_001199233		LOC100505478	-	uncharacterized LOC100505478	protein-coding
chr8-69831	chr8	64136220	64136442	+	4.67	222	Intergenic	L2c|LINE|L2	54769	NM_001277818	253943	Hs.491861	NM_152758	ENSG00000185728	YTHDF3	-	YTH N(6)-methyladenosine RNA binding protein 3	protein-coding
chr8-51773	chr8	20139587	20139765	+	4.67	178	intron (NR_047509, intron 1 of 2)	intron (NR_047509, intron 1 of 2)	6392	NR_047509	100874051	Hs.385799	NR_047509	ENSG00000253733	LZTS1-AS1	-	LZTS1 antisense RNA 1	ncRNA
chr15-16593	chr15	35102139	35102317	+	4.67	178	intron (NR_120329, intron 2 of 2)	L1MD2|LINE|L1	-14301	NM_005159	70	Hs.118127	NM_005159	ENSG00000159251	ACTC1	ACTC|ASD5|CMD1R|CMH11|LVNC4	actin, alpha, cardiac muscle 1	protein-coding
chr12-31441	chr12	50528454	50528632	+	4.67	178	intron (NM_147190, intron 8 of 9)	intron (NM_147190, intron 8 of 9)	22779	NM_001257134	84987	Hs.388645	NM_032901	ENSG00000178449	COX14	C12orf62	COX14 cytochrome c oxidase assembly factor	protein-coding
chr2-83758	chr2	227139375	227139618	+	4.67	243	Intergenic	Intergenic	131986	NR_046102	646736	Hs.712836	NR_046102		LOC646736	-	uncharacterized LOC646736	ncRNA
chrX-8564	chrX	123156638	123156816	+	4.67	178	intron (NM_006603, intron 2 of 32)	intron (NM_006603, intron 2 of 32)	61171	NM_001042750	10735	Hs.496710	NM_006603	ENSG00000101972	STAG2	SA-2|SA2|SCC3B|bA517O1.1	stromal antigen 2	protein-coding
chrX-7781	chrX	51638516	51638694	+	4.67	178	exon (NM_006986, exon 3 of 13)	exon (NM_006986, exon 3 of 13)	1907	NM_001005333	9500	Hs.5258	NM_006986	ENSG00000179222	MAGED1	DLXIN-1|NRAGE	MAGE family member D1	protein-coding
chr1-81659	chr1	11239911	11240089	+	4.67	178	intron (NM_004958, intron 28 of 57)	AluJr|SINE|Alu	-9346	NM_021146	10218	Hs.146559	NM_021146	ENSG00000171819	ANGPTL7	AngX|CDT6|dJ647M16.1	angiopoietin like 7	protein-coding
chr2-95649	chr2	236015108	236015394	+	4.67	286	Intergenic	MIR|SINE|MIR	154623	NM_014521	23677	Hs.516777	NM_014521	ENSG00000130147	SH3BP4	BOG25|TTP	SH3-domain binding protein 4	protein-coding
chr14-12927	chr14	72041150	72041328	+	4.67	178	intron (NM_015556, intron 1 of 21)	intron (NM_015556, intron 1 of 21)	-11759	NM_001284246	26037	Hs.654657	NM_015556	ENSG00000197555	SIPA1L1	E6TP1	signal-induced proliferation-associated 1 like 1	protein-coding
chrX-22172	chrX	82067941	82068188	+	4.67	247	Intergenic	L1PA7|LINE|L1	-695205	NM_000307	5456	Hs.2229	NM_000307		POU3F4	BRAIN-4|BRN-4|BRN4|DFN3|DFNX2|OCT-9|OTF-9|OTF9	POU class 3 homeobox 4	protein-coding
chr11-38367	chr11	124907473	124907651	+	4.67	178	intron (NM_025004, intron 13 of 15)	L1M1|LINE|L1	-25451	NM_198277	219855	Hs.352661	NM_198277		SLC37A2	pp11662	solute carrier family 37 (glucose-6-phosphate transporter), member 2	protein-coding
chr11-37386	chr11	62305621	62305799	+	4.67	178	intron (NM_024060, intron 1 of 5)	intron (NM_024060, intron 1 of 5)	8622	NM_001620	79026	Hs.502756	NM_001620	ENSG00000124942	AHNAK	AHNAKRS	AHNAK nucleoprotein	protein-coding
chr10-63403	chr10	93311564	93311787	+	4.67	223	intron (NR_024467, intron 1 of 4)	intron (NR_024467, intron 1 of 4)	59542	NR_024467	100188947	Hs.535293	NR_024467		HECTD2-AS1	-	HECTD2 antisense RNA 1	ncRNA
chr6-60171	chr6	116886686	116886864	+	4.67	178	Intergenic	MER52A|LTR|ERV1	-5755	NM_016104	51389	Hs.532164	NM_015952	ENSG00000111832	RWDD1	CGI-24|PTD013	RWD domain containing 1	protein-coding
chr12-53857	chr12	76749371	76749598	+	4.67	227	3' UTR (NM_020841, exon 24 of 24)	3' UTR (NM_020841, exon 24 of 24)	-7262	NM_024685	79738	Hs.96322	NM_024685	ENSG00000179941	BBS10	C12orf58	Bardet-Biedl syndrome 10	protein-coding
chr5-56409	chr5	151118510	151118735	+	4.67	225	Intergenic	L1ME1|LINE|L1	19588	NM_004045	475	Hs.125213	NM_004045	ENSG00000177556	ATOX1	ATX1|HAH1	antioxidant 1 copper chaperone	protein-coding
chr12-30997	chr12	9573542	9573720	+	4.67	178	intron (NR_033399, intron 20 of 26)	intron (NR_033399, intron 20 of 26)	27137	NR_033399	440081	Hs.447869	NM_004400		DDX12P	CHLR2|DDX12	DEAD/H (Asp-Glu-Ala-Asp/His) box polypeptide 12, pseudogene	pseudo
chr5-35007	chr5	73628605	73628827	+	4.67	222	Intergenic	Intergenic	10405	NR_105010	101929082	Hs.434316	NR_105010	ENSG00000249343	LINC01333	-	long intergenic non-protein coding RNA 1333	ncRNA
chr9-23316	chr9	139619322	139619500	+	4.67	178	TTS (NR_003672)	TTS (NR_003672)	1278	NR_002975	677824	Hs.495480	NR_002975	ENSG00000276161	SNORA17B	ACA43|SNORA43	small nucleolar RNA, H/ACA box 17B	snoRNA
chr2-90424	chr2	28274441	28274663	+	4.67	222	intron (NM_199191, intron 6 of 11)	AluSq2|SINE|Alu	55318	NR_036230	100422965		NR_036230	ENSG00000265321	MIR4263	-	microRNA 4263	ncRNA
chr1-168036	chr1	113277100	113277372	+	4.67	272	Intergenic	LTR33C|LTR|ERVL	14047	NM_182759	284467	Hs.439116	NM_182759	ENSG00000184599	FAM19A3	TAFA-3|TAFA3	family with sequence similarity 19 (chemokine (C-C motif)-like), member A3	protein-coding
chr1-132382	chr1	104004720	104004898	+	4.67	178	intron (NM_001286997, intron 1 of 3)	intron (NM_001286997, intron 1 of 3)	63296	NM_001286997	101928436	Hs.558999	NM_001286997		LOC101928436	-	uncharacterized LOC101928436	protein-coding
chr19-22177	chr19	56112708	56112886	+	4.67	178	intron (NM_153219, intron 1 of 1)	MIR|SINE|MIR	1091	NM_153219	147807	Hs.440291	NM_153219	ENSG00000171443	ZNF524	-	zinc finger protein 524	protein-coding
chr15-18976	chr15	49180668	49180846	+	4.67	178	intron (NM_203349, intron 3 of 11)	L1MB3|LINE|L1	10467	NM_014335	23741	Hs.255973	NM_014335	ENSG00000255302	EID1	C15orf3|CRI1|EID-1|IRO45620|PNAS-22|PTD014|RBP21	EP300 interacting inhibitor of differentiation 1	protein-coding
chr10-120511	chr10	88973718	88974021	+	4.67	303	Intergenic	Intergenic	-11336	NM_001099338	728118	Hs.710565	NM_001099338	ENSG00000184923	NUTM2A	FAM22A	NUT family member 2A	protein-coding
chr20-16825	chr20	39620256	39620481	+	4.67	225	Intergenic	Intergenic	-37094	NM_003286	7150	Hs.472737	NM_003286	ENSG00000198900	TOP1	TOPI	topoisomerase (DNA) I	protein-coding
chr10-99009	chr10	54204209	54204431	+	4.67	222	Intergenic	Intergenic	10712	NR_120642	101928687	Hs.380362	NR_120641	ENSG00000231131	LINC01468	lnc-MBL2-4	long intergenic non-protein coding RNA 1468	ncRNA
chr2-90600	chr2	33725104	33725370	+	4.67	266	intron (NM_001139488, intron 1 of 17)	intron (NM_001139488, intron 1 of 17)	-13705	NM_015376	25780	Hs.143674	NM_015376	ENSG00000152689	RASGRP3	GRP3	RAS guanyl releasing protein 3 (calcium and DAG-regulated)	protein-coding
chr3-89819	chr3	112167347	112167621	+	4.67	274	Intergenic	MLT2D|LTR|ERVL	50924	NM_181780	151888	Hs.445162	NM_181780	ENSG00000186265	BTLA	BTLA1|CD272	B and T lymphocyte associated	protein-coding
chr7-46013	chr7	84269095	84269273	+	4.67	178	Intergenic	Intergenic	107392	NR_110079	101927378	Hs.539042	NR_110079	ENSG00000235139	LOC101927378	-	uncharacterized LOC101927378	ncRNA
chr1-76479	chr1	197753310	197753488	+	4.67	178	Intergenic	AluSz|SINE|Alu	-8776	NM_001195215	163486	Hs.125056	NM_019049	ENSG00000213047	DENND1B	C1ORF18|C1orf218|FAM31B	DENN/MADD domain containing 1B	protein-coding
chr11-62647	chr11	43388223	43388535	+	4.67	312	intron (NM_001307943, intron 1 of 19)	L2c|LINE|L2	7944	NM_001307943
chr1-82545	chr1	59161676	59161854	+	4.67	178	intron (NM_001085487, intron 1 of 19)	intron (NM_001085487, intron 1 of 19)	3982	NM_001085487	114803	Hs.744921	NM_001085487	ENSG00000162601	MYSM1	2A-DUB|2ADUB	Myb-like, SWIRM and MPN domains 1	protein-coding
chr14-20526	chr14	58750399	58750644	+	4.67	245	intron (NR_029435, intron 2 of 3)	intron (NR_029435, intron 2 of 3)	14334	NR_029434	379025	Hs.531089	NR_029434	ENSG00000257621	PSMA3-AS1	-	PSMA3 antisense RNA 1	ncRNA
chr2-105402	chr2	122788064	122788337	+	4.67	273	Intergenic	LTR40A1|LTR|ERVL	275079	NM_004622	7247	Hs.75066	NM_004622	ENSG00000211460	TSN	BCLF-1|C3PO|RCHF1|REHF-1|TBRBP|TRSLN	translin	protein-coding
chr2-47986	chr2	151385536	151385714	+	4.67	178	Intergenic	Intergenic	-41416	NM_001254738	390	Hs.6838	NM_005168	ENSG00000115963	RND3	ARHE|Rho8|RhoE|memB	Rho family GTPase 3	protein-coding
chr1-98872	chr1	225935952	225936174	+	4.67	222	Intergenic	AluSp|SINE|Alu	-29452	NM_001130440	6726	Hs.511425	NM_003133	ENSG00000143742	SRP9	ALURBP	signal recognition particle 9kDa	protein-coding
chr9-24372	chr9	114721383	114721561	+	4.67	178	Intergenic	Intergenic	27092	NR_039814	100616114		NR_039814	ENSG00000266315	MIR4668	mir-4668	microRNA 4668	ncRNA
chr2-133199	chr2	220898071	220898330	+	4.67	259	Intergenic	LTR16A|LTR|ERVL	-126914	NR_036228	100422959		NR_036228	ENSG00000266518	MIR4268	-	microRNA 4268	ncRNA
chr7-84957	chr7	75981458	75981708	+	4.67	250	intron (NM_012479, intron 1 of 1)	intron (NM_012479, intron 1 of 1)	6759	NM_012479	7532	Hs.744840	NM_012479	ENSG00000170027	YWHAG	14-3-3GAMMA|PPP1R170	tyrosine 3-monooxygenase/tryptophan 5-monooxygenase activation protein, gamma	protein-coding
chr6-121506	chr6	56145617	56145909	+	4.67	292	Intergenic	AluJb|SINE|Alu	-33385	NM_030820	81578	Hs.47629	NM_030820	ENSG00000124749	COL21A1	COLA1L|FP633|dJ682J15.1|dJ708F5.1	collagen, type XXI, alpha 1	protein-coding
chr1-82235	chr1	36814475	36814653	+	4.67	178	intron (NM_032017, intron 7 of 11)	intron (NM_032017, intron 7 of 11)	-24809	NM_018166	55194	Hs.87016	NM_018166	ENSG00000142694	EVA1B	C1orf78|FAM176B	eva-1 homolog B (C. elegans)	protein-coding
chr13-17137	chr13	65297153	65297378	+	4.67	225	Intergenic	Intergenic	-879007	NR_130763
chr1-80568	chr1	207880546	207880724	+	4.67	178	intron (NM_175710, intron 9 of 11)	intron (NM_175710, intron 9 of 11)	-44748	NM_172351	4179	Hs.510402	NM_002389	ENSG00000117335	CD46	AHUS2|MCP|MIC10|TLX|TRA2.10	CD46 molecule, complement regulatory protein	protein-coding
chr5-74240	chr5	170583461	170583752	+	4.67	291	intron (NM_022897, intron 14 of 27)	intron (NM_022897, intron 14 of 27)	-152682	NM_021025	30012	Hs.249125	NM_021025	ENSG00000164438	TLX3	HOX11L2|RNX	T-cell leukemia homeobox 3	protein-coding
chr11-51196	chr11	71853020	71853255	+	4.67	235	Intergenic	Intergenic	6366	NM_000804	2352	Hs.352	NM_000804	ENSG00000110203	FOLR3	FR-G|FR-gamma|gamma-hFR	folate receptor 3 (gamma)	protein-coding
chr19-30867	chr19	44139085	44139307	+	4.67	222	intron (NM_145296, intron 1 of 8)	MSR1|Satellite|Satellite	4795	NM_145296	199731	Hs.370984	NM_145296	ENSG00000105767	CADM4	IGSF4C|NECL4|Necl-4|TSLL2|synCAM4	cell adhesion molecule 4	protein-coding
chr5-28423	chr5	171595955	171596133	+	4.67	178	intron (NM_005990, intron 1 of 18)	intron (NM_005990, intron 1 of 18)	19302	NM_005990	6793	Hs.744005	NM_005990	ENSG00000072786	STK10	LOK|PRO2729	serine/threonine kinase 10	protein-coding
chr12-53914	chr12	79099063	79099323	+	4.67	260	Intergenic	Intergenic	-158580	NM_001135805	6857	Hs.310545	NM_005639	ENSG00000067715	SYT1	P65|SVP65|SYT	synaptotagmin I	protein-coding
chr3-78388	chr3	47156071	47156299	+	4.67	228	intron (NM_014159, intron 4 of 20)	AluSz|SINE|Alu	49282	NM_014159	29072	Hs.517941	NM_012271	ENSG00000181555	SETD2	HBP231|HIF-1|HIP-1|HSPC069|HYPB|KMT3A|SET2|p231HBP	SET domain containing 2	protein-coding
chr3-90200	chr3	131623623	131623854	+	4.67	231	intron (NM_001289112, intron 2 of 15)	intron (NM_001289112, intron 2 of 15)	81037	NR_049890	100847040		NR_049890	ENSG00000265859	MIR5704	-	microRNA 5704	ncRNA
chr10-58419	chr10	117706112	117706290	+	4.67	178	3' UTR (NM_207303, exon 29 of 29)	3' UTR (NM_207303, exon 29 of 29)	325618	NM_145793	2674	Hs.388347	NM_005264	ENSG00000151892	GFRA1	GDNFR|GDNFRA|GFR-ALPHA-1|RET1L|RETL1|TRNR1	GDNF family receptor alpha 1	protein-coding
chr3-113492	chr3	64079136	64079409	+	4.67	273	TTS (NM_198859)	TTS (NM_198859)	-6233	NR_033978	100287879	Hs.452789	NR_033978	ENSG00000189196	LINC00994	-	long intergenic non-protein coding RNA 994	ncRNA
chr6-49321	chr6	157743708	157743886	+	4.67	178	exon (NM_018452, exon 2 of 4)	exon (NM_018452, exon 2 of 4)	1494	NM_018452	729515	Hs.157212	NM_018452		TMEM242	BM033|C6orf35	transmembrane protein 242	protein-coding
chr2-70385	chr2	12407919	12408146	+	4.67	227	intron (NR_110196, intron 3 of 5)	MLT1B|LTR|ERVL-MaLR	68776	NR_037452	100500884		NR_037452	ENSG00000264089	MIR3681	-	microRNA 3681	ncRNA
chr16-18152	chr16	70714388	70714566	+	4.67	178	intron (NM_138383, intron 3 of 14)	intron (NM_138383, intron 3 of 14)	5477	NM_138383	92154	Hs.432387	NM_138383	ENSG00000132613	MTSS1L	ABBA-1	metastasis suppressor 1-like	protein-coding
chr1-82109	chr1	32156481	32156659	+	4.67	178	intron (NM_001856, intron 20 of 70)	intron (NM_001856, intron 20 of 70)	13198	NM_001856	1307	Hs.368921	NM_001856	ENSG00000084636	COL16A1	447AA|FP1572	collagen, type XVI, alpha 1	protein-coding
chr11-46030	chr11	69084703	69084927	+	4.67	224	Intergenic	Intergenic	23210	NM_138768	26579	Hs.523848	NM_138768	ENSG00000172927	MYEOV	OCIM	myeloma overexpressed	protein-coding
chr9-21153	chr9	86854113	86854291	+	4.67	178	Intergenic	Arthur1C|DNA|hAT-Tip100	101492	NM_001199633	64078	Hs.535966	NM_022127	ENSG00000197506	SLC28A3	CNT3	solute carrier family 28 (concentrative nucleoside transporter), member 3	protein-coding
chr2-91480	chr2	64974980	64975158	+	4.67	178	Intergenic	AluJb|SINE|Alu	-94023	NM_014755	9792	Hs.591569	NM_014755	ENSG00000179833	SERTAD2	Sei-2|TRIP-Br2	SERTA domain containing 2	protein-coding
chr10-64055	chr10	116635263	116635441	+	4.67	178	intron (NM_001135051, intron 16 of 16)	AluSx1|SINE|Alu	53849	NM_001135051	57700	Hs.192619	NM_020940	ENSG00000151553	FAM160B1	KIAA1600|bA106M7.3	family with sequence similarity 160, member B1	protein-coding
chr19-22620	chr19	14544052	14544230	+	4.67	178	promoter-TSS (NM_002741)	promoter-TSS (NM_002741)	-25	NM_002741	5585	Hs.466044	NM_002741	ENSG00000123143	PKN1	DBK|PAK-1|PAK1|PKN|PKN-ALPHA|PRK1|PRKCL1	protein kinase N1	protein-coding
chr19-33022	chr19	3540680	3540950	+	4.67	270	intron (NM_001135580, intron 1 of 3)	AluSx|SINE|Alu	1660	NM_001135580	100128569	Hs.664978	NM_001135580	ENSG00000183397	C19orf71	-	chromosome 19 open reading frame 71	protein-coding
chr17-36823	chr17	34114561	34114739	+	4.67	178	intron (NM_032950, intron 1 of 8)	AluSz6|SINE|Alu	8061	NM_024302	79148	Hs.380710	NM_024302	ENSG00000271447	MMP28	EPILYSIN|MM28|MMP-25|MMP-28|MMP25	matrix metallopeptidase 28	protein-coding
chr2-49866	chr2	47029126	47029304	+	4.67	178	Intergenic	Intergenic	-14592	NR_034099	388948	Hs.728895	NR_034099	ENSG00000222005	LINC01118	-	long intergenic non-protein coding RNA 1118	ncRNA
chr11-73872	chr11	18690099	18690337	+	4.67	238	Intergenic	Intergenic	-30064	NM_153347	144110	Hs.502100	NM_153347	ENSG00000151117	TMEM86A	-	transmembrane protein 86A	protein-coding
chr1-83161	chr1	113496336	113496514	+	4.67	178	intron (NM_003051, intron 1 of 4)	L2c|LINE|L2	2260	NM_001166496	6566	Hs.75231	NM_003051	ENSG00000155380	SLC16A1	HHF7|MCT|MCT1|MCT1D	solute carrier family 16 (monocarboxylate transporter), member 1	protein-coding
chr12-39817	chr12	60333436	60333659	+	4.67	223	Intergenic	Intergenic	250429	NR_073056	9194	Hs.88156	NM_004731	ENSG00000118596	SLC16A7	MCT2	solute carrier family 16 (monocarboxylate transporter), member 7	protein-coding
chr3-52209	chr3	98458861	98459039	+	4.67	178	intron (NM_001271145, intron 1 of 9)	intron (NM_001271145, intron 1 of 9)	7402	NM_001271145	10402	Hs.148716	NM_006100	ENSG00000064225	ST3GAL6	SIAT10|ST3GALVI	ST3 beta-galactoside alpha-2,3-sialyltransferase 6	protein-coding
chr15-45004	chr15	90315588	90315910	+	4.67	322	Intergenic	AluJb|SINE|Alu	-3840	NM_001039958	145873	Hs.37311	NM_001039958	ENSG00000188095	MESP2	SCDO2|bHLHc6	mesoderm posterior bHLH transcription factor 2	protein-coding
chr12-33791	chr12	76142171	76142349	+	4.67	178	Intergenic	LTR8|LTR|ERV1	-236842	NM_007043	11103	Hs.645517	NM_007043		KRR1	HRB2|RIP-1	KRR1, small subunit (SSU) processome component, homolog (yeast)	protein-coding
chr1-109800	chr1	231520578	231520803	+	4.67	225	intron (NM_022051, intron 1 of 4)	MER58A|DNA|hAT-Charlie	40100	NM_022051	54583	Hs.444450	NM_022051	ENSG00000135766	EGLN1	C1orf12|ECYT3|HALAH|HIF-PH2|HIFPH2|HPH-2|HPH2|PHD2|SM20|ZMYND6	egl-9 family hypoxia-inducible factor 1	protein-coding
chr11-39570	chr11	69233412	69233590	+	4.67	178	Intergenic	Intergenic	-66828	NR_120545	101928292	Hs.736219	NR_120542		LINC01488	BRCAT8	long intergenic non-protein coding RNA 1488	ncRNA
chr2-49006	chr2	232111077	232111255	+	4.67	178	intron (NM_001291656, intron 9 of 20)	L1PA16|LINE|L1	40253	NM_001271466	80210	Hs.162411	NM_025139	ENSG00000135931	ARMC9	ARM|KU-MEL-1|NS21	armadillo repeat containing 9	protein-coding
chr16-33709	chr16	89977011	89977278	+	4.67	267	intron (NM_014972, intron 17 of 17)	intron (NM_014972, intron 17 of 17)	-7143	NM_002386	4157	Hs.513829	NM_002386	ENSG00000258839	MC1R	CMM5|MSH-R|SHEP2	melanocortin 1 receptor (alpha melanocyte stimulating hormone receptor)	protein-coding
chr22-8562	chr22	18114579	18114757	+	4.67	178	Intergenic	AluSx4|SINE|Alu	-3080	NM_001039366	529	Hs.517338	NM_001696	ENSG00000131100	ATP6V1E1	ATP6E|ATP6E2|ATP6V1E|P31|Vma4	ATPase, H+ transporting, lysosomal 31kDa, V1 subunit E1	protein-coding
chr4-25636	chr4	89460969	89461147	+	4.67	178	Intergenic	L1PA6|LINE|L1	-16106	NM_032906	100996939	Hs.26136	NM_032906	ENSG00000145337	PYURF	PREY	PIGY upstream reading frame	protein-coding
chr10-61792	chr10	14238822	14239049	+	4.67	227	intron (NM_018027, intron 2 of 24)	intron (NM_018027, intron 2 of 24)	122652	NR_120638	101928453	Hs.650212	NR_120638		LOC101928453	-	uncharacterized LOC101928453	ncRNA
chr11-88660	chr11	9922670	9922904	+	4.67	234	intron (NM_030962, intron 16 of 39)	L1MEe|LINE|L1	62098	NR_120539	101928008	Hs.585524	NR_120539	ENSG00000255476	LOC101928008	-	uncharacterized LOC101928008	ncRNA
chr6-53822	chr6	89077663	89077841	+	4.67	178	Intergenic	Intergenic	171336	NR_110867	101928936	Hs.533080	NR_110867		LOC101928936	-	uncharacterized LOC101928936	ncRNA
chr3-56074	chr3	6358536	6358714	+	4.67	178	Intergenic	Intergenic	488511	NR_110125	101927347	Hs.333345	NR_110123	ENSG00000226258	GRM7-AS3	-	GRM7 antisense RNA 3	ncRNA
chr5-66983	chr5	87851216	87851526	+	4.67	310	intron (NR_015436, intron 3 of 4)	intron (NR_015436, intron 3 of 4)	111386	NR_030741	407047		NR_030741	ENSG00000273878	MIR9-2	MIRN9-2|hsa-mir-9-2|miRNA9-2|mir-9-2	microRNA 9-2	ncRNA
chr10-67484	chr10	135106463	135106687	+	4.67	224	exon (NM_006659, exon 7 of 18)	exon (NM_006659, exon 7 of 18)	-15818	NM_145806	118472	Hs.422113	NM_145806		ZNF511	-	zinc finger protein 511	protein-coding
chr2-43387	chr2	220316721	220316899	+	4.67	178	intron (NM_005876, intron 6 of 40)	intron (NM_005876, intron 6 of 40)	-8724	NM_001173476	10290	Hs.21639	NM_005876	ENSG00000072195	SPEG	APEG-1|APEG1|BPEG|CNM5|SPEGalpha|SPEGbeta	SPEG complex locus	protein-coding
chr13-15380	chr13	101042012	101042239	+	4.67	227	intron (NM_000282, intron 19 of 23)	intron (NM_000282, intron 19 of 23)	91144	NR_047686	100885777	Hs.662554	NR_047686		PCCA-AS1	-	PCCA antisense RNA 1	ncRNA
chr4-71115	chr4	47209940	47210255	+	4.67	315	intron (NM_000812, intron 4 of 8)	L1MB4|LINE|L1	176802	NM_000812	2560	Hs.27283	NM_000812	ENSG00000163288	GABRB1	-	gamma-aminobutyric acid (GABA) A receptor, beta 1	protein-coding
chrX-23830	chrX	48937409	48937587	+	4.67	178	promoter-TSS (NM_001029896)	promoter-TSS (NM_001029896)	66	NM_001029896	11152	Hs.632807	NM_007075	ENSG00000196998	WDR45	JM5|NBIA4|NBIA5|WDRX1|WIPI-4|WIPI4	WD repeat domain 45	protein-coding
chr19-26457	chr19	39210809	39210987	+	4.67	178	intron (NM_004924, intron 11 of 20)	intron (NM_004924, intron 11 of 20)	24216	NM_144691	147968	Hs.731775	NM_144691	ENSG00000182472	CAPN12	-	calpain 12	protein-coding
chr14-15528	chr14	77506860	77507038	+	4.67	178	promoter-TSS (NR_110554)	promoter-TSS (NR_110554)	-443	NR_110554	283575	Hs.651736	NR_110554	ENSG00000246548	LOC283575	-	uncharacterized LOC283575	ncRNA
chr18-20811	chr18	51657582	51657866	+	4.67	284	Intergenic	AluSp|SINE|Alu	91058	NR_002970	677819	Hs.655869	NR_002970	ENSG00000207233	SNORA37	ACA37	small nucleolar RNA, H/ACA box 37	snoRNA
chr6-79211	chr6	117557936	117558203	+	4.67	267	Intergenic	GC_rich|Low_complexity|Low_complexity	-28652	NM_182645	245806	Hs.99324	NM_153453	ENSG00000170162	VGLL2	VGL2|VITO1	vestigial-like family member 2	protein-coding
chr16-15614	chr16	4911121	4911299	+	4.67	178	intron (NM_001288656, intron 7 of 16)	intron (NM_001288656, intron 7 of 16)	12829	NM_001288656	29855	Hs.440219	NM_016936	ENSG00000118900	UBN1	VT|VT4	ubinuclein 1	protein-coding
chr4-26469	chr4	181631448	181631626	+	4.67	178	Intergenic	Intergenic	448765	NR_033918	728081	Hs.535735	NR_033918	ENSG00000248197	LINC00290	NCRNA00290	long intergenic non-protein coding RNA 290	ncRNA
chr5-30327	chr5	13986956	13987134	+	4.67	178	Intergenic	Intergenic	-42456	NM_001369	1767	Hs.212360	NM_001369	ENSG00000039139	DNAH5	CILD3|DNAHC5|HL1|KTGNR|PCD	dynein, axonemal, heavy chain 5	protein-coding
chr1-151769	chr1	203499132	203499377	+	4.67	245	Intergenic	Intergenic	35983	NM_014359	26254	Hs.632468	NM_014359	ENSG00000188770	OPTC	OPT	opticin	protein-coding
chr1-160966	chr1	201711126	201711394	+	4.67	268	intron (NM_001167738, intron 1 of 26)	intron (NM_001167738, intron 1 of 26)	2297	NM_001167738	89796	Hs.585374	NM_020443	ENSG00000134369	NAV1	POMFIL3|STEERIN1|UNC53H1	neuron navigator 1	protein-coding
chr7-41199	chr7	32157824	32158002	+	4.67	178	intron (NM_001191058, intron 3 of 18)	MamGypLTR1b|LTR|Gypsy	-46865	NM_001191059	5137	Hs.290550	NM_005020	ENSG00000154678	PDE1C	Hcam3|cam-PDE 1C|hCam-3	phosphodiesterase 1C, calmodulin-dependent 70kDa	protein-coding
chr8-97351	chr8	90613951	90614211	+	4.67	260	Intergenic	Intergenic	155858	NR_125822	101929709	Hs.651324	NR_125822	ENSG00000251136	LOC101929709	-	uncharacterized LOC101929709	ncRNA
chr6-98181	chr6	17017399	17017687	+	4.67	288	Intergenic	L1M3|LINE|L1	-84946	NM_001190766	401236	Hs.677399	NM_001190766	ENSG00000230873	STMND1	-	stathmin domain containing 1	protein-coding
chr15-20253	chr15	49918639	49918817	+	4.67	178	intron (NM_001144955, intron 2 of 4)	intron (NM_001144955, intron 2 of 4)	5502	NM_001144955	56986	Hs.127432	NM_020234		DTWD1	MDS009	DTW domain containing 1	protein-coding
chr6-110381	chr6	7703527	7703796	+	4.67	269	Intergenic	MIRc|SINE|MIR	-23350	NM_001718	654	Hs.285671	NM_001718	ENSG00000153162	BMP6	VGR|VGR1	bone morphogenetic protein 6	protein-coding
chr1-174955	chr1	10020453	10020759	+	4.67	306	intron (NM_001297779, intron 1 of 4)	intron (NM_001297779, intron 1 of 4)	-6833	NR_049882	100847055		NR_049882	ENSG00000265521	MIR5697	-	microRNA 5697	ncRNA
chrX-24353	chrX	123163238	123163526	+	4.67	288	intron (NM_006603, intron 3 of 32)	AluSx3|SINE|Alu	67826	NM_001042750	10735	Hs.496710	NM_006603	ENSG00000101972	STAG2	SA-2|SA2|SCC3B|bA517O1.1	stromal antigen 2	protein-coding
chr4-46223	chr4	68612356	68612627	+	4.67	271	intron (NM_000406, intron 1 of 2)	intron (NM_000406, intron 1 of 2)	9313	NM_001012763	2798	Hs.407587	NM_000406		GNRHR	GNRHR1|GRHR|HH7|LHRHR|LRHR	gonadotropin releasing hormone receptor	protein-coding
chr12-40593	chr12	101802940	101803162	+	4.67	222	Intergenic	AluJb|SINE|Alu	-1453	NM_001301068	400	Hs.372616	NM_001177	ENSG00000120805	ARL1	ARFL1	ADP-ribosylation factor like GTPase 1	protein-coding
chr3-82376	chr3	25064567	25064840	+	4.67	273	Intergenic	Intergenic	-151120	NM_001290216	5915	Hs.654490	NM_000965	ENSG00000077092	RARB	HAP|MCOPS12|NR1B2|RRB2	retinoic acid receptor, beta	protein-coding
chr8-54946	chr8	75494759	75494937	+	4.67	178	Intergenic	Intergenic	-17253	NR_033830	441355	Hs.647162	NR_033830	ENSG00000254349	MIR2052HG	-	MIR2052 host gene	ncRNA
chr12-28327	chr12	75982254	75982432	+	4.67	178	Intergenic	Intergenic	-76925	NM_007043	11103	Hs.645517	NM_007043		KRR1	HRB2|RIP-1	KRR1, small subunit (SSU) processome component, homolog (yeast)	protein-coding
chr10-102053	chr10	119854906	119855195	+	4.67	289	intron (NR_026940, intron 3 of 3)	intron (NR_026940, intron 3 of 3)	48718	NR_026939	255082	Hs.89387	NM_178816	ENSG00000177640	CASC2	C10orf5	cancer susceptibility candidate 2 (non-protein coding)	ncRNA
chr11-52277	chr11	126287313	126287550	+	4.67	237	Intergenic	MIRc|SINE|MIR	11354	NM_001254759	6484	Hs.591947	NM_006278	ENSG00000110080	ST3GAL4	CGS23|NANTA3|SAT3|SIAT4|SIAT4C|ST3GalIV|STZ	ST3 beta-galactoside alpha-2,3-sialyltransferase 4	protein-coding
chr11-38001	chr11	89342772	89342950	+	4.67	178	Intergenic	AluSq2|SINE|Alu	-20082	NM_001143837	50507	Hs.371036	NM_016931	ENSG00000086991	NOX4	KOX|KOX-1|RENOX	NADPH oxidase 4	protein-coding
chr2-45989	chr2	220572398	220572576	+	4.67	178	Intergenic	Intergenic	80195	NR_048551	6508	Hs.1176	NM_005070	ENSG00000114923	SLC4A3	AE3|SLC2C	solute carrier family 4 (anion exchanger), member 3	protein-coding
chr15-16816	chr15	49252337	49252515	+	4.67	178	intron (NM_203349, intron 1 of 11)	intron (NM_203349, intron 1 of 11)	3215	NM_203349	399694	Hs.642615	NM_203349	ENSG00000185634	SHC4	RaLP|SHCD	SHC (Src homology 2 domain containing) family, member 4	protein-coding
chr22-13856	chr22	37920860	37921038	+	4.67	178	Intergenic	Intergenic	-5739	NM_014550	29775	Hs.57973	NM_014550	ENSG00000100065	CARD10	BIMP1|CARMA3	caspase recruitment domain family, member 10	protein-coding
chr4-43338	chr4	77513778	77514012	+	4.67	234	intron (NM_020859, intron 2 of 10)	intron (NM_020859, intron 2 of 10)	17191	NR_039655	100616254		NR_039655		MIR548AH	-	microRNA 548ah	ncRNA
chr2-58597	chr2	234914269	234914447	+	4.67	178	intron (NM_024080, intron 22 of 25)	AluSq2|SINE|Alu	-44988	NM_006944	6694	Hs.444488	NM_006944	ENSG00000072080	SPP2	SPP-24|SPP24	secreted phosphoprotein 2	protein-coding
chr22-17602	chr22	26719004	26719274	+	4.67	270	intron (NM_001184773, intron 9 of 16)	MIRc|SINE|MIR	-106141	NM_020437	57168	Hs.567547	NM_020437	ENSG00000128203	ASPHD2	-	aspartate beta-hydroxylase domain containing 2	protein-coding
chr7-65742	chr7	20434558	20434815	+	4.67	257	intron (NM_002214, intron 8 of 13)	intron (NM_002214, intron 8 of 13)	-63301	NR_110120	101927811	Hs.285724	NR_110119	ENSG00000271133	LOC101927811	-	uncharacterized LOC101927811	ncRNA
chr19-37310	chr19	37158077	37158310	+	4.67	233	promoter-TSS (NM_001297623)	promoter-TSS (NM_001297623)	-438	NM_153257	92283	Hs.590972	NM_153257	ENSG00000197808	ZNF461	GIOT-1|GIOT1|HZF28	zinc finger protein 461	protein-coding
chr8-52806	chr8	94822592	94822770	+	4.67	178	intron (NM_001142301, intron 27 of 28)	AluSq2|SINE|Alu	55609	NM_001142301	91147	Hs.116240	NM_153704	ENSG00000164953	TMEM67	JBTS6|MECKELIN|MKS3|NPHP11|TNEM67	transmembrane protein 67	protein-coding
chr7-42083	chr7	105468960	105469138	+	4.67	178	intron (NM_020725, intron 2 of 11)	MIR|SINE|MIR	47982	NM_152749	222255	Hs.745056	NM_020725	ENSG00000146776	ATXN7L1	ATXN7L4	ataxin 7-like 1	protein-coding
chr8-78049	chr8	90576149	90576372	+	4.67	223	Intergenic	LTR79|LTR|ERVL	193679	NR_125822	101929709	Hs.651324	NR_125822	ENSG00000251136	LOC101929709	-	uncharacterized LOC101929709	ncRNA
chr2-91574	chr2	66107912	66108188	+	4.67	276	Intergenic	L2a|LINE|L2	-448394	NM_181784	200734	Hs.59332	NM_181784	ENSG00000198369	SPRED2	Spred-2	sprouty-related, EVH1 domain containing 2	protein-coding
chr9-21699	chr9	130921569	130921747	+	4.67	178	promoter-TSS (NM_024112)	promoter-TSS (NM_024112)	-881	NM_024112	79095	Hs.522412	NM_024112	ENSG00000171159	C9orf16	EST00098	chromosome 9 open reading frame 16	protein-coding
chr5-30462	chr5	34931015	34931193	+	4.67	178	intron (NM_194283, intron 1 of 12)	intron (NM_194283, intron 1 of 12)	1406	NM_194283	134218	Hs.131887	NM_194283	ENSG00000168724	DNAJC21	DNAJA5|GS3|JJJ1	DnaJ (Hsp40) homolog, subfamily C, member 21	protein-coding
chr6-48358	chr6	47138729	47138907	+	4.67	178	Intergenic	Intergenic	-128719	NM_025048	266977	Hs.733762	NM_025048	ENSG00000153292	ADGRF1	GPR110|KPG_012|PGR19|hGPCR36	adhesion G protein-coupled receptor F1	protein-coding
chr10-49529	chr10	17520990	17521168	+	4.67	178	Intergenic	Intergenic	-24825	NM_001004470	338596	Hs.677766	NM_001004470		ST8SIA6	SIA8F|SIAT8F|ST8SIA-VI	ST8 alpha-N-acetyl-neuraminide alpha-2,8-sialyltransferase 6	protein-coding
chr10-90031	chr10	96994271	96994548	+	4.55	277	Intergenic	AluSg|SINE|Alu	40452	NM_207321	142827	Hs.134229	NM_207321	ENSG00000173124	ACSM6	C10orf129|bA310E22.3	acyl-CoA synthetase medium-chain family member 6	protein-coding
chr12-43871	chr12	16092108	16092375	+	4.55	267	intron (NM_015954, intron 1 of 8)	MLT1H2|LTR|ERVL-MaLR	28135	NM_001300779	51071	Hs.39429	NM_015954	ENSG00000023697	DERA	CGI-26|DEOC	deoxyribose-phosphate aldolase (putative)	protein-coding
chr11-54831	chr11	110241901	110242125	+	4.55	224	Intergenic	MLT1J1|LTR|ERVL-MaLR	-58648	NM_004109	2230	Hs.744	NM_004109	ENSG00000137714	FDX1	ADX|FDX|LOH11CR1D	ferredoxin 1	protein-coding
chr11-82034	chr11	111989457	111989714	+	4.55	257	Intergenic	Intergenic	32037	NM_001276506	6392	Hs.356270	NM_003002	ENSG00000204370	SDHD	CBT1|CII-4|CWS3|PGL|PGL1|QPs3|SDH4|cybS	succinate dehydrogenase complex subunit D, integral membrane protein	protein-coding
chr13-14461	chr13	109808318	109808496	+	4.55	178	intron (NM_001198950, intron 32 of 34)	intron (NM_001198950, intron 32 of 34)	11244	NR_047700	100885782	Hs.655942	NR_047700	ENSG00000236242	MYO16-AS1	-	MYO16 antisense RNA 1	ncRNA
chr18-10826	chr18	12948173	12948396	+	4.55	223	intron (NM_001013437, intron 1 of 8)	CpG	301	NM_001013437	81929	Hs.301048	NM_031216	ENSG00000085415	SEH1L	SEC13L|SEH1A|SEH1B|Seh1	SEH1-like nucleoporin	protein-coding
chr20-11213	chr20	50547043	50547221	+	4.55	178	Intergenic	Intergenic	-67680	NR_110016	101927678	Hs.683840	NR_110016	ENSG00000227964	LINC01429	-	long intergenic non-protein coding RNA 1429	ncRNA
chr3-56419	chr3	25007753	25007931	+	4.55	178	Intergenic	Intergenic	-207981	NM_001290216	5915	Hs.654490	NM_000965	ENSG00000077092	RARB	HAP|MCOPS12|NR1B2|RRB2	retinoic acid receptor, beta	protein-coding
chr1-78416	chr1	51069102	51069280	+	4.55	178	intron (NM_007051, intron 8 of 18)	intron (NM_007051, intron 8 of 18)	-180072	NM_032110	63950	Hs.334481	NM_032110	ENSG00000142700	DMRTA2	-	DMRT-like family A2	protein-coding
chr6-114402	chr6	106124561	106124847	+	4.55	286	Intergenic	L2a|LINE|L2	-273705	NM_002726	5550	Hs.436564	NM_002726	ENSG00000085377	PREP	PE|PEP	prolyl endopeptidase	protein-coding
chr4-37825	chr4	83808098	83808323	+	4.55	225	intron (NM_001300745, intron 1 of 24)	intron (NM_001300745, intron 1 of 24)	4125	NM_001191049	22872	Hs.370024	NM_014933	ENSG00000138674	SEC31A	ABP125|ABP130|HSPC275|HSPC334|SEC31L1	SEC31 homolog A, COPII coat complex component	protein-coding
chr13-11796	chr13	80564369	80564547	+	4.55	178	Intergenic	L2b|LINE|L2	-20754	NR_104138	101515984	Hs.569290	NR_104138		LINC01080	TCONS_00021856	long intergenic non-protein coding RNA 1080	ncRNA
chr5-59665	chr5	134721599	134721828	+	4.55	229	intron (NM_138610, intron 2 of 8)	intron (NM_138610, intron 2 of 8)	13215	NM_138610	9555	Hs.420272	NM_004893	ENSG00000113648	H2AFY	H2A.y|H2A/y|H2AF12M|MACROH2A1.1|mH2A1|macroH2A1.2	H2A histone family, member Y	protein-coding
chr2-74329	chr2	233853743	233853965	+	4.55	222	intron (NM_019850, intron 1 of 14)	intron (NM_019850, intron 1 of 14)	24097	NM_019850	25791	Hs.97316	NM_019850	ENSG00000066248	NGEF	ARHGEF27|EPHEXIN	neuronal guanine nucleotide exchange factor	protein-coding
chr2-62844	chr2	28790521	28790744	+	4.55	223	intron (NM_153021, intron 20 of 57)	intron (NM_153021, intron 20 of 57)	71694	NM_001170585	151056	Hs.444933	NM_153021	ENSG00000163803	PLB1	PLB|PLB/LIP|hPLB	phospholipase B1	protein-coding
chr18-8640	chr18	56663247	56663425	+	4.55	178	Intergenic	Intergenic	-39575	NR_024021	390858	Hs.716280	NR_024021		OACYLP	ACYL3P	O-acyltransferase like, pseudogene	pseudo
chr6-48502	chr6	74227143	74227321	+	4.55	178	TTS (NR_132980).3	TTS (NR_132980).3	929	NR_132981
chrX-7657	chrX	34896804	34896982	+	4.55	178	Intergenic	AluSq2|SINE|Alu	-64020	NM_152631	170062	Hs.197801	NM_152631	ENSG00000189132	FAM47B	-	family with sequence similarity 47, member B	protein-coding
chr2-122246	chr2	173196668	173196941	+	4.55	273	Intergenic	Intergenic	-95278	NM_001316306
chr1-89311	chr1	224147027	224147205	+	4.55	178	intron (NR_132119, intron 7 of 10)	MER21C|LTR|ERVL	33230	NR_132119
chr11-44896	chr11	8940085	8940308	+	4.55	223	intron (NR_045417, intron 4 of 4)	intron (NR_045417, intron 4 of 4)	7457	NR_045417	56672	Hs.131180	NM_020642	ENSG00000166452	AKIP1	BCA3|C11orf17	A kinase (PRKA) interacting protein 1	protein-coding
chr9-24936	chr9	10875531	10875709	+	4.55	178	Intergenic	Intergenic	262414	NR_110696	101929428	Hs.434446	NR_110696	ENSG00000226717	PTPRD-AS2	-	PTPRD antisense RNA 2 (head to head)	ncRNA
chr5-62022	chr5	65541101	65541348	+	4.55	247	Intergenic	LTR16E2|LTR|ERVL	100561	NM_139168	140890	Hs.49367	NM_139168	ENSG00000153914	SREK1	SFRS12|SRrp508|SRrp86	splicing regulatory glutamine/lysine-rich protein 1	protein-coding
chr2-61893	chr2	220557408	220557586	+	4.55	178	Intergenic	L2b|LINE|L2	65205	NR_048551	6508	Hs.1176	NM_005070	ENSG00000114923	SLC4A3	AE3|SLC2C	solute carrier family 4 (anion exchanger), member 3	protein-coding
chr7-49851	chr7	5636852	5637074	+	4.55	222	intron (NM_003088, intron 1 of 4)	AluJb|SINE|Alu	4527	NM_003088	6624	Hs.118400	NM_003088	ENSG00000075618	FSCN1	FAN1|HSN|SNL|p55	fascin actin-bundling protein 1	protein-coding
chr22-11702	chr22	38370861	38371039	+	4.55	178	intron (NM_006941, intron 3 of 3)	intron (NM_006941, intron 3 of 3)	7380	NR_106878	102465492		NR_106878	ENSG00000277321	MIR6820	hsa-mir-6820	microRNA 6820	ncRNA
chr13-17076	chr13	51372807	51373030	+	4.55	223	intron (NM_198989, intron 1 of 1)	intron (NM_198989, intron 1 of 1)	-9073	NR_046551	100874074	Hs.734030	NR_046551	ENSG00000237152	DLEU7-AS1	-	DLEU7 antisense RNA 1	ncRNA
chr7-51708	chr7	121089212	121089478	+	4.55	266	Intergenic	MLT1K|LTR|ERVL-MaLR	-52923	NM_001040020	10447	Hs.434053	NM_014888	ENSG00000196937	FAM3C	GS3786|ILEI	family with sequence similarity 3, member C	protein-coding
chr3-93471	chr3	50700186	50700424	+	4.55	238	Intergenic	Intergenic	-12206	NR_039950	100616138		NR_039950	ENSG00000272543	MIR4787	mir-4787	microRNA 4787	ncRNA
chr3-57440	chr3	69082974	69083152	+	4.55	178	intron (NM_007114, intron 9 of 16)	AluJb|SINE|Alu	15123	NR_036087	100422859		NR_036087	ENSG00000265355	MIR3136	mir-3136	microRNA 3136	ncRNA
chr17-44711	chr17	55321815	55321993	+	4.55	178	Intergenic	Intergenic	-12027	NM_138962	124540	Hs.658922	NM_138962	ENSG00000153944	MSI2	MSI2H	musashi RNA binding protein 2	protein-coding
chr8-96141	chr8	59478849	59479142	+	4.55	293	intron (NM_005625, intron 2 of 8)	intron (NM_005625, intron 2 of 8)	13267	NM_001007068	6386	Hs.200804	NM_005625	ENSG00000137575	SDCBP	MDA-9|MDA9|ST1|SYCL|TACIP18	syndecan binding protein	protein-coding
chr17-38132	chr17	4811360	4811538	+	4.55	178	Intergenic	AluSx3|SINE|Alu	-5080	NM_000080	1145	Hs.654535	NM_000080	ENSG00000108556	CHRNE	ACHRE|CMS1D|CMS1E|CMS2A|CMS4A|CMS4B|CMS4C|FCCMS|SCCMS	cholinergic receptor, nicotinic epsilon	protein-coding
chrX-8775	chrX	14370650	14370828	+	4.55	178	Intergenic	Intergenic	108352	NR_110506	286480	Hs.567831	NR_110506		UBE2E4P	UbcM2	ubiquitin-conjugating enzyme E2E 4 pseudogene	pseudo
chr6-56751	chr6	89671813	89672036	+	4.55	223	intron (NM_001286426, intron 1 of 14)	L1ME1|LINE|L1	1424	NM_001286428	8732	Hs.567378	NM_003800	ENSG00000111880	RNGTT	CAP1A|HCE|HCE1|hCAP	RNA guanylyltransferase and 5'-phosphatase	protein-coding
chr1-149280	chr1	146978348	146978635	+	4.55	287	intron (NR_038423, intron 3 of 3)	L2a|LINE|L2	11208	NR_038423	100289211	Hs.323484	NR_038423	ENSG00000278811	LINC00624	-	long intergenic non-protein coding RNA 624	ncRNA
chr3-97707	chr3	10481990	10482269	+	4.55	279	intron (NM_001001331, intron 2 of 22)	intron (NM_001001331, intron 2 of 22)	-45883	NR_030614	100126334		NR_030614		MIR885	MIRN885|hsa-mir-885|mir-885	microRNA 885	ncRNA
chr1-135857	chr1	222052477	222052727	+	4.55	250	Intergenic	Intergenic	-38594	NR_125989
chr1-139454	chr1	77976568	77976808	+	4.55	240	intron (NM_012093, intron 10 of 13)	(TA)n|Simple_repeat|Simple_repeat	171655	NM_015534	26009	Hs.480506	NM_015534	ENSG00000036549	ZZZ3	ATAC1	zinc finger, ZZ-type containing 3	protein-coding
chr6-103280	chr6	6696978	6697249	+	4.55	271	Intergenic	Intergenic	-74054	NR_026970	285780	Hs.655737	NM_173675	ENSG00000216863	LY86-AS1	LY86-AS|LY86AS	LY86 antisense RNA 1	ncRNA
chrX-8067	chrX	10504023	10504201	+	4.55	178	intron (NM_033289, intron 2 of 9)	AluJo|SINE|Alu	31531	NM_001193280	4281	Hs.27695	NM_000381	ENSG00000101871	MID1	BBBG1|FXY|GBBB1|MIDIN|OGS1|OS|OSX|RNF59|TRIM18|XPRF|ZNFXY	midline 1	protein-coding
chr10-57821	chr10	95138246	95138424	+	4.55	178	intron (NM_133337, intron 20 of 52)	intron (NM_133337, intron 20 of 52)	103739	NM_013451	26509	Hs.602086	NM_013451	ENSG00000138119	MYOF	FER1L3	myoferlin	protein-coding
chr4-75055	chr4	178384452	178384730	+	4.55	278	Intergenic	L1ME3|LINE|L1	-20934	NM_001171988	175	Hs.207776	NM_000027	ENSG00000038002	AGA	AGU|ASRG|GA	aspartylglucosaminidase	protein-coding
chr7-41660	chr7	84158416	84158594	+	4.55	178	Intergenic	Intergenic	-3287	NR_110080	101927378	Hs.539042	NR_110079	ENSG00000235139	LOC101927378	-	uncharacterized LOC101927378	ncRNA
chr5-66588	chr5	74830674	74830961	+	4.55	287	intron (NM_016218, intron 1 of 14)	L1PA15|LINE|L1	-23011	NM_001130105	10087	Hs.270437	NM_005713	ENSG00000113163	COL4A3BP	CERT|CERTL|GPBP|MRD34|STARD11	collagen, type IV, alpha 3 (Goodpasture antigen) binding protein	protein-coding
chr20-29312	chr20	59761674	59761962	+	4.55	288	Intergenic	Intergenic	-65664	NM_001794	1002	Hs.473231	NM_001794	ENSG00000179242	CDH4	CAD4|R-CAD|RCAD	cadherin 4, type 1, R-cadherin (retinal)	protein-coding
chr12-51709	chr12	122361414	122361661	+	4.55	247	exon (NM_144668, exon 3 of 22)	exon (NM_144668, exon 3 of 22)	5074	NM_144668	144406	Hs.709837	NM_144668	ENSG00000158023	WDR66	CaM-IP4	WD repeat domain 66	protein-coding
chr11-64819	chr11	120199351	120199586	+	4.55	235	intron (NM_174926, intron 2 of 3)	MLT1B|LTR|ERVL-MaLR	3630	NM_174926	219902	Hs.643516	NM_174926	ENSG00000181264	TMEM136	-	transmembrane protein 136	protein-coding
chr8-116517	chr8	77313384	77313683	+	4.55	299	Intergenic	Intergenic	-5356	NR_105006	101926978	Hs.615028	NR_105006	ENSG00000254300	LINC01111	-	long intergenic non-protein coding RNA 1111	ncRNA
chrX-18793	chrX	81989627	81989921	+	4.55	294	Intergenic	Intergenic	-773495	NM_000307	5456	Hs.2229	NM_000307		POU3F4	BRAIN-4|BRN-4|BRN4|DFN3|DFNX2|OCT-9|OTF-9|OTF9	POU class 3 homeobox 4	protein-coding
chr3-109991	chr3	190417679	190417951	+	4.55	272	Intergenic	MLT1B|LTR|ERVL-MaLR	162650	NM_001146686	647309	Hs.518490	NM_001146686	ENSG00000205835	GMNC	GEMC1	geminin coiled-coil domain containing	protein-coding
chr2-130381	chr2	150999504	150999801	+	4.55	297	Intergenic	Intergenic	344557	NM_005168	390	Hs.6838	NM_005168	ENSG00000115963	RND3	ARHE|Rho8|RhoE|memB	Rho family GTPase 3	protein-coding
chr15-25678	chr15	39949932	39950156	+	4.55	224	intron (NM_152597, intron 10 of 11)	intron (NM_152597, intron 10 of 11)	76764	NM_003246	7057	Hs.164226	NM_003246		THBS1	THBS|THBS-1|TSP|TSP-1|TSP1	thrombospondin 1	protein-coding
chr5-33336	chr5	106623743	106623921	+	4.55	178	Intergenic	Intergenic	-277117	NR_104671	102467213	Hs.570923	NR_104671	ENSG00000251027	LOC102467213	-	uncharacterized LOC102467213	ncRNA
chr8-63415	chr8	77162292	77162470	+	4.55	178	Intergenic	Tigger2a|DNA|TcMar-Tigger	-156508	NR_105006	101926978	Hs.615028	NR_105006	ENSG00000254300	LINC01111	-	long intergenic non-protein coding RNA 1111	ncRNA
chr6-101928	chr6	154672821	154673111	+	4.55	290	intron (NM_015553, intron 1 of 11)	L1PA11|LINE|L1	4934	NM_001130700	26034	Hs.146100	NM_015553	ENSG00000074706	IPCEF1	PIP3-E	interaction protein for cytohesin exchange factors 1	protein-coding
chr1-176126	chr1	28679023	28679245	+	4.55	222	Intergenic	AluSx1|SINE|Alu	-16959	NM_001048183	65979	Hs.225641	NM_023923	ENSG00000204138	PHACTR4	PPP1R124	phosphatase and actin regulator 4	protein-coding
chr5-43493	chr5	151167522	151167746	+	4.55	224	intron (NM_198395, intron 2 of 11)	AluJo|SINE|Alu	-15897	NR_132345
chr4-46958	chr4	108539081	108539352	+	4.55	271	intron (NM_005443, intron 11 of 11)	intron (NM_005443, intron 11 of 11)	102203	NM_005443	9061	Hs.368610	NM_005443	ENSG00000138801	PAPSS1	ATPSK1|PAPSS|SK1	3'-phosphoadenosine 5'-phosphosulfate synthase 1	protein-coding
chr2-124374	chr2	227443144	227443443	+	4.55	299	Intergenic	MIR|SINE|MIR	80216	NR_049887	100847053		NR_049887	ENSG00000263363	MIR5702	-	microRNA 5702	ncRNA
chr6-121195	chr6	45614654	45614927	+	4.55	273	Intergenic	LTR38|LTR|ERV1	224476	NM_001278478	860	Hs.535845	NM_004348	ENSG00000124813	RUNX2	AML3|CBF-alpha-1|CBFA1|CCD|CCD1|CLCD|OSF-2|OSF2|PEA2aA|PEBP2aA	runt-related transcription factor 2	protein-coding
chr11-70456	chr11	58163602	58163879	+	4.55	277	Intergenic	MER39|LTR|ERV1	7142	NM_001005469	441608	Hs.553826	NM_001005469	ENSG00000172769	OR5B3	OR11-239|OR5B13|OST129	olfactory receptor, family 5, subfamily B, member 3	protein-coding
chr9-40891	chr9	28918517	28918791	+	4.55	274	intron (NM_001258282, intron 2 of 6)	intron (NM_001258282, intron 2 of 6)	-29701	NR_030618	100126316		NR_030618		MIR873	MIRN873|hsa-mir-873|mir-873	microRNA 873	ncRNA
chr1-102192	chr1	156106671	156106893	+	4.55	222	exon (NM_001282624, exon 9 of 11)	exon (NM_001282624, exon 9 of 11)	10874	NM_001257374	4000	Hs.594444	NM_005572	ENSG00000160789	LMNA	CDCD1|CDDC|CMD1A|CMT2B1|EMD2|FPL|FPLD|FPLD2|HGPS|IDC|LDP1|LFP|LGMD1B|LMN1|LMNC|LMNL1|PRO1	lamin A/C	protein-coding
chr2-96280	chr2	24633168	24633439	+	4.55	271	Intergenic	MLT1L|LTR|ERVL-MaLR	-49906	NM_006277	50618	Hs.432562	NM_006277	ENSG00000198399	ITSN2	PRO2015|SH3D1B|SH3P18|SWA|SWAP	intersectin 2	protein-coding
chr2-72026	chr2	102064327	102064623	+	4.55	296	intron (NM_001145664, intron 2 of 11)	MLT1A1|LTR|ERVL-MaLR	26690	NM_001145664	731220	Hs.662488	NM_207403	ENSG00000196460	RFX8	-	RFX family member 8, lacking RFX DNA binding domain	protein-coding
chr7-41963	chr7	100778737	100778915	+	4.55	178	exon (NM_000602, exon 6 of 9)	exon (NM_000602, exon 6 of 9)	8456	NM_000602	5054	Hs.414795	NM_000602	ENSG00000106366	SERPINE1	PAI|PAI-1|PAI1|PLANH1	serpin peptidase inhibitor, clade E (nexin, plasminogen activator inhibitor type 1), member 1	protein-coding
chr3-54499	chr3	65563426	65563604	+	4.55	178	intron (NM_015520, intron 2 of 24)	MamRep137|DNA|TcMar?	-315976	NR_046575	100873983	Hs.663889	NR_046575	ENSG00000240175	MAGI1-AS1	-	MAGI1 antisense RNA 1	ncRNA
chrX-8326	chrX	40047812	40047990	+	4.55	178	Intergenic	Intergenic	-11319	NM_001123384	54880	Hs.659681	NM_017745	ENSG00000183337	BCOR	ANOP2|MAA2|MCOPS2	BCL6 corepressor	protein-coding
chr6-83616	chr6	107023663	107023885	+	4.55	222	intron (NM_032730, intron 8 of 8)	intron (NM_032730, intron 8 of 8)	53599	NM_032730	84816	Hs.155839	NM_032730		RTN4IP1	NIMP	reticulon 4 interacting protein 1	protein-coding
chr1-145241	chr1	2119376	2119647	+	4.55	271	intron (NM_001282672, intron 4 of 6)	intron (NM_001282672, intron 4 of 6)	6703	NM_001256946	199990	Hs.107101	NM_182533	ENSG00000162585	FAAP20	C1orf86|FP7162	Fanconi anemia core complex associated protein 20	protein-coding
chr17-52846	chr17	9548626	9548848	+	4.55	222	promoter-TSS (NM_153210)	promoter-TSS (NM_153210)	-117	NM_153210	124739	Hs.709621	NM_153210	ENSG00000154914	USP43	-	ubiquitin specific peptidase 43	protein-coding
chr5-73895	chr5	150643269	150643528	+	4.55	259	intron (NM_000405, intron 2 of 3)	intron (NM_000405, intron 2 of 3)	10785	NM_001167607	2760	Hs.483873	NM_000405	ENSG00000196743	GM2A	GM2-AP|SAP-3	GM2 ganglioside activator	protein-coding
chr2-53702	chr2	114615544	114615722	+	4.55	178	intron (NR_110174, intron 2 of 4)	AluSg|SINE|Alu	-31878	NM_005721	10096	Hs.433512	NM_005721	ENSG00000115091	ACTR3	ARP3	ARP3 actin-related protein 3 homolog (yeast)	protein-coding
chr16-17706	chr16	24998195	24998373	+	4.55	178	intron (NM_001006634, intron 1 of 19)	intron (NM_001006634, intron 1 of 19)	28415	NM_018054	55114	Hs.373793	NM_018054	ENSG00000140750	ARHGAP17	MST066|MST110|MSTP038|MSTP066|MSTP110|NADRIN|PP367|PP4534|RICH-1|RICH1|WBP15	Rho GTPase activating protein 17	protein-coding
chr2-94082	chr2	190794683	190794906	+	4.55	223	Intergenic	Intergenic	132661	NM_005259	2660	Hs.41565	NM_005259	ENSG00000138379	MSTN	GDF8|MSLHP	myostatin	protein-coding
chr4-30633	chr4	28252446	28252669	+	4.55	223	Intergenic	MLT1E2|LTR|ERVL-MaLR	-568647	NR_036237	100422937		NR_036237		MIR4275	-	microRNA 4275	ncRNA
chr8-58921	chr8	128092627	128092805	+	4.55	178	non-coding (NR_109833, exon 1 of 1)	non-coding (NR_109833, exon 1 of 1)	597	NR_109833	101867536	Hs.652970	NR_109833		PRNCR1	CARLo-3|PCAT8	prostate cancer associated non-coding RNA 1	ncRNA
chr19-41698	chr19	45876271	45876559	+	4.55	288	Intergenic	AluSz|SINE|Alu	-2570	NM_001130867	2068	Hs.487294	NM_000400	ENSG00000104884	ERCC2	COFS2|EM9|TFIIH|TTD|TTD1|XPD	excision repair cross-complementation group 2	protein-coding
chr19-24117	chr19	42626131	42626309	+	4.55	178	intron (NM_001247994, intron 4 of 13)	intron (NM_001247994, intron 4 of 13)	10405	NM_002698	5452	Hs.147381	NM_002698	ENSG00000028277	POU2F2	OCT2|OTF2|Oct-2	POU class 2 homeobox 2	protein-coding
chr2-101478	chr2	227536044	227536337	+	4.55	293	Intergenic	Intergenic	-12681	NR_049887	100847053		NR_049887	ENSG00000263363	MIR5702	-	microRNA 5702	ncRNA
chr6-115853	chr6	141907529	141907808	+	4.55	279	Intergenic	Intergenic	502268	NM_002511	4829	Hs.654478	NM_002511	ENSG00000135577	NMBR	BB1	neuromedin B receptor	protein-coding
chr5-58058	chr5	64859951	64860129	+	4.55	178	intron (NM_001278926, intron 2 of 11)	intron (NM_001278926, intron 2 of 11)	974	NM_001278929	23398	Hs.121432	NM_015342	ENSG00000113593	PPWD1	-	peptidylprolyl isomerase domain and WD repeat containing 1	protein-coding
chr20-24811	chr20	39879028	39879324	+	4.55	296	intron (NM_015035, intron 2 of 3)	L1MDb|LINE|L1	49563	NM_015035	23051	Hs.380133	NM_015035	ENSG00000174306	ZHX3	TIX1	zinc fingers and homeoboxes 3	protein-coding
chr1-97942	chr1	186818437	186818615	+	4.55	178	intron (NM_001311193, intron 1 of 15)	L2b|LINE|L2	20494	NM_001311193
chr3-89259	chr3	81356733	81356958	+	4.55	225	Intergenic	Intergenic	313826	NR_132411
chr17-41432	chr17	74718524	74718702	+	4.55	178	intron (NM_015167, intron 3 of 5)	AluJo|SINE|Alu	4268	NM_001081461	23210	Hs.514505	NM_015167	ENSG00000070495	JMJD6	PSR|PTDSR|PTDSR1	jumonji domain containing 6	protein-coding
chr8-56301	chr8	129076941	129077119	+	4.55	178	intron (NR_003367, intron 5 of 8)	ORSL-2a|DNA|hAT-Tip100	15632	NR_031612	100302175		NR_031612	ENSG00000221176	MIR1207	MIRN1207|hsa-mir-1207	microRNA 1207	ncRNA
chrX-10882	chrX	134655953	134656131	+	4.55	178	intron (NM_182540, intron 2 of 16)	CpG	-1443	NR_046740	100874118	Hs.602150	NR_046740	ENSG00000225235	DDX26B-AS1	-	DDX26B antisense RNA 1	ncRNA
chr10-57403	chr10	75171732	75171910	+	4.55	178	intron (NM_001156, intron 1 of 12)	AluSc8|SINE|Alu	2020	NM_001156	310	Hs.631827	NM_001156	ENSG00000138279	ANXA7	ANX7|SNX|SYNEXIN	annexin A7	protein-coding
chr9-25251	chr9	72590239	72590417	+	4.55	178	Intergenic	Intergenic	-68169	NM_153267	256691	Hs.547172	NM_153267	ENSG00000165072	MAMDC2	-	MAM domain containing 2	protein-coding
chr8-77920	chr8	88737997	88738175	+	4.55	178	Intergenic	Intergenic	148210	NM_152418	138009	Hs.371738	NM_152418	ENSG00000176566	DCAF4L2	WDR21C	DDB1 and CUL4 associated factor 4-like 2	protein-coding
chr22-20673	chr22	43076759	43077037	+	4.55	278	Intergenic	ERVL-E-int|LTR|ERVL	-31493	NM_000398	1727	Hs.561064	NM_000398	ENSG00000100243	CYB5R3	B5R|DIA1	cytochrome b5 reductase 3	protein-coding
chr1-141785	chr1	171190466	171190693	+	4.55	227	Intergenic	HERVIP10FH-int|LTR|ERV1	-27031	NM_001282693	2326	Hs.1424	NM_002021	ENSG00000010932	FMO1	-	flavin containing monooxygenase 1	protein-coding
chr9-61995	chr9	79640820	79641133	+	4.55	313	Intergenic	Intergenic	6405	NM_001013735	442425	Hs.553843	NM_001013735	ENSG00000204612	FOXB2	bA159H20.4	forkhead box B2	protein-coding
chr2-88440	chr2	202720749	202721000	+	4.55	251	intron (NM_001261435, intron 10 of 13)	intron (NM_001261435, intron 10 of 13)	49572	NM_001261435	65061	Hs.348711	NM_139158	ENSG00000138395	CDK15	ALS2CR7|PFTAIRE2|PFTK2	cyclin-dependent kinase 15	protein-coding
chr14-22695	chr14	24801694	24801970	+	4.55	276	exon (NM_001198592, exon 4 of 26)	exon (NM_001198592, exon 4 of 26)	2445	NM_001198592	196883	Hs.443428	NM_139247	ENSG00000129467	ADCY4	AC4	adenylate cyclase 4	protein-coding
chr7-100135	chr7	130526975	130527275	+	4.55	300	Intergenic	LTR1|LTR|ERV1	34444	NR_029503	407021		NR_029503		MIR29A	MIRN29|MIRN29A|hsa-mir-29|hsa-mir-29a|miRNA29A|mir-29a	microRNA 29a	ncRNA
chr1-89725	chr1	243435679	243435857	+	4.55	178	intron (NM_006642, intron 3 of 17)	intron (NM_006642, intron 3 of 17)	16461	NM_006642	10806	Hs.591530	NM_006642	ENSG00000054282	SDCCAG8	BBS16|CCCAP|CCCAP SLSN7|HSPC085|NPHP10|NY-CO-8|SLSN7|hCCCAP	serologically defined colon cancer antigen 8	protein-coding
chr2-95217	chr2	227114485	227114710	+	4.55	225	Intergenic	Intergenic	107087	NR_046102	646736	Hs.712836	NR_046102		LOC646736	-	uncharacterized LOC646736	ncRNA
chr2-56134	chr2	46189102	46189280	+	4.55	178	intron (NM_005400, intron 2 of 14)	intron (NM_005400, intron 2 of 14)	310148	NM_005400	5581	Hs.580351	NM_005400	ENSG00000171132	PRKCE	PKCE|nPKC-epsilon	protein kinase C, epsilon	protein-coding
chr19-41463	chr19	42369139	42369387	+	4.55	248	intron (NM_001022, intron 3 of 5)	AluSx1|SINE|Alu	-4434	NR_106855	102465478		NR_106855	ENSG00000276926	MIR6797	hsa-mir-6797	microRNA 6797	ncRNA
chr20-13713	chr20	18117923	18118101	+	4.55	178	promoter-TSS (NM_001164811)	promoter-TSS (NM_001164811)	-487	NM_001164811	100303755	Hs.488051	NM_001164811	ENSG00000232838	PET117	CSRP2BP	PET117 homolog	protein-coding
chr7-43587	chr7	73899448	73899626	+	4.55	178	intron (NM_016328, intron 1 of 26)	intron (NM_016328, intron 1 of 26)	31417	NM_005685	9569	Hs.647056	NM_005685	ENSG00000006704	GTF2IRD1	BEN|CREAM1|GTF3|MUSTRD1|RBAP2|WBS|WBSCR11|WBSCR12|hMusTRD1alpha1	GTF2I repeat domain containing 1	protein-coding
chr10-118317	chr10	34696907	34697085	+	4.55	178	intron (NM_001184791, intron 4 of 20)	intron (NM_001184791, intron 4 of 20)	407257	NM_019619	56288	Hs.131489	NM_019619	ENSG00000148498	PARD3	ASIP|Baz|PAR3|PAR3alpha|PARD-3|PARD3A|PPP1R118|SE2-5L16|SE2-5LT1|SE2-5T2	par-3 family cell polarity regulator	protein-coding
chr7-43444	chr7	47645140	47645318	+	4.55	178	Intergenic	AluSx1|SINE|Alu	-16308	NR_108090	101929086	Hs.563487	NR_108090	ENSG00000236078	LINC01447	-	long intergenic non-protein coding RNA 1447	ncRNA
chr1-174684	chr1	7463390	7463678	+	4.55	288	intron (NM_015215, intron 5 of 22)	L2b|LINE|L2	-367795	NM_004781	9341	Hs.66708	NM_004781	ENSG00000049245	VAMP3	CEB	vesicle associated membrane protein 3	protein-coding
chr22-9398	chr22	38790464	38790642	+	4.55	178	intron (NR_002821, intron 1 of 4)	intron (NR_002821, intron 1 of 4)	3974	NM_001289912	102800317	Hs.720223	NM_001289912		LOC400927-CSNK1E	-	LOC400927-CSNK1E readthrough	protein-coding
chr9-24053	chr9	91144218	91144396	+	4.55	178	Intergenic	Intergenic	-5709	NM_145283	158046	Hs.734507	NM_145283	ENSG00000130045	NXNL2	C9orf121|RDCVF2	nucleoredoxin-like 2	protein-coding
chr3-126418	chr3	12763755	12764029	+	4.55	274	Intergenic	L2c|LINE|L2	36916	NM_001284408	55287	Hs.475502	NM_018306	ENSG00000088726	TMEM40	-	transmembrane protein 40	protein-coding
chr10-50544	chr10	90842046	90842224	+	4.55	178	Intergenic	Intergenic	-18967	NR_039827	100616192		NR_039827	ENSG00000265375	MIR4679-2	-	microRNA 4679-2	ncRNA
chr8-88311	chr8	124243635	124243858	+	4.55	223	exon (NM_001204180, exon 5 of 6)	exon (NM_001204180, exon 5 of 6)	9892	NM_032847	84933	Hs.707401	NM_032847	ENSG00000189376	C8orf76	-	chromosome 8 open reading frame 76	protein-coding
chr8-90966	chr8	62619509	62619777	+	4.55	268	intron (NM_032466, intron 1 of 13)	L1ME3C|LINE|L1	7556	NM_032466	444	Hs.332422	NM_004318	ENSG00000198363	ASPH	AAH|BAH|CASQ2BP1|FDLAB|HAAH|JCTN|junctin	aspartate beta-hydroxylase	protein-coding
chr5-29343	chr5	88852491	88852669	+	4.55	178	Intergenic	Intergenic	459957	NR_037433	100500825		NR_037433	ENSG00000264342	MIR3660	mir-3660	microRNA 3660	ncRNA
chr8-56316	chr8	129134171	129134349	+	4.55	178	Intergenic	AluSz|SINE|Alu	-28102	NR_031613	100302281		NR_031613	ENSG00000221261	MIR1208	MIRN1208|hsa-mir-1208	microRNA 1208	ncRNA
chr17-84229	chr17	63085034	63085294	+	4.55	260	Intergenic	L2b|LINE|L2	-11766	NR_110801	100507002	Hs.729924	NR_110801	ENSG00000263470	LOC100507002	-	uncharacterized LOC100507002	ncRNA
chr10-55148	chr10	90077836	90078014	+	4.55	178	intron (NM_018363, intron 5 of 6)	L1PA17|LINE|L1	265157	NM_018363	55328	Hs.149849	NM_018363	ENSG00000184719	RNLS	C10orf59|RENALASE	renalase, FAD-dependent amine oxidase	protein-coding
chr11-80192	chr11	65709418	65709723	+	4.55	305	Intergenic	AluJr|SINE|Alu	-3545	NM_152762	254187	Hs.350671	NM_152762	ENSG00000175513	TSGA10IP	FAM161C	testis specific 10 interacting protein	protein-coding
chr13-22463	chr13	73142205	73142493	+	4.55	288	Intergenic	Intergenic	-159538	NM_024808	79866	Hs.643464	NM_024808	ENSG00000136122	BORA	C13orf34	bora, aurora kinase A activator	protein-coding
chr13-29859	chr13	75707208	75707480	+	4.55	272	Intergenic	Intergenic	107173	NR_027466	647288	Hs.567920	NR_027466	ENSG00000214249	CTAGE11P	-	CTAGE family, member 11, pseudogene	pseudo
chr11-39938	chr11	90837919	90838097	+	4.55	178	Intergenic	Intergenic	-235638	NR_031663	100302228		NR_031663	ENSG00000221586	MIR1261	MIRN1261|hsa-mir-1261	microRNA 1261	ncRNA
chr19-26600	chr19	43616360	43616538	+	4.55	178	Intergenic	AluJb|SINE|Alu	-29556	NM_031246	5670	Hs.709200	NM_031246	ENSG00000242221	PSG2	CEA|PSBG2|PSG1	pregnancy specific beta-1-glycoprotein 2	protein-coding
chr13-15189	chr13	78525696	78525874	+	4.55	178	intron (NM_000115, intron 1 of 7)	PRIMA41-int|LTR|ERV1	23879	NM_000115	1910	Hs.82002	NM_000115	ENSG00000136160	EDNRB	ABCDS|ET-B|ET-BR|ETB|ETB1|ETBR|ETRB|HSCR|HSCR2|WS4A	endothelin receptor type B	protein-coding
chr3-108514	chr3	135788155	135788407	+	4.55	252	intron (NM_181897, intron 4 of 12)	AluSz6|SINE|Alu	46704	NM_181897	5523	Hs.518155	NM_002718	ENSG00000073711	PPP2R3A	PPP2R3|PR130|PR72	protein phosphatase 2, regulatory subunit B'', alpha	protein-coding
chr14-28585	chr14	68592317	68592554	+	4.55	237	intron (NM_133510, intron 7 of 10)	intron (NM_133510, intron 7 of 10)	305939	NM_133509	5890	Hs.172587	NM_002877	ENSG00000182185	RAD51B	R51H2|RAD51L1|REC2	RAD51 paralog B	protein-coding
chr5-55053	chr5	93220338	93220570	+	4.55	232	intron (NR_028080, intron 4 of 8)	intron (NR_028080, intron 4 of 8)	-143145	NM_153216	134187	Hs.678995	NM_153216	ENSG00000248483	POU5F2	SPRM-1	POU domain class 5, transcription factor 2	protein-coding
chr8-88955	chr8	129190326	129190564	+	4.55	238	Intergenic	MER39|LTR|ERV1	28083	NR_031613	100302281		NR_031613	ENSG00000221261	MIR1208	MIRN1208|hsa-mir-1208	microRNA 1208	ncRNA
chr10-109689	chr10	13200594	13200841	+	4.55	247	Intergenic	AluSq|SINE|Alu	-2837	NM_182751	55388	Hs.198363	NM_018518	ENSG00000065328	MCM10	CNA43|DNA43|PRO2249	minichromosome maintenance 10 replication initiation factor	protein-coding
chr1-89178	chr1	219863171	219863349	+	4.55	178	Intergenic	MIRb|SINE|MIR	-183359	NR_002753	26828		NR_002753	ENSG00000199377	RNU5F-1	RNU5F|U5F	RNA, U5F small nuclear 1	snRNA
chr2-96903	chr2	42238748	42238971	+	4.55	223	Intergenic	Intergenic	-36302	NM_138370	91461	Hs.408542	NM_138370	ENSG00000162878	PKDCC	SGK493|Vlk	protein kinase domain containing, cytoplasmic	protein-coding
chr1-169927	chr1	169256579	169256840	+	4.55	261	intron (NR_104229, intron 6 of 12)	intron (NR_104229, intron 6 of 12)	-80485	NM_003666	8548	Hs.130746	NM_003666	ENSG00000117475	BLZF1	GOLGIN-45|JEM-1|JEM-1s|JEM1	basic leucine zipper nuclear factor 1	protein-coding
chr3-134235	chr3	177869976	177870204	+	4.55	228	Intergenic	Intergenic	-266899	NR_046786	100874330	Hs.201902	NR_046786	ENSG00000223941	LINC01014	KCNMB2-IT1	long intergenic non-protein coding RNA 1014	ncRNA
chr22-9032	chr22	47158110	47158288	+	4.55	178	promoter-TSS (NM_014346)	promoter-TSS (NM_014346)	-315	NM_014346	25771	Hs.435044	NM_014346	ENSG00000054611	TBC1D22A	C22orf4|HSC79E021	TBC1 domain family, member 22A	protein-coding
chr1-125122	chr1	96540915	96541138	+	4.55	223	Intergenic	UCON12A|Unknown|Unknown	83402	NR_125991
chr15-32026	chr15	78681898	78682121	+	4.55	223	Intergenic	Intergenic	-48509	NM_004136	3658	Hs.436031	NM_004136	ENSG00000136381	IREB2	ACO3|IRP2|IRP2AD	iron responsive element binding protein 2	protein-coding
chr17-38887	chr17	47516471	47516649	+	4.55	178	Intergenic	Intergenic	22551	NR_110805	101927207	Hs.638402	NR_110805	ENSG00000249497	LOC101927207	-	uncharacterized LOC101927207	ncRNA
chr21-8950	chr21	37471613	37471836	+	4.55	223	intron (NR_040084, intron 1 of 3)	MER11C|LTR|ERVK	27214	NR_040084	100133286	Hs.728809	NR_040084	ENSG00000230212	LOC100133286	-	uncharacterized LOC100133286	ncRNA
chr7-50687	chr7	72792295	72792473	+	4.55	178	Intergenic	Intergenic	50149	NM_003602	8468	Hs.661266	NM_003602	ENSG00000077800	FKBP6	FKBP36	FK506 binding protein 6	protein-coding
chr6-57543	chr6	153302869	153303047	+	4.55	178	intron (NM_001142522, intron 1 of 4)	intron (NM_001142522, intron 1 of 4)	1245	NM_012177	26271	Hs.520506	NM_012177	ENSG00000112029	FBXO5	EMI1|FBX5|Fbxo31	F-box protein 5	protein-coding
chr9-25815	chr9	112885213	112885391	+	4.55	178	intron (NM_001004065, intron 1 of 3)	intron (NM_001004065, intron 1 of 3)	-2479	NM_001136562	11217	Hs.591908	NM_001004065	ENSG00000241978	AKAP2	AKAP-2|AKAPKL|PRKA2	A kinase (PRKA) anchor protein 2	protein-coding
chrX-23750	chrX	45629596	45629829	+	4.55	233	Intergenic	Intergenic	-23182	NR_029636	407007		NR_029636	ENSG00000207725	MIR222	MIRN222|miRNA222|mir-222	microRNA 222	ncRNA
chr8-65009	chr8	129193668	129193896	+	4.55	228	Intergenic	MLT1H|LTR|ERVL-MaLR	31420	NR_031613	100302281		NR_031613	ENSG00000221261	MIR1208	MIRN1208|hsa-mir-1208	microRNA 1208	ncRNA
chr7-62575	chr7	43205095	43205317	+	4.55	222	intron (NM_015052, intron 2 of 29)	intron (NM_015052, intron 2 of 29)	14712	NR_037508	100500829		NR_037508	ENSG00000264069	MIR3943	-	microRNA 3943	ncRNA
chr1-159612	chr1	168445011	168445284	+	4.55	273	intron (NR_125956, intron 4 of 4)	AluSx1|SINE|Alu	19735	NR_125956
chr8-75107	chr8	123972404	123972627	+	4.55	223	intron (NM_014943, intron 3 of 3)	AluSx|SINE|Alu	82148	NM_024295	79139	Hs.241576	NM_024295	ENSG00000136986	DERL1	DER-1|DER1	derlin 1	protein-coding
chr6-57816	chr6	1495554	1495732	+	4.55	178	Intergenic	Intergenic	-104997	NR_106778	102466720		NR_106778	ENSG00000275859	MIR6720	hsa-mir-6720|mir-6720	microRNA 6720	ncRNA
chr12-31891	chr12	70638803	70638981	+	4.55	178	intron (NR_037615, intron 1 of 16)	intron (NR_037615, intron 1 of 16)	1398	NM_001199303	4848	Hs.133350	NM_014515	ENSG00000111596	CNOT2	CDC36|HSPC131|NOT2|NOT2H	CCR4-NOT transcription complex subunit 2	protein-coding
chr1-188415	chr1	32857571	32857848	+	4.55	277	intron (NM_001300958, intron 2 of 9)	AluSx|SINE|Alu	2353	NM_018045	55108	Hs.353454	NM_018045	ENSG00000160058	BSDC1	-	BSD domain containing 1	protein-coding
chr3-68125	chr3	134885002	134885226	+	4.55	224	intron (NM_004441, intron 8 of 15)	intron (NM_004441, intron 8 of 15)	371015	NM_004441	2047	Hs.116092	NM_004441	ENSG00000154928	EPHB1	ELK|EPHT2|Hek6|NET	EPH receptor B1	protein-coding
chr1-156203	chr1	46322899	46323186	+	4.55	287	intron (NM_015112, intron 3 of 28)	intron (NM_015112, intron 3 of 28)	53757	NM_015112	23139	Hs.319481	NM_015112	ENSG00000086015	MAST2	MAST205|MTSSK	microtubule associated serine/threonine kinase 2	protein-coding
chrX-7293	chrX	133313698	133313876	+	4.55	178	Intergenic	Intergenic	-9479	NR_029523	406899		NR_029523	ENSG00000207602	MIR106A	MIRN106A|mir-106|mir-106a	microRNA 106a	ncRNA
chr8-107196	chr8	18945428	18945680	+	4.55	252	Intergenic	Intergenic	-74358	NM_015310	23362	Hs.434255	NM_015310	ENSG00000156011	PSD3	EFA6D|EFA6R|HCA67	pleckstrin and Sec7 domain containing 3	protein-coding
chr13-28811	chr13	30697916	30698209	+	4.55	293	Intergenic	Intergenic	-15050	NR_046998
chr1-82304	chr1	40858969	40859147	+	4.55	178	promoter-TSS (NM_001198979)	promoter-TSS (NM_001198979)	41	NM_001198979	64744	Hs.15200	NM_022733	ENSG00000084070	SMAP2	SMAP1L	small ArfGAP2	protein-coding
chr20-19334	chr20	49109318	49109596	+	4.55	278	Intergenic	AluSq|SINE|Alu	-17401	NM_001278618	5770	Hs.417549	NM_002827	ENSG00000196396	PTPN1	PTP1B	protein tyrosine phosphatase, non-receptor type 1	protein-coding
chr14-14559	chr14	69171604	69171782	+	4.55	178	Intergenic	Intergenic	88938	NM_001244698	677	Hs.85155	NM_004926	ENSG00000185650	ZFP36L1	BRF1|Berg36|ERF-1|ERF1|RNF162B|TIS11B|cMG1	ZFP36 ring finger protein-like 1	protein-coding
chr12-65791	chr12	110770017	110770303	+	4.55	286	intron (NM_170665, intron 8 of 19)	intron (NM_170665, intron 8 of 19)	51128	NM_001681	488	Hs.506759	NM_001681	ENSG00000174437	ATP2A2	ATP2B|DAR|DD|SERCA2	ATPase, Ca++ transporting, cardiac muscle, slow twitch 2	protein-coding
chr2-127238	chr2	48474847	48475140	+	4.55	293	Intergenic	MLT1A0|LTR|ERVL-MaLR	-66802	NM_002158	3344	Hs.468478	NM_002158	ENSG00000170802	FOXN2	HTLF	forkhead box N2	protein-coding
chr1-91199	chr1	64331662	64331890	+	4.55	228	intron (NM_005012, intron 1 of 8)	intron (NM_005012, intron 1 of 8)	92086	NM_005012	4919	Hs.128753	NM_005012	ENSG00000185483	ROR1	NTRKR1|dJ537F10.1	receptor tyrosine kinase-like orphan receptor 1	protein-coding
chr1-147862	chr1	70174765	70174994	+	4.55	229	Intergenic	MLT1I|LTR|ERVL-MaLR	-50979	NM_020794	57554	Hs.479658	NM_020794	ENSG00000033122	LRRC7	DENSIN	leucine rich repeat containing 7	protein-coding
chr3-85578	chr3	151739047	151739269	+	4.55	222	Intergenic	L1M1|LINE|L1	-93195	NR_110202	101928142	Hs.680207	NR_110202		AADACL2-AS1	-	AADACL2 antisense RNA 1	ncRNA
chr13-20127	chr13	111680314	111680541	+	4.55	227	Intergenic	MER4D|LTR|ERV1	62053	NR_126378
chr15-23089	chr15	62792686	62792908	+	4.55	222	Intergenic	Intergenic	144583	NR_026897	197003	Hs.352253	NM_152648	ENSG00000259458	MGC15885	-	uncharacterized protein MGC15885	ncRNA
chr3-90196	chr3	131101294	131101518	+	4.55	224	exon (NM_001171906, exon 2 of 2)	exon (NM_001171906, exon 2 of 2)	781	NR_033268	131870	Hs.282050	NM_152395	ENSG00000198585	NUDT16	-	nudix hydrolase 16	protein-coding
chr9-32303	chr9	75880036	75880260	+	4.55	224	Intergenic	MSTB2-int|LTR|ERVL-MaLR	113501	NM_000700	301	Hs.494173	NM_000700	ENSG00000135046	ANXA1	ANX1|LPC1	annexin A1	protein-coding
chrX-25595	chrX	34865651	34865883	+	4.55	232	Intergenic	Intergenic	-95146	NM_152631	170062	Hs.197801	NM_152631	ENSG00000189132	FAM47B	-	family with sequence similarity 47, member B	protein-coding
chr6-76764	chr6	10763209	10763443	+	4.55	234	3' UTR (NM_005906, exon 14 of 14)	3' UTR (NM_005906, exon 14 of 14)	15334	NM_030969	81853	Hs.95600	NM_030969	ENSG00000137210	TMEM14B	-	transmembrane protein 14B	protein-coding
chr17-55318	chr17	1270586	1270819	+	4.55	233	intron (NM_006761, intron 1 of 5)	AluJo|SINE|Alu	32854	NM_006761	7531	Hs.513851	NM_006761	ENSG00000108953	YWHAE	14-3-3E|HEL2|KCIP-1|MDCR|MDS	tyrosine 3-monooxygenase/tryptophan 5-monooxygenase activation protein, epsilon	protein-coding
chr10-62654	chr10	62545285	62545463	+	4.55	178	intron (NM_001786, intron 3 of 7)	intron (NM_001786, intron 3 of 7)	7162	NM_001170407	983	Hs.732435	NM_001786	ENSG00000170312	CDK1	CDC2|CDC28A|P34CDC2	cyclin-dependent kinase 1	protein-coding
chr8-128901	chr8	128307238	128307470	+	4.55	232	intron (NR_117100, intron 5 of 5)	intron (NR_117100, intron 5 of 5)	50472	NR_117099	103021164	Hs.571531	NR_117099		CASC21	CARLo-2|LINC01244	cancer susceptibility candidate 21 (non-protein coding)	ncRNA
chr1-191938	chr1	144875862	144876152	+	4.55	290	exon (NM_001198834, exon 29 of 44)	exon (NM_001198834, exon 29 of 44)	56358	NM_001002811	9659	Hs.584841	NM_014644	ENSG00000178104	PDE4DIP	CMYA2|MMGL	phosphodiesterase 4D interacting protein	protein-coding
chr8-91490	chr8	80347025	80347268	+	4.55	243	Intergenic	L2|LINE|L2	-175903	NM_001199214	11075	Hs.521651	NM_007029	ENSG00000104435	STMN2	SCG10|SCGN10	stathmin 2	protein-coding
chr1-172555	chr1	218997221	218997488	+	4.55	267	intron (NR_031644, intron 6 of 6)	MLT1B|LTR|ERVL-MaLR	349776	NR_038845	643723	Hs.519774	NR_038845		LYPLAL1-AS1	-	LYPLAL1 antisense RNA 1 (head to head)	ncRNA
chr2-110961	chr2	55519766	55520051	+	4.55	285	intron (NM_001135597, intron 31 of 32)	AluSg|SINE|Alu	10453	NR_027258	344405	Hs.445292	NM_001080459	ENSG00000162997	PRORSD1P	NCRNA00117|PRDXDD1P|Prdxdd1|Ybakd1	prolyl-tRNA synthetase associated domain containing 1, pseudogene	pseudo
chr13-11372	chr13	29072020	29072198	+	4.55	178	Intergenic	Intergenic	-2844	NM_002019	2321	Hs.594454	NM_002019	ENSG00000102755	FLT1	FLT|FLT-1|VEGFR-1|VEGFR1	fms-related tyrosine kinase 1	protein-coding
chr11-38892	chr11	29191721	29191899	+	4.55	178	Intergenic	AluJb|SINE|Alu	-692715	NR_107035	102466876		NR_107035	ENSG00000273912	MIR8068	hsa-mir-8068	microRNA 8068	ncRNA
chr4-25162	chr4	27925141	27925319	+	4.55	178	Intergenic	L2c|LINE|L2	706129	NR_125921
chr2-85055	chr2	36577348	36577615	+	4.55	267	Intergenic	AluJb|SINE|Alu	5232	NR_037631	100288911	Hs.432924	NR_037631		LOC100288911	-	uncharacterized LOC100288911	ncRNA
chr7-80212	chr7	90378997	90379283	+	4.55	286	intron (NM_001287135, intron 4 of 14)	L1PA16|LINE|L1	40010	NM_001287137	5218	Hs.258576	NM_012395	ENSG00000058091	CDK14	PFTAIRE1|PFTK1	cyclin-dependent kinase 14	protein-coding
chr13-20908	chr13	52321945	52322123	+	4.55	178	intron (NM_052950, intron 7 of 11)	intron (NM_052950, intron 7 of 11)	56264	NM_024705	79758	Hs.266728	NM_024705	ENSG00000102796	DHRS12	SDR40C1	dehydrogenase/reductase (SDR family) member 12	protein-coding
chr17-38574	chr17	37335241	37335419	+	4.55	178	intron (NM_199247, intron 11 of 12)	AluY|SINE|Alu	-12916	NM_001143968	390790	Hs.568007	NM_001143968		ARL5C	ARL12	ADP-ribosylation factor like GTPase 5C	protein-coding
chr21-6973	chr21	18423185	18423363	+	4.55	178	Intergenic	Intergenic	-387934	NR_037586	100505929	Hs.46707	NM_001005521	ENSG00000232560	LINC01549	C21orf37	long intergenic non-protein coding RNA 1549	ncRNA
chr9-64765	chr9	140151684	140151953	+	4.55	269	intron (NM_015456, intron 4 of 12)	AluY|SINE|Alu	2066	NM_015456	25920	Hs.521809	NM_015456	ENSG00000188986	NELFB	COBRA1|NELF-B	negative elongation factor complex member B	protein-coding
chr2-118187	chr2	43332516	43332798	+	4.55	282	Intergenic	MLT1A0|LTR|ERVL-MaLR	-65975	NR_110585	102723854	Hs.570165	NR_110585	ENSG00000231826	LOC102723854	-	uncharacterized LOC102723854	ncRNA
chr3-83631	chr3	58517083	58517324	+	4.55	241	intron (NM_003500, intron 6 of 14)	MIRb|SINE|MIR	5726	NM_003500	8309	Hs.444959	NM_003500	ENSG00000168306	ACOX2	BCOX|BRCACOX|BRCOX|THCCox	acyl-CoA oxidase 2, branched chain	protein-coding
chr7-43058	chr7	20993477	20993655	+	4.55	178	intron (NR_126381, intron 2 of 4)	intron (NR_126381, intron 2 of 4)	118516	NR_126381
chr5-44834	chr5	71768267	71768489	+	4.55	222	intron (NM_152625, intron 1 of 4)	intron (NM_152625, intron 1 of 4)	34871	NM_152625	167465	Hs.224794	NM_152625		ZNF366	DCSCRIPT	zinc finger protein 366	protein-coding
chr10-71626	chr10	28994830	28995052	+	4.55	222	Intergenic	AluSx1|SINE|Alu	28517	NM_012342	25805	Hs.533336	NM_012342	ENSG00000095739	BAMBI	NMA	BMP and activin membrane-bound inhibitor	protein-coding
chr3-60761	chr3	89033160	89033338	+	4.55	178	Intergenic	Intergenic	-123425	NM_182644	2042	Hs.123642	NM_005233	ENSG00000044524	EPHA3	EK4|ETK|ETK1|HEK|HEK4|TYRO4	EPH receptor A3	protein-coding
chr7-54876	chr7	136213414	136213641	+	4.55	227	Intergenic	MSTB|LTR|ERVL-MaLR	-339872	NM_001006627	1129	Hs.535891	NM_000739	ENSG00000181072	CHRM2	HM2	cholinergic receptor, muscarinic 2	protein-coding
chr1-198961	chr1	245184752	245185052	+	4.55	300	intron (NM_001143943, intron 2 of 6)	AluSx1|SINE|Alu	-50731	NR_111907	101928068	Hs.134857	NR_111907		LOC101928068	-	uncharacterized LOC101928068	ncRNA
chr10-58131	chr10	105152513	105152691	+	4.55	178	intron (NM_001206426, intron 1 of 3)	intron (NM_001206426, intron 1 of 3)	1556	NR_031707	100302174		NR_031707	ENSG00000221767	MIR1307	MIRN1307|hsa-mir-1307|mir-1307	microRNA 1307	ncRNA
chr10-67860	chr10	14240443	14240671	+	4.55	228	intron (NM_018027, intron 2 of 24)	intron (NM_018027, intron 2 of 24)	124274	NR_120638	101928453	Hs.650212	NR_120638		LOC101928453	-	uncharacterized LOC101928453	ncRNA
chr6-86369	chr6	14612644	14612867	+	4.55	223	Intergenic	Intergenic	-327070	NR_108097	102216342	Hs.563409	NR_108096	ENSG00000226673	LINC01108	LncRNA-ES1	long intergenic non-protein coding RNA 1108	ncRNA
chr19-44336	chr19	56894339	56894608	+	4.55	269	TTS (NM_144690)	TTS (NM_144690)	10416	NM_144690	147948	Hs.244391	NM_144690	ENSG00000018869	ZNF582	-	zinc finger protein 582	protein-coding
chr1-137276	chr1	8960715	8960944	+	4.55	229	Intergenic	AluSg|SINE|Alu	-21678	NM_001428	2023	Hs.517145	NM_001428	ENSG00000074800	ENO1	ENO1L1|HEL-S-17|MPB1|NNE|PPH	enolase 1, (alpha)	protein-coding
chr12-73599	chr12	74993358	74993657	+	4.55	299	Intergenic	THE1-int|LTR|ERVL-MaLR	61956	NM_001136262	552889	Hs.744849	NM_001136262		ATXN7L3B	lnc-SCA7	ataxin 7-like 3B	protein-coding
chr7-52749	chr7	22612866	22613044	+	4.55	178	non-coding (NR_038393, exon 4 of 4)	non-coding (NR_038393, exon 4 of 4)	9999	NR_038393	100506178	Hs.668122	NR_038393	ENSG00000232759	LOC100506178	-	uncharacterized LOC100506178	ncRNA
[truncated: 8,671 more rows]

## Sheet: Lost in siSALL4
LOST H3K27ac regions in siSALL4 over siCtrl
[truncated: 5,260 more rows]

## Sheet: ChIP seq gained + RNA seq UP
Overlay of gained (-15/+10 kb) H3K27ac peaks and upregulated in RNA seq (in siSALL4)
[truncated: 263 more rows]

[truncated: 3 more sheets: ChIP seq lost + RNA seq DOWN, Pathway Enrichment gained_UP, Pathway Enrichment lost_DOWN]
