# Supplementary material for: Epigenetic control of melanoma cell invasiveness by the stem cell factor SALL4
Source: Nat Commun. 2021 Aug 20;12:5056. doi: 10.1038/s41467-021-25326-8 (PMC8379183; doi:10.1038/s41467-021-25326-8)
Supplement: Supplementary file 12 — Supplementary Data 9 [file 41467_2021_25326_MOESM12_ESM.xlsx]

## Sheet: 3of4 peaks upreg, gain in Ac
3 of 4 C&R peaks and upregulated after SALL4 KD and associated with a gain of acetylation in siSALL4 (over siCtrl) within 10kb
gene name:
ABCA1
ANKRD28
ATP2B4
ATXN7L1
B3GALT2
CACNA2D1
CALM2
CBLB
CFLAR
CGN
COL4A1
DISC1
DLC1
DTWD1
ERCC6
FLT1
FMNL2
HDAC9
ICK
ISL1
ITGA6
KLF4
LIMA1
LOXL2
LRP12
LYPD5
MACF1
MAP2
MAP4
MARCH4
MBNL2
MICAL3
NLRP10
NTM
NUP35
PAM
PARD3
PPFIBP1
PRR16
PTPRK
S100A10
SEMA3C
SH3RF2
SLC4A7
SPRY2
SSR3
STK3
TGFBR2
TMX4
TRPS1
VGLL3
YWHAQ
ZC3H12C

## Sheet: 3of4 peaks downreg, loss in Ac
3 of 4 C&R peaks and downregulated after SALL4 KD and associated with a loss of acetylation in siSALL4 (over siCtrl) within 10kb
gene name:
ARHGEF3
ASB4
BCAS3
CRISPLD1
CTNNB1
EYA1
FOXC1
GADL1
GPRC5B
HAS2
IL16
MED9
MTMR4
MTUS1
PGM1
PLSCR1
PLXNA2
PPARGC1A
RAB28
ROBO1
SEC63
SLC26A4

## Sheet: Enrichment analysis 1
Info
Date	2021-05-28
Server	portal.genego.com
Version	21.1.70400
Workflow Settings
Type	Enrichment
Distribution	intersection
Sorting method	Top Process Networks; statistically significant (pValue < 0.05)
Enrichment analysis report
Enrichment by Process Networks					Dataset: Genes with 3of4 C&R peaks, upregulated after siSALL4 and associated with increased H3K27ac after siSALL4
#	Networks	Total	pValue	Min FDR	p-value	FDR	In Data	Network Objects from Active Data
1	Development_Skeletal muscle development	143	0.0050448	0.279361	0.0050448	0.279361	4	HDAC9, Histone deacetylase class II, Calmodulin, Collagen IV
2	Cardiac development_Wnt_beta-catenin, Notch, VEGF, IP3 and integrin signaling	151	0.00611399	0.279361	0.00611399	0.279361	4	Semaphorin 3C, Calmodulin, Islet-1, VEGFR-1
3	Cell adhesion_Attractive and repulsive receptors	174	0.0100064	0.279361	0.0100064	0.279361	4	Semaphorin 3C, MACF1, ITGA6, Collagen IV
4	Cell cycle_Meiosis	108	0.0156387	0.279361	0.0156387	0.279361	3	PARD3, 14-3-3 theta, 14-3-3
5	Cytoskeleton_Spindle microtubules	109	0.0160278	0.279361	0.0160278	0.279361	3	DLC1 (Dynein LC8a), MAP2, MAP4
6	Cytoskeleton_Cytoplasmic microtubules	115	0.0184772	0.279361	0.0184772	0.279361	3	DLC1 (Dynein LC8a), MAP2, MAP4
7	Proteolysis_Proteolysis in cell cycle and apoptosis	126	0.0234833	0.279361	0.0234833	0.279361	3	c-FLIP, c-FLIP(Short), c-FLIP(Long)
8	Development_Neurogenesis_Axonal guidance	229	0.0250268	0.279361	0.0250268	0.279361	4	Semaphorin 3C, Calmodulin, DISC1, PARD3
9	Apoptosis_Anti-Apoptosis mediated by external signals via PI3K/AKT	233	0.0264658	0.279361	0.0264658	0.279361	4	c-FLIP(Short), c-FLIP(Long), Collagen IV, VEGFR-1
10	Signal Transduction_TGF-beta, GDF and Activin signaling	154	0.0392431	0.35797	0.0392431	0.35797	3	RPTPkappa, Calmodulin, TGF-beta receptor type II
11	Reproduction_FSH-beta signaling pathway	161	0.0438521	0.35797	0.0438521	0.35797	3	Calmodulin, 14-3-3 theta, TGF-beta receptor type II
12	Cell adhesion_Cell junctions	163	0.0452172	0.35797	0.0452172	0.35797	3	Cingulin, PARD3, 14-3-3

## Sheet: Enrichment Analysis 2
Info
Date	2021-05-28
Server	portal.genego.com
Version	21.1.70400
Workflow Settings
Type	Enrichment
Distribution	intersection
Sorting method	Top Process Networks; statistically significant (pValue < 0.05)
Enrichment analysis report
Enrichment by Process Networks					Dataset: Genes with 3of4 C&R peaks, downregulated after siSALL4 and associated with lost H3K27ac after siSALL4
#	Networks	Total	pValue	Min FDR	p-value	FDR	In Data	Network Objects from Active Data
1	Chemotaxis	139	0.00180634	0.0422408	0.00180634	0.0422408	3	IL-16, ROBO1, Beta-catenin
2	Development_Ossification and bone remodeling	157	0.00256005	0.0422408	0.00256005	0.0422408	3	FOXC1/2, FOXC1, Beta-catenin
3	Development_Blood vessel morphogenesis	227	0.00722613	0.0794874	0.00722613	0.0794874	3	FOXC1/2, FOXC1, Beta-catenin
4	Development_Hedgehog signaling	253	0.00974462	0.0803931	0.00974462	0.0803931	3	FOXC1/2, FOXC1, Beta-catenin
5	Cardiac development_BMP_TGF_beta_signaling	117	0.0185686	0.122553	0.0185686	0.122553	2	FOXC1, Beta-catenin
6	Cardiac development_Wnt_beta-catenin, Notch, VEGF, IP3 and integrin signaling	151	0.0299249	0.132244	0.0299249	0.132244	2	FOXC1, Beta-catenin
7	Transcription_Transcription by RNA polymerase II	159	0.0329194	0.132244	0.0329194	0.132244	2	PPARGC1 (PGC1-alpha), MED9
8	Cell adhesion_Glycoconjugates	162	0.0340723	0.132244	0.0340723	0.132244	2	HAS2, HAS
9	Cell adhesion_Attractive and repulsive receptors	174	0.0388426	0.132244	0.0388426	0.132244	2	Plexin A2, ROBO1
10	Signal transduction_WNT signaling	177	0.0400739	0.132244	0.0400739	0.132244	2	FOXC1, Beta-catenin
