# Supplementary material for: Epigenetic control of melanoma cell invasiveness by the stem cell factor SALL4
Source: Nat Commun. 2021 Aug 20;12:5056. doi: 10.1038/s41467-021-25326-8 (PMC8379183; doi:10.1038/s41467-021-25326-8)
Supplement: Supplementary file 14 — Source Data [file 41467_2021_25326_MOESM14_ESM.xlsx]

## Sheet: Figure 1b
Figure 1b
	Row z-score values:
	wild type Sample_1	wild type Sample_2	wild type Sample_3	mutant Sample_1	mutant Sample_2	mutant Sample_3
Slc34a2	-0.72513	-0.72513	-0.72513	1.44245	1.44245	-0.3661
Fam5b	-0.66264	-0.66264	-0.66264	0.406421	0.406421	-0.27389
Aoah	-0.6344	-0.6344	-0.6344	0.637743	0.637743	-0.50418
Hck	-0.64406	-0.64406	-0.64406	0.465773	0.465773	-0.37663
Adamts19	-0.70514	-0.70514	-0.70514	1.32377	1.32377	-0.45349
Sall4	-0.68599	-0.68599	-0.68599	1.73846	1.73846	-0.34769
Acot12	-0.61986	-0.61986	-0.61986	0.326837	0.326837	-0.36628
Degs1	-0.71416	-0.71416	-0.71416	1.47701	1.47701	-0.39766
Aass	-0.68744	-0.70051	-0.70051	1.52849	1.52849	-0.44558
Krt3	-0.64013	-0.65434	-0.65434	0.73801	0.73801	-0.50279
Muc20	-0.72463	-0.70689	-0.72463	1.01449	1.01449	-0.36971
Atp13aA	-0.72133	-0.74146	-0.74146	1.57351	1.57351	-0.27847
Abcc2	-0.69083	-0.71737	-0.71737	1.12567	1.12567	-0.42916
Slc44a5	-0.70809	-0.68619	-0.70809	1.59139	1.59139	-0.4015
Wnt2	-0.71386	-0.69231	-0.72028	1.07476	1.07476	-0.41866
Slc6a19	-0.84081	-0.77827	-0.84081	0.993688	0.993688	0.055591
Dync1i1	-0.66892	-0.66892	-0.69544	1.29364	1.29364	-0.54516
Mrgprx2	-0.68016	-0.81284	-0.81284	0.928099	0.928099	-0.14943
Ceacam2	-0.7388	-0.66816	-0.72114	1.25685	1.25685	-0.43857
Dlk1	-0.67919	-0.70638	-0.66664	1.23913	1.23913	-0.52334

## Sheet: Figure 2d
Figure 2d
	Number of Primary Tumors:		Number of Primary Tumors:		Number of Primary Tumors:
Control Sample_1	14	Sall4+/- cko Sample_1	7	Sall4-/- cko Sample_1	1
Control Sample_2	16	Sall4+/- cko Sample_2	0	Sall4-/- cko Sample_2	0
Control Sample_3	1	Sall4+/- cko Sample_3	5	Sall4-/- cko Sample_3	0
Control Sample_4	1	Sall4+/- cko Sample_4	6	Sall4-/- cko Sample_4	0
Control Sample_5	1	Sall4+/- cko Sample_5	1	Sall4-/- cko Sample_5	0
Control Sample_6	3	Sall4+/- cko Sample_6	4	Sall4-/- cko Sample_6	0
Control Sample_7	2	Sall4+/- cko Sample_7	6	Sall4-/- cko Sample_7	0
Control Sample_8	2	Sall4+/- cko Sample_8	13	Sall4-/- cko Sample_8	0
Control Sample_9	3	Sall4+/- cko Sample_9	1	Sall4-/- cko Sample_9	1
Control Sample_10	19	Sall4+/- cko Sample_10	1	Sall4-/- cko Sample_10	1
Control Sample_11	1	Sall4+/- cko Sample_11	20	Sall4-/- cko Sample_11	0
Control Sample_12	0	Sall4+/- cko Sample_12	2	Sall4-/- cko Sample_12	0
Control Sample_13	1	Sall4+/- cko Sample_13	1	Sall4-/- cko Sample_13	0
Control Sample_14	11	Sall4+/- cko Sample_14	1	Sall4-/- cko Sample_14	1
Control Sample_15	1	Sall4+/- cko Sample_15	20	Sall4-/- cko Sample_15	0
Control Sample_16	1	Sall4+/- cko Sample_16	6	Sall4-/- cko Sample_16	0
Control Sample_17	1	Sall4+/- cko Sample_17	2	Sall4-/- cko Sample_17	0
Control Sample_18	0			Sall4-/- cko Sample_18	0
Control Sample_19	0			Sall4-/- cko Sample_19	0
Control Sample_20	0			Sall4-/- cko Sample_20	1
Control Sample_21	1			Sall4-/- cko Sample_21	1
Control Sample_22	14			Sall4-/- cko Sample_22	1
Control Sample_23	0			Sall4-/- cko Sample_23	0
Control Sample_24	1			Sall4-/- cko Sample_24	1
Control Sample_25	1			Sall4-/- cko Sample_25	1
Control Sample_26	1			Sall4-/- cko Sample_26	1

## Sheet: Figure 2e
Figure 2e
	% Ki67+ cells of Sox10+ cells:		% Ki67+ cells of Sox10+ cells:
Control Sample_1	9.67831	Sall4+/- cko Sample_1	2.9873
Control Sample_2	8.89509	Sall4+/- cko Sample_2	3.25991
Control Sample_3	3.721	Sall4+/- cko Sample_3	5.49928
Control Sample_4	3.1614	Sall4+/- cko Sample_4	2.73843
Control Sample_5	9.10248	Sall4+/- cko Sample_5	3.04778
Control Sample_6	8.30645	Sall4+/- cko Sample_6	3.37289
Control Sample_7	7.6112	Sall4+/- cko Sample_7	4.0021
Control Sample_8	8.91	Sall4+/- cko Sample_8	3.823
Control Sample_9	7.2145	Sall4+/- cko Sample_9	13
Control Sample_10	4.5612	Sall4+/- cko Sample_10	2.651

## Sheet: Figure 2h
Figure 2h
	Score of GFP+ lung metastasis		Score of GFP+ lung metastasis		Score of GFP+ lung metastasis
Control Sample_1	0	Sall4+/- cko Sample_1	4	Sall4-/- cko Sample_1	2
Control Sample_2	0	Sall4+/- cko Sample_2	0	Sall4-/- cko Sample_2	4
Control Sample_3	0	Sall4+/- cko Sample_3	1	Sall4-/- cko Sample_3	4
Control Sample_4	0	Sall4+/- cko Sample_4	2	Sall4-/- cko Sample_4	0
Control Sample_5	0	Sall4+/- cko Sample_5	1	Sall4-/- cko Sample_5	4
Control Sample_6	0	Sall4+/- cko Sample_6	2	Sall4-/- cko Sample_6	0
Control Sample_7	0	Sall4+/- cko Sample_7	2	Sall4-/- cko Sample_7	0
Control Sample_8	4	Sall4+/- cko Sample_8	1	Sall4-/- cko Sample_8	0
Control Sample_9	0	Sall4+/- cko Sample_9	0	Sall4-/- cko Sample_9	0
Control Sample_10	0	Sall4+/- cko Sample_10	4	Sall4-/- cko Sample_10	1
Control Sample_11	0	Sall4+/- cko Sample_11	3	Sall4-/- cko Sample_11	0
Control Sample_12	0	Sall4+/- cko Sample_12	4	Sall4-/- cko Sample_12	0
Control Sample_13	0	Sall4+/- cko Sample_13	3	Sall4-/- cko Sample_13	4
Control Sample_14	0	Sall4+/- cko Sample_14	1	Sall4-/- cko Sample_14	0
Control Sample_15	0	Sall4+/- cko Sample_15	3	Sall4-/- cko Sample_15	0
Control Sample_16	0			Sall4-/- cko Sample_16	0
Control Sample_17	0			Sall4-/- cko Sample_17	0
Control Sample_18	0			Sall4-/- cko Sample_18	3
Control Sample_19	3			Sall4-/- cko Sample_19	4
Control Sample_20	4			Sall4-/- cko Sample_20	2
Control Sample_21	0			Sall4-/- cko Sample_21	4
Control Sample_22	0			Sall4-/- cko Sample_22	4
Control Sample_23	0			Sall4-/- cko Sample_23	0
Control Sample_24	0			Sall4-/- cko Sample_24	4
Control Sample_25	3			Sall4-/- cko Sample_25	0
Control Sample_26	0			Sall4-/- cko Sample_26	4
Explanation metastasis score (as also stated in main figure legend):
Score = 0	< 5 lesions
Score > 1	> 5 lesions
Score > 2	> 20 lesions
Score > 3	> 50 lesions
Score > 4	> 100 lesions

## Sheet: Figure 3a
Figure 3a
Western Blot:									Western Blot quantification:		qRT-PCR:
Figure 3a, left panel:										SALL4 protein relative to α-Tubulin (average):		SALL4 mRNA norm. to PPIA and set relative to Control (average)
									siCtrl#1 Sample_1	1.1149	siCtrl#1 Sample_1	0.9238
									siCtrl#1 Sample_2	0.915619	siCtrl#1 Sample_2	1.0285
									siCtrl#1 Sample_3	0.969479	siCtrl#1 Sample_3	1.0477
									siSALL4#1 Sample_1	0.0955429	siSALL4#1 Sample_1	0.7977
									siSALL4#1 Sample_2	0	siSALL4#1 Sample_2	0.8032
									siSALL4#1 Sample_3	0	siSALL4#1 Sample_3	0.7041
									siCtrl#2 Sample_1	0.858523	siCtrl#2 Sample_1	1.13307
									siCtrl#2 Sample_2	0.943948	siCtrl#2 Sample_2	0.75974
									siCtrl#2 Sample_3	1.19753	siCtrl#2 Sample_3	1.10719
Antibodies:	SALL4 (Santa Cruz, sc-101147); a-Tubulin (Abcam, ab52866)								siSALL4#2 Sample_1	0.197228	siSALL4#2 Sample_1	0.4764
									siSALL4#2 Sample_2	0.194599	siSALL4#2 Sample_2	0.63445
									siSALL4#2 Sample_3	0.221135	siSALL4#2 Sample_3	0.71214
Figure 3a, right panel:
Antibodies:	SALL4 (Santa Cruz, sc-101147); a-Tubulin (Abcam, ab52866)

## Sheet: Figure 3b
Figure 3b
Western Blot:									Western Blot quantification:		qRT-PCR:
Figure 3b, left panel:										SALL4 protein relative to α-Tubulin (average):		SALL4 mRNA norm. to PPIA and set relative to Control (average)
									siCtrl#1 Sample_1	1.26814	siCtrl#1 Sample_1	0.919132
									siCtrl#1 Sample_2	0.640832	siCtrl#1 Sample_2	1.0128
									siCtrl#1 Sample_3	1.09102	siCtrl#1 Sample_3	1.06807
									siSALL4#1 Sample_1	0.019563	siSALL4#1 Sample_1	0.57369
									siSALL4#1 Sample_2	0.0454261	siSALL4#1 Sample_2	0.569727
									siSALL4#1 Sample_3	0.0686447	siSALL4#1 Sample_3	0.588457
									siCtrl#2 Sample_1	0.938648	siCtrl#2 Sample_1	0.995478
									siCtrl#2 Sample_2	0.884692	siCtrl#2 Sample_2	0.957135
									siCtrl#2 Sample_3	1.17666	siCtrl#2 Sample_3	1.04739
Antibodies:		SALL4 (Santa Cruz, sc-101147); a-Tubulin (Abcam, ab52866)							siSALL4#2 Sample_1	0.350568	siSALL4#2 Sample_1	0.662868
									siSALL4#2 Sample_2	0.634951	siSALL4#2 Sample_2	0.501201
Figure 3b, right panel:									siSALL4#2 Sample_3	0.463403	siSALL4#2 Sample_3	0.35935
Antibodies:		SALL4 (Santa Cruz, sc-101147); a-Tubulin (Abcam, ab52866)

## Sheet: Figure 3c
Figure 3c
Western Blot:									Western Blot quantification:		qRT-PCR:
										SALL4 protein relative to α-Tubulin (average):		SALL4 mRNA norm. to PPIA and set relative to Control (average)
									siCtrl#1 Sample_1	1.06459	siCtrl#1 Sample_1	1.0337
									siCtrl#1 Sample_2	0.983577	siCtrl#1 Sample_2	1.07263
									siCtrl#1 Sample_3	0.951834	siCtrl#1 Sample_3	0.893672
									siSALL4#1 Sample_1	0.700991	siSALL4#1 Sample_1	0.596454
									siSALL4#1 Sample_2	0.505546	siSALL4#1 Sample_2	0.55012
									siSALL4#1 Sample_3	0.720042	siSALL4#1 Sample_3	0.565586
											siCtrl#2 Sample_1	0.989139
											siCtrl#2 Sample_2	0.902666
Antibodies:		SALL4 (Abcam, ab29112); a-Tubulin (Abcam, ab5316)									siCtrl#2 Sample_3	1.1082
											siSALL4#2 Sample_1	0.774271
											siSALL4#2 Sample_2	0.678731
											siSALL4#2 Sample_3	0.689797

## Sheet: Figure 3d
Figure 3d
	Cell Index (averaged over 4 wells measured for each sample):
Time (hh:mm:ss)	siCtrl#1 Sample_1	SD	siSALL4#1 Sample_1	SD	siCtrl#1 Sample_2	SD	siSALL4#1 Sample_2	SD	siCtrl#1 Sample_3	SD	siSALL4#1 Sample_3	SD
00:00:00	0	0	0	0	0	0	0	0	0	0	0	0
02:09:31	0.1555	0.0082	0.1044	0.0205	0.115	0.0198	0.0958	0.0172	0.1537	0.0105	0.1146	0.0248
03:09:32	0.0787	0.0265	0.0486	0.0185	0.0706	0.039	0.0456	0.0265	0.0706	0.0172	0.0396	0.0127
04:09:32	0.0958	0.0273	0.0525	0.0183	0.0825	0.046	0.0354	0.024	0.0897	0.0189	0.0344	0.0134
05:09:32	0.1026	0.0285	0.0567	0.0194	0.0947	0.0486	0.0305	0.0229	0.1081	0.0232	0.0308	0.013
06:09:31	0.1027	0.0296	0.0564	0.0179	0.1055	0.0495	0.0285	0.0251	0.1164	0.0259	0.0283	0.0136
07:09:30	0.0971	0.0297	0.0527	0.0176	0.1102	0.0482	0.0231	0.025	0.1207	0.0259	0.0226	0.014
08:09:33	0.0927	0.0319	0.0545	0.0179	0.1106	0.0484	0.0185	0.0255	0.1263	0.0246	0.0186	0.0116
09:09:34	0.0896	0.0289	0.0539	0.0171	0.1118	0.0532	0.0145	0.0216	0.126	0.0283	0.0178	0.0134
10:09:34	0.0855	0.0269	0.0545	0.0159	0.1175	0.0539	0.0158	0.0226	0.1317	0.0264	0.0161	0.0138
11:09:34	0.0859	0.0258	0.0541	0.0169	0.1233	0.0532	0.0144	0.0233	0.1401	0.0259	0.0127	0.0125
12:09:34	0.092	0.0255	0.0524	0.0164	0.1277	0.0542	0.01	0.0212	0.1464	0.024	0.0096	0.0134
13:09:35	0.0992	0.0231	0.0542	0.0197	0.1333	0.0535	0.0063	0.0218	0.1543	0.0239	0.0083	0.0132
14:09:38	0.0994	0.0214	0.0514	0.0179	0.141	0.06	0.0033	0.0219	0.1658	0.0248	0.0048	0.0144
15:09:42	0.0988	0.0195	0.0466	0.0194	0.1451	0.0586	-0.002	0.022	0.1732	0.0236	0.0019	0.0154
16:09:43	0.105	0.0192	0.0466	0.0212	0.1529	0.0579	-0.0043	0.0215	0.1807	0.0266	0	0.0179
17:09:43	0.1075	0.0188	0.0431	0.0192	0.1547	0.0542	-0.0096	0.0194	0.1951	0.0329	-0.0022	0.0158
18:09:42	0.1164	0.0154	0.0421	0.0203	0.161	0.0555	-0.0147	0.0197	0.2065	0.0392	-0.0024	0.0149
19:09:45	0.119	0.0132	0.0422	0.0215	0.1705	0.0553	-0.0181	0.0203	0.2171	0.0481	-0.0055	0.0168
20:09:45	0.129	0.0095	0.0424	0.0209	0.1793	0.0577	-0.022	0.0207	0.2285	0.0428	-0.0074	0.0197
21:09:46	0.1371	0.0087	0.0446	0.0225	0.1863	0.0581	-0.0239	0.0212	0.2361	0.0442	-0.006	0.0206
22:09:48	0.1477	0.0104	0.0444	0.0222	0.199	0.0615	-0.0274	0.0202	0.2547	0.0456	-0.0049	0.0198
23:09:50	0.1613	0.0108	0.0405	0.0254	0.2072	0.0618	-0.0315	0.021	0.2767	0.0503	-0.0078	0.0225
24:09:51	0.1716	0.009	0.0437	0.0263	0.2213	0.0659	-0.0332	0.0187	0.293	0.0551	-0.0079	0.0226
25:09:51	0.1837	0.0098	0.0427	0.0275	0.2314	0.068	-0.0354	0.0211	0.3085	0.0529	-0.0073	0.0211
26:09:51	0.2005	0.0077	0.0437	0.0251	0.2456	0.072	-0.037	0.021	0.3326	0.0555	-0.0072	0.0218
27:09:49	0.2149	0.0074	0.0426	0.0254	0.2593	0.0695	-0.0392	0.0206	0.3526	0.054	-0.0061	0.0212
28:09:49	0.2351	0.0147	0.046	0.0266	0.2723	0.0693	-0.0389	0.0218	0.3673	0.0585	-0.0058	0.0233
29:09:50	0.2495	0.0126	0.0443	0.0256	0.2856	0.0739	-0.0415	0.0196	0.3869	0.0575	-0.0058	0.0234
30:09:50	0.2671	0.009	0.0429	0.0259	0.2981	0.0774	-0.0446	0.0184	0.4043	0.0593	-0.0066	0.0243
31:09:52	0.2876	0.0049	0.0446	0.0255	0.3079	0.0754	-0.0465	0.0198	0.4212	0.0583	-0.0084	0.0258
32:09:49	0.3096	0.0035	0.0448	0.0261	0.319	0.0758	-0.0485	0.0216	0.4377	0.0637	-0.009	0.0251
33:09:51	0.3262	0.0097	0.045	0.028	0.3345	0.0794	-0.0511	0.0194	0.4606	0.0676	-0.0085	0.0242
34:09:48	0.3462	0.0107	0.0451	0.0269	0.3441	0.0779	-0.0513	0.0198	0.4753	0.0679	-0.0078	0.0255
35:09:51	0.3535	0.0072	0.0455	0.0281	0.3592	0.0823	-0.0531	0.0202	0.489	0.0715	-0.0082	0.0273
36:09:48	0.3714	0.0037	0.0477	0.0273	0.371	0.0861	-0.0546	0.0227	0.5058	0.0745	-0.0086	0.0263
37:09:50	0.3876	0.0032	0.0451	0.0282	0.3836	0.0876	-0.0585	0.0212	0.5181	0.0766	-0.0097	0.0246
38:09:46	0.4002	0.0087	0.0469	0.028	0.3917	0.084	-0.0597	0.023	0.5333	0.0807	-0.0116	0.0249
39:09:48	0.4037	0.0117	0.0449	0.0276	0.3992	0.089	-0.0604	0.0212	0.5496	0.0827	-0.0137	0.0265
40:09:46	0.4154	0.0131	0.0425	0.0257	0.4089	0.0953	-0.0623	0.0223	0.5619	0.084	-0.0157	0.0273
41:09:48	0.4237	0.0123	0.0417	0.0254	0.4146	0.0989	-0.0655	0.0211	0.5682	0.0822	-0.017	0.0298
42:09:46	0.4324	0.0079	0.0396	0.0261	0.4307	0.0979	-0.0684	0.0217	0.5786	0.0875	-0.0209	0.0278
43:09:47	0.4379	0.0111	0.0391	0.0247	0.4356	0.0966	-0.0701	0.0228	0.5895	0.0876	-0.0225	0.0263
44:09:48	0.4481	0.0093	0.0367	0.0255	0.4427	0.0994	-0.0723	0.0249	0.5998	0.09	-0.025	0.024
45:09:48	0.4559	0.0062	0.0341	0.0276	0.4594	0.1033	-0.0753	0.0244	0.6036	0.0957	-0.0276	0.0273
46:09:48	0.4668	0.0052	0.0328	0.0272	0.4641	0.1011	-0.0764	0.0266	0.6108	0.0966	-0.0314	0.0277
47:09:47	0.4707	0.0137	0.0304	0.0292	0.4691	0.1041	-0.0816	0.0248	0.6093	0.0968	-0.0328	0.026
48:09:47	0.4789	0.0167	0.0275	0.028	0.4732	0.105	-0.0841	0.0252	0.6148	0.0935	-0.0363	0.0264
	Cell Index (averaged over 4 wells measured for each sample):
Time (hh:mm:ss)	siCtrl#2 Sample_1	SD	siSALL4#2 Sample_1	SD	siCtrl#2 Sample_2	SD	siSALL4#2 Sample_2	SD	siCtrl#2 Sample_3	SD	siSALL4#2 Sample_3	SD
00:00:00	0	0	0	0	0	0	0	0	0	0	0	0
01:02:44	0.2473	0.0275	0.2326	0.0154	0.2591	0.0343	0.1941	0.1046	0.2574	0.0269	0.1841	0.0894
02:02:47	0.1398	0.012	0.1253	0.0227	0.1438	0.0037	0.1068	0.0682	0.1307	0.007	0.1006	0.0594
03:02:50	0.1373	0.0138	0.1134	0.0267	0.1379	0.0061	0.0966	0.064	0.1183	0.0022	0.0849	0.0508
04:02:49	0.1416	0.0125	0.1106	0.0273	0.1412	0.0081	0.0915	0.0681	0.1191	0.0042	0.0779	0.0533
05:02:49	0.144	0.0115	0.1122	0.0292	0.1475	0.0084	0.0924	0.0697	0.1261	0.0046	0.0756	0.0508
06:02:51	0.1497	0.0136	0.1138	0.0321	0.1523	0.0107	0.0907	0.0733	0.1275	0.0027	0.0731	0.054
07:02:49	0.1549	0.0151	0.1149	0.0306	0.1584	0.0114	0.0922	0.0774	0.1364	0.0066	0.0711	0.0573
08:02:50	0.1609	0.0167	0.1189	0.0324	0.1692	0.0104	0.0921	0.081	0.1446	0.007	0.0691	0.059
09:02:50	0.1669	0.0164	0.1202	0.0293	0.1778	0.0108	0.0906	0.0849	0.1552	0.0051	0.0667	0.0633
10:02:51	0.1746	0.0193	0.1252	0.031	0.1874	0.0127	0.0911	0.087	0.1651	0.0033	0.0632	0.063
11:02:51	0.1831	0.0217	0.1232	0.0298	0.1967	0.0112	0.0883	0.0904	0.1758	0.0093	0.0609	0.0678
12:02:53	0.1938	0.0231	0.1265	0.0312	0.2055	0.0133	0.0895	0.092	0.1849	0.0083	0.0568	0.0658
13:02:53	0.2005	0.0212	0.1255	0.0318	0.2175	0.0122	0.0899	0.0973	0.1961	0.009	0.0535	0.0674
14:02:57	0.2097	0.0247	0.125	0.0313	0.224	0.0126	0.0913	0.098	0.2048	0.0104	0.0501	0.0676
15:02:59	0.219	0.0264	0.1249	0.0293	0.2329	0.0106	0.0903	0.0997	0.2127	0.0146	0.0472	0.0693
16:02:59	0.2277	0.0247	0.1277	0.0301	0.2407	0.0121	0.0863	0.101	0.2186	0.0132	0.0447	0.0702
17:03:00	0.2383	0.0251	0.1248	0.0301	0.2416	0.0176	0.0834	0.1055	0.2241	0.0154	0.0437	0.0749
18:03:03	0.245	0.0274	0.1263	0.0322	0.2524	0.0148	0.082	0.1061	0.2313	0.0129	0.0408	0.0763
19:03:03	0.2566	0.029	0.1275	0.0338	0.2584	0.0171	0.0806	0.1066	0.2399	0.0129	0.0352	0.073
20:03:05	0.2704	0.0277	0.1279	0.0346	0.2655	0.0158	0.0776	0.1091	0.2457	0.0132	0.0329	0.0751
21:03:07	0.2824	0.0256	0.1274	0.0328	0.2757	0.0183	0.0744	0.1078	0.2549	0.0143	0.0266	0.0743
22:06:03	0.3026	0.0263	0.1345	0.0289	0.29	0.0187	0.0746	0.1132	0.2716	0.0143	0.0269	0.0779
23:06:06	0.3032	0.0276	0.1341	0.0303	0.2938	0.0139	0.0675	0.1104	0.2753	0.0125	0.0203	0.0753
24:06:08	0.312	0.0314	0.136	0.0318	0.3016	0.0147	0.067	0.11	0.2844	0.0132	0.0148	0.0725
25:06:10	0.3248	0.0347	0.1302	0.034	0.311	0.0146	0.0633	0.1108	0.2951	0.0135	0.0144	0.0757
26:06:10	0.3356	0.0375	0.1312	0.0369	0.3219	0.0111	0.0601	0.1101	0.3058	0.0122	0.0122	0.0765
27:06:11	0.3453	0.0367	0.1295	0.037	0.3336	0.0129	0.0578	0.1102	0.3133	0.0128	0.0064	0.0741
28:06:12	0.3564	0.0378	0.1292	0.0386	0.3426	0.0127	0.0542	0.1104	0.3249	0.0129	0.0031	0.0752
29:06:13	0.3691	0.0389	0.1313	0.042	0.3486	0.0149	0.0537	0.1119	0.3328	0.0157	-0.0011	0.0728
30:06:15	0.3805	0.0408	0.1304	0.0415	0.3589	0.0171	0.0513	0.1131	0.3416	0.0162	-0.0052	0.0726
31:06:17	0.3971	0.0452	0.1285	0.0415	0.3693	0.0129	0.0497	0.1131	0.3561	0.0136	-0.0099	0.0745
32:06:19	0.4078	0.0464	0.13	0.0419	0.378	0.0139	0.0451	0.1137	0.3624	0.0196	-0.0121	0.0733
33:06:18	0.4206	0.046	0.1295	0.0415	0.3897	0.0152	0.0464	0.1154	0.3729	0.0169	-0.0154	0.0757
34:06:21	0.4355	0.0468	0.1293	0.0449	0.4019	0.0102	0.0434	0.1163	0.3819	0.0175	-0.016	0.0777
35:06:24	0.4512	0.0444	0.1315	0.046	0.4138	0.0172	0.0412	0.1161	0.3938	0.0214	-0.02	0.0754
36:06:28	0.4616	0.0453	0.1285	0.047	0.4221	0.0149	0.0376	0.1158	0.4012	0.0202	-0.0238	0.0781
37:06:31	0.4743	0.0476	0.1294	0.0467	0.4331	0.0156	0.0361	0.1174	0.4085	0.0266	-0.0287	0.0744
38:06:35	0.4859	0.0523	0.1289	0.0494	0.4425	0.0152	0.0344	0.1174	0.4175	0.0226	-0.0304	0.0769
39:06:36	0.5006	0.0511	0.1268	0.0475	0.4509	0.0185	0.0317	0.1179	0.4286	0.023	-0.0333	0.0761
40:06:39	0.5174	0.0547	0.1266	0.0461	0.46	0.0211	0.031	0.119	0.4378	0.0252	-0.0355	0.0753
41:06:39	0.5254	0.0519	0.1226	0.0448	0.4699	0.0165	0.0301	0.1193	0.4468	0.0228	-0.0377	0.0785
42:06:40	0.5378	0.0502	0.1219	0.0428	0.4758	0.0185	0.0278	0.1196	0.4566	0.022	-0.0415	0.0773
43:06:41	0.5479	0.0517	0.1205	0.0442	0.4813	0.0184	0.0272	0.1211	0.4671	0.023	-0.0432	0.0784
44:06:41	0.5567	0.05	0.1164	0.0463	0.4921	0.0187	0.0212	0.1208	0.4758	0.0231	-0.0455	0.0771
45:06:42	0.5689	0.0489	0.1171	0.0459	0.4984	0.0272	0.0203	0.1212	0.4796	0.0187	-0.0487	0.0787
46:06:43	0.5742	0.0509	0.1143	0.0474	0.5087	0.0279	0.0163	0.1214	0.4897	0.0181	-0.0501	0.0799
47:06:45	0.5841	0.0472	0.1127	0.0485	0.5165	0.0275	0.0152	0.122	0.4951	0.0197	-0.0527	0.0797
48:06:48	0.597	0.0513	0.1135	0.0468	0.5204	0.0303	0.0154	0.1234	0.4957	0.0207	-0.0563	0.0806

## Sheet: Figure 3e
Figure 3e
	Cell Index (averaged over 4 wells measured for each sample):
Time (hh:mm:ss)	siCtrl#1 Sample_1	SD	siSALL4#1 Sample_1	SD	siCtrl#1 Sample_2	SD	siSALL4#1 Sample_2	SD	siCtrl#1 Sample_3	SD	siSALL4#1 Sample_3	SD
00:00:00	0	0	0	0	0	0	0	0	0	0	0	0
01:45:21	0.0851	0.02	0.0459	0.0044	0.0656	0.0226	0.063	0.0113	0.0883	0.0214	0.0773	0.0181
02:45:20	0.198	0.0321	0.0362	0.023	0.2338	0.0162	0.1064	0.0125	0.2721	0.0518	0.094	0.0006
03:45:20	0.2911	0.0383	0.0617	0.028	0.3358	0.0149	0.1474	0.0145	0.3845	0.0589	0.1355	0.0061
04:45:20	0.3077	0.0465	0.0785	0.0302	0.3508	0.0114	0.1694	0.01	0.4268	0.0653	0.1616	0.0039
05:45:22	0.2734	0.0374	0.077	0.0349	0.3055	0.0074	0.1598	0.0147	0.4013	0.0612	0.165	0.0041
06:45:26	0.2406	0.0389	0.0663	0.0355	0.2749	0.0036	0.1566	0.0139	0.3654	0.0643	0.1619	0.0115
07:45:27	0.219	0.0363	0.0572	0.038	0.246	0.0058	0.1531	0.017	0.3424	0.0575	0.1544	0.0153
08:45:28	0.1929	0.0327	0.0389	0.0221	0.2305	0.0103	0.1321	0.0144	0.3212	0.0493	0.1401	0.0046
09:45:29	0.1785	0.0334	0.0367	0.0308	0.2066	0.0101	0.1202	0.012	0.2927	0.0503	0.1295	0.013
10:45:32	0.1624	0.0282	0.0284	0.0244	0.2022	0.0006	0.1162	0.0128	0.2805	0.049	0.1214	0.0069
11:45:33	0.1585	0.0269	0.0306	0.0222	0.1887	0.0107	0.1104	0.0072	0.2779	0.044	0.1199	0.007
12:45:34	0.1557	0.0256	0.0328	0.0304	0.1838	0.0067	0.1127	0.012	0.2703	0.0585	0.1198	0.0098
13:45:37	0.1562	0.0279	0.0393	0.0218	0.1767	0.0081	0.118	0.0046	0.268	0.0489	0.1261	0.0029
14:45:38	0.1629	0.0298	0.0423	0.0182	0.1906	0.0079	0.1202	0.0098	0.2664	0.0419	0.1347	0.0006
15:45:40	0.1696	0.0353	0.0439	0.0201	0.1885	0.0053	0.1242	0.0151	0.2652	0.0433	0.1324	0.017
16:45:40	0.1722	0.0344	0.048	0.014	0.1904	0.006	0.1329	0.0168	0.2699	0.0393	0.1386	0.0091
17:45:41	0.1733	0.0281	0.0512	0.0165	0.1934	0.0038	0.1314	0.013	0.2713	0.0437	0.1455	0.0054
18:45:44	0.1838	0.0288	0.0508	0.0046	0.1961	0.006	0.1342	0.0146	0.273	0.044	0.1446	0.0053
19:45:46	0.1856	0.0296	0.0629	0.0104	0.1959	0.001	0.1333	0.0135	0.2757	0.0429	0.1499	0.0093
20:45:48	0.186	0.0324	0.0665	0.0129	0.1908	0.0089	0.1314	0.0171	0.2754	0.0433	0.1511	0.012
21:45:50	0.1849	0.0391	0.0655	0.019	0.1896	0.0037	0.1358	0.0171	0.2656	0.0355	0.1475	0.0171
22:45:49	0.1816	0.0385	0.0655	0.0148	0.1841	0.0082	0.1384	0.0129	0.2666	0.0314	0.1475	0.0043
23:45:51	0.1819	0.0348	0.0723	0.0073	0.1928	0.0094	0.1376	0.0139	0.2647	0.0352	0.1434	0.0056
24:45:53	0.1744	0.0313	0.0724	0.0054	0.1822	0.0137	0.1355	0.0125	0.2651	0.0347	0.1476	0.0064
25:45:54	0.1767	0.0314	0.078	0.004	0.1753	0.0132	0.1281	0.0085	0.26	0.0441	0.1423	0.0102
26:45:55	0.1747	0.0349	0.0775	0.018	0.1773	0.0021	0.1225	0.0078	0.2582	0.0466	0.1411	0.0099
27:45:55	0.168	0.0338	0.0742	0.0187	0.1779	0.0128	0.1204	0.0074	0.2552	0.0365	0.1386	0.0013
28:45:54	0.1661	0.0346	0.0712	0.0128	0.1709	0.0147	0.1217	0.0112	0.2499	0.0372	0.1391	0.0053
29:45:49	0.1588	0.0429	0.0671	0.0121	0.1663	0.0177	0.1119	0.0113	0.2404	0.0389	0.1342	0.001
30:45:47	0.1606	0.0412	0.0651	0.0212	0.1591	0.022	0.1097	0.0102	0.2411	0.0396	0.1299	0.0037
31:45:42	0.165	0.0438	0.0606	0.0213	0.165	0.0211	0.0977	0.0101	0.2436	0.0385	0.1279	0.0032
32:45:34	0.1604	0.0431	0.0575	0.0196	0.1596	0.0218	0.096	0.0118	0.2362	0.0341	0.1228	0.0032
33:45:33	0.1616	0.0441	0.056	0.0278	0.1676	0.0059	0.0876	0.0105	0.2341	0.0387	0.119	0.0018
34:45:28	0.1564	0.045	0.0504	0.023	0.1604	0.0064	0.0806	0.0088	0.2319	0.0326	0.1072	0.0011
35:45:24	0.1528	0.0423	0.0432	0.0295	0.1608	0.0112	0.0726	0.0064	0.2322	0.0332	0.1068	0.0014
36:45:17	0.1582	0.0364	0.0386	0.0328	0.16	0.0102	0.0692	0.0076	0.2356	0.0287	0.105	0.0018
37:45:17	0.155	0.0381	0.029	0.0258	0.1592	0.0082	0.0621	0.0095	0.2339	0.0372	0.1009	0.0093
38:45:18	0.1517	0.0372	0.027	0.0233	0.1613	0.0139	0.058	0.0099	0.2274	0.0268	0.0942	0.0072
39:45:15	0.1553	0.0447	0.0267	0.0305	0.1579	0.0075	0.0554	0.0071	0.2281	0.0306	0.0982	0.0002
40:45:10	0.1458	0.0352	0.0251	0.02	0.1482	0.0131	0.0444	0.0134	0.2238	0.0287	0.096	0.0028
41:45:12	0.1452	0.0362	0.0199	0.0252	0.1542	0.0061	0.0372	0.0128	0.227	0.0336	0.0877	0.008
42:45:10	0.1497	0.0417	0.0165	0.031	0.161	0.0016	0.0365	0.0142	0.2233	0.0289	0.0862	0.002
43:45:03	0.1463	0.0416	0.0148	0.0285	0.1617	0.0014	0.0306	0.0148	0.2104	0.0311	0.0867	0.0026
44:44:55	0.1497	0.0427	0.0122	0.0312	0.1568	0.001	0.0257	0.0106	0.2186	0.0313	0.0816	0.0047
45:44:50	0.1517	0.0428	0.0056	0.0302	0.1684	0.0044	0.0235	0.0073	0.2188	0.0315	0.0743	0.0024
46:44:43	0.1534	0.0459	-0.0014	0.0267	0.1703	0.0044	0.0173	0.0112	0.2242	0.0339	0.0685	0.015
47:44:43	0.1507	0.0433	-0.0128	0.0382	0.1647	0.0019	0.0137	0.0154	0.227	0.0364	0.0672	0.0042
	Cell Index (averaged over 4 wells measured for each sample):
Time (hh:mm:ss)	siCtrl#2 Sample_1	SD	siSALL4#2 Sample_1	SD	siCtrl#2 Sample_2	SD	siSALL4#2 Sample_2	SD	siCtrl#2 Sample_3	SD	siSALL4#2 Sample_3	SD
00:00:00	0	0	0	0	0	0	0	0	0	0	0	0
01:45:21	0.0793	0.0153	0.0731	0.0099	0.065	0.0043	0.0363	0.0135	0.0726	0.0027	0.0205	0.0416
02:45:20	0.2189	0.0077	0.0953	0.0232	0.1498	0.0062	0.0553	0.0278	0.1883	0.0125	0.041	0.0424
03:45:20	0.3444	0.0138	0.1229	0.0167	0.2411	0.0102	0.0588	0.0322	0.2778	0.0102	0.0434	0.0422
04:45:20	0.4117	0.02	0.1442	0.0173	0.2858	0.0176	0.0617	0.0323	0.3434	0.0181	0.0401	0.0507
05:45:22	0.4245	0.0151	0.1475	0.0206	0.294	0.0333	0.0465	0.0342	0.3389	0.0074	0.0318	0.0544
06:45:26	0.4191	0.0121	0.1339	0.0124	0.2868	0.0301	0.0312	0.0368	0.3349	0.0127	0.0232	0.0545
07:45:27	0.4192	0.0187	0.1299	0.0102	0.2798	0.0315	0.0222	0.0289	0.3274	0.0243	0.0071	0.0496
08:45:28	0.3962	0.023	0.1239	0.0137	0.2579	0.0336	0.0139	0.0363	0.3103	0.0143	-0.011	0.0464
09:45:29	0.3841	0.0157	0.1193	0.0111	0.2502	0.0285	0.0074	0.0304	0.2936	0.0105	-0.0246	0.0461
10:45:32	0.3902	0.0357	0.112	0.0125	0.2423	0.0247	-0.0032	0.0301	0.2849	0.0146	-0.0349	0.0462
11:45:33	0.3842	0.0376	0.0997	0.0161	0.2487	0.0245	-0.006	0.0294	0.2863	0.0163	-0.0385	0.0472
12:45:34	0.394	0.0333	0.1083	0.0157	0.25	0.0256	-0.0062	0.0327	0.2877	0.0138	-0.0389	0.0464
13:45:37	0.393	0.041	0.1092	0.0183	0.2588	0.0148	-0.0039	0.03	0.2959	0.0174	-0.0405	0.0501
14:45:38	0.4088	0.0418	0.1098	0.0192	0.2667	0.0168	0.0033	0.0243	0.3109	0.0164	-0.0368	0.0473
15:45:40	0.4208	0.039	0.1191	0.0192	0.2835	0.0177	0.0075	0.0231	0.3177	0.0145	-0.0325	0.0507
16:45:40	0.428	0.0428	0.1229	0.0264	0.2987	0.0188	0.0151	0.0243	0.3242	0.0174	-0.0243	0.0523
17:45:41	0.4362	0.0418	0.1295	0.0263	0.3057	0.0163	0.0252	0.0178	0.3358	0.0139	-0.0209	0.0531
18:45:44	0.4486	0.0532	0.1374	0.0364	0.3182	0.0123	0.0231	0.0225	0.3515	0.0158	-0.016	0.0516
19:45:46	0.458	0.0539	0.1449	0.0322	0.333	0.0151	0.0328	0.0246	0.3623	0.0179	-0.009	0.056
20:45:48	0.4633	0.0387	0.1493	0.0259	0.3566	0.0151	0.0399	0.0113	0.3776	0.0191	-0.0034	0.0563
21:45:50	0.4872	0.0342	0.155	0.0206	0.3667	0.0096	0.0505	0.0199	0.3877	0.0251	0.0023	0.056
22:45:49	0.4982	0.0362	0.1624	0.0229	0.3798	0.0207	0.0527	0.0166	0.4025	0.0263	0.0072	0.0586
23:45:51	0.5148	0.0465	0.1635	0.0223	0.3946	0.0208	0.0584	0.0248	0.4162	0.0299	0.0141	0.057
24:45:53	0.5313	0.0371	0.1677	0.0132	0.4203	0.0187	0.0594	0.0116	0.4321	0.0246	0.0258	0.0668
25:45:54	0.5368	0.0384	0.1749	0.0227	0.4118	0.0196	0.0623	0.0113	0.4357	0.0275	0.0322	0.0656
26:45:55	0.5419	0.0365	0.1767	0.0188	0.4302	0.0267	0.0696	0.0073	0.4467	0.0208	0.0335	0.0603
27:45:55	0.5452	0.0417	0.1871	0.0208	0.4271	0.0222	0.0744	0.012	0.4502	0.026	0.0429	0.0642
28:45:54	0.5577	0.0444	0.1934	0.0268	0.4392	0.0246	0.076	0.0211	0.4624	0.0193	0.0556	0.0735
29:45:49	0.5638	0.0376	0.1941	0.0192	0.4484	0.0249	0.0797	0.0115	0.4655	0.0218	0.0546	0.0654
30:45:47	0.5668	0.0388	0.1969	0.0197	0.4536	0.0269	0.0817	0.0102	0.4759	0.0248	0.0587	0.0676
31:45:42	0.5727	0.0464	0.1974	0.0183	0.4572	0.0259	0.0894	0.0147	0.4837	0.0287	0.068	0.0719
32:45:34	0.5796	0.0459	0.1974	0.0198	0.4612	0.0194	0.0877	0.0141	0.4821	0.0238	0.0698	0.0718
33:45:33	0.5796	0.0188	0.1963	0.0223	0.4713	0.0191	0.0943	0.0135	0.4881	0.0188	0.0668	0.0681
34:45:28	0.5853	0.0244	0.195	0.017	0.4732	0.0175	0.0985	0.0144	0.4907	0.0291	0.0661	0.0667
35:45:24	0.5856	0.023	0.1947	0.0155	0.4788	0.0144	0.0962	0.0097	0.4951	0.0278	0.0676	0.07
36:45:17	0.5885	0.0316	0.1903	0.0134	0.4761	0.0124	0.1005	0.0139	0.496	0.0224	0.0728	0.0703
37:45:17	0.5871	0.0259	0.1878	0.0158	0.4792	0.0284	0.0958	0.0143	0.501	0.0224	0.0747	0.0692
38:45:18	0.5911	0.0332	0.1947	0.0165	0.4921	0.0138	0.0987	0.0145	0.5043	0.0181	0.0769	0.0757
39:45:15	0.5907	0.0165	0.1866	0.01	0.4939	0.0248	0.0921	0.0109	0.5022	0.019	0.075	0.0711
40:45:10	0.5927	0.0096	0.1864	0.0049	0.4897	0.0273	0.0961	0.0096	0.5099	0.0179	0.0785	0.0687
41:45:12	0.5923	0.0107	0.1805	0.0055	0.4896	0.0238	0.0907	0.0164	0.5084	0.0153	0.0848	0.0732
42:45:10	0.5891	0.0124	0.1732	0.0039	0.4919	0.0305	0.0921	0.0129	0.5059	0.019	0.0772	0.0717
43:45:03	0.5922	0.0149	0.174	0.0085	0.4839	0.0238	0.0878	0.0189	0.5049	0.0155	0.0779	0.0673
44:44:55	0.5906	0.0126	0.1742	0.017	0.4864	0.0205	0.0887	0.0148	0.5097	0.0088	0.079	0.0613
45:44:50	0.5811	0.0134	0.1723	0.0139	0.4884	0.0244	0.096	0.0106	0.5121	0.0153	0.0815	0.0605
46:44:43	0.5818	0.0134	0.1656	0.0109	0.4884	0.0144	0.0936	0.0137	0.5038	0.0213	0.0806	0.0603
47:44:43	0.5788	0.0082	0.1622	0.0019	0.4921	0.0248	0.0934	0.0105	0.5097	0.0197	0.0817	0.0593

## Sheet: Figure 3f
Figure 3f
	Cell Index (averaged over 4 wells measured for each sample):
Time (hh:mm:ss)	siCtrl#1 Sample_1	SD	siSALL4#1 Sample_1	SD	siCtrl#1 Sample_2	SD	siSALL4#1 Sample_2	SD	siCtrl#1 Sample_3	SD	siSALL4#1 Sample_3	SD
00:00:00	0	0	0	0	0	0	0	0	0	0	0	0
02:04:41	0.122	0.0155	0.0868	0.0203	0.135	0.0186	0.1099	0.0189	0.1016	0.0268	0.1177	0.0049
03:04:42	0.0795	0.0088	0.0304	0.0039	0.0826	0.0099	0.0128	0.0096	0.0574	0.0084	0.0532	0.0151
04:04:43	0.0772	0.0141	0.0127	0.0005	0.0858	0.0122	-0.0062	0.0033	0.0559	0.0026	0.0185	0.0304
05:04:44	0.0881	0.0141	0.0007	0	0.0858	0.0091	-0.0117	0.0057	0.0627	0.0009	0.0116	0.0259
06:04:46	0.0874	0.0074	-0.0024	0.006	0.0814	0.0118	-0.0157	0.0016	0.0657	0.0064	0.0064	0.028
07:04:47	0.085	0.0108	-0.0163	0.0086	0.0759	0.0147	-0.0211	0.0022	0.0625	0.0048	0.003	0.0283
08:04:50	0.0786	0.0133	-0.0211	0.0039	0.0727	0.0143	-0.0269	0.0007	0.0548	0.0072	-0.0023	0.0283
09:04:52	0.0749	0.0154	-0.0263	0.0039	0.0718	0.0136	-0.0322	0.0052	0.0509	0.0018	-0.0061	0.0253
10:04:55	0.0723	0.0156	-0.0293	0.0075	0.0689	0.0128	-0.0341	0.0051	0.0473	0.0019	-0.0107	0.0249
11:04:57	0.0657	0.0126	-0.0311	0.006	0.0625	0.017	-0.038	0.0012	0.041	0.0033	-0.0155	0.0275
12:04:58	0.061	0.015	-0.0381	0.0048	0.06	0.0161	-0.0423	0.004	0.0359	0.0016	-0.0168	0.0267
13:04:59	0.0556	0.0138	-0.0404	0.0062	0.0549	0.0185	-0.0446	0.0015	0.0323	0.0029	-0.0226	0.027
14:05:01	0.0517	0.0119	-0.0456	0.0065	0.0493	0.0165	-0.0479	0.0052	0.027	0.0079	-0.024	0.0267
15:05:05	0.0487	0.0135	-0.0482	0.0056	0.0434	0.0167	-0.0494	0.0027	0.0227	0.0095	-0.0277	0.026
16:05:04	0.0428	0.0086	-0.0528	0.0009	0.0405	0.0194	-0.0519	0.0027	0.0186	0.0054	-0.0327	0.0264
17:05:07	0.0417	0.0092	-0.055	0.0014	0.0349	0.0176	-0.0528	0.0021	0.0171	0.0052	-0.0349	0.0252
18:05:08	0.0387	0.0081	-0.0573	0.0005	0.0302	0.0154	-0.0559	0.0028	0.0125	0.0045	-0.0344	0.0236
19:05:09	0.0378	0.0112	-0.0606	0.0026	0.0291	0.012	-0.058	0.0002	0.0086	0.007	-0.0375	0.0211
20:05:10	0.0343	0.0069	-0.0599	0.0039	0.0241	0.0192	-0.0616	0.0034	0.0053	0.0047	-0.041	0.0202
21:05:11	0.0317	0.0081	-0.0609	0.0055	0.0238	0.0194	-0.0636	0.0065	0.0008	0.004	-0.0418	0.0204
22:05:13	0.0309	0.0091	-0.0644	0.0062	0.018	0.0205	-0.0695	0.0099	0.0024	0.0047	-0.0422	0.022
23:05:16	0.0269	0.0082	-0.0679	0.0034	0.0183	0.0167	-0.0743	0.0073	-0.0019	0.0026	-0.0457	0.0217
24:05:18	0.0251	0.0082	-0.0703	0.0007	0.0179	0.0186	-0.0764	0.0096	-0.0031	0.0046	-0.0473	0.0238
25:05:22	0.0202	0.0097	-0.0752	0.003	0.0167	0.0166	-0.0817	0.0069	-0.006	0.0027	-0.0488	0.0241
26:05:24	0.0194	0.0079	-0.0772	0.0012	0.0148	0.0164	-0.0843	0.0077	-0.0076	0.0027	-0.0504	0.0236
27:05:25	0.0176	0.0053	-0.078	0.0012	0.0126	0.0201	-0.0864	0.0122	-0.0081	0.0033	-0.0503	0.025
28:05:25	0.0147	0.0068	-0.0784	0.0011	0.0106	0.0209	-0.0897	0.0127	-0.0088	0.0019	-0.054	0.0211
29:05:28	0.0122	0.0091	-0.0828	0.0031	0.0079	0.0189	-0.0927	0.009	-0.0096	0.0043	-0.0529	0.02
30:05:28	0.0101	0.0085	-0.0836	0.0019	0.0075	0.0201	-0.0938	0.0108	-0.0124	0.004	-0.0542	0.0195
31:05:31	0.0091	0.0094	-0.0827	0.0013	0.0061	0.0217	-0.095	0.012	-0.0114	0.0025	-0.0522	0.0206
32:05:32	0.0093	0.0095	-0.0836	0.004	0.0053	0.0198	-0.0934	0.0101	-0.0114	0.0023	-0.0518	0.0186
33:05:31	0.0094	0.0081	-0.0849	0.0006	0.0056	0.0179	-0.0929	0.0055	-0.0125	0.005	-0.0528	0.0193
34:05:31	0.0086	0.0087	-0.0849	0.0011	0.0053	0.0184	-0.093	0.0078	-0.0148	0.0073	-0.0546	0.0208
35:05:31	0.008	0.0094	-0.0851	0.0016	0.0035	0.0154	-0.0934	0.0051	-0.0156	0.005	-0.0523	0.0196
36:05:32	0.0084	0.0061	-0.0831	0.0017	0.0047	0.0184	-0.0916	0.0065	-0.0159	0.006	-0.0533	0.0202
37:05:30	0.0091	0.0079	-0.0822	0.0012	0.0069	0.017	-0.0896	0.0066	-0.0161	0.0068	-0.0531	0.0213
38:05:28	0.0109	0.008	-0.0823	0.0033	0.005	0.0136	-0.0906	0.0023	-0.0145	0.0049	-0.0517	0.0198
39:05:28	0.013	0.0066	-0.0802	0.0049	0.0052	0.0162	-0.0891	0.0063	-0.0147	0.0044	-0.0504	0.0206
40:05:30	0.0155	0.0077	-0.0804	0.0075	0.0086	0.0162	-0.0891	0.0059	-0.0141	0.0048	-0.0503	0.0197
41:05:32	0.0173	0.007	-0.0782	0.0024	0.0099	0.0159	-0.0876	0.0053	-0.0136	0.005	-0.0498	0.0215
42:05:31	0.0195	0.0088	-0.078	0.0007	0.011	0.0157	-0.0875	0.0058	-0.0125	0.0068	-0.0482	0.0217
43:05:33	0.0209	0.0094	-0.0773	0.0012	0.0126	0.0146	-0.0874	0.0046	-0.0121	0.0062	-0.046	0.02
44:05:37	0.0211	0.006	-0.0733	0.0004	0.0124	0.0171	-0.0872	0.0089	-0.0126	0.0037	-0.0442	0.0231
45:05:39	0.0223	0.0091	-0.0728	0.0014	0.013	0.0167	-0.0852	0.0099	-0.0105	0.003	-0.0421	0.0213
46:05:41	0.0235	0.0079	-0.0711	0.0005	0.0131	0.0193	-0.0845	0.0112	-0.0105	0.0057	-0.042	0.0232
47:05:42	0.0287	0.0077	-0.0736	0.0012	0.0152	0.0179	-0.0841	0.0058	-0.0089	0.007	-0.0412	0.0213
48:05:41	0.0295	0.0062	-0.0711	0.0004	0.0152	0.0191	-0.0819	0.01	-0.008	0.0094	-0.0393	0.0221
	Cell Index (averaged over 4 wells measured for each sample):
Time (hh:mm:ss)	siCtrl#2 Sample_1	SD	siSALL4#2 Sample_1	SD	siCtrl#2 Sample_2	SD	siSALL4#2 Sample_2	SD	siCtrl#2 Sample_3	SD	siSALL4#2 Sample_3	SD
00:00:00	0	0	0	0	0	0	0	0	0	0	0	0
02:04:41	0.1182	0.0118	0.1255	0.019	0.1286	0.0241	0.1341	0.0073	0.1277	0.0222	0.1206	0.0208
03:04:42	0.0428	0.0193	0.0645	0.0139	0.0657	0.0088	0.0758	0.0206	0.0611	0.0152	0.0691	0.0132
04:04:43	0.0393	0.0218	0.0847	0.0265	0.073	0.0059	0.1098	0.0231	0.0629	0.0159	0.091	0.0164
05:04:44	0.0538	0.0235	0.0971	0.0321	0.0904	0.0035	0.1345	0.0248	0.0788	0.0144	0.1085	0.0199
06:04:46	0.0528	0.0308	0.0978	0.0311	0.1027	0.006	0.1399	0.0227	0.0878	0.0151	0.1167	0.0198
07:04:47	0.0515	0.03	0.0926	0.0312	0.1092	0.0056	0.1321	0.022	0.0908	0.0159	0.1138	0.0198
08:04:50	0.053	0.0295	0.0903	0.0337	0.1155	0.0045	0.1298	0.0223	0.0949	0.0153	0.1146	0.0203
09:04:52	0.0544	0.0292	0.0877	0.0312	0.1177	0.0041	0.1278	0.0226	0.0955	0.014	0.1134	0.0199
10:04:55	0.0524	0.0329	0.0814	0.0246	0.1188	0.0054	0.1274	0.0222	0.0969	0.0123	0.1133	0.022
11:04:57	0.055	0.0346	0.078	0.0177	0.1209	0.0091	0.1279	0.0217	0.0992	0.011	0.115	0.0202
12:04:58	0.0557	0.0297	0.0748	0.0178	0.1241	0.0064	0.1259	0.0224	0.0987	0.0117	0.113	0.0221
13:04:59	0.0577	0.0331	0.0725	0.0182	0.1263	0.0079	0.1268	0.0219	0.1011	0.0092	0.1125	0.0208
14:05:01	0.0571	0.0329	0.0665	0.0115	0.1258	0.0045	0.1228	0.02	0.1017	0.0065	0.109	0.0238
15:05:05	0.0564	0.0319	0.0618	0.0064	0.1298	0.0026	0.1191	0.0166	0.1021	0.0064	0.1083	0.0228
16:05:04	0.0558	0.0326	0.0605	0.0125	0.1309	0.005	0.121	0.0182	0.1043	0.0078	0.1081	0.0214
17:05:07	0.0537	0.0305	0.0598	0.0129	0.1346	0.0066	0.1191	0.0133	0.1062	0.0082	0.1073	0.0206
18:05:08	0.0553	0.0262	0.057	0.0082	0.1389	0.0064	0.1186	0.0133	0.109	0.007	0.1076	0.0204
19:05:09	0.0549	0.0244	0.0534	0.0083	0.1427	0.0025	0.1178	0.0134	0.1102	0.0091	0.1087	0.0226
20:05:10	0.0554	0.0226	0.0532	0.0076	0.1472	0.0076	0.1201	0.0121	0.1126	0.0066	0.109	0.0235
21:05:11	0.0574	0.0234	0.053	0.0089	0.151	0.0081	0.1217	0.0113	0.1149	0.0078	0.1099	0.0223
22:05:13	0.059	0.0194	0.0527	0.0091	0.1542	0.0053	0.1212	0.0104	0.1155	0.0062	0.109	0.0235
23:05:16	0.0582	0.0155	0.0535	0.0117	0.1574	0.0051	0.1207	0.0107	0.116	0.0113	0.1075	0.0246
24:05:18	0.0605	0.0156	0.0551	0.0124	0.1601	0.0049	0.1205	0.0114	0.1177	0.0106	0.1078	0.0256
25:05:22	0.0593	0.0102	0.0541	0.0112	0.1627	0.0048	0.1208	0.0113	0.118	0.0113	0.1071	0.0245
26:05:24	0.061	0.0095	0.0583	0.0119	0.1648	0.0056	0.1189	0.0112	0.1182	0.0119	0.107	0.023
27:05:25	0.0623	0.0112	0.0586	0.0112	0.1676	0.0087	0.1216	0.0138	0.1197	0.0114	0.1083	0.0233
28:05:25	0.064	0.0121	0.0619	0.0123	0.1703	0.0086	0.1205	0.0138	0.1204	0.013	0.1074	0.0213
29:05:28	0.0679	0.011	0.0628	0.0126	0.1749	0.0101	0.1211	0.0167	0.1244	0.0123	0.1082	0.0212
30:05:28	0.0697	0.0068	0.0638	0.013	0.1807	0.0097	0.1214	0.0159	0.1278	0.0144	0.1082	0.0215
31:05:31	0.0722	0.0105	0.0641	0.0094	0.191	0.0129	0.1207	0.0132	0.1341	0.0099	0.109	0.0198
32:05:32	0.0773	0.0094	0.0652	0.0097	0.1984	0.012	0.1214	0.0133	0.1386	0.0119	0.111	0.0194
33:05:31	0.0816	0.0064	0.067	0.0136	0.2048	0.0114	0.124	0.015	0.146	0.0176	0.1121	0.0213
34:05:31	0.0849	0.0064	0.0687	0.0145	0.2134	0.0117	0.1253	0.0126	0.1547	0.0211	0.1144	0.0214
35:05:31	0.0898	0.0044	0.0705	0.015	0.2235	0.0131	0.125	0.0144	0.1615	0.0225	0.1174	0.0213
36:05:32	0.0957	0.0069	0.0702	0.0145	0.2311	0.016	0.1277	0.0122	0.1706	0.0222	0.1198	0.0219
37:05:30	0.1026	0.0055	0.0716	0.0164	0.2388	0.0141	0.1319	0.0132	0.1786	0.0221	0.1238	0.0213
38:05:28	0.1061	0.0073	0.0723	0.0154	0.2472	0.0137	0.1312	0.0133	0.1856	0.0202	0.1255	0.0214
39:05:28	0.1129	0.0077	0.0733	0.0114	0.2536	0.0181	0.1348	0.0105	0.1945	0.0167	0.1266	0.0197
40:05:30	0.1184	0.0081	0.0742	0.0116	0.2607	0.0201	0.1344	0.0109	0.204	0.0173	0.13	0.0185
41:05:32	0.1228	0.0041	0.0758	0.0166	0.2661	0.0176	0.1381	0.0107	0.2103	0.0211	0.1302	0.019
42:05:31	0.131	0.0042	0.078	0.0163	0.275	0.0203	0.141	0.0097	0.2173	0.0202	0.133	0.0196
43:05:33	0.1369	0.0045	0.0798	0.0178	0.2816	0.0176	0.1412	0.01	0.2234	0.0222	0.1354	0.0184
44:05:37	0.1401	0.0061	0.0819	0.0169	0.2882	0.0205	0.1431	0.0074	0.2275	0.0209	0.1384	0.0152
45:05:39	0.1477	0.0065	0.0824	0.0166	0.2942	0.0219	0.1433	0.0059	0.2332	0.0207	0.1396	0.0152
46:05:41	0.1556	0.0057	0.0861	0.0191	0.2985	0.0234	0.1448	0.0068	0.2378	0.0224	0.1423	0.0149
47:05:42	0.1611	0.0025	0.0886	0.0202	0.303	0.0242	0.1467	0.0098	0.241	0.0246	0.1453	0.0171
48:05:41	0.1671	0.0054	0.0904	0.02	0.3073	0.0232	0.1485	0.0073	0.2469	0.0248	0.1479	0.0155

[truncated: 21 more sheets: Figure 3g, Figure 3h, Figure 3i, Figure 3j, Figure 3k, Figure 4e, Figure 5a, Figure 5d, Figure 6c, Figure 6e, Figure 7b, Supplementary Fig. 3b, Supplementary Fig. 5a, Supplementary Fig. 5b, Supplementary Fig. 5d, Supplementary Fig. 6b, Supplementary Fig. 7, Supplementary Fig. 16b, Supplementary Fig. 16c, Supplementary Fig. 19a …]
